# Supplementary material for: A longitudinal single-cell atlas of anti-tumour necrosis factor treatment in inflammatory bowel disease
Source: Nat Immunol. 2024 Oct 22;25(11):2152–65. doi: 10.1038/s41590-024-01994-8 (PMC11519010; doi:10.1038/s41590-024-01994-8)
Supplement: Supplementary file 5 — Differential expression of ileum compared to colon, and intracolon sites. [file 41590_2024_1994_MOESM5_ESM.xlsx]

## Sheet: Legend
Differential expression conducted using limma for epithelium, stroma, myeloid, CD4 T cells, CD8 T cells/NK cells, B cells and plasma cells in healthy samples adjusting for patient-specific effects outlined in sheets: Epithelium-Plasma_cell
Intra_Colon_Summary sheet contains summary of pairwise comparisons within colon by cell compartment. Significance: specific comparison conducted (A, Ascending colon; D, Descending colon; R, Rectum). Frequency: number of significant genes.
Pairwise differential expression conducted within colon using limma adjusting for patient-specific effects across ascending colon ,descending colon and rectum outlined in sheet: Intra_Colon. Z-axis (column named z) shows –log10 p value (column named pvalue) for likelihood ratio test. Z score represented on the radial scale (column named r).
adj.P.Val: BH-adjusted p value (two-sided)

## Sheet: Epithelium
gene	logFC	AveExpr	t	P.Value	adj.P.Val	B
RBP2	8.80337	3.05578	26.8619	2.81046e-13	4.16229e-10	20.4175
MAF	7.26009	2.57469	23.7096	1.51111e-12	1.27494e-09	18.987
SERPINA1	7.20377	4.18112	44.4297	3.00439e-16	3.5596e-12	26.2899
NAALADL1	7.07016	2.11926	14.0832	1.47747e-09	1.73317e-07	12.4178
CYP4F2	6.29826	2.02881	15.0596	6.19646e-10	9.40159e-08	13.2778
SELENOP	6.21597	6.44062	6.99864	6.91332e-06	9.22783e-05	3.63341
PRAP1	6.2101	5.11915	10.2498	8.12706e-08	3.19898e-06	8.23391
PMP22	6.20209	3.47251	27.2425	2.32403e-13	4.16229e-10	20.8549
GPD1	6.12305	1.73335	21.8568	4.50133e-12	2.96288e-09	17.9448
SI	5.9568	4.30409	9.1545	3.18982e-07	8.78907e-06	6.82811
ANPEP	5.93498	6.42898	5.39715	0.000100225	0.000687588	0.852927
HLA-DRB1	5.79278	4.41354	14.0521	1.52025e-09	1.74873e-07	12.3323
REEP6	5.73347	3.52423	31.5178	3.22677e-14	1.91154e-10	22.6243
GATM	5.57137	2.43271	16.8415	1.43434e-10	3.46817e-08	14.7256
GSTA1	5.56854	4.58251	17.6979	7.46011e-11	1.96416e-08	15.3797
ALPI	5.52445	2.75061	18.7607	3.44766e-11	1.26726e-08	16.1246
CYBRD1	5.5173	3.13079	20.2051	1.28595e-11	6.09437e-09	17.0946
CYP2D6	5.47157	1.76256	22.1385	3.79189e-12	2.64272e-09	18.119
ACE	5.46395	4.80059	28.0774	1.54517e-13	4.16229e-10	21.3425
TREH	5.42479	1.81615	24.0723	1.23214e-12	1.21653e-09	19.1364
ABCB1	5.40938	2.68139	15.1867	5.55413e-10	8.54615e-08	13.3848
ABCG2	5.40623	3.05966	8.25585	1.07535e-06	2.25621e-05	5.61128
HLA-DRA	5.36302	5.4145	12.4713	7.01115e-09	5.27853e-07	10.7525
C3orf85	5.1766	3.85952	9.08513	3.49255e-07	9.33032e-06	6.71751
C11orf86	5.04167	2.99898	9.35954	2.44715e-07	7.28487e-06	7.1434
SMIM24	5.00889	5.47854	18.1759	5.245e-11	1.51568e-08	15.7301
GDA	4.98898	3.43399	13.289	3.11777e-09	3.05284e-07	11.6092
SLC23A1	4.98526	2.29656	17.2659	1.03362e-10	2.66224e-08	15.0465
RAMP1	4.96146	2.57819	8.19534	1.17088e-06	2.37852e-05	5.56392
FABP2	4.8654	6.13635	7.82397	1.99314e-06	3.53513e-05	4.88839
KHK	4.83156	4.64639	14.1246	1.42248e-09	1.68536e-07	12.3836
SLC28A2	4.75681	3.06843	7.87048	1.86298e-06	3.34335e-05	5.02597
SLC2A5	4.74963	2.51465	10.2862	7.78196e-08	3.09599e-06	8.35788
LEAP2	4.73119	3.4143	16.1903	2.40717e-10	4.75337e-08	14.2084
CIDEB	4.72747	2.61211	24.6354	9.02679e-13	1.06949e-09	19.5739
SFXN3	4.66563	2.6654	27.1277	2.46052e-13	4.16229e-10	20.7581
MUC17	4.59334	3.69276	11.4276	2.11138e-08	1.10689e-06	9.62929
TMIGD1	4.46786	3.9635	8.70418	5.79928e-07	1.39002e-05	6.16774
AATK	4.44236	2.26313	8.5253	7.39918e-07	1.69484e-05	6.05741
AQP7	4.44175	2.35262	15.5984	3.91858e-10	6.63248e-08	13.7335
TCN2	4.43417	3.23982	14.9288	6.94047e-10	1.00281e-07	13.1424
HKDC1	4.32348	2.7936	8.44525	8.26111e-07	1.83677e-05	5.88264
CDHR2	4.30351	4.7984	11.9366	1.22098e-08	7.65406e-07	10.1595
ANGPTL4	4.27721	2.30775	19.0719	2.77152e-11	1.05926e-08	16.3294
SECTM1	4.27358	2.37399	9.2829	2.70062e-07	7.77432e-06	7.0825
EDN2	4.25374	1.80542	13.0297	4.01223e-09	3.76156e-07	11.4171
ADIRF	4.22852	7.84842	10.7068	4.74992e-08	2.07665e-06	8.8068
DNASE1	4.22371	4.4693	13.3596	2.91299e-09	2.94331e-07	11.6421
TMEM25	4.19653	2.39534	21.6029	5.2632e-12	3.28202e-09	17.92
ALDOC	4.15187	2.03031	26.9584	2.67769e-13	4.16229e-10	20.5568
PFKFB4	4.12815	1.42791	19.6654	1.84418e-11	8.40379e-09	16.6319
PLEKHS1	4.08215	2.18103	12.0203	1.11784e-08	7.21548e-07	10.3629
ACY3	4.02764	3.20354	25.4505	5.82208e-13	7.66444e-10	20.073
CIITA	4.02494	1.60942	11.0963	3.04846e-08	1.48634e-06	9.37728
CD74	3.92463	6.94918	13.679	2.15045e-09	2.27487e-07	11.9698
SLC5A1	3.92021	4.89295	23.6322	1.57903e-12	1.27494e-09	19.1844
SLC3A1	3.84578	3.35574	8.69288	5.88858e-07	1.40661e-05	6.1768
TFPI	3.81941	1.94454	12.59	6.21555e-09	4.79832e-07	10.9706
SLC1A1	3.80794	2.92599	12.8473	4.80372e-09	4.1861e-07	11.1777
GUCA2B	3.78827	5.95561	5.10672	0.000169029	0.0010202	0.244467
OTC	3.76219	2.57843	9.58924	1.82779e-07	5.7595e-06	7.45884
LIPA	3.73616	2.67029	13.7343	2.04164e-09	2.19903e-07	12.0638
OLFM4	3.67223	7.18755	3.20937	0.00642912	0.0176291	-3.41154
PEPD	3.66982	5.14943	15.8705	3.12562e-10	5.61095e-08	13.9179
HLA-DPB1	3.6557	1.5998	4.50298	0.000518615	0.00241531	-0.618163
UNC5CL	3.6316	1.99877	20.8088	8.68254e-12	4.67594e-09	17.4067
SULT1A2	3.61364	3.86761	10.1778	8.86003e-08	3.40451e-06	8.11018
DPP4	3.59547	4.33982	16.5765	1.76676e-10	3.87641e-08	14.5
SLC6A6	3.57838	1.85416	14.8619	7.35755e-10	1.05027e-07	13.1088
AGMO	3.57366	1.16345	7.21847	4.92147e-06	7.21994e-05	4.22161
RARRES3	3.56295	4.05505	8.13621	1.27296e-06	2.5348e-05	5.32667
HRASLS2	3.53523	1.7229	7.86963	1.86526e-06	3.34335e-05	5.1565
MS4A8	3.52768	4.78214	7.4089	3.68518e-06	5.79071e-05	4.19808
MEP1A	3.52698	5.52655	12.2477	8.81974e-09	6.25726e-07	10.4865
AP003716.1	3.50471	2.01355	18.4333	4.35379e-11	1.42468e-08	15.8766
ISG15	3.49164	3.89172	5.41382	9.72966e-05	0.000672993	0.818413
NEDD4	3.46098	1.68874	9.94111	1.18083e-07	4.18877e-06	7.99402
IFI6	3.44712	3.0181	5.36218	0.000106671	0.000718089	0.80245
HMCN2	3.4319	2.22188	10.3064	7.59697e-08	3.06153e-06	8.39892
CDHR5	3.43135	7.69768	11.5013	1.94784e-08	1.049e-06	9.71171
TMEM92	3.42209	3.02752	14.6205	9.10073e-10	1.22529e-07	12.8671
PTPRR	3.41982	1.62912	6.2883	2.16691e-05	0.000219432	2.6415
MLXIPL	3.39807	3.99728	8.76326	5.35508e-07	1.30962e-05	6.22939
SH3D21	3.39052	1.67757	18.458	4.27725e-11	1.42468e-08	15.8625
OAT	3.38077	6.51454	19.4143	2.18791e-11	9.25798e-09	16.6013
NAGS	3.37572	1.83628	15.2937	5.06864e-10	8.1153e-08	13.4769
CDA	3.36384	2.98771	7.69362	2.41187e-06	4.11163e-05	4.73701
IL32	3.36023	7.09781	8.68115	5.98288e-07	1.42054e-05	6.13718
CDKN2B-AS1	3.35054	5.42234	9.96618	1.14516e-07	4.12397e-06	7.81865
URAD	3.35045	3.70167	1.52941	0.148841	0.227134	-6.39541
CD68	3.34781	3.39122	22.3807	3.27744e-12	2.42694e-09	18.4551
SEMA3B	3.34005	4.92163	20.5272	1.04144e-11	5.14124e-09	17.3395
TM4SF5	3.2959	5.17987	12.8218	4.92718e-09	4.22165e-07	11.0826
PLA2G16	3.28437	1.36256	9.06959	3.56442e-07	9.44771e-06	6.89654
GUCA2A	3.28427	8.09566	5.02568	0.000195958	0.00113594	0.158259
ABCD1	3.27041	2.53808	19.2017	2.53269e-11	1.00024e-08	16.433
GK	3.26839	3.59011	12.9387	4.38802e-09	3.96864e-07	11.2309
ANO6	3.2077	2.52963	5.54911	7.65932e-05	0.00056121	1.20914
DENND5B	3.18885	2.41164	14.8315	7.55583e-10	1.06573e-07	13.0757
VAMP5	3.18775	1.98378	18.187	5.20259e-11	1.51568e-08	15.7017
CHRNA7	3.1842	1.78278	10.4183	6.65314e-08	2.76584e-06	8.57508
REG4	3.1776	3.02404	6.82415	9.09535e-06	0.000112604	3.35254
SERPINB5	3.135	2.3446	9.33994	2.50946e-07	7.39604e-06	7.15612
GDPD2	3.1119	2.06677	9.60934	1.78216e-07	5.6902e-06	7.5401
PGGHG	3.09944	3.33277	9.17474	3.10682e-07	8.64076e-06	6.83523
FLVCR1	3.09521	3.93639	16.868	1.40498e-10	3.46797e-08	14.7342
MX1	3.08641	3.12998	6.24887	2.31345e-05	0.000232089	2.37005
KCP	3.08228	1.96499	14.0636	1.50422e-09	1.74725e-07	12.3967
TKFC	3.07422	4.25638	21.1621	6.93408e-12	4.10775e-09	17.741
MST1	3.04802	2.96708	8.72155	5.66475e-07	1.36971e-05	6.24409
TBX3	3.04698	4.6663	7.73313	2.27591e-06	3.93076e-05	4.69203
IFIT3	3.02424	2.0951	13.752	2.00797e-09	2.1986e-07	12.1042
HID1	3.01783	2.71843	19.6063	1.91954e-11	8.42324e-09	16.7111
C1orf115	3.01324	4.90373	11.4729	2.00927e-08	1.07233e-06	9.62118
DEPDC7	3.00867	1.87939	12.0612	1.07086e-08	7.07758e-07	10.4271
SEC16B	3.00801	2.48297	12.7159	5.47629e-09	4.33717e-07	11.0705
HEBP1	2.99971	5.10006	7.26128	4.60975e-06	6.8873e-05	3.95357
HLA-DMA	2.97068	3.57657	12.8513	4.78466e-09	4.1861e-07	11.141
MYO15B	2.96656	4.19855	8.6534	6.21228e-07	1.46515e-05	6.05873
NCKAP5	2.95404	2.36392	7.58686	2.82401e-06	4.66001e-05	4.65215
CYP3A5	2.93879	6.53114	14.4394	1.06966e-09	1.39267e-07	12.6669
SLC13A2	2.93768	3.03989	5.89724	4.18633e-05	0.000355298	1.76578
AC087482.1	2.92835	1.81921	12.6121	6.07877e-09	4.73824e-07	11.0024
SCAMP5	2.92518	1.40131	9.29479	2.65953e-07	7.68538e-06	7.19535
OSGIN1	2.92196	3.4913	14.4099	1.09832e-09	1.41445e-07	12.6545
LRRC66	2.91244	1.57437	11.8991	1.27035e-08	7.92164e-07	10.2714
DGAT1	2.89681	7.1959	24.4554	9.96326e-13	1.07313e-09	19.6096
KIAA1211	2.89237	2.1188	12.7277	5.41226e-09	4.33717e-07	11.1046
TNNC2	2.89079	3.71772	13.7443	2.02268e-09	2.1986e-07	12.0198
INPP5J	2.88645	3.46965	12.375	7.73653e-09	5.58917e-07	10.6511
SLC23A3	2.88085	2.16355	14.9381	6.8847e-10	1.00281e-07	13.1738
TRHDE	2.86807	1.90769	8.1255	1.29244e-06	2.56928e-05	5.52153
GOLT1A	2.86621	2.93205	10.2782	7.85634e-08	3.11311e-06	8.29703
FUOM	2.85821	4.75445	6.98471	7.06534e-06	9.34265e-05	3.50689
CDC14A	2.85234	3.74284	11.4585	2.04112e-08	1.07481e-06	9.63311
C1QTNF12	2.84395	4.33417	11.71	1.55432e-08	9.10222e-07	9.89342
NR0B2	2.83788	1.92319	10.2304	8.31843e-08	3.242e-06	8.33793
MFSD2A	2.834	3.61923	7.69593	2.40369e-06	4.10884e-05	4.67874
AC022613.1	2.826	2.76247	14.1639	1.37229e-09	1.65907e-07	12.4613
SCIN	2.82454	5.27415	8.79045	5.16297e-07	1.27973e-05	6.23664
AC005550.2	2.81043	1.80822	12.2144	9.12925e-09	6.37346e-07	10.5946
HAAO	2.79224	3.33911	9.08255	3.50438e-07	9.33032e-06	6.70782
GRAMD1C	2.78641	2.85835	12.0468	1.0872e-08	7.07758e-07	10.343
RASA4	2.78611	1.7609	9.68791	1.61507e-07	5.30064e-06	7.67415
IFIT2	2.7817	1.63625	14.3006	1.21207e-09	1.5057e-07	12.6133
ABHD14A-ACY1	2.76706	1.96447	18.3302	4.68961e-11	1.42468e-08	15.7945
ZG16	2.74786	4.90212	6.38496	1.84743e-05	0.00019336	2.5024
EVL	2.74321	1.02369	12.7953	5.05847e-09	4.25055e-07	11.1979
LRRC75B	2.73593	3.04482	18.7275	3.52966e-11	1.26726e-08	16.1232
RHOD	2.72857	2.21288	10.616	5.27712e-08	2.28624e-06	8.7779
FRMD3	2.72493	1.41917	9.34016	2.50875e-07	7.39604e-06	7.25742
CA13	2.71063	3.03993	14.3352	1.1748e-09	1.49666e-07	12.6063
TMEM220	2.68648	4.19359	7.1814	5.20949e-06	7.53627e-05	3.8369
BMF	2.68318	1.38644	9.23259	2.88205e-07	8.15054e-06	7.12305
AC005920.1	2.68237	1.88376	7.90231	1.77909e-06	3.22797e-05	5.20071
LIPE	2.67787	1.35059	14.537	9.80183e-10	1.30486e-07	12.8138
AC007364.1	2.67773	1.21694	9.06319	3.59452e-07	9.48504e-06	6.91662
ACY1	2.67584	1.93958	16.4826	1.90364e-10	4.10078e-08	14.4377
MAFB	2.67222	3.95506	6.8736	8.41162e-06	0.000106791	3.34944
MDK	2.66954	6.07367	5.00601	0.000203145	0.00116744	0.0311129
SGK1	2.66283	5.15103	5.47235	8.77028e-05	0.000621101	0.882736
PTGR1	2.66182	6.13829	12.4059	7.49522e-09	5.48169e-07	10.6513
TIAM2	2.65608	2.054	19.2293	2.48481e-11	1.00024e-08	16.4089
SCPEP1	2.6543	2.33334	16.1212	2.54593e-10	4.83507e-08	14.1614
CLDN15	2.62848	5.78098	13.3576	2.91857e-09	2.94331e-07	11.6198
TCP11L1	2.62528	1.99817	12.7132	5.49101e-09	4.33717e-07	11.0984
UGT2B7	2.62021	2.18289	6.89972	8.07245e-06	0.000103734	3.59346
FAM20C	2.60096	2.21619	8.64974	6.24322e-07	1.46765e-05	6.23412
LINC01133	2.59269	5.74831	5.46836	8.83235e-05	0.000624377	0.882519
CYP4F3	2.58113	3.0733	13.8137	1.89557e-09	2.11875e-07	12.1178
CD82	2.57423	4.22658	12.5867	6.23684e-09	4.79832e-07	10.8404
GABRA2	2.55535	1.72878	4.56237	0.000463557	0.00221729	-0.479257
MELTF	2.54797	2.99629	20.6646	9.52696e-12	4.90762e-09	17.4039
MYO1A	2.54715	6.37685	18.4708	4.23837e-11	1.42468e-08	15.9393
APOM	2.54572	2.20938	12.0077	1.13275e-08	7.21548e-07	10.3541
BTNL3	2.54297	3.88608	6.04409	3.26107e-05	0.000298058	1.94404
CYP2B6	2.53945	2.8863	5.42727	9.49986e-05	0.00066053	0.945716
GABRE	2.53865	2.76421	11.2355	2.6098e-08	1.29376e-06	9.45368
TMEM253	2.53849	4.14185	15.6046	3.8983e-10	6.63248e-08	13.6919
HNF4G	2.53052	5.43653	12.1985	9.28126e-09	6.43066e-07	10.4181
AQP11	2.53011	2.75725	27.2819	2.27904e-13	4.16229e-10	20.8747
SLC17A4	2.52492	3.84872	5.11526	0.000166423	0.00101117	0.258983
DBP	2.52248	3.74933	13.7757	1.96402e-09	2.17474e-07	12.0482
SAT2	2.50685	6.18202	17.818	6.82248e-11	1.83711e-08	15.4591
MPP6	2.5024	1.67043	4.7654	0.000316836	0.00165223	-0.0979603
SLC51B	2.49871	4.74808	4.33487	0.000714017	0.00310789	-1.27664
RAB17	2.49016	4.29745	15.8974	3.05722e-10	5.57261e-08	13.937
NPNT	2.4901	3.72273	5.84089	4.61115e-05	0.000383658	1.59713
ABTB2	2.47749	1.35803	8.717	5.69968e-07	1.37359e-05	6.43832
BCO1	2.46424	1.12716	12.8123	4.97392e-09	4.22165e-07	11.2153
RGS2	2.45296	4.00247	7.20167	5.04985e-06	7.3502e-05	3.87817
HIST2H4B	2.44574	1.09763	5.52951	7.92812e-05	0.000575175	1.44179
FBP1	2.44087	5.95725	16.2531	2.28814e-10	4.64555e-08	14.2308
HIST1H4B	2.43445	1.48083	5.60083	6.99437e-05	0.000523276	1.49603
SOWAHA	2.42405	3.58638	9.54157	1.94105e-07	6.04922e-06	7.30336
NR1I2	2.42227	3.43984	5.99185	3.5629e-05	0.000319072	1.89172
DAPK1	2.41847	2.01998	10.6202	5.25136e-08	2.28624e-06	8.80662
AC011498.1	2.41265	1.39753	6.18148	2.5885e-05	0.000251381	2.53031
SLC46A3	2.41176	4.32361	9.11427	3.3618e-07	9.12118e-06	6.69048
RBBP8NL	2.40367	3.65907	11.2524	2.56132e-08	1.27506e-06	9.40256
RAB11FIP3	2.39411	2.51587	12.9808	4.20983e-09	3.86652e-07	11.3399
IFNLR1	2.39407	1.466	6.15183	2.72019e-05	0.000261584	2.45563
SLC30A4	2.39255	2.34796	12.4612	7.08378e-09	5.27853e-07	10.8218
ABCA5	2.39071	5.05908	11.3966	2.1842e-08	1.13006e-06	9.52679
SLC6A8	2.38127	4.708	10.9171	3.73249e-08	1.70087e-06	8.97234
EXOC6B	2.37952	3.15696	10.3863	6.90961e-08	2.85244e-06	8.41286
NEURL3	2.37575	0.972287	8.24034	1.09902e-06	2.27643e-05	5.81132
AGAP9	2.3744	2.28202	12.7535	5.27434e-09	4.31102e-07	11.1255
USP2	2.36759	2.53345	5.81774	4.79848e-05	0.000394808	1.70289
AP001160.1	2.36365	3.52372	7.11067	5.80938e-06	8.13034e-05	3.7702
MIA2	2.36159	5.41943	12.847	4.80511e-09	4.1861e-07	11.0977
ENTPD8	2.35849	3.13871	6.55351	1.40317e-05	0.000156542	2.89067
GLRX	2.35251	5.66616	9.72479	1.54246e-07	5.10478e-06	7.4947
PLCB3	2.34851	5.1761	16.7658	1.52187e-10	3.47065e-08	14.641
TMEM82	2.34398	3.0596	7.25879	4.62729e-06	6.9048e-05	4.05744
IL22RA1	2.3415	2.61325	15.2477	5.27143e-10	8.21789e-08	13.4336
GULP1	2.33722	2.41183	5.75202	5.37512e-05	0.000431759	1.6036
DMBT1	2.33475	4.47788	2.50349	0.0255612	0.0541286	-4.83841
KAZALD1	2.33469	2.98704	11.7967	1.41642e-08	8.47565e-07	10.0641
ISG20	2.32823	3.46416	9.50242	2.03964e-07	6.2768e-06	7.26262
ACHE	2.32223	2.92696	6.46584	1.61821e-05	0.000174773	2.77194
GCNT2	2.3185	3.76071	5.09994	0.000171127	0.00103024	0.238321
CBR1	2.3151	6.63448	7.30955	4.28301e-06	6.52758e-05	4.04901
SEMA6D	2.3022	3.77144	8.51583	7.49599e-07	1.71122e-05	5.88311
NABP1	2.2956	5.41899	6.41675	1.75353e-05	0.000186665	2.55098
ABCG1	2.29536	1.90674	4.82625	0.000282958	0.00151834	-0.0039135
CRIP1	2.29093	4.60207	5.65199	6.39582e-05	0.00048983	1.21145
SNHG22	2.28878	1.4847	6.81918	9.16722e-06	0.000113257	3.58528
CLU	2.28413	3.58008	6.7622	1.00355e-05	0.000120834	3.19471
DUSP5	2.27941	3.90863	11.4073	2.15872e-08	1.12177e-06	9.56634
DGKA	2.27905	4.31391	8.32533	9.75732e-07	2.10958e-05	5.57823
VAT1	2.27905	1.84294	11.6162	1.71951e-08	9.79459e-07	9.95926
AL080317.3	2.26872	0.899386	11.5103	1.92882e-08	1.049e-06	9.87828
AC011298.1	2.26866	1.23378	6.00629	3.47662e-05	0.000313002	2.24898
TIMP2	2.26574	1.75234	5.38556	0.000102315	0.000699091	1.0541
TRPM6	2.26304	3.63463	3.76326	0.00216019	0.00741799	-2.34311
DDX58	2.25906	2.53822	6.77499	9.83336e-06	0.000119371	3.3474
HCG27	2.25887	1.2174	7.10507	5.85986e-06	8.15836e-05	4.08331
AC025164.1	2.2588	2.80885	6.72479	1.06524e-05	0.000126444	3.22825
IYD	2.25656	3.61036	12.0128	1.12672e-08	7.21548e-07	10.256
CXXC4	2.23884	1.61889	9.10071	3.42197e-07	9.19353e-06	6.93785
PDLIM2	2.23207	3.47401	10.0947	9.7945e-08	3.61854e-06	8.02467
SAMD4A	2.23025	1.74241	9.05189	3.64828e-07	9.60552e-06	6.85744
ESPN	2.22676	5.06855	7.97019	1.61329e-06	3.00538e-05	5.03793
SAP25	2.22475	1.56084	11.3311	2.3476e-08	1.1989e-06	9.66337
ARHGEF26	2.21981	1.72245	9.45143	2.17611e-07	6.59399e-06	7.39528
COL16A1	2.21937	2.01367	5.99002	3.57396e-05	0.000319821	2.09773
LINC01558	2.21744	0.811182	4.9766	0.0002144	0.00121949	0.46352
MPP1	2.2166	2.86029	7.87022	1.86366e-06	3.34335e-05	5.0266
BIRC3	2.21173	5.29896	6.9348	7.63952e-06	9.93557e-05	3.41463
OXER1	2.20536	1.54184	7.16267	5.3617e-06	7.70009e-05	4.13034
LPGAT1	2.20212	5.05698	17.9263	6.29747e-11	1.77648e-08	15.5351
MT1H	2.20054	6.1502	4.25263	0.000835817	0.0035191	-1.42776
CDIP1	2.196	2.33013	12.1128	1.01465e-08	6.86949e-07	10.46
PBLD	2.19326	5.80057	5.498	8.38134e-05	0.00059975	0.93022
DPYD	2.19162	2.38226	13.8259	1.87414e-09	2.11475e-07	12.1681
XDH	2.178	3.90289	12.2127	9.1449e-09	6.37346e-07	10.4565
ACOX2	2.17066	2.21885	15.4469	4.451e-10	7.22403e-08	13.6071
SLC29A4	2.17038	1.87784	6.65458	1.19203e-05	0.000138191	3.26856
ODF3B	2.16926	2.52036	8.76163	5.36684e-07	1.30962e-05	6.36463
SLC36A1	2.16723	3.87355	8.02634	1.48851e-06	2.83534e-05	5.16101
Z93241.1	2.16593	3.58073	6.29031	2.15972e-05	0.000218891	2.40174
KIZ	2.16394	2.55802	14.9991	6.52917e-10	9.6697e-08	13.2214
LGALS2	2.1607	6.81796	2.99865	0.00973947	0.0246619	-3.87473
IDNK	2.15272	3.02578	18.3401	4.65624e-11	1.42468e-08	15.8482
MAPKBP1	2.15055	2.11555	16.0151	2.77589e-10	5.13886e-08	14.071
TTC7A	2.14797	2.60832	11.507	1.93582e-08	1.049e-06	9.77736
XAF1	2.13641	4.32815	7.10626	5.84912e-06	8.15836e-05	3.70854
CIB2	2.13637	3.17515	6.8871	8.23452e-06	0.000105424	3.44347
GLS	2.13438	5.95637	11.5202	1.90833e-08	1.04675e-06	9.67167
DACH1	2.13111	3.33194	10.9852	3.45519e-08	1.63096e-06	9.11917
SLC28A3	2.13095	1.57018	5.75862	5.31408e-05	0.000428016	1.76854
PLCG2	2.12956	8.80618	4.33972	0.000707427	0.00308374	-1.15386
MB21D2	2.12676	1.47377	12.0572	1.07542e-08	7.07758e-07	10.4495
MATN2	2.12553	4.23016	8.0241	1.49328e-06	2.83987e-05	5.1376
MSRA	2.10712	4.11803	17.025	1.24371e-10	3.13522e-08	14.8536
PTPRH	2.09641	4.31184	9.62182	1.75443e-07	5.64849e-06	7.36874
SLC9A3R1	2.09435	5.97958	8.05877	1.42114e-06	2.75125e-05	5.17807
KCNK5	2.08929	3.6506	6.3001	2.12499e-05	0.000216297	2.41051
C2orf88	2.08749	5.20612	5.65571	6.35444e-05	0.000487297	1.20912
PAQR7	2.08522	0.963276	9.43992	2.20823e-07	6.67428e-06	7.44878
HIST1H3A	2.08322	1.30255	4.67894	0.000372351	0.00187091	-0.150207
GCG	2.07729	4.40249	1.9801	0.068069	0.12046	-5.75226
PCK2	2.07638	5.89107	12.6464	5.87208e-09	4.60744e-07	10.8924
GNG4	2.07502	1.93109	2.91471	0.0114865	0.0281881	-3.69356
PLLP	2.07172	3.0336	3.4783	0.00378203	0.0115007	-2.83288
TMEM37	2.07137	4.34007	4.50499	0.000516644	0.00240802	-0.935139
BEND7	2.07069	4.05673	11.8413	1.35074e-08	8.24923e-07	10.0458
ID4	2.06929	4.9306	2.69086	0.0177922	0.0402755	-4.50176
FUT8	2.06669	3.52285	10.1471	9.19424e-08	3.49145e-06	8.08913
SLC4A7	2.06342	3.80945	9.78958	1.42317e-07	4.83798e-06	7.61311
AC021218.1	2.06189	2.66468	5.82324	4.75327e-05	0.000391632	1.69868
FMO4	2.05761	1.85068	9.6082	1.7847e-07	5.6902e-06	7.58326
TYMP	2.05175	4.73961	7.69234	2.41642e-06	4.11347e-05	4.61825
ENTPD7	2.05024	2.01159	11.2655	2.52427e-08	1.26192e-06	9.56025
MFSD4B	2.04044	3.41891	12.8093	4.98844e-09	4.22165e-07	11.1106
AC007182.1	2.03691	1.64509	4.11618	0.00108699	0.00432438	-1.30629
RND1	2.03676	2.06445	6.55002	1.41113e-05	0.000156986	3.06326
ALDH1A1	2.03151	5.48137	5.17539	0.000149229	0.000928604	0.32594
MSI1	2.02771	1.36603	3.63454	0.00278079	0.00903217	-2.1895
COBL	2.0224	4.5936	11.6289	1.69601e-08	9.74597e-07	9.79247
SFI1	2.02084	3.44247	11.3889	2.20284e-08	1.13475e-06	9.57816
CASP4	2.01809	3.72942	8.05301	1.43285e-06	2.7694e-05	5.21248
IGFBP3	2.0172	2.09386	3.51544	0.0035151	0.0108427	-2.59667
DGKZ	2.01711	4.67056	23.5936	1.61413e-12	1.27494e-09	19.1748
RUNDC3B	2.01421	1.45324	5.35961	0.000107162	0.000720169	1.08884
NQO2	2.01335	3.54141	6.59033	1.32204e-05	0.000149747	2.91598
APOL1	2.01207	1.89943	6.52155	1.47787e-05	0.000162731	3.03148
TMEM229B	2.00572	1.39783	5.93463	3.9273e-05	0.000339888	2.13267
GRB10	2.00369	1.83876	5.61109	6.86983e-05	0.000516458	1.46786
SLC25A34	2.00151	2.20056	9.23488	2.87352e-07	8.15054e-06	7.05639
TOR1AIP2	1.9916	5.75936	9.94616	1.17355e-07	4.17546e-06	7.77585
SLC35G1	1.99137	3.46955	5.38686	0.000102079	0.000697885	0.804896
PAOX	1.99115	1.57327	13.6904	2.12757e-09	2.27094e-07	12.0546
ZSWIM8	1.98955	3.74125	15.4548	4.42109e-10	7.22403e-08	13.5752
MALL	1.98644	6.22456	6.15138	2.72225e-05	0.000261584	2.10386
B3GALT5	1.98601	4.81256	2.09668	0.055021	0.101068	-5.56995
MIR194-2HG	1.98426	6.16295	7.74846	2.22535e-06	3.87735e-05	4.71197
EPB41L3	1.98259	4.02025	6.20769	2.47766e-05	0.00024483	2.2231
EPS8L2	1.98182	6.22877	16.1599	2.46727e-10	4.79216e-08	14.1531
ENPP1	1.9658	2.09441	4.50601	0.000515643	0.00240525	-0.638837
STK33	1.96084	1.61335	10.7804	4.36378e-08	1.94369e-06	9.04404
ENPP3	1.96013	3.2744	10.7331	4.60787e-08	2.02952e-06	8.82708
PER3	1.95443	2.76339	4.68188	0.000370306	0.00186222	-0.423554
CHN2	1.95211	2.12459	9.715	1.56139e-07	5.15301e-06	7.694
RASSF4	1.95113	3.43896	4.86451	0.000263598	0.00143988	-0.170419
MACC1	1.94943	4.39553	10.5301	5.83377e-08	2.45101e-06	8.51324
FZD7	1.94212	3.32815	5.07322	0.000179662	0.00106432	0.240999
PUS10	1.93942	2.69946	12.1029	1.02523e-08	6.90166e-07	10.4252
MOGAT2	1.9346	5.14036	12.7562	5.26004e-09	4.31102e-07	11.0003
CYP4V2	1.93442	3.47787	13.1381	3.60892e-09	3.44827e-07	11.4403
SESTD1	1.93434	2.9151	13.1213	3.66854e-09	3.47719e-07	11.4595
ACSS1	1.93202	4.38924	12.9084	4.52158e-09	4.02794e-07	11.1674
AMN	1.93078	7.90445	7.0854	6.04101e-06	8.36826e-05	3.72788
PRSS36	1.92741	1.79959	7.65416	2.55625e-06	4.30206e-05	4.86602
SYNPO	1.91915	3.65983	4.50702	0.000514663	0.00240163	-0.878054
ABHD6	1.91713	2.94241	8.35872	9.31387e-07	2.03224e-05	5.74657
CYP4F12	1.91496	5.15182	8.85153	4.75748e-07	1.19929e-05	6.31041
EXOC3L4	1.91346	2.85723	8.19701	1.16813e-06	2.378e-05	5.52136
BST1	1.91301	2.72052	4.053	0.00122833	0.00473123	-1.63393
PPL	1.91279	2.35029	10.973	3.50327e-08	1.64058e-06	9.20059
STK17B	1.91038	4.48361	6.23608	2.3632e-05	0.000235287	2.24805
AC007952.4	1.90782	6.11109	4.29442	0.000771473	0.00329266	-1.35343
DST	1.90332	6.13842	5.96499	3.72933e-05	0.000329493	1.77252
PRMT5-AS1	1.90239	0.858998	6.11709	2.88349e-05	0.00027309	2.53422
HHLA2	1.90096	4.60598	6.25119	2.30457e-05	0.000231591	2.26999
U91328.1	1.90095	0.735215	9.00403	3.88557e-07	1.00736e-05	6.89949
KIAA1551	1.89935	4.58645	21.0183	7.59554e-12	4.28533e-09	17.6532
C11orf24	1.8972	3.80531	10.5597	5.63542e-08	2.38459e-06	8.57889
EPSTI1	1.89693	4.08958	7.6321	2.64091e-06	4.41942e-05	4.5518
ACBD4	1.89094	2.86479	13.3356	2.98107e-09	2.94331e-07	11.6751
C2CD2L	1.89051	3.2351	12.9096	4.51606e-09	4.02794e-07	11.2262
CYP2U1	1.88606	1.36807	9.29658	2.65341e-07	7.68538e-06	7.23959
PAX8	1.88504	1.34523	9.67113	1.6493e-07	5.38317e-06	7.72512
AL355075.4	1.88428	3.8002	6.54832	1.41502e-05	0.000157272	2.82499
CNDP2	1.88035	6.48485	16.3833	2.06068e-10	4.3598e-08	14.3384
HGD	1.87866	2.45948	5.69106	5.97496e-05	0.000467578	1.50567
PHLPP2	1.87481	4.57117	6.72425	1.06615e-05	0.000126444	3.0738
CNGA1	1.87411	2.6517	4.08608	0.00115213	0.00451442	-1.55755
AZGP1	1.87189	2.95055	6.12001	2.86937e-05	0.000272188	2.1937
FGF9	1.8716	2.57869	6.06944	3.12437e-05	0.000288749	2.15138
GAL3ST1	1.87048	2.83099	6.46466	1.62134e-05	0.000174937	2.79413
RHOF	1.87015	3.53856	4.66203	0.000384341	0.00191976	-0.566096
PHETA1	1.8688	3.9754	17.8497	6.66443e-11	1.83628e-08	15.486
MICAL1	1.86525	3.47135	9.93026	1.19663e-07	4.20702e-06	7.82394
DHRS7	1.85928	5.99136	12.1357	9.90691e-09	6.74581e-07	10.3495
MOCOS	1.85099	1.70641	11.1834	2.7655e-08	1.35957e-06	9.49794
LINC02535	1.84788	1.88793	5.62408	6.71543e-05	0.000508399	1.49622
BDH2	1.84595	5.18863	8.70314	5.8074e-07	1.39002e-05	6.10156
2002-03-01	1.8454	3.67726	11.5856	1.77741e-08	9.93901e-07	9.78425
CMPK2	1.84247	1.4981	4.57599	0.000451809	0.00217073	-0.385296
VAV2	1.84123	3.31568	6.68208	1.14058e-05	0.000133665	3.09509
FLVCR2	1.83472	2.77841	4.62378	0.000412943	0.00202926	-0.528295
SLC43A2	1.83308	3.56418	10.1421	9.2494e-08	3.50118e-06	8.08199
PLA2R1	1.83304	3.84714	5.37398	0.00010445	0.000706347	0.744907
AC092338.2	1.82673	1.17972	6.24432	2.33105e-05	0.000232673	2.70995
SLC9A3	1.8263	5.36092	1.61303	0.12945	0.202699	-6.34156
SMPD3	1.82476	4.72923	16.7151	1.58368e-10	3.54028e-08	14.6007
LINC01970	1.82358	3.01175	4.62238	0.000414035	0.00203378	-0.569222
AC144652.1	1.82135	1.80744	5.27229	0.000125303	0.000811696	0.876452
PCSK5	1.81403	4.87578	6.2086	2.47389e-05	0.000244663	2.18963
PARP14	1.81129	4.85356	8.79629	5.12261e-07	1.27602e-05	6.23549
RHOU	1.80773	4.05181	5.71954	5.6864e-05	0.00045005	1.3604
ARFGAP3	1.80718	4.18805	7.40083	3.73028e-06	5.83835e-05	4.18563
ULK3	1.80576	4.75119	11.287	2.46495e-08	1.24504e-06	9.40059
LENG8-AS1	1.80494	3.09051	7.62801	2.65694e-06	4.43997e-05	4.64358
GOLGA8B	1.80095	2.96583	6.15692	2.69708e-05	0.000260014	2.2486
SLC25A45	1.79869	3.56216	10.7225	4.66456e-08	2.04688e-06	8.79477
IFI30	1.7942	1.25861	6.20943	2.47048e-05	0.00024453	2.63755
YPEL3	1.79364	4.78018	6.99481	6.95484e-06	9.25713e-05	3.51353
PDZD3	1.79094	4.72682	9.11023	3.37964e-07	9.12118e-06	6.67219
HPGD	1.78991	5.43608	5.37667	0.00010395	0.000705299	0.696592
SLCO2B1	1.7878	3.39171	7.02327	6.65299e-06	8.97775e-05	3.65377
SLC10A5	1.78549	2.07857	7.26282	4.59891e-06	6.87979e-05	4.2158
FAM3C	1.78405	5.70365	4.11397	0.00109165	0.00433878	-1.71754
MAN1A1	1.78404	4.71735	5.33433	0.000112113	0.000746242	0.62506
GLYCTK	1.78188	4.40763	6.36667	1.90387e-05	0.000197349	2.47688
TESK2	1.78188	2.52658	8.90051	4.45674e-07	1.14046e-05	6.56701
AL392172.1	1.77432	1.64335	8.55037	7.14918e-07	1.65378e-05	6.20468
KAT2B	1.77399	2.59849	10.0481	1.03642e-07	3.78997e-06	8.06391
SULT1A3	1.76929	2.39693	7.59073	2.80785e-06	4.65278e-05	4.68972
AMDHD2	1.76794	3.23952	11.0685	3.14538e-08	1.52731e-06	9.23054
PRKAB2	1.76775	3.97833	11.8013	1.40957e-08	8.47565e-07	10.0078
ZNF439	1.76759	2.45304	5.57786	7.28197e-05	0.000539447	1.31061
GCOM1	1.76496	1.69387	6.85183	8.70572e-06	0.00010846	3.62958
GPX4	1.76242	7.65993	18.3337	4.67765e-11	1.42468e-08	15.8437
CNKSR3	1.75897	4.42683	5.43084	9.43981e-05	0.000657126	0.813646
GBP2	1.75603	3.5768	6.88776	8.22596e-06	0.000105424	3.40981
AL022323.4	1.75063	2.9282	6.72747	1.06069e-05	0.000126302	3.22913
HIST4H4	1.74974	3.37349	7.73362	2.27426e-06	3.93076e-05	4.77263
USP30-AS1	1.74962	1.07141	5.184	0.000146921	0.000916649	0.857561
TCP11L2	1.74867	2.13318	7.61749	2.69864e-06	4.49065e-05	4.76439
GALK1	1.74837	3.68721	6.19168	2.54477e-05	0.000249084	2.22522
SMPDL3A	1.74699	4.73635	7.52517	3.09555e-06	5.01724e-05	4.35915
SMIM5	1.74619	2.09997	5.4524	9.08561e-05	0.000637715	1.14691
C19orf66	1.74235	3.41186	9.25849	2.78707e-07	7.95693e-06	6.95342
CARD10	1.74131	3.70359	14.6291	9.0318e-10	1.22529e-07	12.8505
CPQ	1.74115	3.13539	6.40235	1.79542e-05	0.000189045	2.65302
DDX60L	1.74027	3.17719	7.09393	5.96174e-06	8.28074e-05	3.79425
SPATA6L	1.7399	1.49946	6.88142	8.30852e-06	0.000106017	3.70971
CLIC5	1.73765	4.54177	7.48224	3.30073e-06	5.2776e-05	4.29811
SDR42E2	1.73184	2.74563	7.08475	6.04707e-06	8.36826e-05	3.84457
SP6	1.7234	0.9223	7.83845	1.95162e-06	3.47189e-05	5.2695
CCSER1	1.72273	2.93945	7.14696	5.49293e-06	7.84099e-05	3.91139
TULP4	1.72212	4.95306	9.1112	3.37532e-07	9.12118e-06	6.66947
ZBED6	1.71876	0.920637	7.30258	4.32866e-06	6.56996e-05	4.46238
HIP1R	1.71506	4.69631	8.73639	5.55248e-07	1.34531e-05	6.15466
CBWD3	1.71381	2.44618	8.99134	3.95123e-07	1.02214e-05	6.70696
MOGAT3	1.7137	4.99718	6.23299	2.3754e-05	0.000236303	2.2298
BMP3	1.7127	2.7983	2.85139	0.0130052	0.031141	-3.99377
GBP4	1.71071	1.17497	3.73918	0.00226454	0.00769466	-1.94265
AL662844.4	1.70635	1.39613	5.60356	6.96108e-05	0.000521663	1.55853
CYB5A	1.70389	7.43945	15.6662	3.70256e-10	6.54745e-08	13.7532
CYP2S1	1.7035	3.95327	7.36845	3.91721e-06	6.06681e-05	4.15076
TAGLN	1.70305	1.95686	8.15908	1.2324e-06	2.4623e-05	5.60165
MUC3A	1.70238	6.83888	9.53006	1.96949e-07	6.10851e-06	7.25594
TNFSF15	1.70119	2.39772	4.73932	0.000332616	0.00171789	-0.235419
PRAG1	1.70012	3.58914	10.9605	3.55325e-08	1.65744e-06	9.07586
CAPN13	1.69859	3.30766	3.1451	0.00729818	0.0195057	-3.51341
TMEM120A	1.69468	5.1816	8.16755	1.21773e-06	2.43711e-05	5.32724
TTYH3	1.69311	2.96369	6.78238	9.71845e-06	0.000118339	3.30997
TMEM117	1.69302	2.36864	12.7142	5.48554e-09	4.33717e-07	11.091
DLL4	1.69151	3.42322	4.76765	0.00031551	0.00164749	-0.344865
CYP27A1	1.68852	4.20778	9.52141	1.99117e-07	6.14358e-06	7.24418
PLIN2	1.68777	5.44941	7.05749	6.30826e-06	8.63052e-05	3.60956
ERBIN	1.68581	5.50321	5.33755	0.000111469	0.000742377	0.62358
TMEM139	1.68167	3.49928	4.24102	0.00085465	0.0035858	-1.37284
CYP4F11	1.6784	2.14864	3.96003	0.00147126	0.00547644	-1.71887
SMIM2-AS1	1.67762	2.25728	5.9262	3.98419e-05	0.000342808	1.97149
JAG2	1.66843	1.79016	5.63211	6.62188e-05	0.000503892	1.53011
AKR1B10	1.66804	5.41708	2.41563	0.0302434	0.0622955	-5.01608
TRIM31	1.66645	4.9216	3.9115	0.00161705	0.0058895	-2.11729
GCHFR	1.66376	6.27607	7.39487	3.76393e-06	5.88325e-05	4.16098
SULT1A1	1.66126	5.66386	3.0368	0.0090348	0.0231698	-3.84209
DPYSL2	1.65512	2.45363	7.30225	4.33081e-06	6.56996e-05	4.23385
DNAH7	1.65351	1.2413	4.18847	0.000945521	0.00387904	-1.05629
CRYZ	1.65333	3.19836	9.94942	1.16888e-07	4.17546e-06	7.87825
TNFRSF1B	1.65281	1.88434	4.26973	0.000808844	0.00342992	-1.04886
NGEF	1.65262	4.24538	11.8553	1.33074e-08	8.21177e-07	10.0564
GPR89B	1.64932	1.32664	7.55373	2.96655e-06	4.84796e-05	4.79758
ALS2	1.64899	2.01674	7.74091	2.25009e-06	3.90896e-05	4.96991
FMO5	1.64858	4.44376	5.97056	3.69412e-05	0.000327391	1.78657
GADD45G	1.6438	4.43814	6.14696	2.74251e-05	0.000263103	2.09697
ETV7	1.64126	2.46987	5.90688	4.11788e-05	0.000350745	1.90447
AL136040.1	1.63904	1.89595	5.71175	5.76386e-05	0.000454662	1.66229
BRINP3	1.63862	2.25603	3.38032	0.0045881	0.0134454	-2.85661
LINC00294	1.63679	1.966	8.76617	5.33414e-07	1.30962e-05	6.46357
HIST1H3E	1.63622	0.571083	6.42432	1.7319e-05	0.000184695	3.11289
SMIM31	1.63595	4.44293	5.48484	8.57858e-05	0.00061023	0.912817
HIST1H2BN	1.63563	3.42012	5.41909	9.63898e-05	0.000668634	0.882805
SH3BP5L	1.6355	3.19376	12.7532	5.27597e-09	4.31102e-07	11.0735
WDR60	1.63415	4.92752	10.2897	7.74952e-08	3.09599e-06	8.20502
ARID3A	1.63315	2.51582	8.33431	9.63586e-07	2.08712e-05	5.77762
MICALL2	1.63289	5.22842	13.3413	2.96473e-09	2.94331e-07	11.5917
TMEM86B	1.63204	1.51621	8.18543	1.18737e-06	2.40068e-05	5.70503
XRN1	1.62967	4.54712	8.48052	7.86889e-07	1.77921e-05	5.79548
ESPL1	1.62695	1.98862	7.19941	5.06739e-06	7.36668e-05	4.14639
VPS13A	1.62458	5.69264	8.57627	6.90042e-07	1.60937e-05	5.92139
UGT1A10	1.62197	1.02067	3.17673	0.0068568	0.018586	-2.97634
CATSPERG	1.61912	3.19056	6.86385	8.54197e-06	0.000107216	3.42715
CFLAR-AS1	1.61896	1.643	6.52931	1.45936e-05	0.000161292	3.11635
AC008378.1	1.61827	1.5807	4.44997	0.000573439	0.0026071	-0.615415
AC104170.1	1.61825	0.941866	8.22561	1.12201e-06	2.31193e-05	5.83484
STK3	1.61438	3.39454	10.3356	7.33725e-08	2.98734e-06	8.34204
AP001554.1	1.61277	0.960772	6.28032	2.19578e-05	0.000221409	2.8211
LRRC28	1.61117	3.94415	7.81153	2.02954e-06	3.59063e-05	4.83959
SLC40A1	1.60994	4.76362	5.97051	3.69448e-05	0.000327391	1.77511
LGR5	1.60865	3.64124	6.10604	2.93756e-05	0.000275817	2.08671
NEUROD1	1.60457	2.04018	3.7604	0.00217235	0.00744733	-2.0816
RNF217	1.6004	2.20423	2.92792	0.0111923	0.0276263	-3.70808
CADPS	1.59798	1.42486	3.63051	0.00280292	0.0090859	-2.19624
RCN3	1.59528	4.0049	6.7245	1.06573e-05	0.000126444	3.10813
C6orf99	1.59494	1.03549	6.34317	1.97904e-05	0.000203721	2.91848
CYTH3	1.59177	1.95541	4.9642	0.000219338	0.00123866	0.268108
TNFRSF14-AS1	1.59018	4.57346	10.1084	9.63394e-08	3.5894e-06	7.98643
SLC25A37	1.59009	5.73982	6.66095	1.1799e-05	0.000137053	2.95799
SLC37A4	1.58929	5.00958	13.0116	4.08413e-09	3.78037e-07	11.2616
AC010331.1	1.5892	0.728476	6.10709	2.93237e-05	0.000275736	2.56067
FAM27C	1.58631	1.91753	8.24434	1.09285e-06	2.26762e-05	5.73652
AOC1	1.5862	7.16505	10.0939	9.80378e-08	3.61854e-06	7.9905
AC110285.6	1.58591	1.93098	5.97205	3.68481e-05	0.000327043	2.11738
CA11	1.58161	1.79475	6.48573	1.56655e-05	0.000170436	3.01659
ATRN	1.58027	3.26804	12.0852	1.04432e-08	6.95117e-07	10.368
C9orf24	1.57951	2.56023	7.89925	1.78699e-06	3.23408e-05	5.13793
MIAT	1.57944	0.820108	7.12124	5.7153e-06	8.03261e-05	4.19958
SUSD6	1.57744	4.02406	6.5517	1.40729e-05	0.000156707	2.81695
EDC4	1.57608	0.973708	7.21418	4.95392e-06	7.24618e-05	4.32886
TMEM184A	1.57456	4.55882	12.9505	4.33729e-09	3.95294e-07	11.2073
HIST1H2BH	1.57384	3.38275	3.01638	0.00940547	0.0239338	-3.75587
G0S2	1.57265	3.99257	2.72609	0.0166129	0.0381305	-4.39027
CYP2J2	1.57232	4.34942	9.80265	1.40032e-07	4.79508e-06	7.60499
SCML4	1.57214	1.14138	5.36258	0.000106596	0.000717991	1.18528
GOSR2	1.56709	4.32209	14.487	1.02499e-09	1.34935e-07	12.6999
RBKS	1.56695	3.04787	9.22459	2.91209e-07	8.17935e-06	6.9544
BMP8B	1.56576	1.13415	5.19443	0.000144176	0.000901425	0.892617
SGK494	1.56219	1.37299	10.7471	4.53407e-08	2.00446e-06	9.0267
PLIN3	1.56186	5.16141	10.1607	9.04428e-08	3.45667e-06	8.04141
SOX13	1.56127	2.71878	10.2697	7.9361e-08	3.13423e-06	8.33283
RNF213	1.56101	5.65267	8.12156	1.29969e-06	2.57503e-05	5.25908
AC007613.1	1.55902	2.49431	5.25323	0.000129673	0.000830988	0.726761
ZZEF1	1.55768	5.22065	8.75939	5.38304e-07	1.30962e-05	6.17909
IFNAR2	1.55488	0.975794	4.21681	0.000895351	0.0037126	-0.948421
RARA	1.55333	3.75958	10.8671	3.95134e-08	1.7937e-06	8.95589
GABARAPL1	1.55293	4.05317	7.98876	1.57085e-06	2.94019e-05	5.10009
TRANK1	1.55031	3.61327	6.17974	2.59603e-05	0.000251907	2.21742
PBXIP1	1.54928	4.0345	8.59414	6.73402e-07	1.57366e-05	5.98522
PLS1	1.5467	6.70761	9.20401	2.99086e-07	8.35748e-06	6.81393
SCAPER	1.54633	4.07782	8.28059	1.03869e-06	2.20942e-05	5.53007
HNF1A	1.54564	3.11485	11.0069	3.37141e-08	1.60419e-06	9.17611
TSNARE1	1.54387	0.548202	6.32719	2.03191e-05	0.000207894	2.94714
PLXDC2	1.54373	3.40783	5.69773	5.90604e-05	0.000463102	1.39058
MYO7B	1.54273	5.58324	16.809	1.47119e-10	3.47065e-08	14.673
PCNX1	1.54109	3.23221	10.3717	7.02994e-08	2.88203e-06	8.40361
IRF9	1.54043	2.9442	5.15944	0.000153601	0.000948383	0.470391
LRP4	1.53824	2.01659	3.1237	0.00761284	0.0202081	-3.28997
TCEA2	1.53791	1.41627	2.18266	0.0469248	0.0889972	-4.93131
LINC01123	1.53728	1.41662	7.22417	4.87872e-06	7.18944e-05	4.28859
AC008764.8	1.53674	2.26554	7.51337	3.15054e-06	5.07168e-05	4.60171
RARA-AS1	1.53655	2.0991	6.11566	2.89044e-05	0.000273107	2.34353
HOOK2	1.53619	6.12978	12.7782	5.14574e-09	4.29343e-07	11.0266
TRPV1	1.53605	1.79253	6.73719	1.04436e-05	0.000125112	3.43773
HIST1H4A	1.53529	1.30779	4.02032	0.00130867	0.00498557	-1.38124
ZNF821	1.53168	3.42819	10.2856	7.78702e-08	3.09599e-06	8.28112
COL4A2	1.53113	2.56477	10.6038	5.35267e-08	2.30612e-06	8.75892
REEP3	1.53099	4.81489	11.9693	1.17957e-08	7.47356e-07	10.1653
AL928654.1	1.52683	1.16565	6.33433	2.0081e-05	0.000206348	2.88899
AGPAT2	1.52597	6.62172	7.73069	2.28406e-06	3.9391e-05	4.68953
ATOX1	1.52547	6.34112	13.1636	3.52027e-09	3.39091e-07	11.4223
ARAP2	1.5235	3.68838	6.4947	1.54384e-05	0.000168448	2.75199
ZDHHC21	1.51972	4.36423	9.94804	1.17085e-07	4.17546e-06	7.7917
AC005837.1	1.51889	2.09098	4.32493	0.000727717	0.00315131	-0.954122
DQX1	1.51372	3.75836	5.13095	0.000161748	0.000988337	0.312202
GNA11	1.51002	6.6571	6.67127	1.16052e-05	0.000135341	2.995
SPINK4	1.50951	4.5024	1.84944	0.086008	0.145714	-5.96361
A1CF	1.50724	5.35001	8.83556	4.86008e-07	1.21738e-05	6.28526
SESN3	1.50703	3.77784	6.88109	8.31278e-06	0.000106017	3.38615
POR	1.50394	5.20286	11.9373	1.22007e-08	7.65406e-07	10.1259
AC245297.3	1.50287	3.81895	3.06132	0.0086088	0.0222555	-3.7269
ZMYND15	1.50058	1.22579	5.76082	5.29387e-05	0.000426708	1.88615
HMOX1	1.49903	3.50786	4.78736	0.000304147	0.00159944	-0.311685
SOCS1	1.4974	4.73514	4.68839	0.000365821	0.00184751	-0.59395
CTSD	1.49712	8.28604	9.42674	2.24565e-07	6.75291e-06	7.16163
IL2RG	1.49566	4.60905	3.48113	0.00376096	0.0114609	-2.95893
AFDN-DT	1.49506	1.44625	6.28726	2.17067e-05	0.000219438	2.76764
DIABLO-1	1.4945	1.79264	5.4532	9.07275e-05	0.000637482	1.22903
LINC02447	1.49417	1.31144	5.18899	0.000145602	0.000909381	0.831892
LMO7	1.49327	6.31032	9.5903	1.82534e-07	5.7595e-06	7.31853
AL353708.3	1.49093	1.47586	7.08297	6.06382e-06	8.37344e-05	4.05797
SLC12A6	1.49063	3.27463	10.224	8.38248e-08	3.25625e-06	8.2184
FAM102A	1.49032	4.86575	8.09235	1.35475e-06	2.65308e-05	5.21957
RALGPS1	1.49031	4.10778	9.60261	1.7973e-07	5.70897e-06	7.35898
AC083973.1	1.49008	1.06408	3.55501	0.00325167	0.0102103	-2.24877
TRIM3	1.48882	3.38392	11.5931	1.76304e-08	9.93901e-07	9.82254
PGAP1	1.48849	4.17929	4.31464	0.000742175	0.00319756	-1.29083
VSIR	1.48793	4.31983	9.88555	1.26416e-07	4.40522e-06	7.71429
SNTA1	1.48639	0.876856	6.70665	1.09658e-05	0.000129277	3.54636
GBP3	1.48452	4.65656	4.15467	0.00100917	0.00406964	-1.62998
HIST1H3C	1.48272	0.825834	2.51841	0.0248383	0.0528528	-4.15748
HSD17B2	1.48264	4.76447	3.72071	0.00234804	0.00790328	-2.49041
PAXBP1-AS1	1.48235	1.00942	5.2866	0.000122124	0.000795012	1.0758
PNPLA2	1.48148	5.78831	9.26052	2.77978e-07	7.95693e-06	6.87068
FBF1	1.47997	1.42926	6.76461	9.99712e-06	0.000120617	3.56011
LTK	1.4799	1.51617	4.21806	0.000893197	0.00370698	-1.04638
AL137077.2	1.47906	2.95573	4.34879	0.000695286	0.00304538	-1.07057
AIG1	1.47847	4.74262	12.1822	9.43968e-09	6.46482e-07	10.3981
MTMR4	1.47593	4.20167	9.98744	1.11582e-07	4.03057e-06	7.85042
ANO9	1.47256	5.66279	6.92325	7.77932e-06	0.00010071	3.39041
LYZ	1.46744	4.98753	2.23635	0.042448	0.0817763	-5.33369
AQP1	1.46743	5.00348	4.75032	0.000325861	0.00169185	-0.481908
CDKN1C	1.46741	3.86271	4.26546	0.0008155	0.0034495	-1.36085
TMEM116	1.46731	2.0631	4.75953	0.000320318	0.00166599	-0.110243
LINC01268	1.46451	1.97773	7.7391	2.25609e-06	3.91363e-05	4.99328
CDKN2B	1.46359	5.33411	4.87223	0.000259859	0.00142208	-0.252164
HIST1H2AB	1.46214	0.862222	2.89046	0.0120463	0.0292648	-3.47359
ACSL5	1.46162	6.58192	12.8201	4.93511e-09	4.22165e-07	11.0766
NR3C1	1.4592	3.49778	5.63387	6.60152e-05	0.000502666	1.26435
C11orf80	1.45817	2.44995	8.97886	4.01692e-07	1.03687e-05	6.69865
MOV10	1.45682	3.86015	16.1092	2.57098e-10	4.83507e-08	14.1264
KIF12	1.45505	3.98521	6.73474	1.04844e-05	0.000125348	3.12915
RETNLB	1.4539	4.56154	3.21477	0.00636099	0.0174905	-3.48056
IGHM	1.4505	3.66682	2.70099	0.0174448	0.0396483	-4.39866
CACNA1D	1.45024	3.69829	9.73865	1.51607e-07	5.03149e-06	7.56821
AZIN1-AS1	1.44991	1.28496	6.43333	1.70654e-05	0.000182483	3.03716
PHF1	1.44843	3.19825	7.95596	1.64665e-06	3.03887e-05	5.13775
FUT6	1.44686	4.48092	9.28209	2.70343e-07	7.77432e-06	6.91516
TMC5	1.44651	6.00846	6.12908	2.826e-05	0.000268719	2.05109
AL591846.2	1.4455	1.32623	3.67384	0.00257422	0.0084791	-2.06371
TMEM41A	1.44497	5.38373	11.7092	1.55562e-08	9.10222e-07	9.8728
IDS	1.4448	4.27121	7.06282	6.25624e-06	8.57915e-05	3.64684
PELI2	1.44266	2.52506	5.0918	0.000173681	0.00104191	0.421499
SUCO	1.44256	4.36083	11.7171	1.54249e-08	9.10222e-07	9.90053
MT1G	1.44243	9.60748	3.54054	0.00334561	0.0104368	-2.70886
REC8	1.44213	1.56508	4.42011	0.000606927	0.00272691	-0.669404
AMT	1.44128	0.735952	5.73272	5.55787e-05	0.000443133	1.92866
ZC3H12D	1.44054	1.77189	3.54617	0.0033087	0.0103489	-2.39776
SLC12A7	1.44002	4.54973	10.0961	9.77857e-08	3.61854e-06	7.97258
RAB29	1.43996	2.77583	7.17913	5.22769e-06	7.54858e-05	3.99116
PHGR1	1.43905	12.714	4.54791	0.000476378	0.0022649	-0.60738
ELOVL7	1.43869	3.52093	8.4617	8.07564e-07	1.81007e-05	5.84118
AC007114.1	1.43815	1.69345	9.06696	3.57676e-07	9.45924e-06	6.92205
BLNK	1.43316	4.31863	7.74675	2.23092e-06	3.88134e-05	4.72017
RAB30	1.43169	1.71452	3.23239	0.00614357	0.0170108	-3.0108
STAU2	1.43125	4.20389	10.2927	7.72139e-08	3.09599e-06	8.23418
LINC00663	1.43049	0.744909	4.94897	0.000225567	0.00126599	0.504444
ITGB8	1.42989	3.88936	5.47912	8.66585e-05	0.000615177	0.947141
SLC7A8	1.42989	3.55847	4.61086	0.000423097	0.00206972	-0.655193
SEC22C	1.4278	2.97622	9.53985	1.94527e-07	6.04922e-06	7.38055
ARHGEF11	1.42671	4.13051	6.11563	2.89058e-05	0.000273107	2.06361
GATA6-AS1	1.42604	4.28466	9.3419	2.50315e-07	7.39604e-06	7.00476
AP001107.9	1.42444	2.75585	6.82925	9.02216e-06	0.000111939	3.43582
TLR3	1.42051	2.65942	6.13576	2.79452e-05	0.000267011	2.27688
ITPR1	1.42031	0.915448	5.22081	0.00013747	0.000867741	0.976044
HOOK3	1.41782	4.033	8.53184	7.33307e-07	1.68376e-05	5.8988
PC	1.41594	2.38676	9.15624	3.18257e-07	8.78907e-06	6.95094
AL160006.1	1.41514	0.775346	6.97368	7.18818e-06	9.47315e-05	3.98523
TNIK	1.4146	4.63693	5.52711	7.96177e-05	0.000576948	0.984122
AL162377.1	1.41273	2.62012	6.58514	1.33317e-05	0.000150432	3.05437
C1orf116	1.41182	3.44343	8.87547	4.60791e-07	1.17528e-05	6.43595
HYKK	1.41151	2.37624	6.45956	1.63488e-05	0.000175613	2.89141
SEC24D	1.41098	3.59182	4.71047	0.000351023	0.00178878	-0.469493
HIST1H3H	1.41063	2.64173	4.245	0.000848151	0.0035647	-1.21597
SMYD4	1.40967	2.82362	11.7068	1.55955e-08	9.10222e-07	9.99995
COL17A1	1.40811	4.9305	6.03888	3.28993e-05	0.00030007	1.89223
HIST1H2AG	1.40667	3.70178	3.44741	0.00401942	0.0120776	-2.95003
RMDN3	1.40497	4.47204	12.018	1.12062e-08	7.21548e-07	10.2283
CD40	1.40388	1.35522	3.08164	0.00827095	0.0215704	-3.24194
BTN3A3	1.40348	2.25596	5.36066	0.00010696	0.00071922	0.964569
TERC	1.40189	1.00824	4.19117	0.000940627	0.00386427	-0.964609
OSBPL8	1.40174	4.0826	6.40534	1.78663e-05	0.000188663	2.56708
DOCK5	1.4012	4.84096	9.55578	1.90651e-07	5.96745e-06	7.26807
BAIAP2L2	1.39837	5.26815	10.9738	3.50007e-08	1.64058e-06	9.02955
HLA-F	1.39811	5.94612	4.97758	0.000214015	0.00121809	-0.0482876
CSRNP2	1.39506	3.49323	5.85575	4.4949e-05	0.00037547	1.6728
AC016027.1	1.39498	1.2762	4.80351	0.000295157	0.00156396	0.140068
WWC3	1.39327	2.24518	7.20981	4.98726e-06	7.27083e-05	4.12823
TMEM202-AS1	1.39288	1.60067	7.94887	1.66352e-06	3.06523e-05	5.3646
SAMD9	1.39287	2.8457	3.86579	0.00176782	0.00631447	-2.00334
HPS5	1.39244	3.14679	10.0801	9.96984e-08	3.66841e-06	8.05356
AL451085.1	1.39174	1.28876	5.9589	3.76816e-05	0.000331788	2.23303
AL603756.1	1.39149	1.19602	3.33345	0.00503267	0.0144972	-2.68425
ABTB1	1.39067	3.02647	5.7295	5.58907e-05	0.000444425	1.50152
GP2	1.38966	2.3206	3.5448	0.00331765	0.0103684	-2.54131
SLC27A4	1.38877	4.31358	4.33306	0.000716501	0.00311755	-1.26105
PDK3	1.38858	2.93493	4.42881	0.000596961	0.00269063	-0.909601
RAB8B	1.38856	1.97385	7.82553	1.9886e-06	3.53237e-05	5.12105
LUZP1	1.38787	5.57505	6.85708	8.6338e-06	0.000108018	3.28049
CDK11A	1.38631	4.47738	11.8482	1.34082e-08	8.23109e-07	10.0425
PTCH2	1.38428	2.33361	5.02622	0.000195766	0.00113594	0.342211
TSC22D1-AS1	1.38363	1.49082	4.96217	0.000220161	0.00124213	0.389955
SLC22A5	1.383	4.61964	4.73181	0.000337309	0.00173709	-0.505501
CBWD5	1.38246	3.48665	8.12384	1.2955e-06	2.57103e-05	5.35663
B4GALT6	1.37971	1.9183	7.88726	1.81824e-06	3.28392e-05	5.23342
MT2A	1.37653	8.74886	3.58687	0.00305404	0.00972435	-2.65601
MISP	1.3758	7.42059	5.91521	4.05966e-05	0.000346977	1.71684
CRAT	1.37485	4.11149	6.47858	1.58492e-05	0.000171804	2.69111
PARP6	1.373	2.99471	5.23257	0.000134588	0.000851814	0.607416
AL022069.1	1.37128	2.10635	3.37755	0.00461327	0.0135058	-2.79291
CDCA3	1.37029	3.6031	5.65727	6.33718e-05	0.000486942	1.30148
FAM47E	1.3679	1.03957	3.84896	0.00182687	0.00649018	-1.65128
LCORL	1.36541	4.57722	11.4822	1.98889e-08	1.06626e-06	9.62967
SP100	1.36482	4.70149	10.3162	7.50888e-08	3.03635e-06	8.24375
IL15	1.36399	1.29501	5.93573	3.9199e-05	0.000339744	2.1801
HTR4	1.36377	2.60907	4.83339	0.000279234	0.0015038	-0.0710066
HSPA2	1.36147	4.36627	3.6693	0.00259725	0.00854167	-2.57087
PPP2R5D	1.3602	3.71372	10.9188	3.72565e-08	1.70087e-06	9.0256
LPIN2	1.35853	4.21247	7.94357	1.67627e-06	3.07914e-05	5.02614
POLD4	1.35828	4.09596	6.49112	1.55286e-05	0.000169257	2.71405
MAP7D2	1.3568	1.12743	4.62831	0.000409446	0.00201542	-0.175025
STX7	1.35667	4.84503	10.1512	9.14911e-08	3.48549e-06	8.03402
AC016727.1	1.35422	1.37716	6.59486	1.31238e-05	0.000148938	3.29239
ABCB9	1.35376	1.36233	6.09453	2.99504e-05	0.000279411	2.45557
GALNT6	1.35055	3.54276	7.23593	4.79173e-06	7.10544e-05	3.98723
ATP11A	1.35014	2.7606	7.74949	2.222e-06	3.8772e-05	4.8924
ALDH3B1	1.34966	2.82026	9.02663	3.77151e-07	9.84248e-06	6.718
LINC02256	1.34918	1.93732	4.79293	0.000301013	0.00158753	-0.00845934
HYI	1.3458	5.30791	6.47233	1.60118e-05	0.000173249	2.63658
MYRF	1.34192	3.09554	6.6182	1.2639e-05	0.000144823	3.04055
SELENOM	1.34188	3.30122	3.15051	0.0072208	0.0193431	-3.47205
PARP12	1.34183	3.83921	5.58354	7.20971e-05	0.000535889	1.14435
MAFA	1.34179	2.72745	4.76661	0.000316121	0.00164923	-0.214538
USP18	1.34178	1.33439	3.51091	0.00354664	0.0109286	-2.35786
AC239868.2	1.34168	1.40328	4.89304	0.000250056	0.00137798	0.282628
APOL2	1.34108	2.76483	8.24497	1.09189e-06	2.26762e-05	5.62656
PTPRJ	1.34	3.24253	6.03954	3.28628e-05	0.000299968	2.02836
MSX1	1.33874	1.32675	5.47187	8.77765e-05	0.000621252	1.36936
SLC25A15	1.33702	1.53149	6.95156	7.44139e-06	9.70987e-05	3.85917
PARP3	1.33577	3.30996	7.45996	3.41281e-06	5.43481e-05	4.36916
TNFRSF1A	1.331	5.54678	9.77291	1.45289e-07	4.86266e-06	7.5453
MROH7	1.32623	2.04083	5.50839	8.22897e-05	0.000592326	1.28967
TMEM64	1.32595	2.42761	7.03489	6.53376e-06	8.88772e-05	3.83028
NDRG1	1.32541	6.65673	5.24715	0.000131097	0.000836424	0.474594
U73166.1	1.32523	0.80167	4.53443	0.000488666	0.00231311	-0.278839
AC022613.2	1.32331	2.31897	5.78773	5.05337e-05	0.000410647	1.74173
PCK1	1.323	7.8997	4.32579	0.00072652	0.00314794	-1.2391
SLC52A3	1.32243	3.40212	5.98285	3.61773e-05	0.000322519	1.90637
FSD1L	1.32242	2.77403	4.49891	0.000522624	0.00242684	-0.748676
PSD4	1.31956	4.12404	10.7901	4.31575e-08	1.92955e-06	8.84574
ARC	1.31944	1.96838	2.71253	0.0170575	0.0389549	-4.08208
IFI16	1.31858	3.36544	1.88295	0.0810404	0.139195	-5.79914
CYB561D2-1	1.31712	1.17448	5.12457	0.000163634	0.000996778	0.760451
ADH6	1.31706	3.34792	4.4929	0.000528609	0.00244193	-0.841305
HIST2H2BE	1.31682	3.07029	6.28414	2.18189e-05	0.000220197	2.4812
SPHK2	1.31636	4.15446	6.55713	1.39498e-05	0.000155775	2.82297
SIDT2	1.31636	3.76452	12.4665	7.04519e-09	5.27853e-07	10.7446
BNIP3	1.31598	1.99921	4.90325	0.00024539	0.00136177	0.175379
MPP5	1.31543	4.82456	9.33032	2.54067e-07	7.43727e-06	6.96937
SLC39A5	1.31432	6.37422	9.22094	2.92591e-07	8.19531e-06	6.82548
SLC26A11	1.31425	1.79066	6.76244	1.00316e-05	0.000120834	3.49517
STRADB	1.31366	4.40481	8.43667	8.35967e-07	1.85132e-05	5.74232
TONSL	1.31355	3.52885	6.68414	1.13682e-05	0.000133489	3.09589
PIK3IP1	1.31355	3.30713	9.36373	2.43404e-07	7.26411e-06	7.11667
ING2	1.31298	4.39394	7.91454	1.74794e-06	3.18609e-05	4.97294
RIMKLB	1.31237	1.44109	4.23747	0.0008605	0.00360667	-0.97359
BACH1	1.31144	4.32751	7.91544	1.74568e-06	3.18609e-05	4.97731
GASAL1	1.31067	2.75199	7.00623	6.83193e-06	9.1463e-05	3.73003
SLC2A9	1.30859	0.643525	3.48455	0.00373568	0.0113955	-2.27738
LINC01569	1.30852	0.894341	5.83737	4.63914e-05	0.000385175	2.09126
CTSH	1.30594	4.65782	5.48384	8.59369e-05	0.000610786	0.90535
NSMF	1.30557	4.59396	8.19442	1.1724e-06	2.37852e-05	5.38085
AC069224.1	1.30527	2.00737	3.56788	0.00317032	0.0100069	-2.40526
CBX7	1.30497	2.41377	7.22941	4.83978e-06	7.15877e-05	4.13935
GPAT3	1.30475	3.48937	4.13785	0.00104244	0.00417897	-1.55717
TAP2	1.30413	3.87282	5.03185	0.00019376	0.00112698	0.120355
SCN5A	1.30301	0.889118	5.05731	0.000184953	0.00108663	0.701237
GPANK1	1.30168	4.17858	9.81967	1.37115e-07	4.72249e-06	7.64052
EPDR1	1.30071	1.78307	3.45176	0.00398509	0.0119958	-2.57353
MYZAP	1.29886	2.11117	5.96685	3.71756e-05	0.000328699	2.0927
LY6E	1.29791	2.1221	1.86938	0.0830188	0.141732	-5.59332
PROM1	1.29781	4.25411	1.60376	0.131485	0.205411	-6.31553
MXD1	1.29494	6.0478	6.40127	1.79862e-05	0.000189045	2.52012
AC132872.1	1.29426	1.1171	6.49463	1.54401e-05	0.000168448	3.17373
CREB3L2	1.29404	4.15705	6.11874	2.8755e-05	0.000272552	2.06928
BCL2L1	1.29314	4.33656	7.61095	2.7249e-06	4.52165e-05	4.51252
AC007950.2	1.292	1.09371	5.14799	0.000156824	0.000964719	0.820718
PRKCB	1.2902	1.34115	2.85515	0.0129097	0.0309436	-3.637
LMO4	1.28827	5.77697	6.25009	2.30876e-05	0.000231815	2.25662
SLC16A3	1.28799	5.04598	6.10252	2.95503e-05	0.000276987	2.00188
VIL1	1.28774	7.205	11.8039	1.4056e-08	8.47565e-07	10.0051
HIST1H4E	1.28727	3.61665	4.76294	0.00031829	0.00165836	-0.360432
MT1F	1.28713	6.404	3.64158	0.00274259	0.00892942	-2.64293
TMEM191B	1.28616	1.90905	4.70384	0.000355401	0.00180488	-0.176099
VKORC1	1.28463	5.06892	7.70167	2.38349e-06	4.08983e-05	4.62617
AL136038.3	1.28326	0.559262	4.1378	0.00104254	0.00417897	-1.01108
AC023157.3	1.28165	4.81638	3.99912	0.00136363	0.00515065	-1.93989
PRKCZ	1.27993	4.57963	10.4456	6.44241e-08	2.68767e-06	8.40812
AC112907.3	1.2796	1.43299	4.46321	0.000559211	0.00255812	-0.539635
LRCH4	1.27842	4.09107	7.68443	2.44469e-06	4.14373e-05	4.64286
ANXA13	1.27812	3.65295	3.07003	0.00846232	0.0219679	-3.67803
BCO2	1.27804	1.29287	4.17825	0.000964321	0.00393432	-1.06815
ANKS4B	1.27786	4.84762	9.08295	3.50254e-07	9.33032e-06	6.63387
SMURF2	1.27721	4.31069	12.3032	8.32869e-09	5.94448e-07	10.5436
AC007032.1	1.27348	1.81461	5.06643	0.000181902	0.00107383	0.528122
MYLK	1.27158	3.09029	4.49438	0.000527126	0.00243792	-0.813256
SERPINB6	1.27129	6.97883	3.9373	0.00153779	0.00566887	-2.03981
SPEG	1.27011	1.01614	5.12048	0.000164853	0.00100369	0.781864
LIN52	1.27003	2.07198	7.22034	4.90744e-06	7.21994e-05	4.18997
AL121761.1	1.26937	1.44852	4.10499	0.00111076	0.00440144	-1.23779
NHSL1	1.26905	5.44835	9.77812	1.44354e-07	4.85881e-06	7.55172
ACCS	1.26574	2.39529	4.29007	0.000777924	0.00331739	-1.08687
WBP1	1.26545	0.667252	5.1436	0.000158076	0.000971412	0.878349
CHPF	1.26503	2.78571	4.13819	0.00104177	0.00417897	-1.44996
TPCN2	1.26439	1.84364	8.40989	8.67522e-07	1.91048e-05	6.00492
LMBR1L	1.26364	3.96678	8.11767	1.30689e-06	2.58497e-05	5.307
ARNT2	1.26336	0.470388	3.19235	0.0066487	0.0181102	-2.82066
ZNF252P-AS1	1.26118	0.577733	4.78239	0.000306973	0.00161287	0.216382
HIST2H2BF	1.25958	3.0331	3.04868	0.00882578	0.0227173	-3.62352
RIPK4	1.25891	3.6586	6.19539	2.52904e-05	0.00024847	2.25073
LZTS3	1.25852	2.42711	5.42394	9.55618e-05	0.000664057	1.06065
HOXB4	1.2584	1.88844	1.95788	0.0708565	0.124482	-5.3303
STARD4	1.25753	3.99568	8.25925	1.07022e-06	2.25621e-05	5.51214
ARRB2	1.25672	2.91724	4.55672	0.000468529	0.00223476	-0.662487
CROT	1.25629	4.1062	3.50464	0.00359071	0.0110443	-2.87403
AC245014.3	1.25596	4.34685	4.41633	0.000611304	0.00273724	-1.09733
JMJD1C	1.25592	5.67702	7.96603	1.62297e-06	3.00923e-05	5.02499
PNPLA6	1.2546	4.34968	6.82291	9.11314e-06	0.000112706	3.2544
LRP1	1.25276	4.67387	5.31594	0.000115865	0.000764773	0.596085
GADD45B	1.25273	6.51992	4.82871	0.000281668	0.00151278	-0.319746
IFIT5	1.25239	1.68218	4.99808	0.000206118	0.00117861	0.441436
PDGFC	1.25073	0.679154	3.15779	0.00711776	0.019114	-2.91397
AGAP5	1.25054	1.22656	7.44957	3.46648e-06	5.49075e-05	4.6757
PTPN22	1.25027	1.48482	5.22138	0.00013733	0.000867317	0.887034
C9orf64	1.24989	2.90112	5.07671	0.000178523	0.00105914	0.343483
SLC31A2	1.2496	2.00481	7.69899	2.39289e-06	4.09696e-05	4.93771
RGS16	1.24955	2.04582	4.01185	0.00133036	0.00504408	-1.53717
AC010491.1	1.24934	0.698055	4.68994	0.000364762	0.00184294	0.0367882
SELENOI	1.24889	4.19063	8.49269	7.7382e-07	1.75974e-05	5.83612
CCDC142	1.24702	2.53046	9.78618	1.42918e-07	4.83798e-06	7.76457
CES2	1.2462	8.33599	7.13308	5.61181e-06	7.96272e-05	3.8073
DAPK2	1.24517	4.50708	3.7832	0.0020775	0.00719294	-2.35225
DDHD2	1.24455	3.33982	9.25915	2.78469e-07	7.95693e-06	6.97471
TNFRSF12A	1.24418	4.4075	6.01859	3.40489e-05	0.000309128	1.87924
FAM13A	1.24183	5.25636	3.20507	0.0064839	0.01775	-3.51727
ASAP1	1.24006	2.33089	9.52567	1.98046e-07	6.1265e-06	7.45574
FLCN	1.23964	4.05267	7.28411	4.45206e-06	6.68542e-05	4.02134
ASS1	1.23889	5.82201	4.41721	0.000610275	0.00273673	-1.12822
CAPRIN2	1.23887	2.79831	6.06639	3.1405e-05	0.000289787	2.15152
PPP1R16A	1.23801	6.19513	8.27575	1.04576e-06	2.21648e-05	5.49065
SOWAHB	1.23789	0.834809	3.5549	0.00325233	0.0102103	-2.16356
FAM160B1	1.23702	2.9371	8.77435	5.27584e-07	1.30497e-05	6.3586
ZFYVE1	1.23595	2.39211	7.83862	1.95112e-06	3.47189e-05	5.08356
SLC30A1	1.23569	4.77653	7.45591	3.43363e-06	5.46062e-05	4.25258
AC067750.1	1.23534	0.854416	4.81372	0.00028961	0.00154424	0.25455
ARL11	1.23513	1.02815	3.21228	0.00639229	0.0175599	-2.87716
GFER	1.23375	5.31156	9.79518	1.41332e-07	4.82567e-06	7.57413
CFDP1	1.23105	6.45634	9.12232	3.32664e-07	9.08156e-06	6.69205
EGLN3	1.23071	4.74653	3.11359	0.00776605	0.0205201	-3.68315
PQLC2	1.22996	2.53661	7.50959	3.16841e-06	5.09353e-05	4.56205
LINC01135	1.22898	0.894695	3.99337	0.00137895	0.00519814	-1.34041
HOXB8	1.22884	2.95012	1.86212	0.084097	0.143035	-5.72193
N4BP2L1	1.22856	2.8213	4.03459	0.00127294	0.00486823	-1.66288
UBA7	1.22811	3.9968	8.23159	1.11261e-06	2.29656e-05	5.47215
PLOD1	1.22792	2.87379	7.21817	4.92379e-06	7.21994e-05	4.05807
CNTN4	1.22616	1.96612	1.41676	0.178813	0.263735	-6.15419
BTN3A1	1.22486	3.05514	5.59785	7.03108e-05	0.000525578	1.26981
AC099778.1	1.22474	3.9449	5.57276	7.34735e-05	0.000543392	1.11806
SLC25A51	1.22381	2.26873	10.6144	5.28722e-08	2.28624e-06	8.81282
TRIM73	1.22354	3.85547	6.29755	2.13396e-05	0.000216692	2.40866
RDH5	1.22132	2.9747	7.09644	5.93858e-06	8.25826e-05	3.85465
CCDC68	1.22094	4.92277	5.17832	0.00014844	0.000924667	0.331679
PAN3-AS1	1.22066	0.932081	5.33984	0.000111015	0.0007406	1.19846
HERC6	1.2206	1.62148	4.65774	0.00038744	0.00192921	-0.193194
PIP5K1A	1.21932	4.25493	11.5481	1.85129e-08	1.02496e-06	9.71952
LMBRD1	1.21908	5.21146	11.5014	1.94766e-08	1.049e-06	9.63961
PLEC	1.21569	5.84569	6.36108	1.92147e-05	0.000198999	2.44773
GNS	1.21436	4.00703	9.78711	1.42753e-07	4.83798e-06	7.61067
EPHX2	1.21392	6.0662	8.03782	1.46428e-06	2.81397e-05	5.1365
CTIF	1.21313	1.47288	5.40577	9.87003e-05	0.000680676	1.21982
NR1H3	1.21299	3.80962	4.77711	0.000310004	0.00162447	-0.3526
RNF19A	1.21269	5.22082	6.5785	1.34755e-05	0.000151766	2.81684
PCYT2	1.21242	5.05916	7.3505	4.02504e-06	6.20947e-05	4.07956
RNF128	1.2118	4.55892	8.80227	5.0817e-07	1.27021e-05	6.25597
DNAH1	1.21117	1.78275	5.2384	0.000133181	0.000846527	0.865474
NUCB1	1.21045	6.0188	11.3219	2.37169e-08	1.206e-06	9.4368
FTL	1.20935	11.092	6.49743	1.537e-05	0.000168303	2.86547
MEPCE	1.20791	5.40046	6.20044	2.5078e-05	0.00024678	2.16877
SLC16A10	1.20401	2.71883	4.68279	0.000369679	0.00186144	-0.360263
ABLIM2	1.20298	2.32112	7.04962	6.38582e-06	8.7165e-05	3.88477
NSUN6	1.20265	4.12366	9.68504	1.62086e-07	5.30495e-06	7.47206
CTPS1	1.20093	3.40421	6.11108	2.91277e-05	0.000274984	2.13698
AF129075.2	1.19905	0.953292	4.7217	0.000343737	0.00176151	0.0658331
SSC5D	1.19769	0.70073	4.49786	0.000523665	0.00242684	-0.330979
MAP3K20	1.19705	3.96018	6.16762	2.64921e-05	0.000256018	2.17421
ENO3	1.19637	1.72337	5.17916	0.000148213	0.000924226	0.756553
GAS2	1.19579	1.01246	5.67323	6.1633e-05	0.000478211	1.80281
NPC1	1.19553	3.20579	7.5748	2.87504e-06	4.72448e-05	4.57435
HACE1	1.19459	1.3985	5.63606	6.57623e-05	0.000501062	1.65478
MON1A	1.19369	2.61979	8.10906	1.32295e-06	2.6046e-05	5.46235
AC006483.2	1.19359	1.56224	4.89731	0.000248094	0.00137164	0.279456
CCDC159	1.19343	3.09122	7.75966	2.18918e-06	3.82558e-05	4.86908
CDKN1A	1.19279	6.29456	7.40587	3.70203e-06	5.80949e-05	4.17202
C19orf54	1.19189	2.46377	8.25454	1.07733e-06	2.25621e-05	5.69874
NUDT18	1.19126	2.35777	6.76962	9.9177e-06	0.000120025	3.41276
AL606760.3	1.19097	1.6564	4.07532	0.00117637	0.00457916	-1.32144
ADGRG6	1.19091	1.80914	3.067	0.00851299	0.0220608	-3.31303
CENPJ	1.19077	3.28504	5.54797	7.6746e-05	0.000561635	1.14964
AC072061.1	1.18995	1.6983	5.234	0.00013424	0.000850069	0.875784
ZFYVE19	1.18947	3.61597	12.1868	9.39422e-09	6.46482e-07	10.4621
INSIG2	1.18941	3.58227	10.3292	7.39357e-08	2.99997e-06	8.32928
STX1A	1.18801	1.04531	4.40845	0.000620532	0.00277018	-0.541885
MGAT4A	1.18712	5.45711	7.49426	3.24185e-06	5.20454e-05	4.30159
KRT15	1.18536	2.10521	5.37636	0.000104007	0.000705299	1.04731
PTK2B	1.18493	4.24083	6.87098	8.44641e-06	0.000106802	3.34122
SP110	1.18455	3.13326	5.49453	8.43286e-05	0.000602609	1.07751
HIST1H2AL	1.18395	1.22166	1.96971	0.0693598	0.122306	-5.16841
HEXIM1	1.18394	6.52672	5.8053	4.90243e-05	0.00040141	1.48733
NAT2	1.18302	2.87648	4.2821	0.000789889	0.00336036	-1.16548
TNFSF10	1.18255	6.26998	10.0137	1.0806e-07	3.92729e-06	7.86079
ERO1B	1.18222	1.74702	3.56951	0.00316016	0.0099871	-2.33338
CGN	1.18202	5.70518	4.77653	0.000310335	0.00162549	-0.435628
ASXL3	1.18195	0.476803	4.14624	0.0010257	0.00412723	-0.966901
ADCY9	1.18188	3.22678	10.8396	4.07743e-08	1.83686e-06	8.9809
AC104109.2	1.18095	0.90762	3.97946	0.00141672	0.00531013	-1.35668
ANKRD44	1.17987	1.15217	4.72716	0.00034025	0.00174666	0.0410995
ZCWPW1	1.17906	1.87824	6.90711	7.97915e-06	0.000102869	3.72298
OPTN	1.17857	5.47031	6.72587	1.06341e-05	0.000126444	3.06205
APOL6	1.17835	5.17293	5.88252	4.29323e-05	0.00036307	1.61187
SMAD3	1.17812	4.06964	8.21262	1.14272e-06	2.34238e-05	5.43969
MIR22HG	1.17713	5.52155	4.45391	0.000569172	0.00259367	-1.05905
ATP6V1B2	1.17579	4.39031	11.0223	3.31341e-08	1.59582e-06	9.10921
ABHD4	1.17577	1.65298	6.71089	1.08916e-05	0.000128626	3.44838
SMAD7	1.1756	5.69169	6.45776	1.6397e-05	0.000175971	2.61131
ACOX1	1.17373	5.85837	3.4563	0.00394963	0.0119254	-3.02201
SLC35B4	1.17293	2.03506	6.87668	8.37087e-06	0.000106528	3.65649
HOXA-AS3	1.17189	1.42682	2.43757	0.0290027	0.060074	-4.3952
HIST1H2BG	1.17141	4.79707	3.49184	0.00368242	0.0112592	-2.94104
HLA-A	1.17091	9.86614	5.50995	8.20643e-05	0.000591141	1.0823
LTB4R	1.1709	1.46483	6.24671	2.32177e-05	0.000232334	2.70908
TIGD2	1.16965	1.58364	5.0903	0.000174157	0.00104371	0.629849
SAR1B	1.16913	5.42851	10.9473	3.60682e-08	1.66928e-06	8.99728
CNTLN	1.16787	2.7046	4.2614	0.000821867	0.00347024	-1.18713
TOM1	1.16737	3.32003	9.10268	3.41319e-07	9.19078e-06	6.76903
MIGA2	1.16646	4.16845	6.46059	1.63213e-05	0.000175477	2.66237
GOLGA8A	1.16625	3.18921	7.1841	5.1879e-06	7.52324e-05	3.96219
CPXM2	1.1645	1.40304	2.39934	0.0311973	0.0638938	-4.48526
ADCK5	1.16431	4.28781	9.91423	1.22039e-07	4.27785e-06	7.75832
ATXN7-1	1.16332	0.74988	4.20281	0.000919786	0.00379973	-0.889156
BX284668.6	1.16324	2.50105	3.14726	0.00726715	0.0194491	-3.31273
SORL1	1.16266	5.44387	9.32982	2.54228e-07	7.43727e-06	6.96067
ZER1	1.16228	3.5038	9.9524	1.16463e-07	4.17546e-06	7.86633
AL118516.1	1.16051	4.28929	6.63019	1.23972e-05	0.000142604	2.94016
CPEB4	1.16005	4.92584	5.03957	0.000191046	0.00111448	0.0715042
TMEM150C	1.15998	1.45973	1.74672	0.102977	0.168774	-5.55431
MUC20	1.15962	2.89417	4.908	0.000243246	0.00135177	0.0228537
AP1M1	1.15873	2.70512	9.07492	3.53959e-07	9.40293e-06	6.81373
NAAA	1.15851	4.97192	4.72015	0.00034473	0.00176507	-0.537619
IL17RC	1.15838	3.76801	8.3565	9.34272e-07	2.03479e-05	5.67738
TOX	1.15788	2.69922	4.49792	0.000523608	0.00242684	-0.710739
LINC01137	1.15699	1.21861	5.54434	7.72384e-05	0.000564541	1.53025
CLCN5	1.15658	3.20565	6.94155	7.55907e-06	9.84174e-05	3.56256
PLEKHA7	1.15606	3.91952	6.23956	2.34957e-05	0.000234127	2.30575
B3GNT8	1.15538	4.06069	5.3792	0.000103482	0.000703822	0.755169
GPS2	1.1553	4.09923	6.93109	7.68417e-06	9.98269e-05	3.45318
SERP2	1.15525	0.858978	4.01463	0.0013232	0.00502962	-1.27385
TVP23C	1.15518	2.03813	4.80002	0.000297077	0.00157132	-0.0143107
CD69	1.15391	2.43264	2.57592	0.0222324	0.0483942	-4.42143
EVPL	1.14992	3.81505	10.182	8.81584e-08	3.40228e-06	8.13041
TRIM36	1.14988	3.52501	2.95937	0.0105215	0.0261944	-3.86783
WIPF3	1.14871	0.914187	2.06477	0.0583419	0.106278	-4.95405
TRIM47	1.14827	3.13458	3.33786	0.00498905	0.0143856	-3.08175
PDK2	1.14824	4.79315	7.79102	2.09115e-06	3.68142e-05	4.77068
PI4K2A	1.14643	2.04175	8.93655	4.24839e-07	1.09186e-05	6.71226
CARMIL1	1.14395	4.71078	7.21015	4.98464e-06	7.27083e-05	3.86722
GLB1L	1.14343	1.32371	5.95087	3.82003e-05	0.000335506	2.23499
UACA	1.14323	5.24651	7.02373	6.64815e-06	8.97775e-05	3.55328
ZNF790	1.14228	1.68989	6.10261	2.95458e-05	0.000276987	2.43404
EIF4E3	1.14178	3.35056	4.83052	0.000280722	0.00150907	-0.191306
ERCC5	1.14164	0.965817	4.39979	0.000630852	0.00280884	-0.563251
PAG1	1.13921	4.8488	4.7083	0.00035245	0.00179528	-0.556673
MICA	1.1388	3.24623	8.29674	1.01548e-06	2.1796e-05	5.64724
FAM95B1	1.13845	2.70099	2.89622	0.0119108	0.0290205	-3.86021
INTS6-AS1	1.13831	1.97791	7.16936	5.30679e-06	7.63971e-05	4.13568
SLC25A1	1.13795	6.56207	12.4355	7.27162e-09	5.35119e-07	10.6718
C14orf28	1.13742	1.74603	7.39145	3.7834e-06	5.9059e-05	4.52675
MGAT5	1.13666	3.35116	4.59179	0.000438555	0.00212342	-0.651346
ABHD12	1.13652	4.54127	10.0702	1.00892e-07	3.70085e-06	7.94464
BCL2L10	1.13639	1.01146	6.07385	3.10123e-05	0.000287507	2.49688
OSBPL1A	1.13633	3.95994	3.76327	0.00216016	0.00741799	-2.34498
ZNF274	1.13625	3.03811	8.29364	1.01989e-06	2.18512e-05	5.66894
STAT2	1.13617	3.87718	7.52813	3.08192e-06	5.002e-05	4.42341
SPATA33	1.13548	3.6704	8.47094	7.97349e-07	1.79601e-05	5.85254
SEC24A	1.13488	4.0252	8.45978	8.09703e-07	1.81007e-05	5.80369
SEMA3F	1.13388	2.04052	2.16931	0.0481042	0.0907975	-5.06736
METTL7B	1.13329	3.8174	4.50514	0.0005165	0.00240802	-0.872716
FCHSD1	1.13324	1.50038	6.61264	1.27528e-05	0.000145844	3.31804
CASZ1	1.13317	5.0113	8.86919	4.64662e-07	1.1814e-05	6.33576
XPC	1.13242	4.03431	10.9538	3.58021e-08	1.66346e-06	9.04973
TMEM51-AS1	1.13212	1.36795	5.82417	4.74568e-05	0.000391279	2.00853
EDN3	1.13173	4.27941	4.84704	0.000272259	0.00147428	-0.260724
ITPK1	1.13171	4.72347	7.76127	2.18403e-06	3.82222e-05	4.72818
AGO4	1.13115	2.67121	6.22794	2.39545e-05	0.000237898	2.45381
C4orf3	1.12979	6.22644	10.12	9.49909e-08	3.56156e-06	7.9941
BPHL	1.1295	4.26329	6.77656	9.80882e-06	0.000119195	3.1865
AL121983.1	1.12878	1.37025	4.57355	0.000453887	0.00217895	-0.298017
P2RY2	1.12808	1.24551	5.31784	0.000115472	0.000763028	1.11577
DNHD1	1.12802	1.37963	5.83134	4.68747e-05	0.000387559	2.02167
AP3S1	1.12713	5.08878	7.7623	2.18073e-06	3.82209e-05	4.71936
PIK3R3	1.12642	3.37375	2.54144	0.0237613	0.0509546	-4.63039
BBS12	1.12419	0.601072	5.23445	0.000134132	0.000849839	1.0677
HIST2H2AC	1.12415	3.2282	3.36909	0.00469089	0.0136823	-3.02625
CCDC9B	1.12414	1.99999	1.97326	0.068917	0.121652	-5.32273
ERN1	1.12406	4.15187	6.05827	3.18388e-05	0.000293105	1.97059
CACNB2	1.12396	2.9776	6.35575	1.9384e-05	0.000200228	2.62591
TMEM236	1.12265	5.00584	4.67712	0.000373622	0.00187571	-0.620957
CAMK2G	1.12242	4.70927	7.52959	3.07519e-06	5.00132e-05	4.37169
BCL9L	1.12239	3.47436	6.8073	9.34147e-06	0.000114811	3.31306
SH3GL1	1.12206	4.04142	8.17261	1.20906e-06	2.42943e-05	5.38559
AL354707.1	1.12191	3.2547	5.46306	8.91573e-05	0.000628771	1.00895
ZNF212	1.12162	2.34537	9.60736	1.78659e-07	5.6902e-06	7.56197
ABCD4	1.12089	4.24747	9.31386	2.59501e-07	7.55423e-06	6.97548
TBC1D32	1.11975	2.55171	6.09278	3.00388e-05	0.000280015	2.24066
PIM1	1.11938	3.51515	4.04864	0.00123875	0.00476362	-1.7331
NBPF1	1.11883	3.31435	7.10958	5.81915e-06	8.13034e-05	3.82691
STRADA	1.1183	1.50972	5.62624	6.69013e-05	0.000507729	1.62005
GBP1	1.11814	3.28537	4.54873	0.00047564	0.00226412	-0.720125
TBCE	1.11555	2.91055	4.1042	0.00111245	0.00440371	-1.52259
POC1B-AS1	1.1155	1.90962	6.01182	3.44416e-05	0.000311025	2.23233
SAMD8	1.1136	2.8271	5.95043	3.82294e-05	0.000335513	1.95145
ZNF518B	1.11356	2.32912	4.09789	0.00112609	0.00445177	-1.42085
ZNF410	1.1129	1.10422	4.42166	0.000605132	0.00271988	-0.538313
PSMB9	1.11288	5.61048	4.18487	0.000952111	0.00389255	-1.58502
NR1D1	1.11091	2.98365	3.32434	0.005124	0.0147031	-3.07141
B2M	1.11025	11.165	5.62458	6.70961e-05	0.000508283	1.34084
VEGFA	1.11014	6.45741	5.37544	0.000104178	0.000705299	0.70291
DDC	1.10932	5.839	7.07024	6.18466e-06	8.51055e-05	3.62854
IRF7	1.10859	4.10604	4.19514	0.000933469	0.00384152	-1.5067
ATXN7L1	1.10796	3.35046	9.03502	3.73009e-07	9.76882e-06	6.68001
OSBPL3	1.10762	2.0493	5.28897	0.000121606	0.000792948	0.907474
DPH3	1.10758	4.26749	9.25587	2.79654e-07	7.96477e-06	6.89645
CHDH	1.1054	5.25565	6.79267	9.56082e-06	0.000117021	3.1743
LAMB2	1.10502	2.54477	2.55711	0.0230543	0.0497809	-4.48287
MAP3K11	1.10501	5.48042	10.534	5.80684e-08	2.44838e-06	8.50101
VILL	1.10405	5.40325	6.60104	1.29937e-05	0.000148028	2.85324
IGSF9	1.10388	4.03548	2.14519	0.0503059	0.0940154	-5.43287
UGT2A3	1.10377	6.37194	5.07741	0.000178297	0.00105888	0.145266
RELL1	1.10358	1.61171	2.60912	0.0208499	0.0458055	-4.13233
AL157392.5	1.10306	0.721751	3.49117	0.00368731	0.0112712	-2.26537
GLOD5	1.10091	2.20124	4.72895	0.000339112	0.00174157	-0.167374
2008-03-01	1.10075	4.2334	5.57763	7.28491e-05	0.000539447	1.10628
CD1D	1.09902	1.85811	4.19515	0.000933449	0.00384152	-1.12976
GRINA	1.09867	4.02689	4.60709	0.000426109	0.00208273	-0.698225
ETV2	1.09836	2.05389	7.3397	4.09144e-06	6.29551e-05	4.3964
KRT20	1.09744	7.31284	1.65172	0.121239	0.192733	-6.24493
AL450384.2	1.09618	1.18417	5.266	0.000126726	0.000818097	1.03829
CTSO	1.09617	2.85344	4.72332	0.000342698	0.00175694	-0.317888
EFHD2	1.09543	7.02121	10.5726	5.55085e-08	2.3657e-06	8.57109
HIST1H2AC	1.09485	5.53409	4.13612	0.00104594	0.00418799	-1.681
PIWIL2	1.09463	1.96524	4.08392	0.00115696	0.00452845	-1.36884
HPS3	1.09396	3.08827	6.17426	2.61996e-05	0.000253812	2.29377
RBM6	1.09318	5.49975	8.03728	1.46541e-06	2.81397e-05	5.13063
GSTM4	1.09318	5.20735	6.58803	1.32696e-05	0.000150161	2.83337
PRLR	1.09265	4.17691	4.32779	0.000723745	0.00313985	-1.2549
F3	1.09264	3.20241	5.0603	0.000183946	0.0010832	0.270198
ARNTL2	1.0913	0.683928	2.6304	0.0200082	0.0443014	-3.90048
AC009403.1	1.0899	2.62564	4.90452	0.000244814	0.00135985	0.0909053
CERS2	1.08676	4.8053	11.465	2.02666e-08	1.07315e-06	9.60629
TRIM15	1.08659	4.22553	5.20295	0.000141976	0.000890485	0.41732
SHLD1	1.08654	2.26527	4.59063	0.000439517	0.00212373	-0.446035
TRIM69	1.08523	3.0209	5.3972	0.000100216	0.000687588	0.925229
BTD	1.08454	3.22252	8.17218	1.20979e-06	2.42943e-05	5.47093
CCDC92	1.08408	2.90157	8.19029	1.17926e-06	2.38835e-05	5.54227
HPCAL1	1.08353	4.79615	6.21412	2.45125e-05	0.000243032	2.20522
CDR2	1.0831	3.50019	7.64669	2.5846e-06	4.33744e-05	4.64988
THNSL2	1.08299	1.87923	3.26882	0.00571732	0.01609	-2.95485
ABCC6	1.08275	3.54325	5.25011	0.000130401	0.000834229	0.571148
CDK20	1.0824	2.18844	6.20151	2.50335e-05	0.000246547	2.51142
IL18BP	1.08096	0.690407	5.23527	0.000133933	0.000849499	1.06106
SLC22A18	1.08046	6.26609	7.44988	3.46484e-06	5.49075e-05	4.23925
MMP25-AS1	1.08031	1.45211	3.52241	0.00346722	0.0107342	-2.35539
MT1X	1.08016	7.77967	2.92573	0.0112405	0.0277164	-3.99993
STAT6	1.07987	5.56534	9.37743	2.3917e-07	7.15577e-06	7.02411
PAXIP1-AS2	1.07851	1.82066	4.72971	0.000338636	0.00173992	-0.0928509
TBC1D17	1.07835	3.7398	6.38183	1.85698e-05	0.000194188	2.57
PPIP5K1	1.07705	3.50299	12.7344	5.37594e-09	4.33717e-07	11.0464
LPIN3	1.07665	4.43519	5.592	7.10351e-05	0.000530324	1.1191
PPM1K	1.07665	1.67832	4.90071	0.00024654	0.00136612	0.265363
AKR1A1	1.07658	6.79952	8.5725	6.93599e-07	1.61449e-05	5.93164
ACVR2A	1.07615	3.63859	7.69506	2.40677e-06	4.10884e-05	4.70589
C6orf222	1.07495	4.84901	5.10708	0.000168917	0.00102005	0.202412
ZNF358	1.0748	4.57429	6.92269	7.78614e-06	0.00010071	3.40916
NKX2-2	1.07451	1.31481	1.96666	0.0697427	0.122822	-5.23364
TMED4	1.07348	6.20959	11.3426	2.31802e-08	1.18892e-06	9.46201
MYO6	1.07312	5.85334	7.00781	6.81522e-06	9.14165e-05	3.52711
LINC01011	1.07303	1.44715	4.42863	0.000597172	0.00269063	-0.570989
ST20-AS1	1.07266	1.61796	4.45342	0.000569695	0.00259506	-0.574395
DCAF11	1.07263	5.46015	14.3057	1.20651e-09	1.5057e-07	12.5174
B4GALT4	1.07254	4.84225	9.15599	3.18361e-07	8.78907e-06	6.73554
AL512791.2	1.07234	2.04715	3.22993	0.00617346	0.0170663	-3.05455
TCF7	1.07222	3.45141	5.34257	0.000110474	0.000738657	0.764059
TRPM5	1.07161	1.74191	1.8162	0.0912028	0.152839	-5.53817
FAM222A	1.07146	1.32446	4.41604	0.000611635	0.00273769	-0.57324
TGFBR3	1.07134	1.76297	2.72043	0.0167972	0.0384417	-3.96981
LHFPL2	1.06973	3.57678	4.53444	0.000488654	0.00231311	-0.788255
AC096733.2	1.06937	0.808806	2.96944	0.0103154	0.0257679	-3.28555
UCKL1-AS1	1.06923	0.856081	4.42722	0.000598776	0.0026954	-0.474065
KANSL1L	1.0692	2.83382	5.94644	3.84897e-05	0.000336551	1.94318
AL391121.1	1.06905	3.40079	5.37351	0.000104536	0.00070653	0.824403
DDIT4	1.06886	4.72732	4.13112	0.00105608	0.00421863	-1.67295
GTF2I	1.06743	6.34999	7.38922	3.7962e-06	5.91808e-05	4.14539
HIVEP2	1.06707	2.57867	7.17366	5.27178e-06	7.59855e-05	4.03892
NMRK1	1.06706	4.40623	7.94424	1.67467e-06	3.07914e-05	5.02193
AC110769.2	1.06638	1.81349	4.32333	0.000729945	0.00315981	-0.862343
APPL2	1.0663	4.79903	5.05264	0.000186536	0.0010941	0.101434
SLC39A4	1.06554	6.20647	8.45663	8.13236e-07	1.81454e-05	5.75164
AC004854.2	1.06515	0.737139	3.16223	0.00705569	0.0189818	-2.9065
RHOBTB1	1.0648	1.96831	4.92634	0.000235164	0.00131488	0.252888
AC016575.1	1.0648	1.39351	2.89977	0.0118283	0.0288952	-3.52671
GPR35	1.06299	4.83114	8.03173	1.47708e-06	2.8181e-05	5.13341
RDH10	1.06273	4.23025	4.72969	0.000338645	0.00173992	-0.477792
AC124016.1	1.06017	1.68002	3.49498	0.00365971	0.0112071	-2.44739
DIP2C	1.06015	2.18294	5.50468	8.28313e-05	0.000594782	1.27276
AC142472.1	1.05893	1.60759	5.1364	0.000160155	0.000979616	0.72985
RHBDL1	1.05817	1.92943	3.6862	0.00251254	0.00831525	-2.13662
AGAP3	1.05741	3.10945	6.95543	7.39652e-06	9.67263e-05	3.60719
RRAS2	1.05717	4.34745	9.33637	2.52098e-07	7.41155e-06	7.00108
ZBTB7B	1.05617	5.5305	7.44268	3.50249e-06	5.533e-05	4.22047
CBWD6	1.0561	0.54534	3.81854	0.00193874	0.00679191	-1.5984
RNPC3	1.05579	4.57192	6.52565	1.46805e-05	0.000161951	2.74929
NUP210	1.05536	2.86569	3.23115	0.00615858	0.0170459	-3.21402
HIST1H4H	1.05511	3.86538	4.59502	0.000435894	0.00211312	-0.703409
ZFYVE28	1.05504	2.87004	4.20879	0.000909271	0.00376154	-1.30426
AC117382.2	1.05419	0.480635	3.31447	0.00522476	0.0149272	-2.57385
DHRS11	1.05378	7.10025	5.98698	3.59248e-05	0.000320993	1.82607
ZSCAN16-AS1	1.05375	2.59414	5.11364	0.000166916	0.00101278	0.482882
TEX9	1.05375	2.40359	8.01629	1.51008e-06	2.86262e-05	5.36537
ZC3H3	1.0534	3.07464	7.6124	2.71905e-06	4.51827e-05	4.65005
UGCG	1.05231	4.80153	6.17847	2.60155e-05	0.000252235	2.14321
MED29	1.05197	4.90702	7.73786	2.26018e-06	3.91501e-05	4.68711
NOCT	1.05176	0.812054	4.56569	0.000460663	0.00220612	-0.197061
AL358472.4	1.05139	1.81381	4.59883	0.000432783	0.00210407	-0.320797
PFKP	1.05098	4.29917	6.62804	1.24402e-05	0.00014296	2.93725
AC242426.2	1.04995	1.5543	4.37011	0.000667562	0.00293956	-0.708458
PKN2	1.04972	6.13137	8.86318	4.68407e-07	1.18583e-05	6.3264
CERK	1.04944	4.75046	6.17052	2.63638e-05	0.000254986	2.13143
ATP1A1	1.04892	8.30965	7.43118	3.56362e-06	5.62207e-05	4.27551
LINC01504	1.04856	1.60766	2.89775	0.0118753	0.028959	-3.5852
KCNQ1OT1	1.04517	6.20728	8.4898	7.76898e-07	1.75998e-05	5.79917
ZNF169	1.04394	1.45047	3.75726	0.00218575	0.0074846	-1.89071
INTS6	1.04384	6.5222	5.63955	6.53628e-05	0.000498981	1.18682
AC092910.3	1.04381	2.05443	5.46935	8.81694e-05	0.000623661	1.24718
STXBP4	1.04182	2.15914	6.50848	1.5096e-05	0.000165935	3.02819
TLDC2	1.04054	3.0405	7.19075	5.13518e-06	7.45609e-05	4.00118
RALGPS2	1.03933	4.54476	6.90363	8.02291e-06	0.000103209	3.38035
CHKB	1.03898	2.20151	4.64373	0.000397759	0.0019711	-0.340365
CEP350	1.03778	5.48472	8.20598	1.15345e-06	2.36029e-05	5.38067
CMTR2	1.03726	4.3438	7.86664	1.87337e-06	3.35283e-05	4.90917
GIPC2	1.0365	5.71748	8.37642	9.08746e-07	1.9865e-05	5.63006
MTMR11	1.03639	5.46868	3.91598	0.001603	0.00585067	-2.11501
AC068338.2	1.03631	1.8931	3.90213	0.00164685	0.00597974	-1.69775
ECHDC2	1.03515	5.6166	11.4218	2.12468e-08	1.10895e-06	9.54759
AP001453.2	1.03452	0.947645	3.53163	0.00340479	0.0105796	-2.20845
AC092287.1	1.03429	0.765122	3.4158	0.00427795	0.0127158	-2.41625
OGDH	1.03372	4.98608	9.82649	1.35962e-07	4.69645e-06	7.61998
ZNF224	1.03352	3.64086	5.37802	0.000103699	0.000704893	0.799437
PCBP4	1.03339	2.45499	3.67451	0.00257083	0.0084727	-2.2766
FLRT3	1.03317	0.777209	3.24438	0.00599993	0.0167167	-2.74307
LINC01126	1.03206	1.47989	3.24312	0.0060148	0.0167438	-2.89815
SKIL	1.03206	5.26603	4.50222	0.000519357	0.00241782	-0.963641
LINC00115	1.03089	1.90041	5.07677	0.000178503	0.00105914	0.544748
GEM	1.02976	1.9477	5.65959	6.31165e-05	0.000485903	1.6143
NBAS	1.02815	3.86614	7.64839	2.57811e-06	4.33268e-05	4.61273
LASP1	1.02774	6.28053	8.79214	5.15126e-07	1.2795e-05	6.22952
SNRK	1.02587	3.88601	8.06787	1.4028e-06	2.72913e-05	5.2467
CXCR4	1.02564	1.07038	2.38903	0.0318157	0.0649358	-4.41293
ROGDI	1.02527	3.94633	6.60431	1.29253e-05	0.000147533	2.92799
LINC01534	1.0219	0.411639	4.33115	0.000719119	0.00312547	-0.595849
CCSER2	1.02165	4.55488	8.64662	6.26971e-07	1.47096e-05	6.04028
ERV3-1	1.02159	2.41501	5.72481	5.63471e-05	0.000447363	1.6248
AL133338.1	1.01926	0.781111	4.04272	0.00125305	0.00480767	-1.19682
SFXN5	1.01876	3.37038	4.91856	0.000238558	0.00132946	-0.0179155
AC083880.1	1.018	1.85602	3.87379	0.00174042	0.00625166	-1.73395
ACAA1	1.01755	6.14793	8.65818	6.17207e-07	1.45961e-05	6.03832
BCL11B	1.01704	3.25574	4.12514	0.00106835	0.00426045	-1.5245
LINC01220	1.017	0.736168	3.30178	0.00535723	0.0152615	-2.63196
PYY	1.01699	6.31294	0.916044	0.375433	0.47376	-7.17578
RRAS	1.01639	4.73965	5.79745	4.96928e-05	0.000405762	1.47417
PLCXD2	1.0163	1.90655	5.13015	0.000161983	0.000989262	0.649109
CRYL1	1.01344	5.9967	3.30811	0.0052908	0.0151019	-3.31369
N4BP2L2	1.01322	6.77709	5.79522	4.98844e-05	0.000406206	1.47351
ANKRD9	1.01291	6.02305	10.1126	9.58462e-08	3.58229e-06	7.98084
THOP1	1.01188	4.6909	4.13213	0.00105402	0.00421465	-1.66909
AL117339.5	1.01119	0.843524	4.15422	0.00101003	0.00407175	-0.990533
PPARA	1.01099	5.49169	7.6404	2.60874e-06	4.37177e-05	4.52811
SWAP70	1.00957	3.19172	4.99844	0.000205981	0.0011784	0.157617
PHLDB3	1.008	2.10944	5.27902	0.000123798	0.00080326	0.888419
SLC31A1	1.0067	4.50594	8.39253	8.88655e-07	1.94978e-05	5.67866
FADS3	1.00662	3.00541	3.44796	0.00401507	0.0120676	-2.81723
ZMAT1	1.00639	1.82102	4.30074	0.000762186	0.00326006	-0.900051
PRR13	1.0063	7.76441	5.22478	0.00013649	0.000863395	0.467343
CSAD	1.00615	4.16764	6.54202	1.42956e-05	0.000158442	2.80398
RAB24	1.00545	1.47653	4.18133	0.00095862	0.00391376	-1.06846
C17orf100	1.00392	2.0299	4.65761	0.000387535	0.00192921	-0.275206
SLC49A3	1.00344	1.74352	3.64175	0.00274169	0.00892942	-2.1757
UNKL	1.00323	2.35842	5.0564	0.000185259	0.00108769	0.418854
GSDMB	1.00304	4.76777	5.01409	0.000200158	0.00115456	0.0315279
ZHX2	1.00271	2.12708	5.71914	5.69043e-05	0.000450068	1.68283
EFCAB13	1.00211	0.886972	4.06254	0.00120583	0.00466275	-1.17877
TBC1D13	0.999604	2.59645	7.91804	1.73913e-06	3.17982e-05	5.19372
FAM193B	0.999363	3.53199	6.29795	2.13257e-05	0.000216692	2.45253
EFNA1	0.999271	5.89377	4.26198	0.00082096	0.00346764	-1.43258
RORA-AS1	0.998205	0.889725	3.16733	0.00698506	0.0188431	-2.91873
LINC01351	0.998146	0.466822	2.24758	0.0415643	0.0803875	-4.54543
AC005726.1	0.998115	1.66996	5.6197	6.76709e-05	0.00051133	1.60039
CCDC25	0.997912	5.77157	8.21815	1.13385e-06	2.32822e-05	5.39894
LRRC6	0.997846	0.856673	1.81803	0.0909099	0.152434	-5.30864
HSH2D	0.995257	3.04095	5.81711	4.80373e-05	0.000394893	1.68992
CDC42BPG	0.99515	3.30188	5.92773	3.97383e-05	0.000342663	1.84031
OGFR	0.99474	3.95194	5.53774	7.81406e-05	0.000569029	1.06108
SGPL1	0.994503	4.37018	6.12214	2.85915e-05	0.000271436	2.06876
ALDH18A1	0.994148	5.07243	3.9714	0.00143911	0.00537365	-1.99949
HIST1H2AH	0.993454	2.2275	1.89081	0.0799133	0.137638	-5.52396
LYSMD4	0.992693	1.69322	3.77057	0.00212953	0.00733476	-1.91381
AL031777.3	0.992643	3.76426	3.60776	0.00293109	0.00940201	-2.62033
ZSWIM3	0.992157	0.886322	3.28065	0.00558544	0.0157826	-2.69289
TRIM8	0.990901	5.12771	8.62076	6.49414e-07	1.5206e-05	5.98487
PLEKHA1	0.990371	4.83993	9.2325	2.88241e-07	8.15054e-06	6.84043
SLC39A14	0.990053	5.23825	7.38283	3.83295e-06	5.95969e-05	4.12866
SP140L	0.989838	3.22677	6.56756	1.37162e-05	0.000153746	2.95563
UGDH-AS1	0.989595	1.49148	3.32708	0.00509638	0.0146416	-2.72399
DEGS2	0.987787	5.12548	5.08121	0.000177065	0.00105417	0.146472
SLC25A42	0.987704	1.88194	5.68255	6.06406e-05	0.000471968	1.67459
STOX1	0.987219	1.29545	3.36602	0.00471938	0.0137451	-2.6149
AKR7A3	0.987183	5.64051	3.07146	0.00843849	0.0219157	-3.78005
ATP2B1-AS1	0.986525	4.47739	3.2811	0.00558049	0.0157724	-3.33562
NR5A2	0.985509	4.91495	8.15671	1.23654e-06	2.46641e-05	5.31738
SYCE1L	0.984403	3.67125	5.21268	0.000139501	0.000877755	0.497831
PLCG1	0.983776	2.67425	8.06522	1.40812e-06	2.73499e-05	5.40181
PARP9	0.983602	3.65744	3.33305	0.0050366	0.014505	-3.1539
KRBA2	0.982929	0.685365	4.0907	0.00114186	0.00449015	-1.08432
AGAP4	0.982815	2.00694	5.34151	0.000110683	0.000739635	1.02527
DLEU2	0.981978	2.57445	5.92124	4.01811e-05	0.000345225	1.95566
FAM217B	0.980727	3.20436	6.82921	9.02279e-06	0.000111939	3.39899
POU2F2	0.97979	0.824702	2.95866	0.0105362	0.02622	-3.30273
PLCL2	0.979571	3.10295	5.74663	5.42548e-05	0.00043492	1.55277
URGCP	0.979566	4.12279	8.70539	5.78976e-07	1.39002e-05	6.15112
TMEM143	0.979353	1.84777	5.38126	0.000103102	0.000702113	1.13446
MARVELD3	0.978706	5.92508	7.21457	4.95103e-06	7.24618e-05	3.86066
CACNA1A	0.978361	3.21495	2.13622	0.0511485	0.0951419	-5.33267
FRMD1	0.978058	4.1455	4.47002	0.000552028	0.00253112	-0.9709
OAS1	0.977398	4.10687	2.8242	0.0137162	0.0325083	-4.19101
LINC00894	0.976713	0.905898	3.57125	0.00314936	0.0099636	-2.13311
AKR1C3	0.976016	6.88279	3.60725	0.00293405	0.00940801	-2.70122
ABHD16A	0.975782	0.896097	6.52167	1.47758e-05	0.000162731	3.26725
SMCHD1	0.97576	5.58479	5.29937	0.000119357	0.00078214	0.549069
SNAI1	0.97478	1.59364	3.02257	0.00929155	0.0237133	-3.30823
CSNK1D	0.974695	5.80459	8.54666	7.18561e-07	1.65378e-05	5.87553
AC025263.1	0.974641	2.8309	3.61746	0.00287573	0.00926779	-2.45313
ANK3	0.974541	4.84274	4.54849	0.000475857	0.00226424	-0.861939
GIT2	0.973585	3.44675	7.06913	6.19531e-06	8.51531e-05	3.74724
FAM122C	0.973504	1.01946	5.68814	6.00543e-05	0.000469343	1.82737
AL121658.1	0.973207	0.844176	4.7463	0.000328315	0.00170161	0.146248
NFE2L1	0.972784	5.7394	6.85621	8.64559e-06	0.00010805	3.27774
LINC00649	0.97245	0.915846	2.28258	0.0389186	0.0763296	-4.55438
DMAC2	0.97214	4.42354	8.00938	1.52508e-06	2.88184e-05	5.12104
HAGH	0.972009	5.00086	7.52987	3.07391e-06	5.00132e-05	4.36435
TDP2	0.971256	6.93254	3.55	0.00328388	0.0102804	-2.81317
AMOTL2	0.970172	2.83947	2.73663	0.0162752	0.0375298	-4.18386
DNAJC27-AS1	0.969267	1.59202	3.86728	0.00176267	0.00630673	-1.69435
EFNA2	0.969136	0.697485	2.73559	0.0163082	0.0375987	-3.70499
MYO1F	0.967186	1.03527	5.36969	0.000105251	0.000710388	1.26564
CTTNBP2	0.966349	1.36903	3.33868	0.00498102	0.014379	-2.69199
AP003680.1	0.966219	2.08503	3.37055	0.00467744	0.0136498	-2.78331
GDAP1	0.966086	1.44066	3.86892	0.00175706	0.00629883	-1.65825
PHYKPL	0.965626	5.23132	6.40122	1.79874e-05	0.000189045	2.51676
DHRS3	0.965624	4.95544	6.40991	1.77328e-05	0.000188045	2.53816
TRDMT1	0.965317	1.54326	5.76919	5.21782e-05	0.000421985	1.8847
ENTPD3-AS1	0.965166	2.51001	5.87385	4.35749e-05	0.000366934	1.8812
SNHG12	0.964511	5.84002	3.81265	0.00196122	0.00685644	-2.31861
AC106782.2	0.962232	1.0458	3.64466	0.00272604	0.00889021	-2.01484
SLC12A2	0.962203	7.71842	8.56499	7.00762e-07	1.62797e-05	5.94817
AGPAT3	0.961264	4.87629	9.85635	1.31044e-07	4.53979e-06	7.66211
DHRS1	0.961251	4.67226	10.5874	5.45573e-08	2.34201e-06	8.58252
LINC00324	0.96093	2.04887	5.09184	0.000173668	0.00104191	0.561594
L3MBTL1	0.960723	2.28595	4.55975	0.000465857	0.0022247	-0.509674
TEP1	0.960483	3.63461	6.27405	2.21871e-05	0.000223532	2.4033
ATP8A1	0.96036	4.76298	4.09568	0.00113094	0.00446198	-1.74323
LHPP	0.959685	3.98788	7.28178	4.46786e-06	6.70066e-05	4.03403
PRELID2	0.959233	5.28588	3.88289	0.00170979	0.00616482	-2.17851
MIGA1	0.959172	4.00227	9.1418	3.24307e-07	8.91505e-06	6.7653
MZF1	0.958382	3.80909	7.16034	5.38089e-06	7.71826e-05	3.85533
TMEM191C	0.9575	1.0656	3.83005	0.0018956	0.00667235	-1.65781
LTBP4	0.957284	4.9391	4.884	0.00025427	0.0013986	-0.221094
TMX3	0.956768	3.8584	7.99252	1.56238e-06	2.92897e-05	5.1393
WWC1	0.956715	3.5776	4.42904	0.000596701	0.00269063	-0.99017
STPG1	0.956246	2.86931	3.39191	0.00448444	0.0132135	-2.90572
AC006449.6	0.954419	1.8636	4.64256	0.000398637	0.00197452	-0.245795
MTHFS	0.954005	3.55632	8.47184	7.96355e-07	1.79601e-05	5.87491
NDOR1	0.95365	1.02593	4.87872	0.00025676	0.00140903	0.363444
TRIM38	0.95362	4.82819	7.21868	4.91989e-06	7.21994e-05	3.87911
SSTR1	0.953397	2.56672	6.30933	2.09277e-05	0.000213567	2.62838
ZFAND3	0.952452	4.29908	7.31049	4.27693e-06	6.52758e-05	4.05416
WHRN	0.95183	1.68878	2.65617	0.0190327	0.042547	-4.03585
KDM6A	0.951622	4.0308	4.45652	0.000566351	0.0025828	-0.986064
ATAD2B	0.95156	4.18063	7.35541	3.99526e-06	6.17155e-05	4.13295
MAP7D1	0.951471	3.59675	8.85262	4.75052e-07	1.19929e-05	6.40766
CRADD	0.950899	2.66225	6.66753	1.16751e-05	0.000135747	3.21483
KBTBD11	0.950007	4.16939	5.15897	0.000153732	0.000948654	0.344037
C1RL-AS1	0.949611	1.59719	5.10937	0.000168215	0.00101755	0.680017
EPS8L3	0.948256	6.36278	13.3879	2.83498e-09	2.92076e-07	11.6413
AC245140.2	0.94764	1.4872	4.37998	0.000655122	0.00289731	-0.671679
KCNMA1	0.946655	1.55556	2.56737	0.0226022	0.0489564	-4.17087
PCLO	0.944534	4.51552	3.90896	0.00162508	0.00591337	-2.0974
HIST2H2AA4	0.944137	1.3078	1.94035	0.0731293	0.127638	-5.21287
USH1C	0.943866	6.34628	8.46484	8.04083e-07	1.80774e-05	5.76482
SMC5-AS1	0.943857	1.89568	4.50478	0.000516852	0.00240805	-0.520962
AGO1	0.943854	4.12809	9.55479	1.9089e-07	5.96745e-06	7.30832
GIGYF1	0.94304	4.40191	5.02246	0.000197118	0.00113924	0.0689242
DNAJC3-DT	0.942721	3.1997	3.80221	0.00200166	0.00697725	-2.15594
ZNF436-AS1	0.942528	1.47282	3.77819	0.00209798	0.00724477	-1.8294
AC023509.4	0.942309	0.802293	3.11092	0.00780708	0.020601	-3.01054
KIF3B	0.941142	4.97759	8.28645	1.03021e-06	2.20323e-05	5.50676
SLC9A1	0.941028	4.54331	4.55702	0.000468265	0.0022344	-0.829133
CCL15	0.940019	5.16657	4.73258	0.000336823	0.00173659	-0.516495
HSD17B11	0.939429	6.93402	6.86276	8.55672e-06	0.00010728	3.31133
LINC00909	0.938359	3.65124	4.89628	0.000248565	0.00137296	-0.0970885
ANXA4	0.938107	6.66982	5.42278	9.57592e-05	0.000665029	0.793772
BTN3A2	0.937585	4.14181	5.37529	0.000104205	0.000705299	0.746896
FAM168A	0.937407	2.56993	5.85927	4.46785e-05	0.000373571	1.85426
SIPA1L3	0.937373	4.47804	5.50155	8.329e-05	0.000597349	0.95434
CFAP69	0.937295	1.03953	3.75144	0.00221079	0.00755072	-1.80307
PHKA2	0.936485	3.45646	5.05721	0.000184988	0.00108663	0.233617
ZNF487	0.936215	2.25942	6.19001	2.55186e-05	0.000249254	2.48739
ARHGEF16	0.935814	4.94539	7.08566	6.03858e-06	8.36826e-05	3.66171
SLC19A1	0.935638	2.87862	2.66595	0.0186746	0.0418808	-4.3076
HACL1	0.934947	3.2754	8.86686	4.66109e-07	1.18254e-05	6.46192
CCNG2	0.934681	4.17355	7.66111	2.53018e-06	4.26423e-05	4.61099
AC145124.1	0.934053	2.79026	4.27253	0.000804518	0.00341646	-1.14998
MCOLN3	0.933573	1.3985	2.09482	0.0552096	0.101367	-4.98669
TJP2	0.933509	2.88544	5.01829	0.000198626	0.00114684	0.25561
GDAP2	0.932785	3.43805	7.40494	3.7072e-06	5.80991e-05	4.28591
SCRN2	0.932643	4.2951	5.95829	3.77209e-05	0.000331788	1.78888
CPE	0.930728	3.26298	1.96939	0.0694	0.122341	-5.62344
MT1A	0.929791	3.24624	1.27149	0.224646	0.316143	-6.62275
SLC35E2B	0.928668	3.05303	6.05319	3.21132e-05	0.000294259	2.10113
ATG4B	0.928138	4.94465	6.55206	1.40647e-05	0.000156707	2.78027
KNL1	0.927657	3.68554	4.97581	0.000214713	0.00122069	0.0510801
PPP1R3E	0.926334	3.01868	5.55075	7.63725e-05	0.000560286	1.21998
DEGS1	0.92577	2.87933	3.49031	0.00369351	0.0112843	-2.71977
SFXN1	0.925549	4.53376	4.83693	0.00027741	0.00149534	-0.291072
SRC	0.925162	4.17578	5.61697	6.79953e-05	0.00051291	1.18647
PIK3R1	0.924991	5.69908	6.13468	2.79956e-05	0.000267063	2.05354
AP000866.1	0.924728	0.818453	4.74634	0.000328291	0.00170161	0.145269
FKBP1B	0.923957	1.99632	2.71639	0.0169298	0.0387071	-4.01646
FBLIM1	0.923436	5.61166	5.10131	0.000170701	0.00102872	0.179207
FGD6	0.923335	3.41603	4.82471	0.000283766	0.00151992	-0.202841
AL627422.2	0.923237	0.874947	3.36476	0.00473111	0.0137692	-2.51891
LRP5	0.923069	4.55118	9.93356	1.1918e-07	4.20253e-06	7.77446
SHF	0.921758	2.13693	3.55736	0.00323663	0.0101718	-2.43185
SEC23A	0.9213	4.8856	4.59653	0.000434659	0.00211024	-0.769916
FTX	0.921232	4.71595	5.37518	0.000104226	0.000705299	0.709359
HCG11	0.921114	2.50414	5.84036	4.6153e-05	0.000383733	1.83131
RAB26	0.920552	2.02691	3.01372	0.00945477	0.024018	-3.4653
ZHX3	0.92049	2.82456	5.91656	4.05033e-05	0.000346725	1.90553
AP1S3	0.920207	1.79981	4.5452	0.000478825	0.00227562	-0.426801
CREBRF	0.919735	4.7669	6.30727	2.09991e-05	0.000214111	2.36987
RHOC	0.919633	6.83485	5.86885	4.39503e-05	0.000369045	1.60547
TTC31	0.918842	3.04417	8.20218	1.15965e-06	2.36888e-05	5.54837
ELMOD2	0.918826	3.71289	8.09896	1.34208e-06	2.63594e-05	5.31349
CLK4	0.9185	3.79635	5.98183	3.62403e-05	0.000322838	1.8783
WDR5B	0.91749	1.50435	5.07028	0.000180627	0.00106843	0.628818
AC017071.1	0.916951	1.19789	3.06721	0.00850949	0.0220565	-3.16142
TNIP1	0.916799	5.57412	6.64566	1.20925e-05	0.000139505	2.92751
VANGL2	0.916521	1.58349	1.50148	0.155848	0.235912	-5.96801
RILPL2	0.915139	1.24792	3.21593	0.00634642	0.0174595	-2.87515
ARID1B	0.914126	6.35219	8.00104	1.54343e-06	2.90263e-05	5.08351
JOSD1	0.913572	5.89082	4.046	0.0012451	0.00478339	-1.85752
AC009163.6	0.9135	0.704176	3.41026	0.00432502	0.0128203	-2.4054
ACOT11	0.912094	5.16765	6.59791	1.30594e-05	0.000148491	2.8519
AC012306.2	0.910874	3.43923	2.92399	0.0112789	0.0277823	-3.9117
TPGS1	0.910028	4.48152	5.51418	8.14545e-05	0.000588806	0.978294
IQSEC2	0.909292	2.82675	6.40086	1.79982e-05	0.000189045	2.74707
TNS3	0.90909	4.62826	7.58962	2.81245e-06	4.6539e-05	4.47241
AL024507.2	0.90856	0.70233	3.096	0.00804011	0.0210984	-3.01101
NKILA	0.908412	0.9175	4.38596	0.000647691	0.0028687	-0.553555
FAM234A	0.907991	5.33922	7.51803	3.12872e-06	5.05717e-05	4.33966
APC	0.906753	4.6699	8.77134	5.29725e-07	1.30754e-05	6.21309
MYL5	0.905045	3.85136	5.67577	6.13611e-05	0.000476726	1.32681
AC098818.2	0.904782	2.52183	3.70424	0.00242514	0.00808699	-2.21288
KDM3A	0.903326	4.07231	8.54643	7.18787e-07	1.65378e-05	5.93176
AL031123.2	0.902545	0.941084	3.15241	0.00719369	0.0192917	-2.93482
PCYOX1L	0.902388	1.44551	5.25043	0.000130326	0.000834199	0.981572
MALAT1	0.902361	14.4921	4.97203	0.000216209	0.00122743	0.255493
OBSL1	0.900794	1.40923	1.81689	0.0910934	0.15272	-5.45053
NEAT1	0.9003	11.2895	4.8648	0.000263454	0.00143976	-0.0667329
ZNF419	0.900256	1.07673	4.27973	0.000793485	0.00337437	-0.77223
LRP2BP	0.898959	1.14543	2.96202	0.010467	0.0260961	-3.33552
TMEM176A	0.89832	6.84136	3.90144	0.00164907	0.00598169	-2.12226
ZKSCAN5	0.897967	2.32585	6.96344	7.30432e-06	9.59441e-05	3.7604
KLLN	0.897763	1.29214	3.03299	0.00910279	0.0233189	-3.24657
TNFRSF14	0.896868	6.13423	8.67332	6.04665e-07	1.43281e-05	6.0586
SLC25A22	0.896761	3.032	5.15249	0.000155549	0.000958371	0.481527
TMEM231	0.896003	1.84904	4.15273	0.00101295	0.00408213	-1.19561
FAHD2A	0.895609	3.78419	7.96681	1.62115e-06	3.00923e-05	5.11253
MAX	0.89346	4.91147	6.72323	1.06789e-05	0.000126524	3.06879
HIST1H2BF	0.893213	2.42591	2.13618	0.0511524	0.0951419	-5.15949
PPP1R10	0.892986	6.82645	5.23526	0.000133935	0.000849499	0.450258
DPY19L3	0.89257	2.3595	5.01285	0.000200614	0.00115663	0.338278
DLGAP4	0.892228	4.43917	6.04949	3.23141e-05	0.000295872	1.94045
ATP7B	0.891697	2.57064	5.68663	6.0212e-05	0.000470265	1.54144
PML	0.891608	3.45617	5.01222	0.000200847	0.00115708	0.1528
ZSCAN30	0.891575	2.66112	5.4847	8.58072e-05	0.00061023	1.15446
MT-ND3	0.890334	14.2012	3.95968	0.00147229	0.00547681	-1.70862
GPR89A	0.890195	1.98428	4.30911	0.000750079	0.00321991	-0.922875
XKR6	0.88946	1.0773	2.96101	0.0104877	0.0261266	-3.34513
ZBTB48	0.889248	3.53408	5.13703	0.000159972	0.000979	0.372467
THRB	0.889042	2.11772	0.743338	0.469791	0.566407	-6.93276
DGKD	0.888978	4.79986	9.11054	3.37827e-07	9.12118e-06	6.67779
GCNT1	0.888613	4.71598	3.12775	0.00755234	0.0200583	-3.64753
ZNF213	0.888413	2.32852	6.63565	1.22887e-05	0.000141631	3.22644
CCDC17	0.88775	1.05238	3.13104	0.00750341	0.0199462	-3.00411
AC103740.1	0.887378	1.44007	2.02152	0.0631386	0.113189	-5.09336
NINJ1	0.887151	3.40396	3.30688	0.00530359	0.0151341	-3.16044
LMF2	0.887105	4.52567	8.74926	5.45696e-07	1.32488e-05	6.19002
ST3GAL2	0.886626	2.12345	2.36931	0.0330306	0.0667827	-4.67997
GALT	0.886065	3.8273	5.97632	3.65815e-05	0.000325144	1.86738
CCDC28A	0.885172	4.1247	6.01338	3.43507e-05	0.000310677	1.90121
HIST1H1D	0.885002	2.58568	1.91029	0.0771796	0.13359	-5.57437
TUBB2A	0.884901	5.58771	3.39544	0.00445324	0.0131347	-3.14485
CATSPER2	0.884707	3.22683	4.01465	0.00132314	0.00502962	-1.73131
AC233280.1	0.883856	1.38146	1.6414	0.123384	0.195278	-5.68671
HADHB	0.883388	6.4577	7.48492	3.28751e-06	5.26357e-05	4.29592
PPP4R1	0.883164	4.03596	5.21999	0.000137675	0.000868572	0.470324
FBXL20	0.882902	3.92198	6.01553	3.4226e-05	0.000310497	1.92456
PNPLA7	0.881946	1.74208	3.3278	0.00508907	0.0146295	-2.77927
LMNTD2	0.881843	1.99108	5.11547	0.00016636	0.00101117	0.613539
BTN2A2	0.881628	1.12487	3.66874	0.0026001	0.00854773	-1.98184
INAVA	0.880912	5.6094	5.50264	8.31292e-05	0.000596557	0.923429
MFAP3	0.880714	1.30863	3.73281	0.00229302	0.0077711	-1.88675
FAM160B2	0.880648	3.42429	5.85483	4.50205e-05	0.000375636	1.70202
IFNGR1	0.880434	4.75123	6.63238	1.23536e-05	0.00014224	2.92359
TNS2	0.879692	0.853051	2.12088	0.0526195	0.0974118	-4.82471
CDKN2C	0.878975	2.43101	3.36816	0.00469949	0.0137007	-2.84662
JADE1	0.878455	3.36751	6.94735	7.49069e-06	9.76345e-05	3.57138
MAST2	0.878315	4.32229	4.31851	0.000736702	0.00318208	-1.2753
ING1	0.877962	4.93407	8.25044	1.08354e-06	2.25621e-05	5.45639
ARL4A	0.876255	7.00223	3.53203	0.00340214	0.0105741	-2.84805
NCK2	0.875856	4.87001	7.79175	2.08891e-06	3.68142e-05	4.77303
ZC3H10	0.875668	2.30204	4.17696	0.000966717	0.00394003	-1.24347
TBC1D9	0.875488	1.41048	2.7217	0.0167556	0.0383613	-3.84662
ARMCX4	0.873411	1.82086	4.65659	0.000388276	0.00193208	-0.206263
PRKD2	0.872364	4.05608	5.26326	0.000127354	0.00082094	0.551379
USF1	0.872317	2.89523	4.52765	0.000494963	0.00233713	-0.679364
CD302	0.871572	2.51545	1.87278	0.0825197	0.141122	-5.63326
POMZP3	0.871304	1.47492	3.88274	0.00171031	0.00616482	-1.62773
HDAC5	0.871258	3.08465	4.04102	0.00125716	0.00481723	-1.6663
ZNF564	0.870901	0.873249	4.64219	0.000398915	0.00197507	-0.0537877
PDGFA	0.870784	5.67242	7.47096	3.35696e-06	5.35306e-05	4.2645
PLEKHG6	0.870671	4.83997	4.68191	0.000370289	0.00186222	-0.602538
KHNYN	0.869832	4.11855	6.4811	1.57842e-05	0.00017157	2.71052
CLCN6	0.869601	2.36908	5.7211	5.67107e-05	0.000449137	1.63831
AL360012.1	0.86921	2.62583	1.80364	0.0932379	0.155523	-5.72774
TSPAN12	0.868869	4.34827	7.05136	6.36858e-06	8.70299e-05	3.63754
SLF1	0.868863	3.25536	5.1636	0.000152447	0.000944151	0.468773
HSD3B7	0.868538	3.87438	5.58829	7.14986e-05	0.000532442	1.16819
MIR210HG	0.868473	2.70049	4.241	0.000854684	0.0035858	-1.19932
HIST1H1C	0.867958	5.52157	5.45092	9.10957e-05	0.000638262	0.828909
SGMS1-AS1	0.867459	1.00009	3.99165	0.00138357	0.00521058	-1.32345
ZNF516	0.866982	2.43793	4.81542	0.000288698	0.00154007	-0.0363746
SEPSECS	0.865739	3.25396	4.46908	0.000553013	0.00253466	-0.852935
WDFY2	0.864276	2.99338	4.13933	0.00103948	0.00417199	-1.45095
PRR3	0.863621	3.30935	4.6151	0.00041974	0.00205584	-0.581742
DENND1A	0.862319	3.34545	6.46313	1.6254e-05	0.00017507	2.76595
RNF121	0.862227	3.46505	5.91128	4.08707e-05	0.000348873	1.79252
RSAD2	0.861957	1.1823	1.49466	0.1576	0.238017	-5.8381
OGG1	0.860335	3.44262	7.15457	5.4289e-06	7.76831e-05	3.90003
LINC01473	0.859839	2.64825	3.50358	0.00359822	0.0110617	-2.63992
ADTRP	0.859814	4.65942	1.83032	0.0889635	0.149705	-5.99013
CISD1	0.858629	6.3387	5.92634	3.98324e-05	0.000342808	1.69408
KLC4	0.858371	5.0189	9.5984	1.80683e-07	5.72388e-06	7.32446
RMC1	0.857858	2.85773	5.61422	6.83231e-05	0.000514351	1.35685
VSIG10	0.857594	5.38953	10.1239	9.45541e-08	3.55643e-06	7.99343
TRERF1	0.857401	1.85754	3.83368	0.00188222	0.00663652	-1.80065
KIF2A	0.857393	4.25155	5.43452	9.3784e-05	0.000654004	0.849961
FAM219A	0.857061	0.559364	3.59469	0.00300745	0.00960439	-2.02478
GPRIN2	0.856949	2.30672	3.20249	0.00651703	0.0178035	-3.17187
RGS9	0.856821	1.92438	3.01076	0.00951012	0.0241483	-3.41826
TSPAN9	0.85642	0.682346	2.8941	0.0119605	0.0291123	-3.38533
MED15	0.85587	4.66466	9.09582	3.44398e-07	9.23174e-06	6.66377
ESCO2	0.855719	3.11309	2.92105	0.0113443	0.0279085	-3.86301
RIOK3	0.855688	6.76875	4.80791	0.000292752	0.001554	-0.358448
WDR81	0.855203	1.84558	5.24425	0.000131786	0.000839912	0.892082
AP5B1	0.855152	2.31983	4.81547	0.000288672	0.00154007	-0.0040056
AC004889.1	0.854219	0.55366	2.65098	0.0192252	0.0429005	-3.82777
GALC	0.854202	3.1829	3.1218	0.00764139	0.0202676	-3.49144
RNF123	0.853953	2.98731	6.78939	9.61077e-06	0.00011739	3.36939
EPHA1	0.853582	2.61206	5.81574	4.81502e-05	0.000395345	1.77059
DDX60	0.853109	3.42166	2.26181	0.0404685	0.0787084	-5.12809
LAMA1	0.852699	3.1553	4.66873	0.00037954	0.00190059	-0.453544
LEKR1	0.852658	0.861557	3.51459	0.003521	0.0108581	-2.22648
TAOK2	0.852616	3.84178	8.00697	1.53037e-06	2.88722e-05	5.169
IGSF3	0.852589	3.35939	6.41593	1.75588e-05	0.000186748	2.68708
GAS2L1	0.852022	3.20969	5.2923	0.000120881	0.000789092	0.71997
PLK2	0.851851	5.64614	4.68412	0.000368762	0.0018576	-0.614389
CBLB	0.8509	3.74265	6.08758	3.03028e-05	0.000281811	2.07006
ITM2B	0.85068	7.80598	6.82966	9.01626e-06	0.000111939	3.28592
ANO10	0.850213	4.62901	5.63688	6.5669e-05	0.000500996	1.19383
EHBP1L1	0.84991	4.71785	7.06045	6.27927e-06	8.60079e-05	3.63137
STARD3	0.849474	3.05907	7.8434	1.93761e-06	3.45735e-05	5.02197
COQ10A	0.847906	1.69764	5.38438	0.000102531	0.000700164	1.17352
RETSAT	0.84653	5.70448	3.33236	0.00504353	0.0145179	-3.26916
HCN3	0.846039	2.34371	6.43186	1.71065e-05	0.000182757	2.8857
RAPGEF5	0.845697	4.15415	5.71108	5.77061e-05	0.000454878	1.36187
LCOR	0.845566	5.75459	8.08467	1.36964e-06	2.6734e-05	5.20098
CDC14B	0.845387	3.1388	7.6884	2.43044e-06	4.12549e-05	4.77351
GNPDA1	0.844252	3.56862	7.53493	3.05082e-06	4.9788e-05	4.47879
DDIT3	0.843283	5.2653	5.54618	7.69882e-05	0.00056306	1.00631
C2CD4B	0.84271	2.86765	1.94783	0.0721514	0.126289	-5.58569
DENND1B	0.841844	4.88109	4.44428	0.000579666	0.00263036	-1.06337
LY75	0.841477	3.31348	7.85996	1.8916e-06	3.38034e-05	5.0086
PWAR6	0.840984	1.51446	2.12732	0.0519978	0.0964418	-4.96358
ARNTL	0.840276	1.77053	3.13785	0.00740334	0.0197289	-3.15395
TMEM120B	0.840151	2.42907	5.01211	0.000200887	0.00115708	0.340624
DPP7	0.839878	4.65033	2.67372	0.0183949	0.0414104	-4.51661
NFYC-AS1	0.83981	1.06366	2.9268	0.011217	0.02767	-3.39118
AC084018.2	0.839755	1.86412	3.11399	0.00775993	0.0205085	-3.21128
MAGI2	0.839292	1.12212	1.87008	0.082917	0.141699	-5.27296
ABAT	0.838782	2.95977	3.27943	0.00559891	0.0158168	-3.1331
TCF12	0.838692	4.63324	4.46471	0.000557621	0.00255282	-1.01104
PXK	0.838546	2.42381	4.12363	0.00107146	0.00427143	-1.37028
MYH14	0.837842	6.81029	3.91232	0.00161446	0.00588196	-2.10272
AAK1	0.837742	4.40716	4.72557	0.000341263	0.00175034	-0.492358
ACOT4	0.837584	1.03329	2.54248	0.0237137	0.0508986	-4.09959
SCARF1	0.83744	1.4796	3.23767	0.00607987	0.016883	-2.90072
AC145285.6	0.836833	2.07534	2.6863	0.0179505	0.0405874	-4.07286
EXOC3L1	0.836514	1.08571	3.47978	0.00377098	0.0114825	-2.33367
NUB1	0.836378	5.10028	8.50877	7.56904e-07	1.72458e-05	5.82682
HIST1H3G	0.835897	1.70929	1.34249	0.201187	0.289011	-6.16336
SAP30L	0.835658	3.90328	8.8747	4.61263e-07	1.17528e-05	6.4119
ARSA	0.833941	4.29635	7.22993	4.83593e-06	7.15877e-05	3.93013
CCDC30	0.833599	1.10417	3.50116	0.00361542	0.011103	-2.29918
AC107375.1	0.833208	1.82731	4.09595	0.00113033	0.00446198	-1.28358
ZFP14	0.832872	2.99043	4.39073	0.00064183	0.00284809	-0.964741
PCYT1A	0.832869	4.6187	7.81121	2.03049e-06	3.59063e-05	4.81478
PEX14	0.832456	2.8407	5.94362	3.86758e-05	0.000337151	1.96052
METTL4	0.832456	3.067	6.71492	1.08217e-05	0.00012796	3.23546
PLA2G4A	0.832181	1.09541	2.36638	0.0332153	0.0670761	-4.43202
EPN1	0.832173	6.70053	10.3465	7.24283e-08	2.95907e-06	8.28292
IL7	0.831833	2.0867	5.06438	0.000182581	0.0010773	0.513856
SEC31A	0.831734	5.85687	5.93975	3.89317e-05	0.000338169	1.71118
SDCBP2	0.831552	6.25783	3.39177	0.00448559	0.0132136	-3.14628
WFS1	0.831204	1.6824	4.23395	0.000866341	0.00362444	-0.986414
ATG2B	0.831172	3.39495	5.65827	6.32613e-05	0.000486702	1.35441
ENTPD2	0.831159	4.0108	5.12626	0.00016313	0.000994223	0.302079
TMEM19	0.831091	4.35706	4.13487	0.00104846	0.00419621	-1.63648
PITPNA	0.829868	4.69037	8.20072	1.16203e-06	2.36966e-05	5.39385
AGPAT1	0.82908	4.23359	8.93045	4.28291e-07	1.09835e-05	6.46205
FUT2	0.829077	5.31557	3.98885	0.00139112	0.00523572	-1.96881
TFDP2	0.828951	5.39246	8.40165	8.77481e-07	1.92883e-05	5.66738
WRAP73	0.828328	3.48857	9.02373	3.78597e-07	9.85849e-06	6.65867
PITPNM1	0.827814	4.43435	4.17425	0.000971782	0.00395726	-1.56543
MTHFR	0.82766	4.11535	6.15892	2.6881e-05	0.000259565	2.15916
THAP6	0.827583	3.15803	5.00842	0.000202248	0.00116435	0.192718
BX255925.3	0.827006	3.78356	7.02955	6.58818e-06	8.92677e-05	3.6544
KCTD3	0.826065	4.5644	8.34359	9.51212e-07	2.0641e-05	5.60914
TRIM10	0.825655	0.881596	4.67144	0.000377618	0.00189417	-0.000690179
HERC4	0.824966	4.79098	5.468	8.83806e-05	0.000624409	0.87861
TRIM45	0.824452	0.595239	3.27177	0.00568411	0.0160097	-2.65339
PRKG1	0.82397	3.27357	4.82594	0.000283116	0.0015185	-0.171067
CORO2A	0.823724	4.97435	3.02757	0.00920043	0.0235334	-3.85351
RGS14	0.823585	1.90283	3.16965	0.00695316	0.0187775	-3.09818
HIST1H2AE	0.823308	2.70551	4.16806	0.000983438	0.00398215	-1.33236
CSKMT	0.823036	5.7634	2.98581	0.00998857	0.0251529	-3.94639
ZNF189	0.822985	2.50212	5.24075	0.000132618	0.000843405	0.755027
MR1	0.822348	1.5555	1.88686	0.0804772	0.138328	-5.3492
RMND1	0.821627	3.74089	6.56031	1.38781e-05	0.000155121	2.88411
ATXN1	0.821535	3.56682	5.02442	0.000196412	0.00113794	0.164026
SYP	0.821188	2.78752	4.14264	0.00103285	0.0041496	-1.39709
WBP2	0.820351	4.46036	6.20302	2.49702e-05	0.000246214	2.20946
TMEM256	0.819727	6.03162	3.94487	0.00151531	0.00559819	-2.05611
HIST1H2BC	0.819507	3.02349	3.3475	0.00489507	0.0141732	-3.00796
AC010618.3	0.819206	1.84458	4.76132	0.000319254	0.00166192	0.00258706
AMPD3	0.81876	0.922423	2.23966	0.0421861	0.0813642	-4.6367
RTL10	0.818627	2.96656	5.66044	6.30232e-05	0.000485816	1.42935
SLC41A2	0.818118	4.12214	3.21246	0.00638996	0.0175576	-3.43866
MAOA	0.817578	7.33238	5.25288	0.000129754	0.000830988	0.499174
AC009495.3	0.817484	0.716058	2.44213	0.0287512	0.0596575	-4.22516
PRPF39	0.816246	3.5206	6.40325	1.79278e-05	0.000189045	2.64257
TTN-AS1	0.816173	1.95429	5.30033	0.000119152	0.00078214	0.981183
ATP2B4	0.814519	2.50969	3.28576	0.00552939	0.0156578	-3.03371
AC009802.1	0.812941	0.80168	3.23262	0.00614073	0.0170108	-2.76023
IFT20	0.812731	4.91943	9.77579	1.44771e-07	4.85905e-06	7.55919
HECTD3	0.812565	4.23846	6.0234	3.37727e-05	0.000306855	1.91312
VDR	0.812422	5.7429	6.64575	1.20908e-05	0.000139505	2.92763
LDLRAD4	0.811655	3.01417	5.65685	6.34181e-05	0.000486959	1.42308
BTBD9	0.810115	2.52152	5.00178	0.000204724	0.00117221	0.302274
PRKN	0.810002	0.383203	2.90586	0.0116877	0.028587	-3.32677
SNX18	0.809871	2.35578	3.32109	0.0051569	0.0147761	-2.91759
AL451165.2	0.809848	2.68444	3.65595	0.00266628	0.0087145	-2.33783
CPPED1	0.809738	3.74754	3.10094	0.00796214	0.0209495	-3.60596
MAPK8IP3	0.809336	3.65621	4.57622	0.000451606	0.00217064	-0.703452
CDK6	0.809105	5.79493	3.123	0.00762329	0.0202286	-3.67959
ZNF345	0.808996	1.33791	3.84818	0.00182965	0.00649424	-1.66935
LINC00893	0.808304	1.88473	3.20945	0.00642804	0.0176291	-3.0365
RECQL5	0.80792	3.5446	4.83461	0.000278605	0.0015011	-0.193362
RAB4B	0.807757	1.17481	3.38838	0.00451577	0.0132728	-2.51723
PLEKHA2	0.807725	3.64244	6.20719	2.47971e-05	0.00024483	2.29702
SOS2	0.807586	4.69872	5.0871	0.000175174	0.00104769	0.176158
FAT1	0.8075	5.91454	5.16215	0.000152849	0.000945671	0.294175
PEX26	0.807324	5.21992	4.58748	0.000442129	0.00213288	-0.795934
MYO18A	0.807302	3.10432	4.25859	0.000826311	0.00348279	-1.2359
ZNF292	0.807031	6.06207	5.49032	8.49585e-05	0.000606013	0.903201
C19orf33	0.806365	6.95513	3.06936	0.00847352	0.0219821	-3.75987
LNP1	0.805988	0.609532	3.6676	0.00260595	0.00855983	-1.8875
LYN	0.805983	3.54568	5.28075	0.000123412	0.000801199	0.645877
ARHGAP18	0.805237	5.45277	5.66883	6.21081e-05	0.000481267	1.22655
CACNA2D4	0.805179	1.62092	3.16646	0.0069971	0.0188616	-3.04747
CCDC126	0.804698	2.65372	4.06264	0.00120561	0.00466275	-1.54446
ATP10D	0.804277	1.98552	4.41682	0.000610728	0.00273673	-0.702012
MATN1-AS1	0.803636	1.3502	2.75915	0.0155757	0.036156	-3.75372
ZNF417	0.803515	0.509462	3.32654	0.00510179	0.0146536	-2.53436
ZNF696	0.802574	0.96513	4.17322	0.00097371	0.00396036	-0.957827
SYNE3	0.802281	0.877306	1.3358	0.20331	0.291518	-6.00038
TEC	0.80219	1.938	4.5964	0.000434765	0.00211024	-0.336808
LTBP3	0.801832	3.77783	4.30246	0.000759683	0.00325284	-1.252
NAPRT	0.801811	6.5341	5.80041	4.94399e-05	0.000404254	1.4735
FRMD8	0.801154	3.07551	5.94324	3.87007e-05	0.000337151	1.91965
WNT11	0.801103	1.38318	1.87659	0.0819628	0.140453	-5.35188
ZC3H6	0.801057	3.52918	5.68367	6.05228e-05	0.000471449	1.3838
BPNT1	0.800939	4.55963	4.21703	0.000894976	0.0037126	-1.4898
GIMAP2	0.800924	1.45824	3.452	0.00398326	0.0119958	-2.45889
AL136295.5	0.800353	1.81238	2.35609	0.03387	0.0681543	-4.62969
HIST1H2BJ	0.800328	1.98301	2.55206	0.0232796	0.0501942	-4.30474
ZNF528	0.80012	1.88303	3.07672	0.00835149	0.0217326	-3.28958
SNRK-AS1	0.800063	0.817354	2.39774	0.0312925	0.0640665	-4.32226
VPS9D1	0.799752	2.77133	4.51652	0.000505498	0.00236819	-0.664117
CCDC120	0.799628	2.6133	5.53537	7.84681e-05	0.000571063	1.26577
ACP2	0.799556	3.72075	6.99838	6.9162e-06	9.22783e-05	3.61354
MAPK6	0.799551	4.93895	5.42937	9.46456e-05	0.000658462	0.80192
MKRN2OS	0.799051	0.887904	2.93591	0.011018	0.0272564	-3.33661
TRMT11	0.798634	3.96807	7.37407	3.88406e-06	6.03124e-05	4.18726
TYW5	0.797631	3.02772	4.93952	0.000229524	0.00128516	0.0886198
IFI27	0.797421	8.49158	1.31366	0.210461	0.299705	-6.66302
PLA2G4F	0.797166	1.98209	2.96726	0.0103598	0.0258677	-3.50891
REV1	0.796275	4.57032	6.78131	9.73501e-06	0.000118419	3.18297
CLCN7	0.796074	3.45955	6.86381	8.54252e-06	0.000107216	3.42811
POLR2A	0.795847	5.95134	6.90369	8.02221e-06	0.000103209	3.35643
TENT4B	0.795339	4.61965	4.98412	0.000211464	0.00120453	-0.0125587
SLC38A11	0.794845	2.15018	1.5598	0.141526	0.218021	-5.98965
RRAGB	0.7947	3.01446	5.40822	9.82697e-05	0.000678101	0.95986
AC074117.1	0.794545	1.59825	3.42804	0.00417592	0.0124688	-2.54055
GPATCH2L	0.794102	4.7706	6.75084	1.02188e-05	0.000122791	3.12265
PLA2G6	0.79401	2.66102	5.20118	0.00014243	0.000892865	0.654384
CDK18	0.7936	3.76947	5.69963	5.88653e-05	0.000462491	1.38536
UBXN6	0.793534	4.88983	5.63618	6.57491e-05	0.000501062	1.18143
TBRG1	0.793491	4.70084	9.86253	1.3005e-07	4.51858e-06	7.67936
IGIP	0.7933	1.64404	3.28498	0.00553786	0.0156743	-2.83648
SLC35B1	0.793167	4.63441	5.96837	3.70792e-05	0.000328092	1.78859
AL365181.3	0.793123	1.72507	3.23763	0.00608033	0.016883	-2.94594
ETV1	0.790905	1.04157	2.01317	0.0641049	0.114626	-5.03743
OSTM1	0.790826	2.51651	5.33378	0.000112224	0.000746561	0.930879
EPB41L2	0.789535	4.70579	2.10153	0.0545314	0.100293	-5.54647
C8orf58	0.788207	0.76636	3.43818	0.00409331	0.0122748	-2.35764
SGMS1	0.787984	3.26678	3.32086	0.00515924	0.0147792	-3.11372
CAV2	0.787782	0.869889	2.33526	0.0352337	0.0704673	-4.43306
CEPT1	0.787746	3.79517	5.10927	0.000168246	0.00101755	0.292623
PJVK	0.787251	0.801419	4.38281	0.000651587	0.00288382	-0.529658
ETFBKMT	0.786625	2.47791	4.03869	0.00126286	0.00483518	-1.54128
FAM111A	0.786477	4.63145	6.11563	2.89059e-05	0.000273107	2.04744
SEPSECS-AS1	0.785981	1.92284	3.10213	0.00794352	0.0209237	-3.24384
LIN7B	0.785889	2.94164	5.0832	0.000176423	0.00105356	0.382657
CYB5D2	0.785708	3.43134	5.73051	5.57926e-05	0.000444241	1.48364
ZCCHC14	0.785653	3.95118	5.82488	4.7399e-05	0.000391075	1.58949
INSIG1	0.785169	4.44104	3.46171	0.00390774	0.011823	-2.97086
PKD2	0.784663	1.78735	3.01667	0.00940002	0.0239303	-3.38159
JOSD2	0.78426	4.78791	5.47483	8.73176e-05	0.000619297	0.892462
IL11RA	0.783993	2.5839	4.20774	0.000911106	0.0037665	-1.23684
SRGAP2	0.783898	1.38448	2.18515	0.0467081	0.0886856	-4.8096
MFSD12	0.783487	3.40256	3.7633	0.00216005	0.00741799	-2.25008
NRDE2	0.78327	3.90461	6.19103	2.54754e-05	0.000249084	2.24127
GMDS-DT	0.782977	3.50255	5.24828	0.000130831	0.000835627	0.591299
CASP8	0.782628	4.07809	5.72234	5.65884e-05	0.000448468	1.39184
FGFR3	0.782261	4.27843	5.83593	4.65063e-05	0.000385859	1.57888
SMIM6	0.781954	2.78954	4.8499	0.00027082	0.00147052	-0.0424698
SLC25A27	0.781582	0.882998	1.68133	0.115266	0.184825	-5.51802
AL359711.2	0.781353	1.10802	2.80887	0.0141339	0.0332721	-3.61894
TEPSIN	0.780508	3.37361	6.95754	7.37212e-06	9.66204e-05	3.59314
CDK11B	0.779467	4.98902	10.1378	9.29792e-08	3.50834e-06	8.01921
PTPRD	0.779276	4.02017	3.70562	0.00241859	0.00807186	-2.45238
ITSN1	0.779076	3.75189	3.76348	0.00215927	0.00741799	-2.30672
SPATA2L	0.778254	3.26738	5.17679	0.000148851	0.000926742	0.491368
CALCOCO1	0.777654	3.85508	3.193	0.00664009	0.0180938	-3.44518
CCNL2	0.777416	5.57595	6.95619	7.3877e-06	9.67176e-05	3.44143
AC003681.1	0.777317	1.29886	2.70413	0.0173388	0.0394451	-3.85245
POU3F1	0.777266	2.36414	1.57667	0.137598	0.213246	-5.99445
AC079305.1	0.777164	0.539858	3.69343	0.00247715	0.00822799	-1.8238
MAN2A2	0.776819	3.54434	7.96134	1.63395e-06	3.02485e-05	5.13512
AC009113.1	0.776043	2.02053	3.70562	0.00241856	0.00807186	-2.0967
SLC19A3	0.77549	3.01318	2.36551	0.03327	0.0671635	-4.87137
FOXO4	0.775241	2.96205	4.74415	0.000329631	0.00170694	-0.270329
CD44	0.774948	5.39709	3.85761	0.00179627	0.00640257	-2.22886
AL135925.1	0.774552	3.55792	2.66246	0.0188018	0.0421343	-4.41663
PECR	0.774417	3.42856	6.85825	8.61784e-06	0.000107932	3.42191
TTC14	0.774116	4.64085	4.25918	0.000825382	0.00348136	-1.41114
EEPD1	0.774044	2.95354	3.8629	0.00177781	0.00634456	-1.98722
CR381653.1	0.773931	0.462128	2.37029	0.0329693	0.0667042	-4.31974
RTP4	0.773909	2.46065	5.89032	4.23621e-05	0.000358504	1.94188
COQ8B	0.773877	3.30385	7.36421	3.94238e-06	6.09781e-05	4.25109
DHX16	0.773384	4.11368	7.32165	4.205e-06	6.44513e-05	4.09284
HS1BP3	0.773311	2.76635	5.43856	9.31138e-05	0.000649713	1.06835
NIT1	0.773231	4.65111	6.80486	9.37772e-06	0.000115018	3.21864
VPS13B	0.772879	3.65775	5.03405	0.000192981	0.00112301	0.171856
FBRS	0.772784	4.55026	6.15221	2.71845e-05	0.000261584	2.11674
TM7SF2	0.77191	3.8468	5.00374	0.000203989	0.00117034	0.0924254
TARSL2	0.771484	3.16816	5.62714	6.67966e-05	0.000507312	1.34382
PICALM	0.771126	4.79888	5.72808	5.60279e-05	0.000445217	1.35213
PLD1	0.771043	4.37297	4.33597	0.000712514	0.00310249	-1.24175
MRI1	0.770812	3.22175	5.71311	5.75026e-05	0.000453892	1.48647
TTC39C	0.770736	2.70505	5.91984	4.02767e-05	0.000345546	1.9425
TK2	0.770672	2.91024	6.54253	1.42839e-05	0.000158442	2.97816
CEP76	0.770346	2.16724	5.17853	0.000148383	0.000924667	0.714125
TPP1	0.77	4.78479	5.86593	4.41705e-05	0.000369846	1.59928
TENT5A	0.769196	6.36894	3.87676	0.00173039	0.00622375	-2.18556
DAGLB	0.769041	2.77791	5.21772	0.000138239	0.000871111	0.662058
PPP1R3D	0.768936	2.2861	5.26219	0.000127599	0.000822074	0.846448
AP006621.3	0.768528	1.9919	3.04913	0.00881809	0.0227044	-3.36263
EDF1	0.768137	8.58687	6.61535	1.26971e-05	0.000145348	2.95778
MCFD2	0.767684	4.14417	7.2284	4.84722e-06	7.16083e-05	3.9414
DAP	0.76752	5.43086	5.49885	8.36878e-05	0.00059975	0.917915
ARPC1B	0.765318	4.96738	4.3054	0.000755421	0.00323931	-1.33626
JADE2	0.765185	3.14273	5.15173	0.000155762	0.000958686	0.471597
PLEKHA8	0.765018	2.86914	5.30172	0.000118855	0.000781465	0.792595
ZNF211	0.764865	0.969614	2.92696	0.0112134	0.0276669	-3.36949
PITPNM2	0.76462	1.95502	2.51879	0.0248202	0.0528238	-4.34928
BAHCC1	0.764172	2.44374	3.91909	0.00159331	0.00582081	-1.76094
KLHL24	0.763672	4.9477	5.25292	0.000129744	0.000830988	0.476108
ADA	0.763525	1.01823	3.37151	0.00466858	0.013634	-2.51993
ATG4D	0.763372	4.86513	5.32903	0.000113181	0.000749983	0.620895
LINC00910	0.763365	0.725885	2.90657	0.0116714	0.0285531	-3.3681
OSBP2	0.762935	0.761148	2.26955	0.0398843	0.0778628	-4.53998
PHLDA1	0.762881	3.47119	2.70025	0.0174699	0.0396901	-4.33968
CLOCK	0.76288	4.10906	8.00349	1.53801e-06	2.89704e-05	5.14135
AC079922.2	0.762554	2.26297	3.31877	0.00518062	0.0148225	-2.90039
ZFP41	0.762536	1.35335	4.43977	0.000584662	0.00264796	-0.51809
POLM	0.762321	3.01961	4.40982	0.000618917	0.00276505	-0.920787
CCDC93	0.761951	4.33623	6.10986	2.91878e-05	0.000275196	2.05791
STRIP1	0.761837	3.31993	5.94051	3.88813e-05	0.000337979	1.87489
RELB	0.761648	3.75403	3.83783	0.00186702	0.00659918	-2.15259
ATL1	0.761617	2.14868	2.32167	0.0361513	0.0720031	-4.73744
AC138150.1	0.761043	1.03761	3.09038	0.00812967	0.0212581	-3.07045
AC093323.1	0.760934	3.56155	3.02289	0.00928558	0.0237051	-3.73645
TMX4	0.760042	4.41253	6.19091	2.54802e-05	0.000249084	2.19428
MYCL	0.759711	3.65056	2.97338	0.0102358	0.025641	-3.83793
SAMD9L	0.759584	2.51372	2.26483	0.0402394	0.0783732	-4.95984
NAA40	0.759285	3.50512	5.94215	3.87727e-05	0.000337386	1.85215
ZNF784	0.759196	2.68143	6.14174	2.7666e-05	0.000264772	2.33521
DICER1-AS1	0.758925	1.82166	4.23233	0.000869041	0.0036306	-1.02396
EFR3A	0.758898	4.11228	3.12435	0.00760311	0.0201886	-3.6033
ARG2	0.758375	3.86393	2.99043	0.00989814	0.0249827	-3.83163
UBL7-AS1	0.758041	3.03389	3.29208	0.0054608	0.0154969	-3.12354
DOK4	0.757587	4.84828	4.88978	0.000251565	0.00138501	-0.203024
ITPKA	0.757561	4.03742	3.80165	0.00200385	0.00698283	-2.26105
AC023043.1	0.757542	2.49022	2.33103	0.0355168	0.0708781	-4.82064
PGRMC2	0.757422	5.83821	6.32888	2.02624e-05	0.000207672	2.39003
DNAJC22	0.757317	4.57221	6.19281	2.53997e-05	0.000249084	2.18625
ATP6AP1L	0.757002	0.867955	1.93067	0.0744118	0.129518	-5.14239
CENPBD1	0.756392	1.54592	3.83531	0.00187624	0.00662188	-1.71611
AL121944.1	0.755579	4.0532	3.65742	0.00265857	0.00869652	-2.54979
AC132192.2	0.75528	3.36276	3.62951	0.00280843	0.00909631	-2.51165
GOLGA4	0.755091	7.32263	5.0975	0.000171889	0.00103326	0.206792
CCNL1	0.755013	7.94105	4.70799	0.000352657	0.00179556	-0.508924
EXOC7	0.754649	4.72163	5.75035	5.39071e-05	0.000432718	1.39655
NPAS2	0.754039	3.40999	4.18378	0.000954113	0.00389939	-1.42738
LINC01814	0.752971	1.67348	2.91459	0.0114891	0.0281886	-3.54206
SEPHS2	0.75287	6.39334	4.68484	0.000368264	0.00185667	-0.605426
TPRN	0.752205	5.56684	2.72894	0.0165208	0.0379556	-4.43814
ZNF664	0.752081	5.5416	7.11031	5.81263e-06	8.13034e-05	3.69184
NKTR	0.750112	6.60932	5.35833	0.000107407	0.000721407	0.670318
GFOD1	0.750018	2.26108	1.83536	0.0881756	0.148776	-5.57911
NXF1	0.749207	4.73087	4.26623	0.000814298	0.00344688	-1.40126
THSD4	0.74892	3.4698	1.82586	0.0896645	0.150709	-5.87838
RORC	0.748768	3.38617	2.60985	0.0208208	0.0457755	-4.49878
ZNF223	0.748749	0.659348	2.95776	0.010555	0.0262392	-3.26277
ALDH16A1	0.74831	3.77213	3.91895	0.00159375	0.00582081	-1.99963
TMEM107	0.747463	4.43112	3.96905	0.00144568	0.0053914	-1.96633
C22orf46	0.746804	2.7237	4.94775	0.000226074	0.00126764	0.168822
CMBL	0.74679	6.9797	1.68785	0.113985	0.183103	-6.21097
SLC25A20	0.74583	3.51295	4.65263	0.000391175	0.00194243	-0.529915
KIF19	0.745197	1.34572	1.81384	0.0915832	0.153268	-5.42172
TCTE3	0.745004	2.62047	3.28434	0.00554483	0.0156903	-3.05538
CTSZ	0.744445	6.76786	5.54033	7.77854e-05	0.000567488	1.00891
AC009831.1	0.744332	1.43099	3.70486	0.00242218	0.0080794	-1.94292
LAMB3	0.744049	5.64611	4.34254	0.000703633	0.00306833	-1.27679
KRTAP5-AS1	0.742907	1.95579	1.86425	0.0837789	0.142617	-5.48889
MAST4	0.741333	4.1959	2.90985	0.0115966	0.0283936	-4.02741
AC055713.1	0.741219	1.09964	3.54829	0.00329492	0.0103085	-2.20262
NR4A3	0.740836	1.67586	2.35296	0.0340716	0.0684669	-4.56901
EHD1	0.740803	4.49302	5.40107	9.9528e-05	0.000683995	0.775293
HRH1	0.740179	4.1634	3.59565	0.00300173	0.00959019	-2.68239
CXCL16	0.739255	4.11306	2.20961	0.0446249	0.0854008	-5.31117
EMC9	0.738008	4.60355	4.60065	0.000431304	0.00209774	-0.743712
KIAA1109	0.737646	5.50426	4.65608	0.000388651	0.00193314	-0.667598
PBX1	0.737635	5.52235	4.01205	0.00132983	0.00504408	-1.92513
ARHGAP35	0.737574	4.59177	6.00862	3.46289e-05	0.00031224	1.86291
STX17-AS1	0.737445	1.10293	3.21837	0.00631597	0.0173946	-2.8359
ARHGEF12	0.737367	5.43739	5.56746	7.41607e-05	0.000547108	1.04322
SSX2IP	0.737246	3.54756	3.74089	0.00225701	0.007682	-2.31077
PRKCD	0.737218	4.71806	6.05947	3.17743e-05	0.000292739	1.94544
PHF11	0.736924	3.85562	6.0134	3.43495e-05	0.000310677	1.93763
GHET1	0.736828	0.558208	2.81459	0.0139767	0.0329611	-3.5109
PMM1	0.736817	5.24675	6.81271	9.26163e-06	0.00011402	3.21005
UBA6-AS1	0.736251	0.793159	3.47068	0.00383927	0.0116429	-2.29556
AC011365.1	0.735977	1.09372	2.57506	0.022269	0.0484609	-4.05136
L3MBTL4	0.735718	1.79246	4.25981	0.000824383	0.00347962	-0.940174
ZCCHC9	0.735684	4.12816	8.25106	1.0826e-06	2.25621e-05	5.507
BOLA2-SMG1P6	0.735483	1.24625	3.58702	0.00305315	0.00972412	-2.14383
SHOC2	0.735217	4.82181	6.54505	1.42256e-05	0.000157961	2.77675
AL118506.1	0.735043	1.2597	3.21845	0.00631492	0.0173946	-2.86894
ARRDC3-AS1	0.734688	0.497825	2.78241	0.0148841	0.0348222	-3.56825
AL023806.1	0.734217	0.815541	2.38755	0.0319051	0.0650622	-4.34004
EZH1	0.733761	3.28333	5.49791	8.38273e-05	0.00059975	1.08565
CHCHD7	0.733583	5.52366	4.75986	0.000320118	0.00166568	-0.468294
DNAJC5	0.732955	4.39636	5.82109	4.77088e-05	0.00039281	1.54399
RFX5	0.731891	2.72861	5.32271	0.000114469	0.000756826	0.872626
GKAP1	0.731797	3.38926	5.0374	0.000191803	0.0011178	0.219469
TAP1	0.731167	4.86783	2.93102	0.0111243	0.0274814	-4.03387
AC087741.1	0.730705	1.94276	3.36352	0.00474275	0.0137996	-2.73727
HEXIM2	0.730568	1.77547	3.84808	0.00183002	0.00649424	-1.73704
UBR2	0.730324	4.86959	4.87923	0.000256521	0.00140837	-0.223828
IRAK4	0.729885	3.40022	6.24287	2.33665e-05	0.000233035	2.39188
OXNAD1	0.729138	3.53189	5.05025	0.000187352	0.00109834	0.220582
MOCS1	0.728756	2.20074	1.36925	0.192876	0.27962	-6.22572
POLI	0.728228	2.48868	3.15178	0.00720276	0.0193073	-3.28293
TMCC3	0.728117	3.62458	2.39332	0.0315566	0.0644848	-4.92208
MAGI1	0.727554	4.71635	5.65163	6.39987e-05	0.00048983	1.21908
SCLY	0.727256	1.02919	2.95455	0.0106217	0.0263718	-3.32594
BCL2L14	0.727013	4.47446	5.57557	7.3112e-05	0.000541057	1.09566
IFIH1	0.726697	3.28004	5.06088	0.000183753	0.0010826	0.284489
INPP4B	0.726619	2.75059	2.14121	0.050678	0.0945862	-5.20436
PPP1R13L	0.726236	2.94602	4.56078	0.000464953	0.00222127	-0.616936
TBC1D1	0.725651	3.57805	5.65725	6.33748e-05	0.000486942	1.33769
MECP2	0.725568	4.19013	5.60818	6.90488e-05	0.000518712	1.17887
GTPBP2	0.725017	3.4279	3.67552	0.00256573	0.00846526	-2.43222
SLC2A13	0.724874	3.90428	4.11098	0.00109798	0.00435952	-1.63867
PSEN2	0.724818	1.80729	4.18562	0.000950735	0.00388827	-1.09908
TRIM41	0.723994	3.7432	7.02605	6.62425e-06	8.95937e-05	3.65977
C2orf92	0.723919	0.655357	2.12629	0.0520961	0.0966089	-4.77202
GTPBP1	0.723666	4.03258	4.89947	0.000247108	0.0013681	-0.121978
SDR42E1	0.723547	2.29376	3.32477	0.00511964	0.0146942	-2.89766
PPP1R12C	0.723458	4.31162	6.02475	3.36954e-05	0.000306387	1.9117
AC087623.2	0.723338	2.76868	1.99152	0.0666761	0.118384	-5.45568
IFNGR2	0.72307	4.72569	3.95861	0.00147533	0.00548469	-2.00553
TMEM135	0.722079	3.30154	4.59317	0.000437417	0.00211877	-0.606463
PDE4DIP	0.721374	4.45499	5.74819	5.41088e-05	0.000434043	1.40951
NLN	0.721217	3.59589	2.87669	0.0123761	0.0298883	-4.02086
NAPB	0.721112	2.1175	3.76299	0.00216134	0.00741819	-1.98954
AP001462.1	0.720863	1.74626	3.24346	0.00601084	0.0167371	-2.91047
MYORG	0.720054	4.25216	5.24162	0.000132409	0.00084298	0.500498
SUGCT	0.72	2.08914	1.40653	0.181767	0.267127	-6.15235
MAST3	0.719668	3.48635	5.62515	6.70288e-05	0.000508098	1.29224
PEX6	0.718593	3.72358	5.91052	4.09238e-05	0.000349075	1.76995
BARX2	0.718331	3.37748	2.73183	0.0164282	0.0378018	-4.26107
PARP10	0.717995	4.07397	4.63143	0.000407056	0.00200532	-0.637226
PPP5D1	0.7178	1.3619	3.10118	0.00795845	0.0209444	-3.10729
PPP1R9B	0.717077	2.92723	3.6728	0.00257948	0.00849171	-2.35424
HOXB3	0.716935	3.9113	1.51454	0.152539	0.231762	-6.3784
ZNF19	0.716024	1.17223	3.47782	0.00378562	0.0115035	-2.35022
KIAA2013	0.715433	5.5368	4.79735	0.000298555	0.00157703	-0.396567
TRIM44	0.715309	6.06532	5.1149	0.000166533	0.00101132	0.206611
ZNF782	0.714709	1.5983	3.73849	0.00226764	0.00769829	-1.91822
NOMO3	0.714661	0.721571	3.16436	0.00702617	0.0189196	-2.86968
ITGA3	0.714146	5.15744	5.64843	6.43568e-05	0.000491935	1.19593
IRF8	0.713536	3.79569	1.85343	0.0854025	0.144881	-5.86313
AL139089.1	0.713324	1.51986	3.66612	0.00261352	0.00857936	-2.04837
ZNF75A	0.713178	3.71987	4.17416	0.000971946	0.00395726	-1.4865
SATB1	0.712687	4.75626	4.2629	0.00081951	0.00346275	-1.40875
CST3	0.711346	9.34131	3.4312	0.00415	0.0124071	-2.95267
RBM41	0.711342	3.60591	4.80259	0.000295657	0.00156591	-0.256175
ZNF708	0.711068	2.54209	4.45603	0.000566886	0.00258425	-0.730713
KIAA1958	0.710126	2.61777	4.51256	0.000509299	0.00238316	-0.638745
SKIV2L	0.709883	3.2845	6.07462	3.0972e-05	0.000287358	2.1178
RND3	0.709624	6.62666	2.70886	0.0171797	0.0391734	-4.46324
SUN2	0.709581	4.50545	9.64621	1.70156e-07	5.5233e-06	7.41123
SLC35A5	0.708294	3.12648	5.90811	4.10924e-05	0.000350261	1.85094
AL158152.1	0.708132	2.5099	3.05615	0.00869687	0.0224473	-3.47938
RBM33	0.707924	5.21268	5.74217	5.46758e-05	0.000437406	1.36372
SNHG7	0.707793	5.97264	7.20955	4.98918e-06	7.27083e-05	3.85179
AL031963.3	0.706564	0.871735	2.75628	0.0156632	0.0363308	-3.67007
TINAG	0.706094	3.77928	3.73537	0.00228156	0.00774331	-2.35356
DMXL2	0.705564	4.65374	5.32562	0.000113874	0.000753731	0.626384
TET2	0.705094	4.7101	4.49727	0.000524246	0.00242817	-0.949282
HELZ2	0.704902	3.50956	2.36661	0.0332004	0.0670573	-4.95806
KMT5C	0.704113	3.50883	4.85959	0.000266009	0.00144905	-0.132432
IDUA	0.703441	2.27037	2.08283	0.0564404	0.103291	-5.19646
PRR34-AS1	0.703131	3.61671	3.60971	0.00291989	0.00937022	-2.57775
IFI35	0.70196	4.68361	4.99615	0.00020685	0.00118166	0.00926961
MTRNR2L6	0.701729	3.32845	1.29159	0.217794	0.307963	-6.56028
MACF1	0.701372	4.97935	3.9233	0.0015803	0.00578598	-2.0872
LYRM9	0.701225	2.24678	3.84164	0.00185318	0.00655613	-1.87073
SPSB1	0.701005	3.29429	5.17107	0.0001504	0.000934422	0.491897
TPM2	0.700974	0.830854	1.7663	0.0995294	0.164283	-5.37694
PDE9A	0.700613	4.3583	3.30955	0.00527574	0.0150655	-3.26061
TMEM106A	0.700339	1.29619	2.05895	0.0589677	0.107132	-4.99696
TTC28	0.700171	1.81466	2.84292	0.0132227	0.031547	-3.70103
VPS39	0.699711	3.54661	6.47881	1.58434e-05	0.000171804	2.77883
SARM1	0.699308	2.02747	3.12363	0.00761385	0.0202081	-3.22704
TRIM66	0.698998	2.09208	3.76465	0.00215435	0.00740705	-1.97952
UBXN2A	0.698857	4.52146	6.42901	1.71864e-05	0.000183445	2.59733
SWT1	0.698824	1.63673	4.01574	0.00132035	0.00502361	-1.39349
TRAM2-AS1	0.698652	2.52544	2.66175	0.0188277	0.0421683	-4.22009
TMUB1	0.698611	5.46727	8.4901	7.76585e-07	1.75998e-05	5.7949
MAPK8	0.697444	3.83459	6.4544	1.64872e-05	0.000176619	2.70173
NFKB2	0.696298	4.37705	3.35398	0.00483283	0.014017	-3.17438
ERAP1	0.695873	4.23743	4.1029	0.00111526	0.00441187	-1.68355
EPB41L5	0.695322	4.1773	3.22223	0.006268	0.0172829	-3.41539
CREBZF	0.695254	5.05369	4.83281	0.000279535	0.00150406	-0.318668
AC016831.5	0.695014	2.71424	3.73996	0.00226112	0.00769156	-2.15707
SESN2	0.694872	3.97467	4.59562	0.000435409	0.00211164	-0.698054
2009-09-01	0.694815	5.32616	7.28953	4.41544e-06	6.64182e-05	3.98175
ACSF3	0.694429	4.71244	6.82783	9.04254e-06	0.000112067	3.25551
CASP1	0.694246	5.1363	2.89203	0.0120092	0.0292106	-4.11851
PIKFYVE	0.694219	3.26423	4.99598	0.000206912	0.00118166	0.165723
BCL11A	0.694018	5.16117	3.97024	0.00144235	0.00538404	-2.00037
AC087239.1	0.693949	3.76662	4.23604	0.000862866	0.00361245	-1.3704
SIRT7	0.693657	5.40481	5.50501	8.27822e-05	0.000594782	0.929964
RAB11B-AS1	0.693644	2.5945	5.41337	9.73739e-05	0.000673096	1.07027
LIPT1	0.693503	2.74442	4.09634	0.0011295	0.00446076	-1.47793
ZNF75D	0.693166	2.27215	4.04563	0.00124599	0.00478526	-1.47951
AC044849.1	0.693068	2.59623	3.30809	0.005291	0.0151019	-3.00743
CFLAR	0.692889	5.88223	5.45601	9.02771e-05	0.000635912	0.838292
MPI	0.692694	3.71971	3.7106	0.00239507	0.00802307	-2.3979
C4orf48	0.692586	6.31425	1.04639	0.313432	0.412433	-7.05152
SYNJ1	0.692351	2.36868	4.11208	0.00109563	0.00435313	-1.3619
APBA3	0.692344	2.34802	3.61976	0.00286279	0.00923293	-2.32975
FAM161B	0.692072	1.4506	3.16912	0.00696054	0.0187898	-3.0026
ACSF2	0.692071	4.86443	2.72487	0.0166523	0.0382136	-4.42726
UVSSA	0.691913	4.57346	3.14831	0.00725215	0.0194177	-3.59487
SHPK	0.691864	2.24078	3.73511	0.00228269	0.00774494	-2.07148
PARD3B	0.69174	3.45532	4.63955	0.000400897	0.00198152	-0.544865
ZNF470	0.691357	0.690524	3.20369	0.00650155	0.0177775	-2.79211
RITA1	0.691145	3.15929	4.86	0.000265808	0.00144862	-0.0713552
C6orf106	0.691098	4.06931	6.07311	3.10512e-05	0.000287642	2.02168
PGBD2	0.691046	2.65697	6.9081	7.96672e-06	0.000102821	3.63361
FNDC10	0.690603	1.16174	2.2792	0.0391671	0.0767091	-4.59532
RTN4	0.690543	7.5607	7.93454	1.69823e-06	3.11465e-05	5.01469
PGPEP1	0.690394	5.00792	5.61684	6.80099e-05	0.00051291	1.14402
ZFAND2B	0.690386	5.1628	5.38358	0.000102677	0.000700758	0.712206
PPP2CB	0.690253	5.31477	5.97667	3.65598e-05	0.000325144	1.77972
APH1B	0.69014	1.00343	2.03896	0.0611624	0.11018	-4.97082
ZNF577	0.689753	2.31769	2.87024	0.0125334	0.0302005	-3.78943
TAS2R4	0.689571	0.418819	2.53629	0.0239982	0.0513603	-4.00627
AL139274.2	0.689507	2.67223	1.85614	0.0849925	0.144309	-5.64751
EXT1	0.68943	5.00716	2.89767	0.0118771	0.028959	-4.10353
CDHR3	0.68891	1.98932	2.49721	0.0258714	0.0546584	-4.39592
GPR137B	0.688759	0.819283	1.93255	0.0741618	0.129197	-5.11749
PDE5A	0.688511	3.62386	3.29273	0.00545383	0.0154808	-3.2128
OCIAD2	0.688072	6.59366	5.23462	0.000134092	0.000849839	0.439895
LRRC75A	0.687987	5.42494	3.10118	0.00795843	0.0209444	-3.72022
LIPT2	0.687955	1.12606	2.57148	0.0224237	0.0486765	-4.05925
SPINT1	0.6879	7.07933	5.58157	7.23464e-05	0.000537068	1.09244
VAMP1	0.687801	1.06521	2.13668	0.0511048	0.0951131	-4.82065
ORAI3	0.687735	2.04543	3.11949	0.00767636	0.0203239	-3.23708
AL645933.2	0.687644	0.993559	2.78523	0.0148023	0.0346527	-3.64294
TTC39B	0.687001	4.2594	2.63565	0.0198054	0.043951	-4.54828
ZNF701	0.686776	3.19694	4.06584	0.00119815	0.00464064	-1.62026
GON4L	0.686417	4.6987	5.58038	7.24973e-05	0.000537851	1.09229
WDR97	0.686066	0.549228	1.98297	0.0677171	0.119927	-4.98296
USP40	0.686054	3.7835	5.84683	4.56432e-05	0.000380296	1.65175
AL162231.1	0.6859	1.31715	2.922	0.0113231	0.0278796	-3.44665
IRF3	0.685513	5.73218	6.32743	2.03112e-05	0.000207894	2.38718
ZFP3	0.685469	2.15072	3.57527	0.00312455	0.00990624	-2.35966
ASXL1	0.685418	4.76043	6.05629	3.19454e-05	0.000293654	1.93943
SRD5A1	0.685346	3.16691	2.67717	0.0182719	0.041204	-4.32132
SRGN	0.684998	1.44869	1.72082	0.1077	0.175014	-5.59517
CD200	0.684228	2.68635	2.46453	0.0275444	0.0576075	-4.60732
SORT1	0.683661	4.70297	3.75211	0.00220792	0.00754525	-2.41159
SHLD2	0.683117	4.38839	4.74076	0.000331726	0.00171479	-0.45798
ADCY3	0.682355	2.56542	2.21982	0.0437821	0.0840186	-5.0282
TRAF6	0.682224	2.62257	4.56199	0.000463893	0.002218	-0.536268
ZNF318	0.682205	3.3262	5.20019	0.000142683	0.000893979	0.537765
AL731569.1	0.681635	1.01466	3.17725	0.0068498	0.0185798	-2.89021
PTPN3	0.681258	4.13466	5.43371	9.39199e-05	0.000654566	0.869313
AC011043.1	0.681216	0.869252	1.43435	0.173826	0.257694	-5.86717
AL353622.1	0.681043	2.02111	3.06563	0.00853608	0.0220965	-3.32348
GBA2	0.681007	5.37568	7.13646	5.58255e-06	7.94023e-05	3.73628
SMC3	0.680861	5.50743	6.1504	2.72671e-05	0.0002618	2.08182
AL451050.2	0.680262	0.67027	2.49438	0.0260122	0.0549168	-4.1178
NDEL1	0.680026	4.8824	4.6458	0.000396216	0.00196512	-0.669706
ERAP2	0.679985	4.49699	4.83803	0.000276841	0.00149295	-0.278744
ZNF641	0.679926	2.25137	4.55867	0.000466803	0.00222832	-0.473927
AC139887.2	0.679358	2.2571	3.08211	0.00826335	0.0215553	-3.34704
MUC13	0.679102	7.34392	4.12559	0.0010674	0.00425812	-1.66658
NAPEPLD	0.679039	4.8489	3.91593	0.00160315	0.00585067	-2.09531
PHF20L1	0.678912	5.07645	6.7663	9.97017e-06	0.000120414	3.13837
PTTG1IP	0.678476	6.3817	4.20211	0.000921033	0.00380356	-1.54518
SOX4	0.678473	7.88093	5.3698	0.000105231	0.000710388	0.734287
ANKRD49	0.678328	4.06043	4.02043	0.00130839	0.00498557	-1.82895
KLHL17	0.678285	0.767235	2.92066	0.0113531	0.0279185	-3.34832
TOM1L1	0.677906	4.56057	5.72454	5.63735e-05	0.000447363	1.36159
FAM126B	0.67777	4.32895	4.58694	0.000442577	0.0021333	-0.748911
PLXNB2	0.677636	5.49885	6.22684	2.39984e-05	0.000238135	2.2148
ZDHHC17	0.677209	3.09211	4.65825	0.00038707	0.00192913	-0.449487
AC011446.2	0.67695	0.796531	1.55424	0.14284	0.219702	-5.68764
FNIP1	0.676819	4.89988	5.65194	6.39647e-05	0.00048983	1.21202
ZNFX1	0.676345	3.55462	3.77109	0.00212734	0.00733336	-2.25948
IQCN	0.676148	3.47129	2.44742	0.0284615	0.0591807	-4.79027
CARD8-AS1	0.675942	0.47579	2.92957	0.0111561	0.0275541	-3.28752
ERBB3	0.675799	6.68345	6.87177	8.43585e-06	0.000106802	3.31558
MREG	0.675588	1.5843	3.7615	0.00216766	0.00743555	-1.86434
GPCPD1	0.675476	3.85834	4.02469	0.00129762	0.00495142	-1.79786
GTF2A1	0.675195	4.33442	6.62097	1.25826e-05	0.000144456	2.93699
GUCD1	0.67453	4.97107	7.38704	3.80867e-06	5.92971e-05	4.14594
SMG6	0.67422	4.31337	4.23002	0.000872911	0.0036442	-1.44051
LINC02482	0.673531	1.48871	2.8886	0.0120904	0.0293475	-3.54099
LRRC8D	0.672258	3.44495	4.66352	0.000383268	0.00191764	-0.499804
PAQR3	0.671962	3.03327	6.18581	2.56985e-05	0.000250391	2.35755
SLC25A53	0.671874	1.98045	3.58966	0.0030373	0.00968406	-2.29638
AARS2	0.67111	2.04237	3.30554	0.00531769	0.0151561	-2.86449
ATG2A	0.670939	3.72685	5.08067	0.000177237	0.00105417	0.260163
ZC3H11A	0.670728	0.623287	2.17109	0.0479453	0.0905412	-4.68355
SGSM2	0.669817	2.98549	3.96391	0.0014602	0.00544039	-1.77692
SYT7	0.66968	0.984823	1.30422	0.213573	0.303043	-6.06074
RABGAP1L	0.669417	5.07228	5.16985	0.000150733	0.000935996	0.318499
ASB13	0.669263	3.47728	4.27063	0.000807455	0.00342648	-1.26003
VIPR1	0.668787	4.9287	4.03423	0.00127382	0.00487004	-1.86548
TUBGCP6	0.66779	3.41098	4.30988	0.000748965	0.00321745	-1.17698
TPPP	0.667703	2.33605	1.80204	0.0935004	0.155895	-5.67254
AL118558.3	0.667228	2.60811	2.12446	0.0522728	0.0968609	-5.19921
AL139412.1	0.667014	1.21236	2.43928	0.0289078	0.05993	-4.31568
FAM114A2	0.666967	2.58858	5.00721	0.000202697	0.0011658	0.305675
HLA-B	0.666449	9.74441	3.08	0.00829765	0.021621	-3.6248
[truncated: 9,849 more rows]

## Sheet: Stroma
gene	logFC	AveExpr	t	P.Value	adj.P.Val	B
POSTN	-3.64893	8.39563	-15.0784	3.61243e-10	4.74023e-06	12.9679
CYP26B1	3.68724	2.91166	11.2028	1.83583e-08	0.000120449	9.25133
LYVE1	4.72663	1.7303	9.22299	2.1461e-07	0.000938703	6.70737
AKR1C3	1.61063	4.19909	7.34383	3.25299e-06	0.0106714	4.83061
F3	-2.91014	7.25837	-6.73413	8.6393e-06	0.0203754	3.89801
ADM	-1.13096	6.08263	-6.60143	1.07568e-05	0.0203754	3.68868
RALGAPA2	1.25506	4.29572	6.57089	1.13173e-05	0.0203754	3.64093
PALLD	-1.20335	7.07892	-6.51508	1.24221e-05	0.0203754	3.52465
ST5	-0.93598	6.1712	-6.30183	1.78024e-05	0.0217342	3.19554
MCTP2	-2.04908	4.58907	-6.38829	1.53741e-05	0.0217342	3.02765
HECW2	2.08132	4.29651	6.16646	2.24439e-05	0.0217342	2.96974
CALCRL	1.52219	6.72243	6.14554	2.32673e-05	0.0217342	2.88139
SLC12A6	1.18651	4.35769	6.05462	2.72309e-05	0.0217342	2.79819
FOXP1	0.949688	6.97904	6.0906	2.55844e-05	0.0217342	2.78616
NDUFAF4	-0.846486	5.94784	-6.00001	2.9946e-05	0.0218306	2.69469
PLIN5	2.98822	1.69036	6.09101	2.55659e-05	0.0217342	2.60879
MFGE8	-1.11585	7.51608	-5.9548	3.24073e-05	0.0221146	2.56441
SULF2	0.876384	5.70811	5.93236	3.37061e-05	0.0221146	2.53331
TOP2A	3.07013	1.64497	6.03537	2.81573e-05	0.0217342	2.52305
CNTNAP3B	1.70629	2.79412	5.87	3.76108e-05	0.023199	2.44562
LRG1	1.51951	3.18401	5.79622	4.28482e-05	0.023199	2.35114
FENDRR	-1.66065	6.60556	-5.78011	4.40902e-05	0.023199	2.31867
PDGFRA	-2.05158	7.83151	-5.74657	4.67973e-05	0.023199	2.21863
S100A4	-1.42886	9.54472	-5.7361	4.76769e-05	0.023199	2.19947
FLT4	2.23934	3.14054	5.68922	5.18355e-05	0.023199	2.18965
GIMAP2	0.972753	4.19455	5.67638	5.30385e-05	0.023199	2.16538
LMCD1	0.889814	6.29912	5.72532	4.86016e-05	0.023199	2.15146
BMP4	-2.48847	7.60678	-5.63259	5.73676e-05	0.0241078	2.04616
IQCK	1.06939	4.70535	5.61894	5.87905e-05	0.0241078	2.03768
TACC3	1.3871	2.22118	5.7211	4.89687e-05	0.023199	2.02951
SDC2	-0.978839	6.58334	-5.59347	6.15456e-05	0.0244728	1.96193
DDHD1	-1.51603	6.20222	-5.56337	6.49767e-05	0.0250772	1.95628
HOXA11	-4.98647	3.32465	-6.1001	2.51671e-05	0.0217342	1.89132
ADAMTS6	1.76704	2.42323	5.4695	7.70116e-05	0.0282354	1.74643
C1orf54	1.38581	5.49376	5.46628	7.74634e-05	0.0282354	1.70583
ABCA1	-1.27276	6.13186	-5.40439	8.67069e-05	0.0287854	1.6688
RASSF9	2.03371	3.56612	5.38434	8.99407e-05	0.0287854	1.66815
WNT5B	-3.12141	4.29885	-5.69767	5.10588e-05	0.023199	1.63651
FAP	1.74125	2.25215	5.41594	8.48981e-05	0.0287854	1.61948
SNTB2	0.822172	6.24957	5.39613	8.80242e-05	0.0287854	1.5626
ATP2A3	1.16092	4.8406	5.3279	9.97378e-05	0.0305897	1.50732
RASGRP3	1.70947	4.70661	5.32324	0.000100596	0.0305897	1.48983
ECT2	1.45127	2.50586	5.2565	0.000113746	0.0310953	1.38995
SMAD1	0.975333	5.68288	5.29061	0.000106815	0.0310953	1.38904
SELENOM	-0.872763	8.53041	-5.26493	0.00011199	0.0310953	1.3338
CPLX1	1.30843	4.16526	5.11975	0.000146569	0.0366245	1.17821
SSH2	0.821778	4.40535	5.10643	0.000150252	0.0366245	1.15627
EMCN	1.04146	7.10337	5.15773	0.000136569	0.0365726	1.12196
EPS15L1	0.7555	4.10731	5.07249	0.000160081	0.0366245	1.11914
PROX1	2.9902	2.85136	5.04925	0.000167192	0.0366245	1.09218
PITX1	-3.02309	6.82052	-5.05099	0.000166649	0.0366245	1.08647
LAMA4	-1.00637	8.12168	-5.12936	0.000143969	0.0366245	1.07828
GPM6A	2.01087	2.10526	5.0786	0.000158264	0.0366245	1.06802
SYT7	1.63392	1.89539	5.12456	0.000145261	0.0366245	1.06333
ABCG2	1.64502	3.7953	5.0365	0.000171234	0.0366245	1.04809
VSTM2A	-5.20068	4.84208	-5.38864	8.92381e-05	0.0287854	1.03005
TFF3	2.22674	5.22767	5.06797	0.000161439	0.0366245	0.977388
ECM1	-1.14412	6.68263	-5.02342	0.000175484	0.0366245	0.932224
FOXF1	-0.881731	6.87461	-5.03277	0.000172434	0.0366245	0.922306
AREG	-2.97748	2.13567	-5.31265	0.000102572	0.0305897	0.888278
AP001627.1	2.07859	1.59083	5.02234	0.000175838	0.0366245	0.867293
PGM5	1.14072	5.74691	5.00385	0.000182047	0.0367043	0.85263
PLCB1	1.27831	6.32763	5.00581	0.000181377	0.0367043	0.837043
CDCP1	-2.99563	2.08527	-5.27366	0.000110201	0.0310953	0.835477
GIPC2	1.1399	3.96512	4.9039	0.000219764	0.0417934	0.813665
ENHO	-4.03249	5.5022	-4.9964	0.000184612	0.0367043	0.80447
NR5A2	1.5095	3.38903	4.87305	0.000232973	0.0423745	0.775917
PDGFD	-1.02448	6.56879	-4.9195	0.000213381	0.0411762	0.73843
HSD17B2	-3.71497	5.136	-4.96359	0.000196363	0.0384578	0.728391
BAMBI	-2.86936	3.97643	-5.02395	0.000175309	0.0366245	0.67864
ASS1	1.07106	4.44916	4.84558	0.000245425	0.0423745	0.664469
AL359220.1	1.7731	2.44621	4.80329	0.000265954	0.0434949	0.647737
SOCS2	0.90846	5.89718	4.88771	0.000226598	0.0423745	0.632913
TIE1	1.5003	5.23346	4.87099	0.000233882	0.0423745	0.624163
AC018816.1	1.70248	1.69649	4.848	0.0002443	0.0423745	0.59942
SLITRK6	-1.94334	6.74142	-4.81316	0.000261009	0.0434949	0.590628
BTNL9	1.6353	5.10334	4.8478	0.000244395	0.0423745	0.585987
ST6GAL1	1.45298	4.07753	4.79165	0.000271914	0.0434949	0.582732
RARB	1.49105	2.97965	4.74268	0.000298521	0.0434949	0.557772
MYO5C	1.52509	4.15287	4.77755	0.000279315	0.0434949	0.545539
INPP5A	0.838961	4.19486	4.76105	0.00028824	0.0434949	0.544939
KRT222	1.69908	3.13321	4.72821	0.000306889	0.0434949	0.525655
CHN2	1.78751	1.27053	4.84829	0.000244166	0.0423745	0.500954
LMO2	1.19985	6.84426	4.80651	0.000264332	0.0434949	0.462069
CDK17	0.748326	4.75588	4.73761	0.000301426	0.0434949	0.449685
HOXB3	0.729929	5.68785	4.77674	0.000279746	0.0434949	0.442804
OCLN	1.10761	3.05599	4.67058	0.000342685	0.0458091	0.430681
CSF1	-1.24321	6.86396	-4.75725	0.000290336	0.0434949	0.42742
GCNT2	1.46376	1.94672	4.73009	0.000305788	0.0434949	0.425321
APLP2	-0.634643	8.35788	-4.75305	0.000292669	0.0434949	0.377606
LEPR	1.21932	5.43335	4.74188	0.000298975	0.0434949	0.375713
ST6GALNAC1	1.06263	4.17159	4.66931	0.000343521	0.0458091	0.366434
TSLP	-2.84335	4.20765	-4.76299	0.000287175	0.0434949	0.355021
NRP2	0.9685	5.50719	4.72587	0.000308263	0.0434949	0.348508
HMBOX1	0.943721	5.05987	4.70539	0.000320577	0.0442801	0.348037
HSPG2	1.01663	8.31173	4.70678	0.000319728	0.0442801	0.315896
SH3TC1	1.60132	2.24731	4.61633	0.000380323	0.0484524	0.306136
ASPN	1.61369	4.46118	4.6475	0.000358201	0.0464442	0.269755
RASA4	1.13874	5.4319	4.67362	0.000340693	0.0458091	0.24994
ENTPD1	1.35046	5.18219	4.66388	0.000347116	0.0458091	0.241895
CPD	0.514264	5.60949	4.66091	0.000349102	0.0458091	0.239651
TLR4	1.04807	3.46844	4.55012	0.000432091	0.0501013	0.205678
RAMP2	1.19116	8.31104	4.64342	0.000361021	0.0464442	0.199012
COL4A6	-3.83043	3.61176	-4.77444	0.000280971	0.0434949	0.197225
RYR2	1.85749	1.6224	4.56824	0.000417236	0.0501013	0.14133
FRMD4B	1.24074	4.3707	4.55584	0.000427347	0.0501013	0.122952
RGS10	-1.56012	6.8348	-4.57816	0.000409331	0.0501013	0.114436
FAM171A1	0.874064	4.48734	4.52684	0.00045197	0.0511272	0.0744016
TPST2	0.69759	4.41402	4.51178	0.000465327	0.0514072	0.0688784
PRR5L	1.51477	3.02775	4.46781	0.000506716	0.0532399	0.0668559
LINC00920	2.02122	1.4801	4.51082	0.000466199	0.0514072	0.0347796
ZNRF1	0.93025	4.89006	4.52712	0.000451725	0.0511272	0.0329492
MERTK	1.77444	2.51124	4.43633	0.000538652	0.0533594	0.0167753
LIFR	1.00382	7.66264	4.56106	0.000423061	0.0501013	0.0133194
ARL4A	1.1837	6.23832	4.56612	0.000418947	0.0501013	0.00652523
COL6A1	-1.24223	9.16331	-4.54633	0.000435265	0.0501013	0.00149587
CDHR5	2.13398	2.40705	4.43002	0.0005453	0.0533594	0.00116148
EPB41L2	-0.819786	7.5047	-4.5577	0.000425811	0.0501013	0.00105272
SLC1A5	-1.05187	5.03363	-4.44624	0.000528378	0.0533337	0.000806416
MYH10	0.982504	4.48969	4.4853	0.000489819	0.05267	-0.00428001
MMRN1	3.41327	3.01581	4.45432	0.000520156	0.0532399	-0.00564011
PDE2A	1.45857	4.49088	4.4888	0.00048651	0.05267	-0.0251304
SMAGP	1.02392	4.60916	4.48122	0.000493706	0.05267	-0.032037
RNF165	1.93612	1.2459	4.49049	0.00048492	0.05267	-0.0467406
SALL1	-3.24601	3.92297	-4.56683	0.000418374	0.0501013	-0.0497365
APOE	-2.24712	9.82873	-4.51247	0.000464711	0.0514072	-0.055828
SAMD1	0.627865	4.58502	4.45112	0.000523392	0.0532399	-0.0584718
RUNDC3B	1.34743	3.60613	4.40996	0.000566984	0.0533594	-0.0714032
C1QTNF12	1.51704	2.7175	4.38404	0.000596344	0.0543418	-0.0764874
LPCAT4	0.849532	4.81786	4.46114	0.000513317	0.0532399	-0.0808123
TBXAS1	-2.6425	1.63009	-4.58746	0.000402056	0.0501013	-0.110306
KCNN3	1.19941	4.79828	4.45268	0.000521811	0.0532399	-0.118237
HID1	1.51027	3.29449	4.37222	0.000610235	0.0546882	-0.121431
AC005165.1	-3.42687	2.18024	-4.55455	0.000428407	0.0501013	-0.134795
H2AFJ	-0.725441	6.9141	-4.45981	0.000514643	0.0532399	-0.16993
LTB	2.29162	1.46128	4.3702	0.000612648	0.0546882	-0.184318
CCDC88C	1.17198	3.96744	4.36154	0.000623076	0.0548816	-0.186617
LFNG	1.76002	2.84473	4.3225	0.000672429	0.0561285	-0.188429
CSKMT	-0.864527	5.55025	-4.37967	0.00060144	0.0544282	-0.190585
MFSD6	0.898624	5.23202	4.4211	0.000554832	0.0533594	-0.204608
GPC4	-1.19932	4.27904	-4.302	0.000699942	0.0571892	-0.222159
TEK	1.07852	5.73435	4.43377	0.000541337	0.0533594	-0.226406
ADCY4	1.52772	5.14622	4.41578	0.000560603	0.0533594	-0.235318
CHCHD10	-1.02963	6.60282	-4.39894	0.000579277	0.0539097	-0.246416
IPO11	0.907237	4.68912	4.36146	0.000623179	0.0548816	-0.261786
SHANK3	1.40799	5.62477	4.41483	0.000561646	0.0533594	-0.265659
LPAR6	0.906291	5.69077	4.40787	0.000569297	0.0533594	-0.267852
CNGA1	1.78935	1.74342	4.29756	0.00070604	0.0571892	-0.2768
FAM84A	0.916656	4.42992	4.33678	0.000653928	0.0553603	-0.28007
TCEAL3	-0.75944	5.71303	-4.34162	0.000647777	0.0551957	-0.289927
CDA	1.6906	2.76966	4.26421	0.000753697	0.0585208	-0.291108
BMP5	-1.57667	6.7573	-4.34522	0.000643243	0.0551675	-0.319067
CD34	1.18746	7.03356	4.3953	0.000583401	0.0539112	-0.32134
EHD4	1.06383	7.22555	4.38893	0.000590687	0.0542028	-0.330618
FOXQ1	-2.72315	2.20687	-4.41527	0.000561163	0.0533594	-0.33751
VPS35L	0.646822	4.543	4.30007	0.000702583	0.0571892	-0.34082
HTR2A	-2.65444	1.32148	-4.42926	0.000546099	0.0533594	-0.347107
PPM1F	0.856824	5.43389	4.35477	0.000631364	0.0549999	-0.34727
2006-09-01	1.15053	4.52981	4.31447	0.000683076	0.0563731	-0.350127
RAPGEF3	1.21647	5.27764	4.35352	0.000632905	0.0549999	-0.353696
STARD8	1.40576	3.56617	4.25731	0.000763959	0.0586238	-0.356564
SNX25	0.868072	4.0498	4.26807	0.000748017	0.0585208	-0.357439
RASGRF2	1.25562	3.59597	4.24037	0.000789766	0.0599035	-0.386104
TMTC1	0.920577	5.83522	4.34994	0.000637341	0.0550209	-0.389438
CDK1	1.59882	2.75322	4.20607	0.0008448	0.061183	-0.392687
ANKH	0.773288	4.7022	4.28308	0.000726348	0.0581167	-0.402162
C1QTNF9	1.93039	2.63907	4.19971	0.00085542	0.061183	-0.405684
CXCL14	-2.02806	12.0289	-4.2883	0.000718958	0.0578784	-0.405976
COL6A2	-1.17937	9.67676	-4.31992	0.000675835	0.0561285	-0.412299
IL11RA	-1.04719	5.17474	-4.22324	0.000816775	0.0608961	-0.42163
CIDEB	1.00824	2.64203	4.17963	0.000889887	0.061495	-0.440988
SDCBP	0.754641	7.63422	4.32337	0.000671292	0.0561285	-0.450095
RUNX1	-1.00804	5.82723	-4.24651	0.000780319	0.0595311	-0.459425
ARHGEF3	0.867362	4.98162	4.27343	0.000740195	0.0585208	-0.460925
THSD1	1.25125	3.84672	4.21435	0.000831169	0.061183	-0.461168
CARD8-AS1	1.13568	3.90236	4.20371	0.000848718	0.061183	-0.475841
PTPN13	-1.07306	4.01116	-4.15687	0.000930645	0.0632742	-0.479379
PHLDA3	-0.799124	6.45387	-4.26648	0.000750354	0.0585208	-0.506925
AL022323.4	1.51363	3.34816	4.14564	0.000951475	0.0641622	-0.55129
PLAGL1	-1.09858	5.65677	-4.17932	0.000890416	0.061495	-0.554644
LAYN	0.945482	5.14056	4.23344	0.000800586	0.0603752	-0.557663
CCNYL1	0.807432	4.26123	4.17317	0.000901263	0.0619182	-0.559051
EEPD1	1.4616	3.3779	4.13282	0.000975825	0.0646706	-0.564948
GPRC5B	1.21251	5.7189	4.25949	0.000760709	0.0586238	-0.565028
PCAT19	1.17539	6.00534	4.2658	0.000751346	0.0585208	-0.565507
PLCB4	1.09662	4.68347	4.19003	0.000871861	0.061495	-0.603552
TBXA2R	0.944366	3.83778	4.1224	0.00099607	0.0653522	-0.61389
SMOC2	1.65813	3.54817	4.11469	0.00101134	0.0656353	-0.633815
SELE	1.84768	4.73016	4.19547	0.000862587	0.061183	-0.63806
LRRFIP1	0.87231	7.20426	4.22886	0.000807813	0.0605721	-0.643771
RAB6B	1.75487	1.37338	4.10329	0.00103436	0.0662092	-0.646472
PSEN2	0.782234	3.58884	4.0817	0.0010794	0.0672167	-0.650382
PRICKLE2	-0.949691	4.67148	-4.07389	0.0010962	0.0672167	-0.660377
ATP1B3	0.665101	6.40276	4.21887	0.000823822	0.0610746	-0.660747
FNBP1	0.644043	5.65161	4.19572	0.000862159	0.061183	-0.66283
PPP2R5A	0.55062	5.57682	4.18441	0.000881548	0.061495	-0.673194
VEGFC	1.80371	3.76775	4.11266	0.00101539	0.0656353	-0.679687
ECSCR	1.27939	6.35506	4.21208	0.000834874	0.061183	-0.680103
PALMD	1.23896	5.90945	4.19595	0.000861768	0.061183	-0.699029
RCAN2	-0.615876	6.85871	-4.18111	0.000887298	0.061495	-0.7114
COL4A5	-1.67924	5.08594	-4.03056	0.00119429	0.0683826	-0.72457
SLC7A1	1.76303	1.5851	4.03812	0.00117656	0.0683826	-0.72508
LAMC3	-3.68674	3.83779	-4.13706	0.000967698	0.0646706	-0.725564
CA5B	0.928556	3.75973	4.04535	0.00115983	0.0683826	-0.740495
HS3ST1	1.22444	3.32948	4.03011	0.00119535	0.0683826	-0.745401
MRPS6	-1.11541	6.4073	-4.11973	0.00100134	0.065371	-0.759562
TAF1C	0.809817	4.48285	4.07543	0.00109287	0.0672167	-0.770151
CD58	0.967668	3.74427	4.03301	0.00118851	0.0683826	-0.773567
ARHGAP29	1.0924	7.01208	4.15796	0.000928663	0.0632742	-0.783541
PODXL	1.38473	7.19239	4.14457	0.000953485	0.0641622	-0.800523
SPTLC2	0.879618	4.96639	4.09452	0.00105241	0.0667139	-0.806348
MTMR12	0.778723	4.13528	4.02655	0.00120381	0.0683826	-0.814156
RHOJ	0.780286	5.80746	4.12345	0.00099401	0.0653522	-0.820376
SYNE2	0.961501	7.36128	4.13344	0.00097462	0.0646706	-0.824357
COL1A1	-1.14254	9.27748	-4.10685	0.00102712	0.0660679	-0.840297
SPARCL1	0.609021	10.7477	4.05957	0.00112767	0.0683826	-0.845222
ITGA9	1.28101	3.9663	4.01136	0.00124057	0.0698658	-0.852619
STK26	-2.55404	2.75692	-4.04862	0.00115236	0.0683826	-0.868704
C5orf66-AS1	-3.21451	4.7734	-3.95409	0.00138977	0.0735347	-0.873431
SEMA6A	1.03766	5.45279	4.08308	0.00107647	0.0672167	-0.882055
GIMAP1	1.31649	6.19925	4.09931	0.00104252	0.0664076	-0.897485
MAP3K1	0.693879	4.48528	4.00208	0.00126358	0.0702573	-0.902392
NR1H4	1.42434	3.40182	3.94687	0.00140984	0.0737051	-0.908635
TSPAN13	1.1694	5.03051	4.05334	0.00114164	0.0683826	-0.908819
NNMT	-0.973531	8.37219	-4.0828	0.00107705	0.0672167	-0.914503
SNX3	0.577385	8.10165	4.07573	0.00109221	0.0672167	-0.916448
ATXN3	0.463297	6.12518	4.07721	0.00108902	0.0672167	-0.918441
SYNGR1	-1.08519	4.93506	-3.93323	0.00144855	0.0746846	-0.930727
A1BG	-1.3767	4.99275	-3.91384	0.00150545	0.0767297	-0.948823
UBE2T	1.59867	1.86124	3.90042	0.00154616	0.077265	-0.951848
CRIP2	0.938375	8.25616	4.04537	0.00115979	0.0683826	-0.960439
THSD7A	1.27738	5.14863	4.03442	0.0011852	0.0683826	-0.962076
ISOC2	-0.829257	5.64659	-3.97736	0.00132707	0.0716617	-0.968443
TMEM176B	-1.50633	9.048	-4.04712	0.00115579	0.0683826	-0.97066
HIP1	0.93997	5.84288	4.05004	0.00114913	0.0683826	-0.972608
JCAD	1.23605	4.37524	3.97785	0.00132578	0.0716617	-0.975717
RNASE1	1.0997	7.63071	4.0393	0.0011738	0.0683826	-0.995927
MGST2	1.10338	6.31437	4.0489	0.00115173	0.0683826	-0.99631
PXK	-0.962148	5.442	-3.94047	0.00142788	0.0742771	-0.997198
BAALC	1.05199	4.47098	3.96191	0.00136837	0.0729494	-1.00411
NLRC3	2.13038	1.34393	3.87196	0.00163625	0.0795217	-1.01035
TMEM88	0.963302	6.66585	4.03631	0.00118077	0.0683826	-1.0244
THRB	-1.78338	3.01526	-3.90851	0.00152148	0.0768193	-1.02455
CIITA	1.33467	4.15144	3.93898	0.00143211	0.0742771	-1.03109
RAB11A	0.739386	6.94226	4.02773	0.001201	0.0683826	-1.0406
ADAM15	1.26095	6.11837	4.02351	0.00121106	0.0684981	-1.04322
BCAT1	2.02677	2.69926	3.8596	0.001677	0.0804647	-1.04677
GNG11	0.709987	9.12315	3.98336	0.00131137	0.0716617	-1.04903
HOXB7	0.886518	5.2663	3.98271	0.00131305	0.0716617	-1.0532
COL15A1	0.740529	7.99484	4.00565	0.00125469	0.0702573	-1.05394
HOXA10	-0.868271	5.68983	-3.93226	0.00145135	0.0746846	-1.06068
DGKE	1.06965	5.02975	3.96707	0.00135443	0.0725669	-1.07223
CYBA	-0.575318	7.44368	-4.00366	0.00125963	0.0702573	-1.07637
BTN3A3	0.72902	4.63709	3.91278	0.00150863	0.0767297	-1.10143
ELK3	0.789542	6.70907	3.99389	0.00128427	0.0711062	-1.10675
USP31	1.10822	3.6205	3.85137	0.00170471	0.0804647	-1.10718
ZNF436	0.853614	4.37523	3.89671	0.0015576	0.0774196	-1.10957
METTL21A	0.68427	4.27246	3.87783	0.00161724	0.0791843	-1.11428
CABP1	0.998816	3.61221	3.84068	0.0017414	0.0813193	-1.11721
DPYSL3	0.64163	6.36206	3.98019	0.00131963	0.0716617	-1.12419
PKP4	1.03041	6.1534	3.98018	0.00131964	0.0716617	-1.12545
PDZRN3	-1.19879	5.37645	-3.85195	0.00170273	0.0804647	-1.13034
TNFRSF25	1.58889	2.16154	3.78568	0.00194323	0.0858552	-1.13418
AL583785.1	1.66415	2.23413	3.78591	0.00194232	0.0858552	-1.13442
STRBP	0.874019	3.04907	3.79611	0.00190319	0.0852513	-1.1349
RNF125	1.17734	4.09402	3.86978	0.00164333	0.0795712	-1.14061
FAM20C	-1.13407	5.44948	-3.85382	0.00169639	0.0804647	-1.14267
ADCK5	-1.35879	2.67211	-3.83663	0.00175551	0.0815881	-1.15033
FNDC1	3.05286	3.47178	3.86484	0.00165959	0.080063	-1.15486
MTUS1	0.728047	6.59132	3.9669	0.00135489	0.0725669	-1.15763
TUBGCP3	0.660051	4.29192	3.85291	0.00169949	0.0804647	-1.15839
BSG	-0.498606	7.95162	-3.96015	0.00137315	0.0729494	-1.16117
CADM3	-1.15088	4.863	-3.80223	0.00188012	0.0852513	-1.16185
TBC1D1	1.03241	5.67586	3.94885	0.0014043	0.0737051	-1.16274
SGO2	0.850787	2.72819	3.76319	0.00203244	0.0886037	-1.1763
KANK3	1.2978	5.88086	3.94981	0.00140163	0.0737051	-1.17921
IGFBP4	0.688864	9.3162	3.90831	0.0015221	0.0768193	-1.18811
FBN2	-3.58096	3.46357	-3.8299	0.00177919	0.0816313	-1.19286
URB1	0.811923	3.55719	3.78237	0.0019561	0.0861339	-1.1979
TAOK2	0.6919	5.15399	3.89036	0.00157742	0.0779708	-1.20771
KLF8	1.06243	3.96321	3.81414	0.00183598	0.0839435	-1.22752
PRKD2	0.714467	5.15274	3.87825	0.00161588	0.0791843	-1.22909
PMP22	-0.868744	8.68728	-3.91301	0.00150794	0.0767297	-1.23676
C1orf122	-0.611551	6.11631	-3.87415	0.00162913	0.0794698	-1.24683
PPP3CC	0.716726	4.11054	3.79405	0.00191106	0.0852513	-1.25537
PEBP1	-0.495937	8.45599	-3.90387	0.00153558	0.0772024	-1.25768
CRMP1	1.28162	2.89556	3.73151	0.00216519	0.090483	-1.25808
TMEM255B	1.05467	4.74652	3.84285	0.00173388	0.0812569	-1.27071
EPHB4	0.893606	5.13765	3.85613	0.00168861	0.0804647	-1.28511
C15orf65	1.25275	1.77178	3.70877	0.00226586	0.0920515	-1.2864
RBP5	0.684605	6.76773	3.89963	0.0015486	0.077265	-1.29108
FLNC	0.881353	3.91793	3.76097	0.00204145	0.0886742	-1.29543
LGALS3BP	-0.932213	7.67343	-3.88935	0.00158057	0.0779708	-1.29571
SULT1A3	1.3229	2.07401	3.68215	0.00238973	0.0953199	-1.31583
MMP28	1.2153	3.34284	3.72458	0.00219539	0.0908766	-1.31908
IKBKB	0.80122	5.19094	3.83303	0.00176814	0.0816313	-1.33171
DNAH14	-1.7705	1.7041	-3.7442	0.00211101	0.0896461	-1.35018
SLC39A6	-0.737173	5.13108	-3.74025	0.00212773	0.0900647	-1.35856
OAZ3	1.56224	1.99782	3.65489	0.00252372	0.0969247	-1.36361
OGA	0.468408	6.27709	3.84872	0.00171372	0.0806003	-1.37365
SLC38A1	1.81797	1.92459	3.65015	0.00254773	0.0969247	-1.37378
CSF3	2.04939	1.60795	3.64655	0.00256619	0.0969247	-1.37904
PIK3C2B	1.05881	4.82373	3.79453	0.00190921	0.0852513	-1.37933
IGKC	-1.74817	9.28347	-3.83546	0.0017596	0.0815881	-1.38012
CFI	1.27524	4.89711	3.80403	0.00187337	0.0852513	-1.38177
MYL3	-1.83514	1.41224	-3.72565	0.00219069	0.0908766	-1.38546
HOPX	1.94511	1.55437	3.64357	0.00258152	0.0969247	-1.38666
NEDD4	0.641595	4.83223	3.771	0.00200098	0.0877507	-1.38995
CD200	1.34815	4.04084	3.74831	0.00209372	0.0894704	-1.39219
RGCC	1.43154	7.61521	3.83143	0.00177381	0.0816313	-1.39495
CIB2	-1.46796	4.56785	-3.65259	0.00253535	0.0969247	-1.39615
DTL	1.39357	2.50769	3.63877	0.00260647	0.0970893	-1.40049
PLA2G2A	3.70712	1.92588	3.64411	0.00257873	0.0969247	-1.40202
MYEF2	0.972537	3.86241	3.70613	0.00227783	0.092252	-1.40607
PTN	-2.26375	7.62455	-3.79992	0.00188879	0.0852513	-1.40649
MGAT5	-0.77801	4.40661	-3.65873	0.00250439	0.0969247	-1.41767
CDS1	-2.60571	1.57129	-3.69867	0.00231208	0.0933511	-1.4184
AC013271.1	1.43353	1.44202	3.636	0.00262096	0.0970893	-1.41859
ABI3	1.17688	5.20864	3.79886	0.0018928	0.0852513	-1.42314
SLC16A14	0.972076	3.47849	3.66691	0.00246372	0.096793	-1.42317
PAPLN	-1.39775	4.09305	-3.61885	0.00271251	0.0979567	-1.43101
JOSD2	-0.660873	5.70457	-3.7468	0.00210005	0.0894704	-1.44092
PRR16	-1.59532	4.02678	-3.60822	0.0027709	0.0985259	-1.44481
ANKRD6	1.14657	2.61499	3.60499	0.00278889	0.0985259	-1.45986
ZP1	-1.8149	1.37464	-3.67008	0.00244813	0.09676	-1.47075
TECPR1	0.937106	4.71038	3.73433	0.00215302	0.0902617	-1.47385
CEP68	0.783156	5.9287	3.7926	0.00191656	0.0852513	-1.47518
CC2D2B	1.71564	1.41285	3.59799	0.00282828	0.0991459	-1.47924
PIK3CG	1.11788	2.21049	3.5869	0.00289179	0.100518	-1.48194
SDCBP2	0.939945	3.29879	3.61524	0.00273222	0.0979567	-1.48331
GIT2	0.611609	5.23869	3.74764	0.00209653	0.0894704	-1.48822
PLEKHA5	-1.15471	6.07496	-3.71816	0.00222373	0.0909269	-1.49227
EIF2S1	0.525974	5.35541	3.74694	0.00209946	0.0894704	-1.50079
FNIP2	0.627256	5.26434	3.73559	0.00214762	0.0902617	-1.51745
RAI14	0.944577	5.61584	3.75947	0.00204758	0.0886742	-1.52606
CCM2L	0.913862	4.91517	3.71803	0.00222432	0.0909269	-1.52804
SCPEP1	-0.895558	6.55269	-3.73596	0.00214602	0.0902617	-1.53665
CXCR4	-1.14684	5.54465	-3.66126	0.00249173	0.0969247	-1.53672
RASSF7	1.38262	2.19174	3.55606	0.00307617	0.102014	-1.53701
RBKS	1.27706	1.4131	3.56945	0.00299469	0.102014	-1.54006
SERTAD4	0.939115	2.95148	3.57262	0.00297573	0.102014	-1.54068
ZXDA	1.31904	1.52424	3.56117	0.00304484	0.102014	-1.54318
NRP1	0.891935	7.04551	3.7697	0.00200619	0.0877507	-1.54491
HIF3A	0.988548	5.03246	3.72007	0.00221524	0.0909269	-1.54549
OXER1	-2.32512	2.52545	-3.60678	0.0027789	0.0985259	-1.54564
EDN1	1.64444	4.94396	3.7271	0.00218436	0.0908766	-1.55931
PDE1A	-1.70326	4.56116	-3.55182	0.00310242	0.102014	-1.56674
AQP7	1.47179	2.61531	3.55273	0.00309676	0.102014	-1.56953
KIAA1671	1.27714	4.9444	3.70929	0.00226351	0.0920515	-1.57391
GCNT1	1.48895	1.51664	3.54219	0.00316292	0.1022	-1.57436
CALU	-0.424087	7.19991	-3.74714	0.00209861	0.0894704	-1.57868
GIMAP5	1.60689	2.61405	3.5457	0.00314073	0.1022	-1.60069
DGAT1	0.598683	5.11478	3.68039	0.00239819	0.0953607	-1.60388
USP54	0.712012	3.5537	3.56183	0.00304078	0.102014	-1.60777
NDUFAF8	-0.648399	5.50966	-3.64715	0.0025631	0.0969247	-1.60778
POC1A	1.55926	0.797126	3.55814	0.00306336	0.102014	-1.61205
ELMO1	0.977112	5.00786	3.68212	0.0023899	0.0953199	-1.61476
FAM241A	0.938165	5.75252	3.71841	0.00222263	0.0909269	-1.61538
CNR1	1.6868	1.28161	3.5215	0.00329686	0.103496	-1.61837
SLC4A4	-2.27564	2.6034	-3.55654	0.00307323	0.102014	-1.62202
RXFP1	1.25262	2.92311	3.52797	0.00325442	0.102902	-1.62542
EPHA4	1.0918	4.48102	3.64433	0.0025776	0.0969247	-1.62821
FGD5	0.807565	5.60876	3.69344	0.00233641	0.0940439	-1.64617
ISLR2	1.73587	1.86438	3.49193	0.00349836	0.105151	-1.64729
PTPRN2	0.728884	4.7542	3.63567	0.00262266	0.0970893	-1.64956
TCN2	1.2544	4.1059	3.60676	0.00277901	0.0985259	-1.65929
AC097534.2	0.843749	3.89319	3.56346	0.0030309	0.102014	-1.66284
ATL3	0.607113	5.70264	3.6838	0.00238186	0.0953199	-1.66387
GALNT17	-2.44894	2.01818	-3.52809	0.00325361	0.102902	-1.67181
COL16A1	-0.887866	5.64075	-3.60423	0.00279314	0.0985259	-1.67534
ARHGEF15	1.15314	4.86303	3.6442	0.00257828	0.0969247	-1.68204
TBC1D2B	-0.777147	5.90851	-3.62805	0.00266299	0.097428	-1.68609
TSPAN33	-1.5561	4.86348	-3.49899	0.00344915	0.105151	-1.68764
PTX3	-3.11427	3.40452	-3.5099	0.00337446	0.104433	-1.68852
TMEM45A	-1.73929	4.27968	-3.46954	0.00365905	0.106732	-1.6913
TCAIM	0.689387	3.86703	3.54051	0.00317359	0.1022	-1.69165
SERTAD4-AS1	0.808935	4.2029	3.57054	0.00298819	0.102014	-1.69255
AADAT	-1.86964	1.81454	-3.5169	0.00332742	0.104107	-1.69426
DOCK6	1.02131	5.25283	3.65778	0.00250916	0.0969247	-1.69639
FZD6	1.10341	4.92578	3.63884	0.00260611	0.0970893	-1.69906
FMO5	1.37521	2.06267	3.46132	0.00371992	0.107238	-1.70011
CHL1	-1.30928	6.41458	-3.62343	0.00268777	0.097428	-1.70158
PARM1	-1.47428	4.58041	-3.48404	0.00355417	0.105654	-1.70552
PABPC4L	1.40378	2.37371	3.46042	0.00372661	0.107238	-1.70918
LSP1	-3.27493	6.43871	-3.49668	0.00346519	0.105151	-1.71027
STX3	0.789177	4.05535	3.54822	0.00312487	0.1022	-1.71916
DOCK9	1.27604	5.71993	3.66848	0.00245599	0.0967795	-1.72192
ZNF521	1.01132	5.08239	3.63221	0.0026409	0.0971283	-1.72505
SFMBT2	1.42099	3.2934	3.50568	0.00340317	0.105074	-1.726
LRCH1	0.526769	5.08693	3.61073	0.00275697	0.0985259	-1.73049
FGD6	1.00615	4.04821	3.55065	0.0031097	0.102014	-1.73086
GRAP	1.30825	2.27113	3.44694	0.0038288	0.108748	-1.73262
SUN1	0.59429	6.54022	3.67047	0.00244623	0.09676	-1.73625
CARD10	1.23954	4.56968	3.59708	0.00283339	0.0991459	-1.7369
MAML3	0.990568	3.3164	3.48116	0.00357473	0.105654	-1.73807
IL33	1.124	5.67257	3.65544	0.00252092	0.0969247	-1.74
NT5C	-0.829149	5.50137	-3.56145	0.00304314	0.102014	-1.74673
DENND4B	0.748001	3.85226	3.51492	0.00334066	0.104107	-1.74723
LXN	0.765514	5.21444	3.61765	0.00271904	0.0979567	-1.75125
NCKAP1	0.417928	6.47557	3.65978	0.00249911	0.0969247	-1.75146
MECOM	1.21862	5.51798	3.64389	0.00257989	0.0969247	-1.75361
FRMD6	-0.979679	6.04673	-3.5911	0.00286755	0.100074	-1.75416
CD4	-1.36962	4.70034	-3.46389	0.00370076	0.106963	-1.75429
EDA	-1.72019	1.56511	-3.48001	0.003583	0.105654	-1.75592
A1BG-AS1	-1.81183	2.44001	-3.47104	0.00364807	0.106732	-1.75721
ATP5MC1	-0.502225	6.46847	-3.63492	0.00262663	0.0970893	-1.75732
PLEKHG5	1.3051	2.20443	3.42208	0.00402468	0.109115	-1.77373
MARVELD1	-0.678395	5.44973	-3.55293	0.00309552	0.102014	-1.77527
CTNNB1	0.570809	7.26593	3.64285	0.00258525	0.0969247	-1.79258
CEBPB	-0.859181	8.52178	-3.63191	0.00264249	0.0971283	-1.79311
ANXA6	-0.607523	6.56366	-3.61633	0.00272624	0.0979567	-1.79406
TIAM1	1.09862	2.90401	3.431	0.0039533	0.108778	-1.79999
ALDH1L2	-1.72232	2.33659	-3.43663	0.00390889	0.108778	-1.81192
JAG2	1.36128	4.82903	3.58135	0.00292415	0.101242	-1.81518
GIMAP4	1.276	7.02274	3.62479	0.00268043	0.097428	-1.82567
GAS6	0.822454	6.61926	3.62652	0.00267117	0.097428	-1.82717
CYB5A	0.55921	7.00677	3.62571	0.0026755	0.097428	-1.8289
MPHOSPH6	-1.20336	4.46447	-3.41214	0.00410577	0.109727	-1.83335
TCF15	2.23513	1.4723	3.3795	0.00438381	0.11398	-1.84021
ANKRD46	0.619552	4.03706	3.46761	0.00367326	0.106732	-1.84523
PRKAG2	0.781457	4.09729	3.48356	0.00355756	0.105654	-1.84666
NOVA2	1.14577	4.62523	3.54186	0.00316501	0.1022	-1.84738
AL136084.3	1.5738	1.48483	3.37871	0.00439075	0.11398	-1.84809
PROCR	-1.75682	6.58103	-3.53354	0.00321823	0.102251	-1.84855
ATP11A	0.588219	5.34356	3.56843	0.00300085	0.102014	-1.85019
GLP2R	-3.54371	4.00469	-3.39926	0.0042133	0.111241	-1.85316
ASAP1	0.487882	6.19258	3.60146	0.00280868	0.0988083	-1.85517
C5orf30	0.895517	2.84696	3.38916	0.00429956	0.112612	-1.85538
HEATR5A	0.822806	3.66654	3.44062	0.0038777	0.108778	-1.85931
CNN2	-0.84039	5.29411	-3.48565	0.00354267	0.105654	-1.86605
KLHL3	1.27693	3.42075	3.43626	0.00391179	0.108778	-1.87347
WDFY1	0.579412	5.30891	3.55128	0.00310578	0.102014	-1.87814
FAM155A	1.33508	3.00036	3.39571	0.00424341	0.111811	-1.87939
AEBP1	-0.93035	7.09727	-3.57798	0.00294396	0.101659	-1.88678
OSBPL2	0.745047	4.2432	3.47291	0.00363437	0.106689	-1.8889
KLHL5	0.757825	5.01512	3.53493	0.00320929	0.102214	-1.8896
LTA4H	0.654541	4.82643	3.51382	0.00334805	0.104107	-1.89089
AFAP1L1	1.14575	4.749	3.5267	0.00326267	0.102915	-1.89628
KCNMB3	1.05085	2.93651	3.37781	0.00439872	0.11398	-1.90145
PLEKHA4	-1.15919	5.61106	-3.46717	0.00367649	0.106732	-1.90662
TM4SF18	0.960757	6.80754	3.58625	0.00289558	0.100518	-1.90769
HINT3	0.533528	4.31497	3.45612	0.00375894	0.107932	-1.90855
ARHGAP26	0.925294	4.66729	3.50304	0.00342122	0.105079	-1.91374
BID	1.12181	4.01176	3.45028	0.00380321	0.108652	-1.91383
CPED1	-1.30384	5.49505	-3.43755	0.00390166	0.108778	-1.92218
CCDC8	-1.7319	3.52213	-3.33164	0.00482588	0.119801	-1.92477
KIAA0355	0.742673	6.12758	3.56716	0.00300848	0.102014	-1.92746
TRIB2	0.701305	5.4014	3.53611	0.0032017	0.102214	-1.92751
WNK1	0.481524	6.3991	3.56587	0.00301625	0.102014	-1.93452
FJX1	1.07015	2.74998	3.34583	0.0046903	0.118131	-1.93836
FAM135B	-2.54839	2.41338	-3.35013	0.00465002	0.117567	-1.94382
ITPKB	0.8645	4.80275	3.49365	0.00348629	0.105151	-1.94402
SHROOM4	1.09464	3.98121	3.43177	0.00394714	0.108778	-1.9499
KNOP1	0.56628	5.73114	3.53663	0.00319838	0.102214	-1.9507
ANOS1	1.59624	1.64349	3.31263	0.00501359	0.120491	-1.95442
CDK14	-1.47231	2.919	-3.32506	0.00488997	0.119995	-1.9546
ITM2A	1.0289	6.67803	3.56192	0.00304023	0.102014	-1.95572
SPATA6	-0.737671	5.45885	-3.45284	0.00378374	0.108407	-1.96665
DIAPH2	-0.557757	6.0817	-3.50433	0.00341236	0.105079	-1.97068
CLEC1A	1.07758	4.06196	3.42662	0.0039882	0.108778	-1.97204
ELF1	0.535199	6.629	3.55082	0.00310862	0.102014	-1.9723
MYCT1	1.12535	5.85558	3.54186	0.003165	0.1022	-1.97395
AMY2B	1.57256	0.996131	3.3167	0.00497271	0.120041	-1.97623
GIMAP7	1.14385	7.36025	3.54047	0.00317385	0.1022	-1.98284
AC008264.2	1.44809	1.78329	3.29592	0.00518451	0.122867	-1.98359
MHENCR	1.0623	2.77972	3.32197	0.00492039	0.120041	-1.98434
DYSF	1.15215	3.99788	3.41888	0.00405065	0.109474	-1.98461
MGAT3	1.36733	2.67533	3.32614	0.00487945	0.119995	-1.987
GATA2	1.07634	4.80272	3.4807	0.00357801	0.105654	-1.98706
EDNRB	-0.933273	7.0321	-3.52341	0.00328428	0.103348	-1.98935
ANXA3	1.45417	2.17755	3.30124	0.00512948	0.12238	-1.98973
CARD6	0.754086	4.35428	3.43022	0.00395946	0.108778	-1.98992
ADGRG1	1.04657	5.04913	3.49146	0.00350163	0.105151	-1.99357
NOTCH4	1.37998	6.3875	3.53986	0.00317769	0.1022	-1.99806
PLEKHF2	0.558696	4.52618	3.43024	0.00395933	0.108778	-1.99845
ESAM	0.947225	6.96608	3.53801	0.00318951	0.102214	-2.00094
FAH	-1.32961	3.19715	-3.28327	0.00531784	0.124162	-2.0066
ST8SIA4	0.703132	5.04601	3.46908	0.00366247	0.106732	-2.01503
MGAT4A	0.937967	4.6432	3.44846	0.00381715	0.108652	-2.0185
FNDC4	-1.47231	3.42027	-3.27433	0.0054141	0.125311	-2.01948
MAX	0.422554	5.80675	3.4996	0.00344493	0.105151	-2.02173
ID4	-1.31019	7.28188	-3.50215	0.00342735	0.105079	-2.02681
PTPRM	0.684314	6.07219	3.5123	0.00335827	0.104178	-2.02989
TAL1	1.55808	2.51096	3.29071	0.00523901	0.123201	-2.03084
RASAL2	0.98075	5.51802	3.49682	0.00346419	0.105151	-2.032
GPR137B	-1.57268	4.189	-3.27672	0.00538818	0.125139	-2.03742
GFOD1	0.841958	4.53977	3.42487	0.0040022	0.108778	-2.03954
FMNL3	1.01615	5.01669	3.46404	0.00369966	0.106963	-2.04063
CLEC14A	1.10965	7.14816	3.5148	0.00334149	0.104107	-2.04073
LAMA3	1.24006	2.32144	3.27132	0.00544689	0.125726	-2.04258
MAP9	-2.39869	3.58316	-3.26759	0.00548789	0.125839	-2.04676
MANSC1	0.897176	4.45854	3.41455	0.00408595	0.109474	-2.04688
AC106739.1	-2.19768	1.81797	-3.2859	0.00528981	0.123731	-2.0495
FAM214B	0.761845	3.72573	3.34318	0.0047153	0.118392	-2.05244
GCSH	-1.11401	5.89189	-3.41673	0.00406811	0.109474	-2.05354
ALPK3	1.3157	2.12568	3.26032	0.00556855	0.127007	-2.05469
NEIL1	0.620085	4.09959	3.36493	0.00451386	0.11546	-2.05672
FTL	-0.627111	11.3639	-3.42944	0.00396565	0.108778	-2.06501
RCN3	-0.995275	4.53487	-3.30619	0.00507877	0.121612	-2.0653
ALKAL2	-2.12019	6.33383	-3.37235	0.00444716	0.114598	-2.06637
SHE	1.01904	5.45578	3.47713	0.00360378	0.106029	-2.06688
ZNF541	1.39207	1.95264	3.24825	0.00570509	0.127589	-2.06828
JAM2	1.09109	7.4571	3.49443	0.00348082	0.105151	-2.07051
UBE2J1	0.585053	5.88387	3.483	0.00356159	0.105654	-2.07082
MACF1	0.531932	7.78092	3.49143	0.00350182	0.105151	-2.07483
VNN2	-2.25065	2.75574	-3.26369	0.00553098	0.126442	-2.0769
PCMTD2	0.508708	5.15415	3.43434	0.00392689	0.108778	-2.07866
TLL1	1.27018	3.76629	3.35122	0.00463981	0.117558	-2.08074
LINC00900	-1.83004	1.51492	-3.26871	0.00547553	0.125832	-2.08101
OCIAD2	1.29923	4.80883	3.4379	0.00389891	0.108778	-2.08699
PRDX6	-0.381244	7.26146	-3.48781	0.00352739	0.105654	-2.08966
HOXA11-AS	-2.86662	2.34139	-3.25586	0.00561856	0.127304	-2.09046
GLIPR2	-0.852308	4.96936	-3.3356	0.0047876	0.119435	-2.09136
ARHGAP27	0.778551	3.6671	3.31742	0.0049656	0.120041	-2.09396
SLC43A3	0.725222	4.72047	3.40259	0.00418524	0.111168	-2.09603
TTC19	0.500132	5.43925	3.44436	0.00384872	0.108778	-2.09699
FBLN7	-1.44387	2.85009	-3.22682	0.00595562	0.131124	-2.11261
AC005332.6	0.823941	4.25682	3.35868	0.00457085	0.116238	-2.11829
CBX2	1.51149	1.84056	3.21611	0.00608506	0.132508	-2.12079
SPRED1	-0.546542	5.91529	-3.41559	0.00407747	0.109474	-2.12409
FCHO2	0.598477	5.33169	3.42658	0.00398853	0.108778	-2.12512
PPP6R3	0.428532	5.369	3.41498	0.00408243	0.109474	-2.13946
KLHL4	1.418	2.36683	3.21964	0.00604203	0.132508	-2.13956
WLS	-0.908278	6.5606	-3.42574	0.00399522	0.108778	-2.14253
RGL3	-1.4932	3.00624	-3.20313	0.00624556	0.133645	-2.1447
FKBP10	-0.792662	5.74972	-3.37722	0.00440391	0.11398	-2.14525
IPCEF1	1.55097	1.34481	3.20087	0.00627385	0.133645	-2.14752
KLF3	0.477434	6.25339	3.44882	0.00381436	0.108652	-2.15727
LINC00926	1.23083	1.20359	3.2023	0.00625591	0.133645	-2.15816
CLDN15	1.0699	3.9667	3.31726	0.00496715	0.120041	-2.16323
EGLN1	0.545449	5.39432	3.4059	0.00415756	0.11066	-2.16756
LINC01750	-1.70463	1.39327	-3.21062	0.00615243	0.132987	-2.1727
PIK3C2A	0.625038	6.03028	3.43648	0.00391001	0.108778	-2.17463
AL162231.2	-1.47946	0.735158	-3.21577	0.00608917	0.132508	-2.17617
SLC35G2	1.19503	3.30279	3.25759	0.00559915	0.127304	-2.17942
GNAQ	0.471852	6.64068	3.44437	0.00384861	0.108778	-2.18024
PDIA4	-0.424888	6.10219	-3.40059	0.00420206	0.111168	-2.18519
LGALS8	0.552842	5.47988	3.40099	0.00419866	0.111168	-2.18977
STIM2	0.538101	5.67044	3.40905	0.00413133	0.110186	-2.19311
TMEM176A	-1.51318	8.42991	-3.42813	0.00397611	0.108778	-2.19392
FAM198B	0.649682	6.46923	3.43604	0.00391352	0.108778	-2.19576
COL5A1	-1.06812	7.51447	-3.42465	0.00400396	0.108778	-2.1999
DKK3	-1.05295	7.17176	-3.41431	0.00408797	0.109474	-2.20518
VASN	-0.949713	5.93285	-3.3484	0.00466622	0.11775	-2.21336
PDE4DIP	-1.15058	5.85522	-3.32173	0.00492283	0.120041	-2.21856
HOXD10	-1.95151	1.46652	-3.17962	0.0065471	0.136801	-2.21918
CEP112	0.665766	4.32916	3.30126	0.00512926	0.12238	-2.22079
PPP1R16B	1.32919	4.32778	3.33174	0.00482486	0.119801	-2.22965
ASMTL	-0.709795	4.32012	-3.21626	0.00608323	0.132508	-2.23021
NBPF26	-1.92154	1.11023	-3.17495	0.00660864	0.137867	-2.23115
GIPC1	-0.606239	5.27145	-3.2954	0.00518996	0.122867	-2.25089
NET1	0.941766	4.97486	3.35113	0.00464067	0.117558	-2.25469
MXRA8	-0.966379	7.03216	-3.3854	0.00433219	0.113241	-2.25667
CXCL6	2.16699	2.93766	3.21296	0.00612363	0.132817	-2.26231
GPR65	1.7733	1.18489	3.13067	0.00722197	0.147153	-2.26272
MAST4	0.819178	6.00781	3.39265	0.00426959	0.112092	-2.26539
DNPH1	-0.706446	4.92333	-3.24718	0.00571728	0.127589	-2.26766
RPS6KA3	0.565949	5.94256	3.38378	0.00434628	0.113384	-2.26796
IVD	-0.719773	4.53792	-3.21067	0.00615176	0.132987	-2.27132
NUDT1	-0.628533	5.00223	-3.25555	0.00562211	0.127304	-2.2719
MAP3K11	0.71614	6.26907	3.39247	0.00427115	0.112092	-2.27542
TM4SF1	0.5655	8.41442	3.37159	0.00445399	0.114598	-2.279
PFKP	0.700896	4.2548	3.26906	0.00547168	0.125832	-2.28183
PSD	-1.68631	1.89469	-3.13612	0.00714348	0.146348	-2.28233
BMX	1.28794	4.01051	3.26694	0.00549504	0.125839	-2.2833
NHSL2	1.10066	4.69617	3.31632	0.00497654	0.120041	-2.29121
EBF1	0.719041	5.88126	3.37003	0.00446792	0.114732	-2.29761
ITM2C	-0.889678	6.84833	-3.35943	0.00456404	0.116238	-2.299
TNFAIP8L1	0.96225	4.80964	3.31334	0.0050064	0.120491	-2.29905
SLC12A2	0.581852	5.44297	3.34282	0.00471874	0.118392	-2.29954
CENPW	1.10894	2.05792	3.11198	0.00749743	0.15043	-2.30137
CTHRC1	1.0809	3.70557	3.22369	0.00599317	0.131729	-2.30188
VOPP1	0.630597	5.2073	3.32714	0.00486967	0.119995	-2.30717
IL3RA	1.09843	6.00477	3.37334	0.00443833	0.114598	-2.31149
UNC13B	0.856231	3.55386	3.19631	0.00633157	0.133789	-2.31239
TMEM44	0.957811	4.01801	3.24435	0.00574988	0.127881	-2.31667
CPNE5	1.42737	2.28638	3.12468	0.00730914	0.147714	-2.31941
CYSLTR1	0.85539	5.37904	3.33865	0.00475842	0.119035	-2.32037
CRACR2B	1.04546	4.22726	3.25512	0.00562691	0.127304	-2.32232
PLXND1	0.652574	6.37738	3.36598	0.00450438	0.115442	-2.3301
HOMER1	-1.20989	3.41409	-3.09185	0.00780585	0.152164	-2.33541
NIN	0.478857	5.03774	3.28968	0.00524988	0.123236	-2.33844
PRDM8	-1.18852	3.34221	-3.08704	0.00788153	0.152391	-2.33968
P2RY6	1.65301	2.08661	3.10587	0.00758977	0.151127	-2.34057
PTPN14	0.72516	4.93161	3.29475	0.0051967	0.122867	-2.34172
BCAM	0.840189	7.03751	3.36333	0.00452844	0.115607	-2.34304
LAPTM5	1.18639	2.23494	3.09224	0.00779989	0.152164	-2.34365
SGCB	-0.483316	6.14004	-3.31744	0.00496534	0.120041	-2.34562
CCDC88B	-1.51633	1.9916	-3.09329	0.00778349	0.152164	-2.34844
PLEKHA1	0.680334	5.7133	3.33125	0.00482964	0.119801	-2.35741
CAVIN2	1.01003	7.77576	3.33822	0.00476248	0.119035	-2.36409
ABCB1	1.09253	3.94695	3.21596	0.00608682	0.132508	-2.36503
DSE	-0.811936	5.65562	-3.25304	0.00565042	0.127585	-2.3694
PTOV1	-0.469206	5.86738	-3.2874	0.00527401	0.123581	-2.37041
ST6GALNAC6	1.06619	1.19298	3.06952	0.00816282	0.155913	-2.37191
YES1	0.640581	5.64591	3.31897	0.00495015	0.120041	-2.37209
MFSD4A	1.13201	2.89954	3.11692	0.00742364	0.149406	-2.37211
ABI3BP	-2.15829	6.58454	-3.23608	0.00584605	0.128928	-2.37278
SGK3	0.595285	4.10499	3.19742	0.0063175	0.133789	-2.37322
STARD3NL	0.475168	5.12332	3.2781	0.00537331	0.125015	-2.37468
DCAF4	1.05574	2.55729	3.08487	0.00791572	0.152391	-2.37487
MIS18BP1	0.730842	5.40175	3.30621	0.00507859	0.121612	-2.37711
CENPF	1.69105	1.77746	3.05988	0.00832174	0.157346	-2.38711
AL121944.1	-0.970191	3.91596	-3.08333	0.00794026	0.152551	-2.38869
ZNF236	0.576184	3.96158	3.17061	0.00666641	0.138852	-2.39004
TMEM38A	0.87236	2.31241	3.06633	0.00821502	0.156455	-2.39145
CNTFR	-2.05358	2.79825	-3.06026	0.00831547	0.157346	-2.39292
EEF2K	0.6367	4.23045	3.1983	0.00630628	0.133789	-2.39746
FOXF2	-1.64656	5.8393	-3.19236	0.00638192	0.134173	-2.40149
RGS17	-1.89243	3.48781	-3.04582	0.00855908	0.158906	-2.40185
SCARF1	1.17962	4.87757	3.27428	0.00541466	0.125311	-2.40281
MATN2	-0.797496	7.81374	-3.32382	0.00490223	0.120013	-2.40788
CDH5	1.08707	6.80528	3.33027	0.00483909	0.119809	-2.4092
SEMA3A	-1.75681	4.12121	-3.05694	0.00837089	0.15782	-2.41184
GLUL	0.617691	7.15324	3.32713	0.00486977	0.119995	-2.41325
PDE10A	1.10959	3.25185	3.12495	0.00730515	0.147714	-2.41366
SSRP1	-0.503978	5.7247	-3.25231	0.00565877	0.127585	-2.41379
MARCKSL1	0.643389	7.19986	3.32482	0.00489233	0.119995	-2.41691
BCR	0.817268	4.32181	3.20769	0.00618868	0.133346	-2.41736
AC010331.1	-1.66528	1.12164	-3.05189	0.00845584	0.158232	-2.42004
ERBB2	-1.09519	4.88023	-3.1326	0.00719411	0.147042	-2.42222
TYMS	1.82658	1.97196	3.04834	0.00851615	0.158906	-2.42642
ADCK1	-1.45363	0.690631	-3.0421	0.00862296	0.159094	-2.44093
SHISA4	-0.890312	3.98873	-3.06215	0.00828405	0.157313	-2.44656
SOX17	1.26851	5.66601	3.29678	0.00517559	0.122867	-2.44671
RGS5-1	1.16699	0.868394	3.02509	0.00892136	0.162366	-2.45472
STMN2	-2.58489	7.09569	-3.20421	0.00623199	0.133621	-2.45489
COL12A1	1.5012	5.57668	3.29125	0.00523336	0.123201	-2.45578
ROR1	-1.16276	4.0253	-3.04559	0.00856305	0.158906	-2.45857
RAPGEF4	1.15585	4.25184	3.19698	0.00632302	0.133789	-2.46195
SINHCAF	0.458775	4.78353	3.20535	0.00621778	0.133535	-2.46262
CYTH1	0.772458	5.14269	3.24852	0.00570199	0.127589	-2.46284
ENPP1	-2.15454	2.75307	-3.01469	0.0091088	0.162841	-2.46588
DOCK11	0.90314	2.77289	3.04426	0.00858593	0.158906	-2.4687
GIMAP6	1.1796	5.97269	3.29125	0.00523335	0.123201	-2.47162
CARD8	0.677895	5.47699	3.25973	0.00557509	0.127007	-2.47337
LDB2	0.657205	6.86515	3.29671	0.00517632	0.122867	-2.47433
AC002070.1	1.62796	1.17776	3.0008	0.00936506	0.164298	-2.47572
AC005070.3	-1.89068	1.02742	-3.01516	0.00910019	0.162841	-2.47662
CAV1	0.805959	9.18287	3.24778	0.00571046	0.127589	-2.47758
HACD4	-0.824938	5.19592	-3.15159	0.00692541	0.143111	-2.48157
CLIC5	1.75674	2.42672	3.04177	0.00862879	0.159094	-2.48205
CTSB	-0.49554	7.06839	-3.2824	0.00532718	0.124162	-2.48342
TRIM69	0.71772	5.20123	3.23954	0.00580557	0.128777	-2.48411
COLEC12	-1.41468	5.85262	-3.16467	0.00674622	0.139848	-2.48457
FAM19A2	-2.18322	2.21152	-3.00171	0.00934807	0.164298	-2.48831
GNB1L	-1.5533	1.51212	-3.00395	0.00930628	0.164298	-2.49015
KIF21A	-1.47869	2.92821	-2.99058	0.00955829	0.165685	-2.49378
GADD45G	-1.60441	6.78627	-3.21827	0.00605865	0.132508	-2.50071
TP53I13	-1.04695	4.95854	-3.1022	0.00764584	0.151783	-2.50355
PLCD3	-0.804849	3.67348	-3.01532	0.00909719	0.162841	-2.50359
KDM2A	0.649117	6.13993	3.27088	0.00545177	0.125726	-2.50491
EXOC3L1	1.11625	3.37889	3.09053	0.00782665	0.152164	-2.50603
ARAP3	0.994743	4.62889	3.1946	0.00635327	0.134031	-2.50743
AC114284.1	-1.22052	2.0923	-2.98505	0.00966435	0.166299	-2.51418
FAM84B	1.06166	4.37361	3.16613	0.00672647	0.139659	-2.52048
SAT2	-0.620259	6.63764	-3.24579	0.00573328	0.127729	-2.52164
GOLGA6L4	0.982774	2.54821	3.00309	0.00932227	0.164298	-2.52262
HCLS1	0.941395	3.00675	3.03099	0.0088168	0.161134	-2.52335
GDF15	-1.71006	4.51766	-3.00796	0.00923215	0.164298	-2.5242
CPA6	-1.68175	2.00517	-2.97511	0.00985801	0.168653	-2.53115
NEGR1	-1.30457	5.67507	-3.12414	0.00731701	0.147714	-2.54032
DUS2	0.996698	2.42179	2.9829	0.00970602	0.166705	-2.5409
AL133338.1	-1.40728	1.43466	-2.97125	0.00993433	0.169077	-2.54118
RC3H2	0.500999	5.11101	3.19168	0.00639066	0.134173	-2.54359
RND3	-0.921448	7.60614	-3.25103	0.00567324	0.127589	-2.54533
DNAL1	-0.791207	3.80479	-2.99859	0.00940653	0.164577	-2.54614
AC108134.3	1.21083	2.80716	3.01765	0.00905494	0.162841	-2.54919
DMTN	1.47161	2.48232	3.00131	0.00935556	0.164298	-2.55031
STX11	1.05864	2.76881	3.00077	0.00936556	0.164298	-2.5518
LMO4	-0.662787	7.50165	-3.24997	0.0056854	0.127589	-2.55204
TCTN1	-0.711674	4.38817	-3.04448	0.00858203	0.158906	-2.5544
GPRC5C	-0.866919	3.96843	-3.00707	0.00924842	0.164298	-2.55455
TMEM119	-1.65004	6.05043	-3.12622	0.00728673	0.147714	-2.55492
AL138689.2	1.38284	1.56505	2.95384	0.0102854	0.171676	-2.55534
IGHA2	-2.97844	3.5502	-2.95327	0.0102973	0.171676	-2.55655
FSD1L	-1.53331	2.85905	-2.95107	0.0103426	0.171676	-2.55703
DYNLL2	-0.511318	6.20839	-3.20985	0.00616186	0.132987	-2.55971
ZNF792	0.998521	2.96565	3.01506	0.00910195	0.162841	-2.56514
CRYBG1	0.904823	2.78498	2.98926	0.0095834	0.165902	-2.56628
RABAC1	-0.447787	8.14887	-3.23918	0.00580979	0.128777	-2.56883
RHBDF1	-0.621468	4.91294	-3.09249	0.00779595	0.152164	-2.56895
COL5A2	-0.700666	7.28582	-3.23822	0.00582104	0.128809	-2.56937
KLHL23	1.20735	4.13038	3.13067	0.00722195	0.147153	-2.57573
SH3BGRL2	1.03228	4.96608	3.18356	0.00649549	0.136156	-2.5772
INMT	1.02981	4.35262	3.13574	0.00714901	0.146348	-2.57721
ADHFE1	1.04235	1.50003	2.93596	0.0106588	0.173513	-2.58133
ARRDC1	0.771624	4.07596	3.09312	0.00778616	0.152164	-2.58293
PEAR1	0.870523	4.72878	3.15608	0.00686345	0.142054	-2.58577
UPB1	1.2965	1.12383	2.93287	0.0107247	0.17374	-2.5874
MEF2C	0.815282	7.18694	3.23664	0.0058395	0.128928	-2.58779
NSG1	-3.47787	5.07366	-2.9314	0.0107561	0.174034	-2.59879
TNFRSF14-AS1	0.999794	2.50983	2.95496	0.0102625	0.171676	-2.60927
ZNF714	0.82303	2.82226	2.96792	0.0100006	0.169984	-2.60971
TRPA1	-2.92604	5.02613	-2.93576	0.010663	0.173513	-2.60973
CUL5	0.375185	5.7394	3.19269	0.00637768	0.134173	-2.61034
PPIP5K1	1.09913	1.75852	2.92095	0.0109825	0.175813	-2.61398
ZNF154	1.10346	1.68216	2.91793	0.0110487	0.176108	-2.61526
KCTD15	0.81713	4.25141	3.09489	0.00775861	0.152164	-2.61723
COL14A1	-1.34598	7.57336	-3.20544	0.00621668	0.133535	-2.61803
TMED9	-0.496058	6.66805	-3.2016	0.00626476	0.133645	-2.61912
BTBD8	1.0847	2.56482	2.95792	0.0102021	0.171676	-2.6209
AC064836.3	1.03666	2.70671	2.95497	0.0102622	0.171676	-2.62259
EMP3	-0.757671	7.97828	-3.21339	0.0061183	0.132817	-2.62283
AL023806.1	-1.75508	0.984617	-2.91921	0.0110206	0.176043	-2.62375
MDFIC	0.424309	5.41822	3.16697	0.00671525	0.139647	-2.62573
FBLN2	-0.888674	6.624	-3.17971	0.00654591	0.136801	-2.63301
XYLB	-1.38474	0.60799	-2.91563	0.0110995	0.176329	-2.63381
UQCRC1	-0.471256	5.80795	-3.14393	0.00703268	0.144644	-2.63887
C20orf204	1.39928	1.56895	2.90327	0.0113762	0.177712	-2.63927
KHDRBS3	-0.747795	5.82663	-3.12613	0.00728803	0.147714	-2.64204
UST	-1.13075	2.30428	-2.89641	0.0115327	0.179052	-2.64872
ADAMTSL2	0.829113	2.86557	2.94822	0.0104015	0.171676	-2.64933
PIR	0.906462	4.36864	3.09264	0.00779366	0.152164	-2.65203
NFE2L2	-0.487722	7.41907	-3.19928	0.00629399	0.133789	-2.65356
PTCHD1	-1.7431	1.76015	-2.89443	0.0115783	0.179163	-2.65688
SCAMP5	1.18863	0.944847	2.88722	0.0117456	0.180687	-2.66562
CASTOR1	1.13861	2.43684	2.91292	0.0111596	0.176429	-2.66704
PHACTR1	0.781631	3.81972	3.02243	0.00896891	0.162555	-2.66872
TMC7	1.13153	2.90353	2.95287	0.0103054	0.171676	-2.67079
CCR10	1.09453	2.09323	2.89592	0.0115438	0.179052	-2.67101
AP002884.1	-1.00317	4.81098	-2.99347	0.00950319	0.165605	-2.68114
KCNMB1	1.16473	1.70541	2.87649	0.011999	0.182658	-2.68564
MID1	0.734927	3.96607	3.02272	0.00896367	0.162555	-2.68897
PSMC3	-0.517661	6.27622	-3.14566	0.00700832	0.144545	-2.69099
RNASEH1-AS1	-1.39241	2.87307	-2.86673	0.0122342	0.184385	-2.69252
USHBP1	1.30485	3.98967	3.05336	0.00843105	0.158232	-2.70052
DMD	-1.07433	5.8679	-3.07684	0.00804409	0.154094	-2.70331
SCN3A	-2.13483	2.01314	-2.85743	0.0124624	0.186559	-2.71244
PI4K2A	-1.32202	2.93963	-2.85455	0.0125339	0.18711	-2.71258
ZNF814	0.954635	2.99887	2.92901	0.0108075	0.174436	-2.71457
NRG1	-3.43886	5.00166	-2.86491	0.0122785	0.184558	-2.71587
HENMT1	1.02765	1.94061	2.86323	0.0123197	0.184964	-2.71813
CASP10	0.994524	4.85141	3.09918	0.00769216	0.152164	-2.72473
BCL6B	1.14533	4.61521	3.08638	0.00789192	0.152391	-2.72529
PQLC2	-1.22323	2.35541	-2.84664	0.0127325	0.188119	-2.7266
GMDS-DT	0.764765	3.10081	2.91687	0.0110722	0.176108	-2.72715
TRAC	-2.3313	3.52953	-2.84478	0.0127797	0.188422	-2.72829
SH2D3C	0.94256	4.86596	3.09212	0.00780164	0.152164	-2.7338
IFT22	-0.650822	4.50194	-2.96076	0.0101445	0.171432	-2.74262
ALDH16A1	0.575408	4.6154	3.0477	0.00852703	0.158906	-2.74485
MYRIP	0.881764	4.56023	3.05495	0.00840415	0.15822	-2.74946
GPAT2	1.25156	3.11105	2.93468	0.0106861	0.173513	-2.7496
TMEM255A	-2.10862	1.89491	-2.83301	0.0130819	0.19068	-2.75064
GAB3	0.785814	2.67418	2.87484	0.0120385	0.183047	-2.75269
AC012360.3	-1.0366	3.20679	-2.84314	0.0128214	0.188824	-2.75285
GPR63	-1.3615	4.795	-2.92588	0.0108751	0.175096	-2.75397
ZNF776	1.11814	2.35657	2.86653	0.012239	0.184385	-2.75475
SLC48A1	0.615575	4.08329	2.99096	0.00955102	0.165685	-2.75577
CYGB	-1.00692	7.88593	-3.14286	0.0070477	0.144726	-2.75691
GNPTG	-0.741382	5.1247	-3.0021	0.00934076	0.164298	-2.75743
AMIGO2	1.0418	3.19729	2.91377	0.0111407	0.176429	-2.76078
TMEM86B	1.12847	1.54377	2.82523	0.0132857	0.19221	-2.76207
SMPDL3A	-1.72063	5.4683	-2.96397	0.0100798	0.170887	-2.76537
CTSH	1.09501	6.89772	3.14505	0.00701684	0.144545	-2.76893
GRID1	-1.87507	1.46651	-2.82176	0.0133773	0.192283	-2.76965
POLR2F	-0.545831	6.51802	-3.11302	0.00748189	0.150348	-2.77392
ARHGEF2	0.583837	5.34976	3.09118	0.00781633	0.152164	-2.77513
FOXP4	-1.00755	3.01184	-2.82001	0.0134239	0.192723	-2.77791
SLC27A3	0.618688	4.68969	3.03752	0.0087024	0.159716	-2.77931
SEMA6C	0.901355	4.56598	3.03974	0.00866383	0.159449	-2.77999
ELOVL6	-1.52818	1.75813	-2.81451	0.0135712	0.193578	-2.78
NTNG2	-1.56249	2.16433	-2.81338	0.0136018	0.193792	-2.78051
LGALS3	-0.600628	8.67474	-3.11995	0.00737879	0.148732	-2.7823
PSMG3	-0.586798	4.86877	-2.98112	0.00974047	0.167078	-2.78245
SPART	-0.556016	5.69448	-3.05711	0.00836798	0.15782	-2.78275
CTSK	-1.31467	6.77055	-3.08458	0.00792032	0.152391	-2.78922
HPCAL1	0.789725	5.65803	3.10657	0.00757912	0.151127	-2.79534
TXNL1	-0.33613	6.51594	-3.10917	0.00753988	0.150643	-2.79656
CYYR1	1.10244	7.01099	3.12883	0.00724859	0.147467	-2.79804
PTGER4	-1.79245	5.22832	-2.90709	0.01129	0.176923	-2.79888
NMNAT3	-1.21387	3.70243	-2.82686	0.0132426	0.19201	-2.80246
PRKCH	1.10486	5.54489	3.1036	0.00762446	0.151588	-2.8053
FAM229A	0.978166	2.12847	2.81065	0.0136756	0.194211	-2.80881
SKAP2	0.447089	6.37406	3.11082	0.00751494	0.150551	-2.82071
EXTL2	-0.950269	4.50401	-2.88757	0.0117373	0.180687	-2.82305
CD2AP	0.515478	5.71626	3.08639	0.00789173	0.152391	-2.82305
KAT6A	0.451492	6.41373	3.10899	0.00754249	0.150643	-2.82602
FGGY	-1.24679	2.59502	-2.78148	0.0144894	0.199717	-2.82758
TSNAX	0.397733	5.20417	3.04541	0.00856619	0.158906	-2.82814
PTGDR2	-2.15909	4.0793	-2.80135	0.0139301	0.19655	-2.82843
PRELID3A	-0.95615	1.39713	-2.78391	0.0144198	0.198966	-2.82859
KIAA1614	-0.901878	2.9692	-2.78999	0.0142472	0.197206	-2.82877
MMP11	-1.10166	4.94894	-2.92235	0.010952	0.175813	-2.82941
LRRC8C	1.15961	5.07787	3.06686	0.00820625	0.156455	-2.8298
PLPP1	0.421675	8.01341	3.09574	0.00774528	0.152164	-2.83833
POU2F2	0.993255	1.66926	2.77563	0.0146582	0.200988	-2.84423
MLLT6	0.553389	6.46509	3.09905	0.00769419	0.152164	-2.84989
UCP2	1.50395	1.32104	2.76647	0.0149265	0.203062	-2.8536
ACAD8	0.644409	3.76037	2.9067	0.0112987	0.176923	-2.85453
ATP9B	0.575773	4.16102	2.94548	0.0104583	0.171973	-2.85612
TSPAN14	0.78463	6.0931	3.09048	0.00782734	0.152164	-2.85717
ZNF585A	0.772959	2.88456	2.833	0.0130821	0.19068	-2.85885
TMEM208	-0.459443	5.81807	-3.02981	0.00883751	0.161288	-2.86179
CPNE2	0.63178	5.26238	3.04155	0.00863243	0.159094	-2.86381
P4HA2	-0.874132	5.21196	-2.94698	0.0104272	0.171676	-2.86543
CEBPD	-1.05615	9.16798	-3.06979	0.00815831	0.155913	-2.86632
SCN5A	-1.636	2.08656	-2.7575	0.0151939	0.203489	-2.86654
KIAA0319L	0.550842	4.96835	3.01342	0.00913181	0.163031	-2.86866
PROM1	-4.44985	4.09586	-2.75533	0.0152593	0.203489	-2.86871
EGFL7	0.985339	8.26749	3.06515	0.0082344	0.156597	-2.86957
PTTG1	1.32502	2.95407	2.84616	0.0127448	0.188119	-2.87198
VPS26B	-0.647584	4.48372	-2.87802	0.0119624	0.182313	-2.87468
DST	-0.633459	8.2409	-3.08057	0.00798415	0.15317	-2.87508
SNHG7	0.518793	7.07314	3.08959	0.00784133	0.15221	-2.87612
ANTXR2	-1.08628	5.94505	-2.9886	0.00959604	0.165902	-2.87673
NECAB1	-1.89603	1.09813	-2.7522	0.015354	0.203629	-2.87697
DUSP11	0.418641	4.52337	2.96004	0.010159	0.171432	-2.87834
MMP19	-1.59926	5.11709	-2.86969	0.0121623	0.184076	-2.87908
ZNF771	-0.915502	3.01854	-2.7606	0.0151009	0.203489	-2.88089
ARHGDIB	0.920844	6.49366	3.08586	0.00790016	0.152391	-2.88278
NEK4	-0.837548	3.19187	-2.76944	0.0148391	0.202832	-2.88312
NAIP	0.739772	3.90164	2.9115	0.0111912	0.176503	-2.88401
RNF180	0.779309	4.1707	2.94216	0.0105279	0.172683	-2.88586
CAMK1D	0.699914	4.75316	2.99515	0.0094713	0.165489	-2.88587
LMNB1	0.965618	1.61561	2.74791	0.0154847	0.204282	-2.8884
AXL	-0.530097	5.74069	-3.00496	0.00928749	0.164298	-2.88959
KIAA1147	0.70388	4.31215	2.95091	0.0103457	0.171676	-2.89022
ABHD15	-1.31027	2.04536	-2.741	0.0156978	0.206033	-2.89208
IKZF2	1.10096	1.91202	2.75574	0.0152469	0.203489	-2.89513
SPINK5	1.50242	3.21107	2.85718	0.0124686	0.186559	-2.89537
ZNF443	1.09258	1.31554	2.73901	0.0157595	0.206177	-2.89658
ZC3H12C	0.710994	3.71648	2.88361	0.0118302	0.1815	-2.89668
KDM4C	0.596417	3.62865	2.87065	0.0121391	0.184076	-2.898
TAF9B	0.627681	4.11886	2.91707	0.0110677	0.176108	-2.90342
MYOZ3	1.0574	2.65214	2.79581	0.014084	0.196682	-2.90468
ZSCAN16	1.1249	1.70688	2.74062	0.0157096	0.206033	-2.90566
RGS2	-0.803912	6.36424	-3.02401	0.00894054	0.16249	-2.90728
CAVIN1	0.508438	8.25653	3.05134	0.00846507	0.158232	-2.90973
GIT1	0.636443	4.70892	2.97271	0.00990542	0.169013	-2.91011
AC068491.3	1.41996	1.97782	2.75748	0.0151944	0.203489	-2.9157
AC017002.3	1.89741	1.20477	2.73505	0.0158833	0.206686	-2.91585
ZNF114	1.73778	0.962262	2.72576	0.0161777	0.208167	-2.91631
RIMKLB	0.568143	4.72336	2.96629	0.0100332	0.170318	-2.9174
MRPL40	-0.504033	5.78108	-2.99354	0.00950184	0.165605	-2.91898
TMEM170B	1.10923	1.32185	2.72378	0.016241	0.208167	-2.92032
RNLS	-1.45947	1.26087	-2.72305	0.0162642	0.208167	-2.92104
MEF2A	0.533073	6.3923	3.06037	0.0083136	0.157346	-2.92182
CABLES1	-1.86404	2.0992	-2.72109	0.0163274	0.208324	-2.92236
LAMP2	-0.374411	6.82789	-3.0526	0.00844388	0.158232	-2.92335
ABLIM2	1.21288	1.21791	2.71857	0.0164088	0.208991	-2.92903
SRGN	0.947723	8.20727	3.03635	0.00872268	0.159859	-2.9293
AC004540.2	1.08139	2.20863	2.75191	0.0153627	0.203629	-2.93102
ZNF428	-0.407124	6.5374	-3.0375	0.00870273	0.159716	-2.93172
ELFN1	1.32247	1.80576	2.73549	0.0158695	0.206686	-2.93191
COX20	-0.449979	6.16513	-3.01573	0.00908984	0.162841	-2.93261
LRMDA	0.823341	4.36373	2.93511	0.010677	0.173513	-2.93267
ARHGAP25	1.05652	3.46498	2.85106	0.0126211	0.187347	-2.9382
COMMD2	0.421269	5.62732	3.01697	0.00906739	0.162841	-2.93929
FIP1L1	-0.446732	5.76741	-2.98477	0.00966971	0.166299	-2.93987
CYB5R2	-1.61355	2.13565	-2.70895	0.0167232	0.21046	-2.94099
NPR1	1.07428	4.06586	2.91888	0.0110278	0.176043	-2.94222
SUCLG2-AS1	-1.31317	1.53393	-2.70797	0.0167558	0.210603	-2.94345
GPR160	1.5673	1.39057	2.71059	0.0166694	0.21046	-2.94511
GNB1	0.391212	7.07192	3.05289	0.00843883	0.158232	-2.94648
GMDS	0.634268	3.37402	2.81448	0.013572	0.193578	-2.94721
PLAUR	-0.981702	4.64589	-2.83605	0.0130033	0.190648	-2.94979
VPS13A	0.482049	4.45151	2.92102	0.010981	0.175813	-2.95327
MEIS2	0.512387	5.90361	3.02674	0.00889204	0.162057	-2.95414
FAM124B	1.41642	2.10782	2.74738	0.0155011	0.204282	-2.95555
ECI1	-0.694514	5.6701	-2.95125	0.0103387	0.171676	-2.96141
MCRIP1	-0.392468	6.46047	-3.01931	0.00902507	0.162841	-2.96166
LAMA2	-1.96265	5.17559	-2.79335	0.0141527	0.196682	-2.96321
MFNG	0.983698	4.30003	2.92153	0.01097	0.175813	-2.96353
DAPK2	0.633007	3.25182	2.79476	0.0141133	0.196682	-2.96542
SPON1	-1.34793	5.62622	-2.89165	0.0116424	0.179731	-2.96865
CDH24	1.05754	2.67296	2.76624	0.0149333	0.203062	-2.96898
TENT2	0.565625	4.72719	2.93681	0.0106408	0.173513	-2.97142
PCOLCE	-1.73222	6.61189	-2.95414	0.0102794	0.171676	-2.97257
UACA	0.578959	6.30073	3.03181	0.00880225	0.161092	-2.97416
WBP1L	0.504705	4.9265	2.9476	0.0104142	0.171676	-2.97595
PPP1R3B	0.636067	4.37926	2.90336	0.0113741	0.177712	-2.97962
PTPN6	1.22744	2.10076	2.72526	0.0161934	0.208167	-2.98268
B4GALT4	-0.701816	3.85607	-2.7628	0.0150353	0.203424	-2.98401
NAGK	-0.482377	5.35703	-2.92076	0.0109866	0.175813	-2.98973
PDGFRL	1.2547	0.953587	2.67556	0.017861	0.218936	-2.99228
ZNF106	-0.582861	7.26404	-3.02116	0.00899178	0.162745	-2.99245
SNRPD2	-0.590464	7.30204	-3.02026	0.00900794	0.162813	-2.99512
TTC9	1.00956	1.83026	2.68868	0.0174051	0.215666	-2.99681
FAM120B	0.507373	4.30201	2.87919	0.0119346	0.1821	-3.00137
INSIG1	0.568149	5.3947	2.97209	0.00991767	0.169013	-3.00817
C19orf70	-0.440876	6.80454	-3.00595	0.0092692	0.164298	-3.00833
RUNX2	-1.37025	3.98431	-2.71821	0.0164205	0.208991	-3.0115
MEST	1.24475	2.68707	2.76312	0.0150259	0.203424	-3.01298
SEMA5A	-0.925988	5.3691	-2.88081	0.0118963	0.181727	-3.01385
AC040169.1	-0.937649	1.14683	-2.66181	0.0183506	0.221728	-3.01415
AC100810.1	-0.727996	4.59842	-2.80643	0.0137905	0.19542	-3.01964
SOS1	0.687812	5.9657	2.99896	0.00939963	0.164577	-3.02124
MUM1	-0.320346	6.14416	-2.97368	0.00988633	0.168917	-3.02278
ERMP1	0.63413	2.99994	2.73227	0.0159708	0.206783	-3.02434
LAMTOR4	-0.339112	7.44811	-3.00772	0.00923651	0.164298	-3.0266
HDAC7	0.565563	6.39339	3.00578	0.00927241	0.164298	-3.02762
CH25H	-1.02717	4.92635	-2.81845	0.0134656	0.192899	-3.02792
SIRPA	0.800639	3.5869	2.80149	0.0139263	0.19655	-3.0318
SOX6	-1.67239	6.25714	-2.89205	0.0116332	0.179731	-3.03245
B3GNT5	1.06202	3.69915	2.82691	0.0132413	0.19201	-3.03259
KREMEN1	-1.25986	5.64136	-2.86498	0.0122767	0.184558	-3.0355
TSC22D1	0.461464	8.52796	2.97846	0.00979234	0.167748	-3.03678
TBCD	0.761826	5.3317	2.96124	0.0101347	0.171432	-3.03699
KCNK6	-1.0199	4.38736	-2.75891	0.0151516	0.203489	-3.03869
RAD51AP1	1.10574	1.37872	2.64957	0.0187978	0.223833	-3.03901
ZNF529	0.740517	3.23797	2.7602	0.0151128	0.203489	-3.03977
GRAMD4	0.68082	3.4893	2.77929	0.0145524	0.199955	-3.0414
BEND7	0.93183	4.05695	2.84777	0.012704	0.188119	-3.0416
CFB	1.04504	1.60495	2.65569	0.0185729	0.221759	-3.0428
HSPA12B	1.08158	4.82019	2.93071	0.0107711	0.174062	-3.04521
NOSTRIN	0.777858	6.1568	2.99225	0.00952637	0.165685	-3.04933
PTCH1	-1.32769	7.97621	-2.98624	0.00964135	0.166299	-3.05301
PHKA2	0.710408	3.37793	2.75822	0.0151721	0.203489	-3.05805
AC051619.5	-1.17003	1.33053	-2.63152	0.0194763	0.229463	-3.05935
PDCL3	0.646585	4.43472	2.8668	0.0122324	0.184385	-3.0595
NQO1	0.831309	6.08803	2.98547	0.00965628	0.166299	-3.06031
MAP10	0.840899	2.20634	2.66744	0.0181487	0.220612	-3.06186
C10orf99	-2.00566	1.52298	-2.62889	0.0195772	0.229463	-3.06315
PTPRB	1.10369	6.99756	2.99136	0.00954335	0.165685	-3.06361
ZBTB46	0.546543	4.15577	2.83103	0.0131336	0.191057	-3.0646
PACSIN3	-0.931021	3.37442	-2.66684	0.0181702	0.220612	-3.06505
EXOC6	1.03812	5.03336	2.93548	0.0106691	0.173513	-3.06546
TNFRSF4	1.12569	5.07045	2.9378	0.0106197	0.173513	-3.07107
CCDC3	0.922176	3.66901	2.79573	0.0140862	0.196682	-3.07162
PECAM1	1.04305	8.19756	2.95979	0.0101642	0.171432	-3.07373
ANTXR1	-0.722985	6.18554	-2.92743	0.0108416	0.174771	-3.07523
SLC2A4	1.4063	1.7156	2.64457	0.0189835	0.225431	-3.07731
SEL1L3	0.98234	2.31604	2.66579	0.0182078	0.220612	-3.08548
DOCK1	0.461757	5.73344	2.9481	0.010404	0.171676	-3.08587
DERL3	-1.78602	1.60938	-2.61266	0.0202105	0.233042	-3.08771
BAIAP2L1	1.11195	3.06924	2.73347	0.0159332	0.206783	-3.09217
PPIB	-0.495783	8.61632	-2.95737	0.0102133	0.171676	-3.09604
OGG1	-0.607833	4.22078	-2.73475	0.0158929	0.206686	-3.09751
AL445472.1	-1.31102	3.08675	-2.61917	0.0199544	0.231434	-3.09764
USP28	0.4481	4.62379	2.85112	0.0126198	0.187347	-3.10415
TMEM246	1.08765	2.95687	2.7088	0.0167284	0.21046	-3.10709
ZIK1	1.23584	1.61441	2.62277	0.0198136	0.230491	-3.1076
SESN3	0.561261	5.63244	2.93415	0.0106975	0.173513	-3.10859
SOX7	1.06219	5.52481	2.94303	0.0105096	0.172599	-3.10953
CX3CL1	0.824995	5.794	2.94907	0.0103839	0.171676	-3.11079
COL3A1	-0.945497	10.3677	-2.90918	0.011243	0.176896	-3.11214
TTLL1	-1.12834	2.44357	-2.59715	0.0208345	0.236088	-3.11482
CALD1	-0.474743	10.0519	-2.90964	0.0112328	0.176896	-3.11597
AL662884.4	1.07941	1.1596	2.59569	0.0208939	0.236353	-3.11682
TCTN3	-0.492342	4.79514	-2.79688	0.014054	0.196682	-3.11874
CSGALNACT1	1.17251	4.26873	2.85119	0.0126181	0.187347	-3.12001
ANXA5	-0.321727	8.36903	-2.94791	0.0104079	0.171676	-3.12168
SPRED3	1.26209	1.25837	2.59143	0.0210689	0.237719	-3.12774
FSTL1	-0.430373	7.72049	-2.95361	0.0102902	0.171676	-3.1291
RNPEP	0.461496	4.8842	2.861	0.0123742	0.185571	-3.13028
GNG10	-1.27973	0.918858	-2.58099	0.0215039	0.239556	-3.13532
NPDC1	0.719918	7.53752	2.94766	0.010413	0.171676	-3.13714
ABHD17A	0.405913	6.49652	2.94011	0.010571	0.173174	-3.15328
CDKN2B	-1.1902	3.5983	-2.61516	0.0201116	0.232515	-3.15509
CXXC5	-0.947554	5.79491	-2.83819	0.0129481	0.190051	-3.15514
LIMK2	0.7212	3.74753	2.74957	0.015434	0.204282	-3.15597
HSD17B10	-0.415419	5.52318	-2.85108	0.0126208	0.187347	-3.16106
CNDP2	0.678026	5.46761	2.89906	0.011472	0.178996	-3.16507
MBNL3	-1.81621	2.41938	-2.56203	0.022316	0.244282	-3.16517
ITSN2	0.411099	5.60137	2.89528	0.0115587	0.17907	-3.16815
MAD2L1	0.901405	1.90099	2.58386	0.0213835	0.238803	-3.16823
LIPE	0.892957	3.03139	2.67809	0.0177722	0.218768	-3.17006
TMEM14A	-0.489828	5.2679	-2.81276	0.0136184	0.193819	-3.17327
ROBO4	0.807905	5.72205	2.91304	0.011157	0.176429	-3.17328
TMEM158	-2.60711	3.56462	-2.55928	0.0224362	0.244282	-3.17459
HARS2	0.765055	3.38319	2.69653	0.017138	0.213363	-3.17578
TMX4	0.328714	6.11959	2.91494	0.0111148	0.176358	-3.17636
NFIB	0.604343	8.16038	2.91172	0.0111864	0.176503	-3.17952
BCL2L11	0.743669	4.02362	2.76654	0.0149245	0.203062	-3.18033
NEO1	-1.22754	4.90283	-2.71347	0.0165748	0.210268	-3.18098
IGHM	1.5484	3.92325	2.79664	0.0140608	0.196682	-3.18122
LURAP1L	-1.20276	4.75261	-2.69968	0.0170318	0.212848	-3.18794
ADAMTS3	-1.45655	1.85036	-2.54235	0.02319	0.245969	-3.19393
FAM162A	-0.466992	6.05706	-2.8697	0.0121622	0.184076	-3.19721
PACSIN2	0.575298	4.71132	2.81535	0.0135486	0.193578	-3.19839
GALT	-0.699939	4.38666	-2.68409	0.0175634	0.217012	-3.1996
RAMP2-AS1	0.903537	2.83584	2.63419	0.0193745	0.229038	-3.19971
GRAMD1A	0.541029	5.88889	2.8966	0.0115282	0.179052	-3.2049
MCF2L	1.16088	5.82422	2.90676	0.0112975	0.176923	-3.20625
LINC00665	0.755029	2.90077	2.62674	0.0196598	0.229762	-3.21099
LIMS2	0.615082	6.30768	2.90803	0.0112689	0.176923	-3.21279
NCOA3	0.442761	5.57751	2.87097	0.0121314	0.184076	-3.21415
CAHM	-1.21996	1.97869	-2.52828	0.0238351	0.249612	-3.21526
PDE7B	-0.638116	5.18914	-2.7744	0.0146941	0.201269	-3.21911
LYL1	1.00287	4.85145	2.84088	0.0128792	0.189463	-3.22002
RASSF2	0.909436	2.92797	2.62877	0.0195818	0.229463	-3.22057
MXRA5	-1.1771	6.64047	-2.85626	0.0124916	0.186691	-3.22119
ACSL4	-0.628804	5.36601	-2.78784	0.014308	0.197632	-3.22332
ZMAT5	-0.72902	4.31184	-2.66966	0.0180695	0.219951	-3.22436
IL15	0.531926	4.12507	2.73738	0.0158103	0.206636	-3.2265
SPOCK1	-3.00884	2.58622	-2.52164	0.0241454	0.252018	-3.22698
GIN1	-0.973434	2.94259	-2.54251	0.0231827	0.245969	-3.22733
FKBP2	-0.540194	7.15217	-2.89712	0.0115164	0.179052	-3.22823
ITGA6	0.869175	7.62311	2.89646	0.0115315	0.179052	-3.22833
PIAS3	-0.70704	4.37269	-2.67082	0.0180283	0.219858	-3.2302
AC245297.3	-0.576025	6.40815	-2.86713	0.0122243	0.184385	-3.23183
CNPY4	-0.716388	4.87086	-2.72775	0.0161141	0.207915	-3.23195
ZNF513	0.574627	2.99316	2.61727	0.0200288	0.231762	-3.23564
GSTA4	-0.750905	4.86515	-2.72719	0.016132	0.207941	-3.23576
PANX1	-1.12618	3.52762	-2.56467	0.0222013	0.243787	-3.23592
LGALS1	-0.547292	10.7282	-2.83048	0.0131477	0.191057	-3.23652
LINC01503	-2.59055	1.90517	-2.51339	0.0245364	0.25334	-3.23823
MEG3	-1.47962	8.37218	-2.88813	0.0117244	0.180687	-3.23994
PCDH18	-1.04119	6.66929	-2.8539	0.0125502	0.187141	-3.24088
LBR	0.561618	5.21875	2.8345	0.0130434	0.19068	-3.24535
AC009404.1	1.05848	2.00094	2.54454	0.0230909	0.245969	-3.25074
NUDT14	0.902592	4.57506	2.7937	0.0141428	0.196682	-3.25076
BTBD7	0.566299	6.16563	2.88153	0.0118794	0.181679	-3.25405
SPG11	0.420762	5.06668	2.80932	0.0137117	0.194514	-3.25469
PITPNM2	0.587113	4.18424	2.72978	0.0160495	0.207285	-3.25498
PKM	-0.43292	7.04879	-2.88154	0.011879	0.181679	-3.25861
MUC12	-1.0654	5.03347	-2.69856	0.0170697	0.212917	-3.25864
RRAS	-0.394116	7.37327	-2.88353	0.011832	0.1815	-3.26293
LAMC1	-0.309835	7.25918	-2.8832	0.01184	0.1815	-3.26384
HOXD4	1.91469	1.61408	2.54655	0.0230006	0.245969	-3.26405
DLG4	0.56518	3.70142	2.67035	0.0180451	0.219859	-3.26441
ZNF701	0.49904	3.7421	2.67479	0.017888	0.218936	-3.26486
TNFAIP8	-0.855953	3.65977	-2.56668	0.0221139	0.243031	-3.26939
AVPR2	1.29185	3.1724	2.65934	0.0184402	0.221732	-3.27054
CHUK	0.606136	3.16133	2.60749	0.0204165	0.234297	-3.27073
FAM111A	0.349586	5.66735	2.84023	0.0128957	0.189494	-3.27442
TRIM16	0.682802	4.12683	2.72368	0.0162441	0.208167	-3.27476
SRC	-1.48518	3.03461	-2.50045	0.0251616	0.25608	-3.27483
DPCD	-0.858059	3.58297	-2.55672	0.0225488	0.244331	-3.27506
SNCAIP	1.09304	2.6069	2.57626	0.021704	0.240337	-3.27511
BANK1	-1.18921	1.02601	-2.48615	0.0258707	0.2588	-3.27615
LNX1	0.861175	4.44339	2.75674	0.0152167	0.203489	-3.27832
FOXO3	-0.443753	6.38328	-2.84681	0.0127283	0.188119	-3.27869
SEPHS1	0.55573	4.56998	2.75889	0.0151522	0.203489	-3.27895
HINT2	-1.48863	1.72477	-2.48503	0.0259266	0.259108	-3.27964
MDGA1	-0.796158	3.21541	-2.54009	0.0232923	0.246286	-3.27968
SLC45A4	1.44442	2.34881	2.57458	0.0217752	0.240516	-3.28052
NRSN2	-0.962596	3.65963	-2.56057	0.0223798	0.244282	-3.28203
TBCEL	0.636796	3.82722	2.66613	0.0181953	0.220612	-3.29208
ZDHHC2	0.75657	3.60888	2.65728	0.0185149	0.221732	-3.29324
POPDC2	0.740743	1.86871	2.49715	0.0253237	0.256659	-3.29834
MAFG-DT	-1.45594	1.63495	-2.47223	0.0265787	0.261053	-3.29852
IGLC2	-1.54559	6.58616	-2.80029	0.0139593	0.196682	-3.29895
PRR29-AS1	1.14834	1.85406	2.51293	0.0245583	0.253344	-3.29924
NFYC	0.407457	4.86654	2.76655	0.0149241	0.203062	-3.30051
ACCS	0.825212	3.24119	2.61744	0.0200218	0.231762	-3.30152
RINL	0.749434	2.58764	2.54158	0.0232248	0.245969	-3.30368
SNHG18	-1.18181	4.57126	-2.60824	0.0203864	0.234297	-3.30412
AL118558.3	-0.961964	3.0054	-2.49799	0.0252823	0.256659	-3.30626
PLXDC1	0.641551	5.06301	2.79201	0.0141905	0.196682	-3.30753
DAGLB	0.874888	3.37799	2.6312	0.0194884	0.229463	-3.30756
TBC1D22A	0.614581	4.08284	2.69484	0.0171951	0.213467	-3.30975
FOXP2	0.985737	2.67326	2.55488	0.0226296	0.244803	-3.31019
SMYD2	0.698171	3.19094	2.59773	0.0208106	0.236088	-3.31133
DUSP7	0.66464	4.08483	2.69403	0.0172227	0.213607	-3.31431
NHSL1	0.844865	2.65321	2.54739	0.0229629	0.245969	-3.31477
LMBR1	0.581141	4.11835	2.69695	0.0171237	0.213363	-3.31487
PAFAH2	0.51947	3.16568	2.57872	0.0215997	0.239789	-3.31627
ZNF704	0.495224	5.83186	2.8329	0.0130849	0.19068	-3.31708
FAM13C	0.599863	5.78201	2.83291	0.0130845	0.19068	-3.31722
MAGI1	0.886061	5.31708	2.81493	0.0135598	0.193578	-3.321
NQO2	-0.545664	5.11626	-2.71316	0.0165849	0.210268	-3.32316
FEZ1	-0.794323	5.40303	-2.72321	0.0162592	0.208167	-3.32454
TALDO1	-0.512708	6.44171	-2.82358	0.0133292	0.192283	-3.32532
PHOSPHO2	0.884808	2.66971	2.54962	0.0228635	0.245969	-3.32897
TGFBRAP1	0.580359	3.90036	2.65236	0.0186952	0.222814	-3.33213
NUBPL	-0.667218	3.4078	-2.52215	0.0241213	0.252018	-3.33311
CD63	-0.529508	10.1811	-2.79187	0.0141943	0.196682	-3.33354
NIPAL3	0.543748	4.1053	2.67758	0.0177901	0.218783	-3.33588
ALDH3B1	-1.14482	2.4692	-2.45293	0.0275917	0.264856	-3.33634
FAM50B	-0.633314	3.67656	-2.54296	0.0231624	0.245969	-3.33641
HOXA9	0.59392	4.55835	2.72996	0.0160438	0.207285	-3.33675
SYDE1	-0.425972	4.9837	-2.70537	0.0168419	0.211079	-3.33739
RDH13	0.586779	3.5733	2.62415	0.0197604	0.230076	-3.33754
ADARB1	0.942391	4.64625	2.7562	0.015233	0.203489	-3.33799
HCFC1R1	-0.552915	6.24036	-2.80152	0.0139253	0.19655	-3.34071
DSN1	0.56354	2.85305	2.53478	0.0235348	0.247653	-3.34099
CTNNAL1	0.911566	6.70001	2.84769	0.012706	0.188119	-3.34181
ZNF248	-0.587072	4.08298	-2.58095	0.0215056	0.239556	-3.34537
NSD2	0.723883	3.41188	2.60052	0.0206973	0.236088	-3.349
MAPK11	1.09131	3.65404	2.65851	0.0184703	0.221732	-3.35042
APBB2	0.712749	5.11142	2.77655	0.0146316	0.200833	-3.35291
EVA1B	-0.379979	7.12316	-2.83259	0.0130927	0.19068	-3.35546
TULP4	0.468997	4.95528	2.74921	0.0154449	0.204282	-3.35562
CCDC69	0.909991	5.2336	2.79264	0.0141726	0.196682	-3.35661
GRTP1	-1.01863	1.99743	-2.43463	0.028586	0.270135	-3.35679
EPHX4	1.20013	1.61051	2.4636	0.0270272	0.262453	-3.36069
SLC25A43	-0.755337	3.50843	-2.50615	0.0248845	0.255616	-3.36086
TNFAIP6	-1.89979	4.90743	-2.55144	0.0227824	0.245848	-3.36121
PLPP3	0.44696	8.01128	2.82171	0.0133786	0.192283	-3.36241
TUSC3	0.574867	4.79567	2.73582	0.0158593	0.206686	-3.36422
GBGT1	-0.897094	3.35871	-2.48839	0.0257581	0.2588	-3.36466
NENF	-0.515423	7.01486	-2.82259	0.0133554	0.192283	-3.36505
NEK6	-0.849847	3.51025	-2.49993	0.025187	0.25608	-3.36523
DCTN2	-0.369418	6.22518	-2.79564	0.0140886	0.196682	-3.36571
AC009779.2	-1.54272	3.55464	-2.46337	0.0270392	0.262453	-3.3661
LINC01970	-1.60821	2.05556	-2.42761	0.0289763	0.272174	-3.36636
MLH1	-0.703655	3.84993	-2.54244	0.023186	0.245969	-3.36708
ABO	0.883965	3.2261	2.57516	0.0217504	0.240516	-3.36883
DRAM1	-0.521829	5.27919	-2.70939	0.0167087	0.21046	-3.36925
ULBP2	0.93492	2.37721	2.49731	0.0253155	0.256659	-3.37004
ACTR3	0.333351	6.54801	2.8253	0.0132837	0.19221	-3.37184
DCPS	-0.585966	3.96933	-2.55382	0.0226769	0.245112	-3.37269
KNTC1	1.0199	2.02086	2.47226	0.0265771	0.261053	-3.37379
DEPTOR	1.13813	1.56224	2.4407	0.0282526	0.268559	-3.37439
SERP2	-1.1821	3.02708	-2.44594	0.0279677	0.267098	-3.37778
SELP	1.40757	3.55422	2.64847	0.0188385	0.224115	-3.3779
COX17	0.415221	6.51733	2.82258	0.0133556	0.192283	-3.37811
B3GAT3	-0.480524	5.21737	-2.70214	0.0169493	0.21202	-3.37995
CNTN4	-0.835638	4.52225	-2.59082	0.021094	0.237728	-3.38041
OTULINL	-3.89068	3.98797	-2.42081	0.0293593	0.273355	-3.38143
COPRS	-0.461674	5.73135	-2.74821	0.0154755	0.204282	-3.38209
TSPAN18	0.723459	4.82458	2.73551	0.0158689	0.206686	-3.38219
SGMS1-AS1	0.789743	1.53792	2.4309	0.0287927	0.271226	-3.38363
THBD	0.932919	6.87989	2.82465	0.0133008	0.192217	-3.38515
RND1	0.996588	6.15835	2.81849	0.0134645	0.192899	-3.38638
NBPF15	-1.58029	1.6128	-2.41141	0.0298966	0.273919	-3.38888
ZNF791	0.412619	5.89592	2.79427	0.0141269	0.196682	-3.39024
FAM110A	0.875878	2.33401	2.47956	0.0262037	0.259697	-3.39118
PFAS	-1.09522	2.33166	-2.41015	0.0299694	0.273919	-3.39698
THUMPD1	0.374017	5.92538	2.78898	0.0142758	0.197394	-3.40112
ASH1L-AS1	0.842349	1.95045	2.44202	0.0281806	0.26835	-3.40166
ACE	0.908397	6.35792	2.81152	0.0136519	0.194085	-3.40458
KIAA0040	-0.606462	5.79187	-2.73264	0.0159594	0.206783	-3.40584
LINC01915	-1.59731	3.19114	-2.418	0.0295193	0.273919	-3.4096
POC1B-AS1	0.898619	2.34741	2.46303	0.027057	0.262453	-3.41038
DACT1	-1.00024	4.51423	-2.55276	0.0227238	0.245417	-3.41054
ZNF33B	0.630476	3.93222	2.62529	0.0197161	0.229973	-3.41078
SLC52A3	1.73324	1.11535	2.41661	0.0295982	0.273919	-3.41144
BTG3	-0.490191	5.25771	-2.68571	0.0175074	0.216524	-3.41149
ACHE	-1.41316	2.77685	-2.41097	0.0299224	0.273919	-3.41166
ZNF589	0.633965	2.41093	2.46415	0.0269984	0.262453	-3.41227
AC116351.1	-1.53542	1.57151	-2.39532	0.0308384	0.277355	-3.4123
TTC28	0.360718	5.48176	2.75465	0.0152799	0.203556	-3.4144
CCDC152	-1.48116	1.65238	-2.39407	0.0309125	0.277641	-3.41455
ZNF433	-1.06062	1.7075	-2.39338	0.0309538	0.277822	-3.41532
GBP4	0.479591	6.83565	2.80539	0.0138189	0.195611	-3.41921
OSTF1	0.345923	5.67728	2.76383	0.0150047	0.203424	-3.41974
CCDC90B	0.359985	5.5034	2.7519	0.015363	0.203629	-3.42036
IL32	0.810091	7.49232	2.79739	0.0140399	0.196682	-3.42323
NEBL	1.2492	2.12485	2.45377	0.0275468	0.264812	-3.42406
DZIP1L	-0.859008	2.48017	-2.4007	0.0305202	0.275817	-3.4265
MSC	-1.19262	4.67308	-2.56095	0.0223632	0.244282	-3.42791
ETS1	0.511869	7.42569	2.79787	0.0140264	0.196682	-3.42879
FGF9	-3.52663	3.89722	-2.38937	0.0311936	0.278451	-3.43055
NT5DC3	-1.47827	1.76651	-2.38336	0.0315564	0.278452	-3.43084
MAMSTR	-1.30218	1.84471	-2.38253	0.031607	0.278452	-3.43212
CEP85	1.03248	1.08601	2.38617	0.0313865	0.278452	-3.43296
TBX6	1.12417	1.77287	2.42267	0.029254	0.273112	-3.43369
DYNC1LI2	0.366965	7.0399	2.79708	0.0140485	0.196682	-3.43514
NAT14	-0.691285	4.41231	-2.56013	0.0223989	0.244282	-3.43547
DOCK7	-0.554328	5.18369	-2.65644	0.0185456	0.221732	-3.43673
CDK4	-0.55037	5.86335	-2.7215	0.0163142	0.208324	-3.43691
GLE1	-0.747708	2.96721	-2.42251	0.0292635	0.273112	-3.43896
VPS37D	-1.25413	1.75758	-2.37595	0.0320094	0.280018	-3.44149
AC099791.2	-1.55232	1.096	-2.37404	0.032127	0.280294	-3.44157
CD93	1.02364	7.02676	2.7932	0.014157	0.196682	-3.44181
RARRES2	-0.914831	8.55816	-2.77976	0.0145389	0.199955	-3.4422
KBTBD11	1.17665	2.15788	2.44757	0.0278796	0.266871	-3.44292
ATP8B1	0.937255	4.43949	2.6739	0.0179193	0.218936	-3.44391
PCGF2	0.565891	5.91101	2.7716	0.0147756	0.202175	-3.44491
CHST12	0.444097	5.10316	2.71156	0.0166375	0.21046	-3.44737
ARPC1A	0.435188	6.27566	2.77985	0.0145365	0.199955	-3.44802
LRPAP1	-0.599253	6.51878	-2.75718	0.0152034	0.203489	-3.44818
P2RY8	0.979549	2.89148	2.50052	0.0251583	0.25608	-3.44887
ANKRD29	1.00907	4.66203	2.69903	0.0170538	0.212917	-3.45064
CDH23	0.881274	2.22525	2.4332	0.0286653	0.270435	-3.45083
RAPGEF1	0.676301	5.06001	2.71586	0.0164968	0.209759	-3.45098
GXYLT2	-1.0793	3.19691	-2.4109	0.029926	0.273919	-3.45166
LRRC58	-0.451697	5.70735	-2.70583	0.0168266	0.211079	-3.45193
SLC23A3	0.995961	1.42051	2.38324	0.0315638	0.278452	-3.45583
KLHL24	0.38846	5.70405	2.74723	0.0155057	0.204282	-3.4572
TMEM8B	-1.41325	3.44508	-2.40364	0.0303478	0.275063	-3.4607
ABHD5	-0.766279	6.77892	-2.75634	0.0152289	0.203489	-3.46215
S100A11	-0.392679	9.19009	-2.74573	0.0155516	0.204682	-3.46495
AF064858.1	1.10782	0.947627	2.36215	0.0328694	0.282233	-3.46505
ELOF1	-0.528362	4.97823	-2.61889	0.0199652	0.231434	-3.47075
SPTBN1	0.423309	9.11162	2.73263	0.0159594	0.206783	-3.47272
EGFR	-1.31565	4.69225	-2.51645	0.0243902	0.252964	-3.47508
PRPH2	-1.26858	1.25106	-2.35045	0.033615	0.28513	-3.47638
KTN1	0.469076	7.93447	2.76273	0.0150375	0.203424	-3.47676
PDIA3	-0.353724	8.14454	-2.76337	0.0150183	0.203424	-3.481
SIRT5	0.624433	3.38232	2.52393	0.024038	0.251536	-3.48101
LRP1	-1.13882	7.57807	-2.75725	0.0152012	0.203489	-3.4849
LOX	-1.02315	5.18356	-2.58298	0.0214202	0.23901	-3.48817
RASA2	0.45162	4.46234	2.62665	0.0196634	0.229762	-3.49019
ZNF431	0.371989	4.70176	2.64348	0.0190243	0.225507	-3.49136
TMED4	-0.385325	6.12185	-2.72081	0.0163363	0.208324	-3.49145
LIMCH1	0.537716	6.80461	2.76722	0.0149045	0.203062	-3.49165
TWIST1	-2.50999	2.51695	-2.34264	0.034122	0.286758	-3.49493
AC010976.2	1.32656	1.77071	2.39663	0.0307607	0.277037	-3.49673
TP53RK	-0.735159	3.84285	-2.46342	0.027037	0.262453	-3.50112
MSC-AS1	-1.19938	3.60227	-2.40185	0.0304527	0.275586	-3.50359
NBEAL2	0.745949	3.29516	2.50007	0.0251802	0.25608	-3.50478
AGO3	0.455245	5.87103	2.73201	0.0159792	0.206783	-3.50878
RGS19	0.809311	3.09955	2.47918	0.026223	0.259697	-3.50888
PCDH17	0.754676	6.34282	2.75374	0.0153072	0.203629	-3.51049
CEP295NL	1.24332	1.10649	2.33852	0.0343924	0.287798	-3.513
SDK2	-1.85304	3.09119	-2.34158	0.0341911	0.286968	-3.51538
TPM2	-0.582208	8.19764	-2.74497	0.0155749	0.204784	-3.51616
RPLP0	-0.582233	9.68868	-2.70624	0.016813	0.211079	-3.51807
NSUN6	0.525857	4.74905	2.6449	0.0189711	0.225431	-3.51808
SERINC3	0.35165	7.18943	2.75263	0.0153408	0.203629	-3.51875
SRCAP	0.851445	2.38101	2.39844	0.0306535	0.276451	-3.52051
PTP4A3	0.913631	5.53478	2.72331	0.0162559	0.208167	-3.52131
TRIM2	0.436977	4.94676	2.65636	0.0185486	0.221732	-3.52195
PEG3	-1.09783	3.90776	-2.42309	0.0292306	0.273112	-3.52384
MAGEE1	-1.24288	1.26304	-2.31691	0.0358436	0.295279	-3.52529
FAM49B	-0.569903	4.02285	-2.4778	0.026293	0.259772	-3.527
DMKN	-2.68773	5.36151	-2.4423	0.028165	0.26835	-3.52718
ADAP2	1.22097	3.23765	2.51926	0.0242573	0.252823	-3.52778
AGO4	0.507182	3.899	2.54101	0.0232507	0.246045	-3.52846
SETD3	0.355403	5.16286	2.66439	0.0182578	0.221014	-3.53231
OSBPL10	-0.586524	5.35392	-2.61896	0.0199623	0.231434	-3.5367
ATP5MC3	-0.380311	7.51211	-2.73906	0.0157579	0.206177	-3.53733
RAB3D	0.481009	4.1713	2.56898	0.0220151	0.242351	-3.53896
POLD2	-0.529748	5.19539	-2.60883	0.020363	0.234297	-3.5399
HEG1	0.789133	7.19811	2.74038	0.0157171	0.206033	-3.54001
TADA3	-0.475216	5.22188	-2.61404	0.0201559	0.232618	-3.54002
CABP4	1.31659	1.20508	2.32561	0.0352527	0.292037	-3.54095
GLDN	-1.74691	2.04244	-2.30948	0.0363559	0.297083	-3.54108
MAP3K7CL	1.36831	3.00474	2.49999	0.0251843	0.25608	-3.54338
SYNJ2	0.74285	5.24853	2.68609	0.0174941	0.216524	-3.54377
SMPD2	-1.08921	2.15562	-2.30943	0.0363592	0.297083	-3.54631
CASC10	0.781921	2.17946	2.37204	0.0322508	0.280634	-3.54657
KIF26A	1.06468	4.05963	2.59053	0.021106	0.237728	-3.54771
GOLGA8A	0.491187	4.53691	2.60468	0.0205293	0.23527	-3.54838
FBXO11	0.355132	5.69021	2.69497	0.0171908	0.213467	-3.55133
GPIHBP1	1.68639	2.23552	2.41003	0.0299762	0.273919	-3.55142
SOX5	-0.768329	4.37429	-2.48915	0.0257203	0.2588	-3.55172
AGT	-2.75307	4.67128	-2.35924	0.033053	0.282936	-3.55494
SLC16A2	-0.975155	3.80832	-2.40547	0.0302414	0.275001	-3.55753
SLC29A3	-1.09908	1.86173	-2.29441	0.0374155	0.301206	-3.56133
CRK	0.475722	6.36447	2.72267	0.0162765	0.208167	-3.56203
MAFB	-0.796582	7.05735	-2.71043	0.0166744	0.21046	-3.56401
PLEKHA7	1.07219	1.97015	2.35149	0.033548	0.285114	-3.56635
ACTN4	0.467475	7.9209	2.71499	0.0165253	0.209918	-3.56678
RAPH1	0.665554	4.13285	2.55983	0.0224121	0.244282	-3.56776
LTC4S	1.15845	3.72388	2.53618	0.0234706	0.247176	-3.56826
MMEL1	1.06641	1.23976	2.3053	0.0366471	0.298315	-3.56884
PRICKLE2-AS1	-1.27335	2.46646	-2.29538	0.0373465	0.301012	-3.56896
CHCHD7	-0.499069	5.3387	-2.60736	0.0204215	0.234297	-3.56972
SETX	0.334034	6.26947	2.71245	0.0166083	0.210362	-3.57029
CDC37L1	-0.61158	4.6541	-2.51768	0.0243323	0.252964	-3.57278
FILIP1	1.12852	5.26344	2.68299	0.0176014	0.217072	-3.57886
POLR1E	-0.799595	3.4848	-2.37867	0.0318422	0.279114	-3.57988
H2AFY2	-0.916057	3.51365	-2.37026	0.0323611	0.280848	-3.58304
RCBTB1	0.712584	3.18227	2.4366	0.0284773	0.27	-3.58361
EMID1	-0.935648	6.33405	-2.65397	0.018636	0.22231	-3.58496
TSPAN11	-1.02758	6.04782	-2.6249	0.0197312	0.229973	-3.58551
ALKBH6	-0.854185	2.77359	-2.31121	0.0362357	0.297083	-3.58741
LNP1	-1.16526	1.13363	-2.27243	0.0390143	0.30677	-3.58821
RICTOR	0.422945	5.43897	2.65955	0.0184325	0.221732	-3.5905
NAALADL2	-1.02798	4.17357	-2.41218	0.0298526	0.273919	-3.59181
UTP3	-0.432601	5.10789	-2.57731	0.0216592	0.240044	-3.59249
MOB3B	0.708386	3.53873	2.48102	0.0261294	0.259235	-3.59254
SLC6A16	1.13334	1.35241	2.29721	0.0372166	0.300527	-3.59334
CCAR2	-0.586391	3.86931	-2.41121	0.0299084	0.273919	-3.59463
HMGN2	-0.463684	8.13306	-2.7023	0.016944	0.21202	-3.59715
ZNF214	-1.29514	1.32052	-2.26643	0.0394617	0.309313	-3.59885
MIS18A	-0.677471	3.50678	-2.36514	0.0326808	0.281574	-3.59905
ZNF703	-0.753404	4.58675	-2.48122	0.0261191	0.259235	-3.60037
PKN3	0.940162	3.49663	2.48262	0.0260486	0.259235	-3.60037
SLFN5	0.83682	6.77333	2.70921	0.0167146	0.21046	-3.60307
NAT1	-0.82461	1.32615	-2.26207	0.0397891	0.310524	-3.60429
RFX3	0.686578	4.61382	2.59609	0.0208775	0.236353	-3.60436
TRIM25	0.558629	5.39544	2.65652	0.0185427	0.221732	-3.60609
SLC44A3	-1.4314	3.1389	-2.29824	0.0371433	0.300305	-3.60945
LMAN2	-0.370582	6.54756	-2.68132	0.0176595	0.217585	-3.60987
RBSN	0.365384	4.27278	2.53175	0.0236742	0.248323	-3.61265
PRDX2	-0.342202	7.43012	-2.69597	0.017157	0.213397	-3.61834
VASH1	0.774916	4.53395	2.58573	0.0213055	0.238492	-3.61906
CYS1	-1.53503	4.15144	-2.3507	0.0335991	0.28513	-3.62071
SDF4	-0.352461	6.76668	-2.68327	0.0175918	0.217072	-3.62272
OTUD5	0.472697	5.02216	2.61014	0.0203106	0.233991	-3.62325
MCM8	0.719272	2.65026	2.35727	0.0331781	0.283255	-3.62498
CCNL2	0.361427	6.05299	2.67121	0.0180144	0.219858	-3.6329
FAM220A	-0.94485	2.44428	-2.25775	0.040117	0.311295	-3.63346
PIK3R1	-0.640477	6.60125	-2.65975	0.0184255	0.221732	-3.63415
SEMA4D	-1.74505	4.54978	-2.37303	0.0321895	0.280472	-3.63563
APTX	-0.583606	4.08651	-2.42133	0.0293301	0.273355	-3.63691
RIN3	0.635423	3.94357	2.49267	0.0255448	0.258044	-3.63896
UNC93B1	-0.695435	4.09165	-2.40773	0.0301098	0.27425	-3.64268
FAM221A	0.735129	2.6782	2.34632	0.0338825	0.286448	-3.6427
SMIM3	-0.764208	5.03015	-2.50542	0.0249194	0.255663	-3.64275
HACD2	0.50248	4.42627	2.54333	0.0231459	0.245969	-3.643
GPC3	1.51268	2.07501	2.31873	0.0357192	0.294816	-3.64314
CCL21	2.53519	4.93231	2.65875	0.0184617	0.221732	-3.64329
CCDC58	0.544518	3.5496	2.43448	0.0285945	0.270135	-3.64535
SLC22A15	-1.58447	1.87477	-2.23666	0.0417527	0.31651	-3.64581
TMEM185B	0.514788	3.63648	2.44536	0.0279987	0.267141	-3.64785
CMSS1	-0.786101	4.29271	-2.40921	0.0300239	0.273991	-3.65056
AC005332.3	0.925768	1.36518	2.2491	0.0407808	0.312449	-3.65141
AC233309.1	0.938363	2.85574	2.37774	0.0318992	0.279427	-3.65251
TMCC3	0.685614	4.52088	2.55769	0.0225058	0.244282	-3.65361
RAPGEF2	0.737495	5.76791	2.65622	0.0185537	0.221732	-3.6555
AC087500.1	-1.04961	1.02459	-2.22403	0.0427622	0.320095	-3.65701
MYO1B	0.831766	6.2771	2.67481	0.0178873	0.218936	-3.65747
ARHGAP5-AS1	-1.35944	2.33398	-2.23176	0.0421418	0.317829	-3.65854
SH3BP5	0.613594	7.20609	2.6771	0.0178068	0.218783	-3.65974
CCDC151	-1.09783	2.97567	-2.26474	0.0395884	0.309607	-3.66005
C7	1.82285	5.04381	2.64007	0.0191522	0.226819	-3.66122
CD55	0.648928	6.15503	2.66589	0.0182041	0.220612	-3.66368
FMO4	-1.31796	1.44103	-2.22165	0.042955	0.321038	-3.66422
EFNB2	0.764193	6.86952	2.67574	0.0178547	0.218936	-3.6654
APLNR	0.852676	6.51654	2.6743	0.0179053	0.218936	-3.66552
REV3L	-0.555525	6.85171	-2.65737	0.0185117	0.221732	-3.66566
EPB41L3	1.07105	3.59114	2.46999	0.0266944	0.261601	-3.66647
FGF2	-0.421348	5.25786	-2.54882	0.0228993	0.245969	-3.66649
CMTM7	-0.899842	2.49716	-2.24465	0.041126	0.314301	-3.6665
TTC13	0.624877	3.01757	2.36245	0.0328503	0.282233	-3.67087
KCNQ1	1.02199	2.12306	2.28883	0.0378154	0.303124	-3.67107
SMC2	0.417268	4.31715	2.50358	0.0250089	0.255971	-3.67162
PLS3	0.472735	6.27244	2.66051	0.0183977	0.221732	-3.6729
WEE1	-0.730448	4.47295	-2.43316	0.0286676	0.270435	-3.67392
PDE4B	0.614998	4.25246	2.51334	0.0245385	0.25334	-3.67472
ADRA2A	-1.70413	3.44163	-2.25726	0.0401545	0.311295	-3.67501
TMED1	-0.683794	5.00039	-2.49995	0.0251858	0.25608	-3.67545
RAB34	-0.65208	6.36976	-2.62483	0.019734	0.229973	-3.67594
TP53INP1	0.589677	5.01937	2.58655	0.0212714	0.238492	-3.67676
ADNP	0.367861	5.59612	2.62128	0.0198716	0.230961	-3.67722
LPCAT3	-0.807905	4.40988	-2.41955	0.0294309	0.273508	-3.67749
GFM1	0.433488	4.63441	2.54248	0.0231841	0.245969	-3.67766
MON1B	0.478336	5.0324	2.57978	0.0215551	0.2397	-3.67895
PDLIM2	-0.599074	6.09227	-2.60724	0.0204264	0.234297	-3.67934
PMM1	-0.661145	4.85452	-2.47724	0.0263218	0.259772	-3.67945
NRG2	-1.76408	2.15724	-2.21421	0.0435627	0.322984	-3.6805
LAMP1	-0.276952	7.51299	-2.66305	0.018306	0.221393	-3.68084
HAGLROS	1.30221	2.78512	2.36689	0.0325714	0.281551	-3.6829
SDC4	-0.903813	4.33304	-2.38221	0.0316262	0.278452	-3.68339
CRISPLD2	-0.613257	6.87068	-2.64351	0.0190231	0.225507	-3.68755
NAGLU	-0.645036	4.33238	-2.41124	0.0299066	0.273919	-3.6893
UBE2W	0.365348	4.76368	2.54231	0.0231918	0.245969	-3.69084
PCDH12	0.608362	4.30215	2.50336	0.0250194	0.255971	-3.69252
MINDY1	0.668089	3.64849	2.42416	0.0291703	0.273112	-3.6944
RTN4R	1.01163	1.15328	2.20963	0.0439415	0.324115	-3.69582
AC008608.2	-1.20586	1.90438	-2.20105	0.0446578	0.326743	-3.69674
STOM	0.676751	8.23076	2.63175	0.0194676	0.229463	-3.70095
GPC1	-0.822793	5.25727	-2.49069	0.0256436	0.258445	-3.7025
HOXA-AS2	0.872587	3.27163	2.38136	0.0316778	0.278454	-3.70365
ME3	0.838873	3.72836	2.4404	0.0282688	0.268559	-3.70393
CCDC85C	0.509777	3.64173	2.41018	0.0299678	0.273919	-3.7043
WDR78	0.726083	1.78049	2.23204	0.0421193	0.317829	-3.70581
PFN2	-0.635094	4.54116	-2.42928	0.0288833	0.271689	-3.70646
SLC35C1	0.71455	3.29377	2.38325	0.0315634	0.278452	-3.70696
ZKSCAN7	-1.23352	1.2196	-2.18978	0.0456154	0.32997	-3.70747
MYO10	0.837373	4.80476	2.5605	0.0223828	0.244282	-3.70912
MAMLD1	0.729007	2.41455	2.28018	0.0384435	0.305731	-3.70958
MYNN	0.472937	4.27564	2.48378	0.0259897	0.259235	-3.7096
TBC1D4	0.774582	4.7835	2.55896	0.02245	0.244282	-3.71161
CRELD1	0.523166	3.90849	2.44675	0.0279237	0.266871	-3.71284
AC092171.4	1.05029	0.923745	2.1899	0.0456054	0.32997	-3.71394
SRRM3	-1.77291	2.48908	-2.19207	0.0454196	0.32928	-3.71422
LURAP1	-1.14345	2.47285	-2.19941	0.0447963	0.327292	-3.71623
FRZB	-0.913547	7.41311	-2.63522	0.0193353	0.228781	-3.717
ZNF853	-0.835382	2.83054	-2.23326	0.0420227	0.317456	-3.71736
PAN2	0.60289	3.83943	2.44139	0.0282151	0.268483	-3.71764
KIF17	0.875243	2.3296	2.27251	0.0390084	0.30677	-3.71905
DENND4C	0.458922	4.62488	2.51637	0.0243942	0.252964	-3.71931
ZNF213	-1.20405	2.51334	-2.19704	0.0449968	0.327845	-3.71938
RB1	0.554039	5.46056	2.59757	0.0208172	0.236088	-3.71955
KCTD20	0.358674	5.59985	2.5974	0.0208242	0.236088	-3.72027
ABCD4	0.558145	5.17539	2.57329	0.0218304	0.24079	-3.72046
IFT52	-0.432844	4.52569	-2.43773	0.0284154	0.269608	-3.72046
RNF38	0.519508	5.08591	2.5636	0.0222474	0.244089	-3.72182
PLA2G4C	0.730341	3.96038	2.46528	0.0269393	0.262453	-3.72257
FAM193B	0.57534	4.49787	2.50592	0.0248954	0.255616	-3.72384
GRK2	0.423915	4.95208	2.54284	0.0231676	0.245969	-3.72737
EVL	0.497388	5.41578	2.58567	0.0213078	0.238492	-3.72833
MLST8	-0.635915	4.01754	-2.34845	0.033744	0.285669	-3.72963
C3orf80	0.932256	2.03461	2.23797	0.0416493	0.316166	-3.72967
NSMCE1	-0.516728	5.25893	-2.50952	0.0247215	0.254628	-3.72974
SLC25A38	-0.583326	3.6459	-2.3137	0.0360639	0.296325	-3.73
LHX6	1.34578	3.15165	2.3919	0.0310421	0.278258	-3.73019
ETS2	0.36166	7.94456	2.62798	0.019612	0.229571	-3.7302
SLC45A1	0.875586	1.93056	2.22971	0.042306	0.318185	-3.73118
AL354861.3	-1.81763	1.93745	-2.17725	0.0467033	0.334375	-3.73231
NCK1	0.56963	5.57447	2.59919	0.0207511	0.236088	-3.73249
RCSD1	-0.906122	5.66037	-2.51707	0.0243611	0.252964	-3.73338
PRSS12	-1.41351	2.80399	-2.20124	0.0446416	0.326743	-3.73488
ARL6IP1	0.501792	6.55951	2.63301	0.0194196	0.229364	-3.73711
TMEM64	-0.776573	4.12033	-2.34383	0.0340442	0.286548	-3.73717
CTSD	-0.433149	7.85665	-2.62961	0.0195494	0.229463	-3.73888
DUSP19	0.702129	2.74967	2.29557	0.0373328	0.301012	-3.73983
DYNLRB1	-0.291195	7.81458	-2.62943	0.0195566	0.229463	-3.73996
ADAMTSL5	-0.872029	2.09305	-2.17584	0.0468275	0.334861	-3.74023
BAIAP2-DT	0.53708	3.20292	2.33827	0.0344091	0.287798	-3.74154
LRRN4CL	-1.5018	4.22794	-2.28395	0.0381685	0.304837	-3.74218
FKBP9	0.482768	6.47867	2.62868	0.0195854	0.229463	-3.7422
SWAP70	0.552025	6.54427	2.63036	0.0195207	0.229463	-3.7429
ERG	0.940592	5.5716	2.60375	0.0205668	0.23527	-3.74447
FKBP7	-0.624767	4.94912	-2.46025	0.0272033	0.263441	-3.74523
LINC00342	0.865174	2.01286	2.23022	0.0422648	0.318185	-3.74701
DENND1A	0.752857	2.90779	2.31373	0.036062	0.296325	-3.7472
WFDC2	-1.89507	2.94529	-2.18036	0.046431	0.333015	-3.7497
MMP1	-4.64909	3.71243	-2.17049	0.0473003	0.335975	-3.7506
TM6SF1	1.28916	2.29083	2.27314	0.0389611	0.30677	-3.7517
METTL26	-0.311632	6.17698	-2.58689	0.0212571	0.238492	-3.75387
TTL	0.508454	4.62752	2.50044	0.0251623	0.25608	-3.75602
EMC7	-0.371213	6.30195	-2.59003	0.0211267	0.237757	-3.75693
PTGS2	-1.70465	7.24929	-2.5776	0.0216468	0.240044	-3.75701
ACSS1	0.535132	3.64617	2.3807	0.0317182	0.278585	-3.75888
CETN2	-0.562601	5.16681	-2.47772	0.0262973	0.259772	-3.75938
KDM5A	0.303933	6.43392	2.61427	0.0201469	0.232618	-3.76101
MLKL	0.645732	5.14089	2.55548	0.0226035	0.244722	-3.76157
CACNA2D1	-0.860488	3.73475	-2.28459	0.0381218	0.304649	-3.76356
HOXA7	0.516178	4.31282	2.46474	0.0269675	0.262453	-3.76362
ETHE1	-0.661965	5.19214	-2.47263	0.0265585	0.261053	-3.76397
YPEL2	0.565297	5.87048	2.59843	0.0207821	0.236088	-3.76406
STEAP3	0.969481	1.03134	2.15388	0.0487962	0.340769	-3.76463
BAHD1	0.619553	3.92207	2.41537	0.0296693	0.273919	-3.76551
GATB	-0.996007	2.47417	-2.17427	0.0469657	0.33541	-3.76724
ZNF419	0.734829	2.58238	2.26013	0.0399359	0.311003	-3.76727
TYK2	0.517231	4.34862	2.4569	0.0273802	0.263938	-3.76984
CREB5	0.974255	4.42498	2.49703	0.0253294	0.256659	-3.76985
NDRG4	0.860556	2.25671	2.2356	0.0418367	0.316781	-3.76994
INO80C	0.511213	4.00983	2.42271	0.0292522	0.273112	-3.77016
ALG1L2	-1.46863	1.66594	-2.14848	0.0492924	0.341973	-3.77045
CDKN1B	0.387648	5.82601	2.5856	0.021311	0.238492	-3.7705
TRIP6	-0.662476	5.37998	-2.48738	0.025809	0.2588	-3.7706
TMEM136	0.783642	3.36969	2.36654	0.0325929	0.281551	-3.77079
USP34	0.339527	5.9684	2.59162	0.0210612	0.237719	-3.77104
NAXE	-0.440721	5.03849	-2.46901	0.0267452	0.261806	-3.77136
DENND3	0.690791	4.24556	2.46257	0.0270813	0.262453	-3.77318
IGHA1	-1.48359	8.99688	-2.59752	0.0208191	0.236088	-3.77349
TTC8	-0.969206	2.45858	-2.166	0.0477003	0.337062	-3.77402
SURF1	-0.526703	5.20346	-2.47631	0.0263692	0.259772	-3.77587
EVA1C	0.875021	4.70973	2.52131	0.0241608	0.252018	-3.7782
PIK3CA	0.30625	5.35423	2.54428	0.0231031	0.245969	-3.77856
SNRPD3	-0.300685	6.85986	-2.6029	0.0206009	0.23527	-3.77875
ARPC2	0.3679	7.88263	2.60304	0.0205955	0.23527	-3.77917
AL355001.2	-1.00406	2.27787	-2.15014	0.0491393	0.34189	-3.78007
FUBP3	0.361302	4.78836	2.49146	0.0256051	0.258445	-3.78166
SPIB	-1.14136	1.01145	-2.13525	0.0505272	0.346043	-3.7823
NFATC1	1.0559	4.61805	2.51739	0.0243459	0.252964	-3.78386
AP3M1	0.447019	4.03595	2.41129	0.0299039	0.273919	-3.7843
PHLDB1	-0.457382	6.49016	-2.58001	0.0215452	0.2397	-3.78524
GRHPR	-0.455036	5.93196	-2.54333	0.0231458	0.245969	-3.78777
EXOC3L4	-1.69463	2.77765	-2.14903	0.0492411	0.341973	-3.78818
ABHD4	-0.819357	3.14482	-2.20554	0.0442815	0.325161	-3.78886
MYO7B	1.24197	1.0731	2.14182	0.0499105	0.343586	-3.78907
AC100830.1	0.786153	2.70906	2.2679	0.0393515	0.30865	-3.78926
FREM1	-1.2626	1.15472	-2.13118	0.0509125	0.347232	-3.78936
PXN	0.496605	5.72283	2.57314	0.0218366	0.24079	-3.78955
ZNF773	0.779718	1.93562	2.19704	0.0449965	0.327845	-3.79091
ZDHHC13	0.798525	2.75451	2.28124	0.0383657	0.305305	-3.79093
CTDSPL	-0.433298	5.31899	-2.48396	0.0259805	0.259235	-3.7918
C1R	-0.959452	8.55049	-2.59211	0.0210408	0.237719	-3.79284
GALNT15	0.936804	3.74876	2.39033	0.031136	0.278258	-3.79379
SQSTM1	-0.485351	8.63559	-2.5854	0.0213193	0.238492	-3.7942
FILIP1L	-0.591411	7.82377	-2.59916	0.0207524	0.236088	-3.79483
TPP2	-0.378248	5.0512	-2.45758	0.0273443	0.263938	-3.79499
TSPAN7	0.972147	6.40415	2.60317	0.02059	0.23527	-3.79695
TSPAN12	0.503621	5.57021	2.55791	0.0224964	0.244282	-3.80128
THAP9	0.691347	1.90531	2.17254	0.0471179	0.33541	-3.80221
ANG	-1.04752	3.71487	-2.23982	0.041504	0.315595	-3.80226
SLC25A4	0.655309	4.83012	2.5032	0.0250275	0.255971	-3.80363
ARHGAP24	-0.620981	5.2844	-2.45755	0.0273459	0.263938	-3.805
MGP	0.721842	9.22779	2.54586	0.0230318	0.245969	-3.80521
ANXA11	-0.411447	7.02168	-2.5891	0.0211652	0.237986	-3.80678
RABL2A	-1.45031	1.68322	-2.12216	0.0517771	0.348625	-3.80769
GGACT	0.977127	1.45041	2.14813	0.0493242	0.341973	-3.80835
LRP5L	-1.09342	1.60181	-2.12037	0.0519495	0.348625	-3.80845
ZC2HC1A	-0.524003	5.54038	-2.49406	0.0254759	0.257546	-3.81016
PIGK	-0.478246	4.79722	-2.41237	0.0298413	0.273919	-3.81178
ATP2B1	-0.401111	6.62063	-2.57462	0.0217733	0.240516	-3.81201
RAB11FIP3	0.629835	3.61933	2.34323	0.0340834	0.286693	-3.81262
LIPA	0.424641	5.42068	2.5373	0.0234194	0.247061	-3.81484
RRAS2	-0.870198	3.71357	-2.24023	0.0414716	0.315595	-3.81982
MYDGF	-0.534212	6.4959	-2.55851	0.0224699	0.244282	-3.82028
MAP4K2	0.794638	4.02951	2.41261	0.0298278	0.273919	-3.82037
TMEM144	0.844877	3.00492	2.27263	0.0389989	0.30677	-3.82043
DALRD3	-0.522634	4.50982	-2.36671	0.0325826	0.281551	-3.82333
XAF1	0.722819	7.41725	2.58468	0.0213491	0.238623	-3.82481
CYFIP1	0.399677	5.92012	2.55905	0.0224463	0.244282	-3.82972
SDC1	-0.917583	2.33917	-2.11983	0.0520023	0.348625	-3.83052
KPNA2	0.696097	4.50142	2.45661	0.0273955	0.263938	-3.8313
LCORL	0.492495	4.65983	2.46449	0.0269805	0.262453	-3.83156
MAGIX	-1.16501	1.27436	-2.10194	0.0537639	0.351165	-3.83167
MAPK10	-1.13004	5.75844	-2.4516	0.0276627	0.265343	-3.83267
SNAP47	-0.723373	3.67835	-2.24347	0.0412182	0.314494	-3.83279
RASIP1	0.796632	5.87353	2.56668	0.022114	0.243031	-3.83343
RIPOR1	0.549506	5.6625	2.54673	0.0229926	0.245969	-3.83615
AL139393.2	0.876204	1.42875	2.12844	0.0511736	0.347434	-3.83673
LRIG1	0.786321	3.87601	2.382	0.0316394	0.278452	-3.8369
TNFRSF10A	1.02533	3.88334	2.40206	0.0304406	0.275586	-3.83853
SGIP1	0.467023	4.3305	2.41315	0.0297968	0.273919	-3.83943
MZB1	-1.55578	2.52389	-2.10731	0.0532293	0.350661	-3.84082
CAV2	0.669797	7.05786	2.57929	0.0215754	0.239722	-3.84307
SPAAR	1.02215	2.50353	2.2169	0.0433424	0.322414	-3.84392
BLOC1S4	-0.72547	4.4343	-2.32566	0.0352493	0.292037	-3.84608
ARPC1B	0.555716	6.3273	2.56977	0.021981	0.242178	-3.84664
TTN	0.86	2.8671	2.25088	0.0406433	0.311757	-3.84671
APOBEC3F	-0.843508	2.25781	-2.106	0.0533593	0.350661	-3.84732
CUEDC2	-0.388029	5.87834	-2.51042	0.0246785	0.254385	-3.84752
RGL2	0.543588	5.7096	2.54266	0.0231761	0.245969	-3.84757
SMCO4	0.521751	3.9136	2.36644	0.0325995	0.281551	-3.84765
COMMD7	0.337308	5.64025	2.53027	0.0237428	0.248844	-3.84847
SPTBN5	1.1887	1.46576	2.11989	0.0519966	0.348625	-3.84934
ENOX1	-1.05807	1.28326	-2.0887	0.0551021	0.353397	-3.84967
EPS8L1	0.680065	2.73717	2.22157	0.0429617	0.321038	-3.85076
SPOP	0.29218	6.22019	2.55694	0.0225388	0.244331	-3.85257
HIVEP3	-0.922526	3.4964	-2.1987	0.0448559	0.327363	-3.85412
ARHGAP18	0.483208	6.13197	2.55767	0.022507	0.244282	-3.85435
RECQL5	0.575078	3.08931	2.25255	0.0405148	0.311757	-3.85634
CEP85L	-0.547155	5.3008	-2.44012	0.0282844	0.268559	-3.85753
CRY1	0.574046	3.65775	2.33378	0.0347055	0.289514	-3.85776
AL354920.1	-0.932795	1.29831	-2.08253	0.0557366	0.354692	-3.85803
SPRY3	1.08575	1.00462	2.09918	0.0540405	0.35227	-3.85857
ATL2	0.581597	4.11506	2.38545	0.0314302	0.278452	-3.86023
PSD3	-0.797436	5.90486	-2.47652	0.0263587	0.259772	-3.8604
AK4	0.639108	3.07738	2.254	0.0404031	0.311634	-3.86239
AC137767.1	-1.10448	2.72948	-2.11872	0.0521102	0.348625	-3.8627
CYC1	-0.386913	6.06206	-2.51508	0.0244554	0.253078	-3.86295
PNPLA7	-0.929974	2.33279	-2.0972	0.0542396	0.35268	-3.86298
HIST1H2BD	0.758392	2.68077	2.2144	0.043547	0.322984	-3.86581
CAP2	0.806067	2.25015	2.16927	0.0474085	0.336086	-3.86617
TOX	-1.17091	4.35307	-2.25321	0.0404638	0.311634	-3.86755
LRRC59	-0.412997	4.91271	-2.39856	0.0306464	0.276451	-3.86903
KAT5	-0.527879	4.81368	-2.37371	0.0321477	0.280294	-3.86973
SIN3B	0.443691	4.92533	2.4597	0.0272325	0.263528	-3.87184
FRYL	0.480717	5.80719	2.53306	0.023614	0.248288	-3.87223
SSC5D	-1.56262	5.04453	-2.29032	0.0377085	0.302633	-3.87317
GATA2-AS1	1.34274	2.73996	2.26614	0.0394833	0.309313	-3.87433
AC116667.1	1.26094	0.869033	2.07964	0.056036	0.356136	-3.87474
ZNF613	0.9139	1.70208	2.11773	0.0522059	0.348625	-3.87549
FOXC1	0.998854	4.16419	2.40725	0.0301378	0.27425	-3.87578
CLHC1	-1.18324	1.07462	-2.06803	0.0572539	0.358551	-3.87614
FCHSD2	0.67239	4.04276	2.38573	0.0314129	0.278452	-3.87648
MMP24OS	-0.544936	5.69955	-2.46724	0.0268374	0.262219	-3.87757
SLC9A3R2	0.61347	8.92117	2.51572	0.0244251	0.252964	-3.87812
ASRGL1	0.86816	4.52426	2.4451	0.028013	0.267141	-3.88052
CSF2RB	1.14653	4.22763	2.43114	0.0287792	0.271226	-3.8806
CD2BP2	-0.372128	5.45349	-2.45381	0.0275445	0.264812	-3.88089
LINC01315	-1.21123	1.23362	-2.06526	0.0575488	0.359256	-3.88209
MSN	0.52171	7.76511	2.5476	0.0229535	0.245969	-3.88295
TMEM268	-0.957301	1.88467	-2.07029	0.0570151	0.358428	-3.88295
ZNF319	0.904011	2.17145	2.16019	0.048223	0.339112	-3.88399
P2RY14	-1.40986	4.1434	-2.21152	0.0437851	0.323289	-3.88668
AC010478.1	-2.55632	1.85985	-2.06751	0.0573095	0.358551	-3.88839
OBSCN	-1.54253	4.25543	-2.204	0.0444099	0.325841	-3.88964
PEF1	0.567401	5.62387	2.51608	0.0244081	0.252964	-3.89109
RERGL	2.1123	2.81736	2.30333	0.0367844	0.298674	-3.89175
ZNF217	-0.532108	5.11063	-2.3994	0.0305968	0.276319	-3.89247
CLEC11A	-1.15196	6.5632	-2.48676	0.0258396	0.2588	-3.89308
STXBP1	0.49124	5.13288	2.47002	0.0266928	0.261601	-3.89568
DOCK4	0.842446	4.49209	2.42879	0.0289104	0.27175	-3.89583
STX5	-0.317274	5.11973	-2.41591	0.0296381	0.273919	-3.89614
PRDM11	-0.781668	2.79851	-2.11482	0.0524901	0.349175	-3.89628
GCNA	0.8322	1.1519	2.06419	0.0576622	0.359477	-3.89669
ADAMTS15	1.42439	0.889093	2.06472	0.0576061	0.359443	-3.89845
UTRN	0.540355	7.22315	2.54815	0.0229291	0.245969	-3.89848
LTB4R	1.01494	1.88525	2.13299	0.0507405	0.347062	-3.90014
OGDH	0.369652	4.61525	2.40483	0.0302783	0.275063	-3.90232
EGLN2	0.677622	2.67869	2.18107	0.0463692	0.333015	-3.90246
FXYD1	-0.783149	8.21882	-2.53691	0.0234372	0.247061	-3.90265
FAM189A2	1.00457	2.78467	2.21358	0.0436146	0.32309	-3.90284
LINC02482	-1.38288	1.58074	-2.05342	0.058822	0.362718	-3.90309
MSRB1	-0.526695	3.88496	-2.23785	0.0416591	0.316166	-3.90311
SKIL	0.615005	6.2385	2.53683	0.0234409	0.247061	-3.90519
ARRDC2	0.425408	4.4625	2.39159	0.0310607	0.278258	-3.90571
AC015712.2	-0.96871	1.91777	-2.05423	0.058734	0.362516	-3.90582
FZD7	-1.29685	4.97413	-2.30727	0.0365095	0.297934	-3.90592
KDR	0.908062	6.61155	2.54555	0.0230459	0.245969	-3.90598
PIK3R3	0.619361	6.11868	2.53212	0.0236571	0.248323	-3.90679
HNRNPA1P48	0.540259	3.22324	2.24291	0.0412618	0.314606	-3.90725
TSPOAP1	-1.16528	1.20976	-2.0463	0.0595996	0.365622	-3.90824
AGAP5	-1.18352	1.23396	-2.04642	0.0595862	0.365622	-3.90845
RBMS3	-0.351264	6.61106	-2.52185	0.0241353	0.252018	-3.91002
LAP3	0.453009	7.24759	2.54173	0.023218	0.245969	-3.9102
SYNJ1	0.506267	3.67726	2.29011	0.0377236	0.302633	-3.91361
ZNF514	0.413184	3.63958	2.27676	0.0386944	0.306508	-3.91361
PGM5-AS1	1.00962	2.05471	2.13243	0.0507938	0.347062	-3.91396
GPR137	-0.409719	4.41365	-2.30942	0.03636	0.297083	-3.91586
DCAF15	0.572061	3.80543	2.32081	0.0355773	0.293983	-3.91627
MT-ATP6	-0.459658	14.2724	-2.3813	0.031682	0.278454	-3.91639
INSR	1.21534	6.2062	2.53707	0.0234298	0.247061	-3.91697
LINC00891	-1.26031	3.16175	-2.09934	0.0540241	0.35227	-3.9172
SLC25A12	-0.604039	3.62749	-2.19456	0.0452074	0.328649	-3.91881
MT-CO2	-0.447154	13.7251	-2.38874	0.0312317	0.278452	-3.92187
CFLAR	0.617268	7.43259	2.53211	0.0236575	0.248323	-3.92218
TNK2	0.52067	4.01942	2.32782	0.035104	0.291541	-3.92531
TSKU	-1.22655	3.21195	-2.10437	0.0535214	0.350661	-3.92581
PRKAR2B	-1.36634	5.65404	-2.36701	0.0325638	0.281551	-3.92596
AC006942.1	-1.23054	1.81412	-2.03805	0.0605134	0.368399	-3.9265
AC017071.1	0.823618	1.03239	2.0374	0.0605857	0.368399	-3.92735
CLPTM1	-0.368486	5.42546	-2.42586	0.0290748	0.272666	-3.92849
SNX18	0.4798	4.48225	2.38418	0.0315067	0.278452	-3.92879
MT1E	-0.546323	6.05961	-2.46882	0.0267552	0.261806	-3.92911
ARHGEF26	-0.78533	3.96755	-2.20698	0.044161	0.325003	-3.92969
VASH1-AS1	0.8194	2.48885	2.15911	0.0483208	0.339166	-3.93035
CHAF1B	0.92976	1.13185	2.04032	0.0602606	0.367957	-3.93319
PHF23	0.427825	4.58264	2.39132	0.0310766	0.278258	-3.93522
RNF44	0.525524	4.64863	2.40356	0.0303529	0.275063	-3.9362
CMC4	1.0054	0.91369	2.03086	0.061319	0.370625	-3.93833
SOX15	-1.87078	2.42368	-2.03316	0.0610602	0.369742	-3.9393
CDKL3	-0.861503	2.69067	-2.06415	0.0576664	0.359477	-3.94145
ULK2	-0.855642	3.82842	-2.17292	0.0470849	0.33541	-3.94166
SCNM1	-0.512786	4.54211	-2.30173	0.0368974	0.299054	-3.9418
AC010524.1	0.869949	1.44061	2.05123	0.0590595	0.363498	-3.9432
ADAMTS1	-0.555769	7.89581	-2.5179	0.0243217	0.252964	-3.94357
CAMKK1	0.779819	3.36126	2.24767	0.040891	0.313052	-3.94663
MTMR2	0.36465	4.44169	2.35891	0.033074	0.282936	-3.94799
VAMP7	0.417891	4.19897	2.33251	0.0347904	0.289853	-3.94817
ZNF502	-0.701892	2.54947	-2.06006	0.0581049	0.360839	-3.95016
COL4A4	0.822106	2.46471	2.13813	0.0502558	0.344724	-3.95066
C5orf15	-0.419292	5.23413	-2.39073	0.0311119	0.278258	-3.95075
BLVRB	-0.582783	6.42817	-2.48087	0.0261369	0.259235	-3.95103
C2CD2L	0.567528	3.33787	2.21948	0.0431315	0.321758	-3.95134
DNAJC16	0.549409	3.93067	2.31053	0.0362831	0.297083	-3.95136
ZNF85	0.829114	3.04369	2.20324	0.0444736	0.325841	-3.9519
HHIP-AS1	-1.97102	3.8103	-2.08536	0.055445	0.354147	-3.9527
CDHR3	-1.43067	1.6097	-2.01783	0.0628062	0.374781	-3.95274
PARVA	-0.473884	6.36162	-2.48116	0.0261224	0.259235	-3.95343
BLOC1S5	0.541327	4.13194	2.33212	0.0348165	0.289887	-3.95343
AGPAT4	0.491974	3.43149	2.22949	0.0423229	0.318185	-3.95816
AC090152.1	-1.06654	3.21333	-2.09273	0.054692	0.352792	-3.9585
Z93930.2	-0.691032	3.36411	-2.13018	0.0510077	0.347434	-3.95897
PARP3	-0.818371	2.71421	-2.06169	0.0579299	0.360093	-3.95957
TNC	1.55675	5.79397	2.50607	0.0248883	0.255616	-3.96062
VWA1	0.674541	7.20113	2.51345	0.0245332	0.25334	-3.96168
AP001043.1	1.02795	1.25594	2.02875	0.0615577	0.371087	-3.96239
APBA1	-1.28354	1.61429	-2.01015	0.0636971	0.376237	-3.96247
CHID1	-0.509001	5.48512	-2.40392	0.0303316	0.275063	-3.96249
STPG1	0.59669	2.3915	2.11773	0.0522062	0.348625	-3.96269
CEMIP2	0.786035	5.71914	2.48874	0.0257407	0.2588	-3.96291
LYPD3	-1.5474	1.73262	-2.01018	0.0636937	0.376237	-3.96488
KIAA0825	-1.35079	2.04017	-2.01125	0.0635691	0.376156	-3.96565
SMAD5	0.332683	6.49155	2.50473	0.0249532	0.255809	-3.96603
AC093157.1	0.503898	3.32153	2.21483	0.0435123	0.322984	-3.96743
EXOC3L2	0.859369	5.68444	2.48604	0.0258761	0.2588	-3.96788
ZNF830	-0.3533	4.97183	-2.35465	0.0333452	0.283758	-3.96814
NFATC4	-0.606872	4.82091	-2.30606	0.0365935	0.298248	-3.96833
ICA1	0.912653	4.43268	2.38458	0.0314824	0.278452	-3.96947
CNFN	1.16994	2.48847	2.139	0.0501739	0.344342	-3.96948
GPS2	-0.593505	4.13813	-2.21741	0.0433006	0.322369	-3.97044
AIF1L	0.706615	4.61401	2.38836	0.0312542	0.278452	-3.97133
CD3EAP	-0.774886	2.97932	-2.07643	0.0563701	0.356674	-3.97229
ASGR1	1.02944	2.28993	2.11311	0.0526578	0.349947	-3.97289
INPP5D	0.996609	3.65104	2.28724	0.0379305	0.303675	-3.97351
ICAM2	0.880131	6.71493	2.50874	0.0247591	0.254815	-3.97397
SYCP2	-0.907433	2.95357	-2.06544	0.0575289	0.359256	-3.97465
TPD52	0.665818	3.27338	2.20723	0.0441403	0.325003	-3.97788
NUMBL	-0.913838	4.86299	-2.27598	0.0387514	0.306508	-3.97883
ARHGAP31	0.706915	5.38167	2.45447	0.0275093	0.264812	-3.979
TNFRSF18	0.916994	1.87993	2.05748	0.0583825	0.361536	-3.97906
ZNF343	-0.998921	1.73619	-1.99757	0.0651826	0.379876	-3.9804
REX1BD	-0.265829	6.78217	-2.4909	0.0256329	0.258445	-3.98139
SASH1	0.558824	6.31574	2.49491	0.0254342	0.257521	-3.9828
SUSD3	-1.20024	2.13744	-2.00293	0.0645464	0.378622	-3.98365
CAMK2G	0.551558	4.37638	2.3491	0.033702	0.285499	-3.98406
MT-CO3	-0.439825	14.0227	-2.34535	0.0339451	0.286448	-3.9873
AC103736.1	0.955233	0.950023	1.99348	0.0656724	0.380259	-3.98739
HSPA6	0.877735	7.07347	2.49978	0.0251943	0.25608	-3.98762
JCHAIN	-1.35102	6.87753	-2.45317	0.0275791	0.264856	-3.98849
SIGMAR1	-0.467892	4.66225	-2.29149	0.0376247	0.302334	-3.98914
C15orf41	0.573305	2.67967	2.1318	0.0508534	0.347062	-3.9893
OLFML3	-1.26613	6.10203	-2.3873	0.0313179	0.278452	-3.99072
PGM1	-0.634679	4.67841	-2.27614	0.0387395	0.306508	-3.99091
SPACA9	0.697657	2.7489	2.14183	0.0499095	0.343586	-3.99233
ADAM17	0.569679	5.23327	2.4303	0.0288261	0.271345	-3.99267
AC008467.1	0.721564	1.72863	2.03332	0.0610423	0.369742	-3.99456
GFOD2	0.723386	4.36824	2.35561	0.0332838	0.283758	-3.99636
KDM1B	-0.606913	3.04255	-2.07875	0.0561285	0.35615	-3.99706
ADGRF5	0.964565	7.01022	2.4944	0.025459	0.257546	-3.9977
NAF1	-0.61851	3.7259	-2.14539	0.0495778	0.342388	-3.99835
PDE1C	0.715221	5.57805	2.45807	0.0273184	0.263938	-3.99852
G3BP1	0.314601	6.41339	2.4822	0.0260698	0.259235	-4.00242
PHF20L1	0.248783	6.29678	2.47663	0.0263529	0.259772	-4.00254
WNT5A	-2.13545	4.40969	-2.09592	0.0543685	0.352792	-4.0043
LINC00346	-1.163	2.70244	-2.01568	0.063054	0.375178	-4.00587
JMJD4	-0.667129	3.33605	-2.09372	0.0545913	0.352792	-4.00684
PPP1R14A	-0.72764	7.72144	-2.48254	0.0260525	0.259235	-4.00687
ADGRL4	0.82749	6.95636	2.49003	0.0256761	0.258574	-4.00723
FAM43A	0.545052	6.17449	2.47702	0.0263332	0.259772	-4.00728
CLASP2	0.521457	4.80631	2.37519	0.0320561	0.28024	-4.00863
AC096642.1	1.03552	1.21096	1.99539	0.0654436	0.379876	-4.00911
MARVELD2	1.12327	1.52988	2.01668	0.062939	0.374986	-4.01023
TMTC3	0.426569	4.75083	2.3636	0.032778	0.282041	-4.01075
ARSG	-1.328	2.16728	-1.98217	0.0670449	0.383506	-4.01083
AC108463.3	0.746158	1.93916	2.04342	0.0599168	0.366711	-4.01083
PDGFC	-1.37275	3.58403	-2.07012	0.0570336	0.358428	-4.01266
TCF21	-1.19018	7.97278	-2.475	0.0264362	0.260237	-4.01316
FRAS1	-1.07502	0.964847	-1.96655	0.0689821	0.388487	-4.01358
HYAL2	1.03069	6.62627	2.48711	0.0258221	0.2588	-4.0136
RBP7	0.826393	6.71885	2.48652	0.0258517	0.2588	-4.01409
SLC19A1	1.18686	1.42838	2.01238	0.063438	0.376156	-4.01479
TSHZ2	-0.477661	6.06607	-2.42557	0.0290911	0.272666	-4.01662
AQP1	1.00232	6.23342	2.48092	0.0261345	0.259235	-4.01669
PRPSAP1	0.403971	5.18161	2.40437	0.0303056	0.275063	-4.01759
MID1IP1	-0.514378	5.13236	-2.32722	0.0351441	0.291689	-4.02055
APPBP2	0.277383	5.43339	2.41476	0.0297043	0.273919	-4.02121
HGH1	-0.861911	2.46807	-2.00808	0.0639398	0.376579	-4.02133
AC116407.2	0.609358	2.67597	2.11475	0.0524964	0.349175	-4.02146
PLEKHO1	0.418012	5.40699	2.42064	0.029369	0.273355	-4.02148
TTC4	-1.02316	1.2526	-1.96353	0.0693626	0.389106	-4.02151
SOD3	-1.41893	8.19818	-2.46801	0.0267974	0.262023	-4.0232
MAP1A	-0.544429	4.48035	-2.23949	0.0415296	0.315595	-4.02341
ZFP64	-0.677749	2.84868	-2.03649	0.0606872	0.368675	-4.02549
HAAO	-1.85735	4.95238	-2.1769	0.0467341	0.334375	-4.02577
CDK7	0.659142	3.17746	2.17207	0.0471599	0.33541	-4.02605
IRF2BP1	-0.863389	3.51324	-2.08818	0.055156	0.353397	-4.02605
ZEB2	-0.601142	8.38116	-2.46472	0.0269686	0.262453	-4.02741
CHPF2	-0.594583	3.72321	-2.14113	0.0499749	0.343695	-4.0276
SETD5	0.333892	6.22883	2.46279	0.02707	0.262453	-4.02775
CDC27	0.346719	5.59297	2.42693	0.0290146	0.272339	-4.02819
NRROS	0.791352	1.6115	2.00898	0.0638343	0.376465	-4.02862
ALG3	-0.802695	4.07307	-2.15819	0.0484038	0.339166	-4.02959
ZNF235	0.506521	2.24829	2.04927	0.0592737	0.364373	-4.02993
LGI2	-1.07056	2.07613	-1.96298	0.0694321	0.389106	-4.03494
LYN	0.611612	3.93021	2.27172	0.0390665	0.306964	-4.03518
FAM136A	-0.540707	4.22893	-2.20661	0.0441925	0.325052	-4.03619
PCMTD1	0.277311	6.93404	2.47147	0.0266181	0.261243	-4.0373
C8orf82	-0.543414	4.6599	-2.2575	0.0401361	0.311295	-4.03848
ARHGAP28	-1.77715	3.91695	-2.05449	0.0587061	0.362514	-4.03894
SRF	-0.495828	5.20749	-2.32671	0.0351782	0.291788	-4.04122
TNFRSF21	-1.60125	1.77157	-1.95406	0.0705674	0.391286	-4.04167
MRVI1	-0.925888	5.86896	-2.36561	0.0326517	0.281574	-4.04449
CD24	-1.91874	4.39551	-2.09319	0.0546453	0.352792	-4.04503
ITGA5	0.475563	6.07697	2.45082	0.0277047	0.265552	-4.04515
NXN	0.343083	5.38832	2.4011	0.0304968	0.275795	-4.04521
PEX11A	-0.584359	3.1563	-2.06644	0.0574226	0.358809	-4.04549
COPG1	0.454825	4.52979	2.32271	0.0354485	0.293374	-4.04666
CYB5D2	0.421795	4.81233	2.34583	0.0339142	0.286448	-4.04685
ZNF101	0.661853	2.99166	2.12959	0.0510634	0.347434	-4.04702
ALKBH7	-0.356279	6.64868	-2.44725	0.0278969	0.266871	-4.04731
SAMD5	-1.26364	3.93602	-2.08727	0.0552491	0.353793	-4.04803
FOXC2	0.987338	1.42907	1.98354	0.0668767	0.383086	-4.04862
MPP2	-1.23901	1.35968	-1.94458	0.0717931	0.393162	-4.049
FAM27C	-0.815779	2.37352	-1.97624	0.0677737	0.385209	-4.0496
AC009403.1	-0.881245	1.92254	-1.9513	0.0709226	0.392181	-4.05004
FIGNL2	0.787349	1.62474	1.98971	0.066127	0.380745	-4.05031
AC093495.1	0.846271	2.49097	2.06986	0.0570604	0.358428	-4.05055
C18orf32	-0.692251	3.74437	-2.1147	0.0525012	0.349175	-4.05069
ADPRH	0.836512	2.8282	2.12153	0.0518379	0.348625	-4.05226
PCGF6	-0.474187	3.51013	-2.09887	0.0540712	0.352295	-4.05238
DUSP18	0.726602	3.60331	2.22241	0.0428937	0.320895	-4.05351
P3H3	-0.690383	4.64468	-2.22624	0.0425842	0.319309	-4.05416
FBXO17	-0.605155	4.53605	-2.21859	0.0432042	0.321934	-4.05448
PUF60	-0.387825	6.08701	-2.41066	0.0299401	0.273919	-4.05462
GPA33	-1.47135	1.64026	-1.94353	0.0719304	0.393162	-4.05553
MOB1B	-0.525841	4.58157	-2.2346	0.0419161	0.317199	-4.0561
LTF	0.671499	2.14097	2.02875	0.0615585	0.371087	-4.05622
G2E3	-0.478928	4.15778	-2.18464	0.0460586	0.331895	-4.05629
TPM3	0.511509	7.51819	2.45673	0.0273894	0.263938	-4.05808
RPLP1	-0.394634	11.6854	-2.35613	0.0332507	0.283691	-4.05828
STAB1	0.905118	4.30456	2.31587	0.035915	0.295471	-4.05902
TTYH2	0.858004	2.98566	2.12868	0.0511506	0.347434	-4.05977
GNGT2	1.05419	2.28975	2.07237	0.0567966	0.358084	-4.05996
EPB41	0.719015	3.43361	2.18353	0.0461549	0.332224	-4.06037
BX322562.1	1.0661	1.60835	1.98918	0.0661915	0.38095	-4.06143
NEURL4	-0.668858	2.17787	-1.95802	0.0700607	0.389385	-4.06198
DFFA	0.372765	5.69204	2.41653	0.0296027	0.273919	-4.0621
VAT1L	-2.34851	2.81757	-1.94637	0.0715604	0.393162	-4.06247
LRRC15	-3.48576	2.88847	-1.94734	0.0714337	0.39302	-4.06249
SSPN	-1.14811	5.97824	-2.34139	0.0342035	0.286968	-4.06358
GPAA1	-0.312544	5.73811	-2.38243	0.031613	0.278452	-4.06365
BTN2A1	0.393037	4.94746	2.34977	0.0336592	0.28532	-4.06438
REP15	0.78208	1.84119	1.9917	0.0658866	0.380259	-4.06462
LYAR	-0.555449	4.55567	-2.22576	0.0426224	0.319413	-4.06564
DLG2	-0.76752	3.05719	-2.02732	0.0617196	0.371337	-4.06588
KRBA2	0.760476	1.75295	1.98097	0.0671921	0.383849	-4.06619
BET1	0.356206	4.70491	2.32207	0.0354916	0.29346	-4.06737
ATP13A3	0.425729	5.41732	2.39622	0.0307852	0.277066	-4.06797
ARHGEF25	-0.704094	3.92067	-2.12765	0.0512487	0.347434	-4.0681
AL356275.1	0.946553	1.34436	1.96365	0.0693476	0.389106	-4.06851
LINC01140	-1.44893	1.81789	-1.93454	0.0731119	0.395444	-4.06881
AC007686.3	-0.93514	1.24907	-1.92782	0.0740074	0.398165	-4.06905
EPB41L4A	0.853786	4.30469	2.30968	0.0363415	0.297083	-4.07021
BICC1	-1.07735	4.87575	-2.20898	0.0439952	0.324329	-4.07037
EIF2B3	-0.540768	4.0337	-2.15724	0.0484896	0.339166	-4.07242
ATP13A2	0.615266	3.57523	2.19311	0.0453309	0.329256	-4.0727
CDK9	0.457743	5.02308	2.35891	0.0330742	0.282936	-4.07363
ZNF366	0.936253	4.02628	2.27606	0.0387459	0.306508	-4.07411
DIAPH1	0.618383	4.79879	2.34434	0.0340114	0.286455	-4.07734
PPDPF	-0.431333	8.38945	-2.43575	0.0285242	0.270135	-4.07735
PAK2	0.368892	6.65205	2.44696	0.0279126	0.266871	-4.0779
SYK	0.990961	1.91952	2.00819	0.0639265	0.376579	-4.07913
SLC2A1	-1.28633	1.88277	-1.92558	0.0743073	0.39873	-4.08112
TCAF2	-1.0814	1.48322	-1.92141	0.0748697	0.400388	-4.08127
C11orf95	0.410333	4.35045	2.27314	0.0389613	0.30677	-4.08213
QRICH1	0.3556	4.70881	2.31325	0.0360952	0.296396	-4.08224
TRNT1	0.412092	4.86923	2.33383	0.0347024	0.289514	-4.08225
DAZAP1	0.332708	5.4534	2.38563	0.0314189	0.278452	-4.0826
SEMA4F	-1.13008	1.78996	-1.92277	0.0746854	0.400009	-4.08351
PSMB10	-0.807693	2.80966	-1.98306	0.0669354	0.383086	-4.08369
CLIP4	-1.04975	3.13381	-1.98989	0.066106	0.380745	-4.08462
EFS	-0.74854	4.36954	-2.15944	0.0482909	0.339166	-4.08806
PCSK6	-1.25937	4.39302	-2.11274	0.052694	0.349947	-4.0894
PKN1	0.469096	5.77699	2.40918	0.0300258	0.273991	-4.09129
DCUN1D2	0.578084	2.89865	2.08819	0.0551545	0.353397	-4.09168
PCDHB7	-1.33176	1.66992	-1.91587	0.0756225	0.401067	-4.09214
PRKAB1	0.591878	3.57548	2.17981	0.0464792	0.333097	-4.09592
ADIPOR1	0.404217	4.94683	2.33478	0.0346397	0.289333	-4.09606
UBE2E3	-0.612485	6.81727	-2.41758	0.0295431	0.273919	-4.0975
POLR2J3-1	0.547469	6.53454	2.43541	0.028543	0.270135	-4.09924
PPP1R13L	0.604728	3.12098	2.11107	0.0528574	0.349947	-4.1009
ATF7	0.355221	5.30023	2.36378	0.0327664	0.282041	-4.10105
AFF1	0.399309	5.22076	2.35853	0.0330982	0.282941	-4.10125
PDLIM1	0.365459	7.98476	2.42377	0.029192	0.273112	-4.10155
SIL1	-0.652588	5.02263	-2.25358	0.040436	0.311634	-4.10211
ADAM10	0.419144	5.9185	2.41004	0.0299757	0.273919	-4.10223
AL596442.2	0.922933	1.0758	1.9209	0.0749391	0.400388	-4.1026
PDS5A	0.31561	5.4486	2.37218	0.0322419	0.280634	-4.10328
OTUD7A	0.917776	1.67455	1.96196	0.0695611	0.389106	-4.10461
RNF152	0.651735	3.80694	2.20368	0.044437	0.325841	-4.10496
EFNA1	0.948936	6.5192	2.43498	0.0285665	0.270135	-4.10616
FAM227B	-0.76455	2.0166	-1.91168	0.0761977	0.401925	-4.107
PRADC1	-0.681782	3.96586	-2.11854	0.052127	0.348625	-4.10735
MRPL9	0.384749	5.47294	2.37393	0.032134	0.280294	-4.10993
ACOT2	0.997417	1.10511	1.90954	0.0764918	0.402615	-4.11
NTRK3	-1.43346	1.85612	-1.90369	0.0773034	0.402845	-4.11004
C12orf60	0.776995	1.2619	1.91803	0.0753282	0.400581	-4.11044
ATP9A	-0.868	4.00239	-2.09474	0.0544876	0.352792	-4.11091
S100A6	-0.627271	10.8264	-2.35058	0.0336065	0.28513	-4.11111
GFRA1	-1.1454	4.60554	-2.13059	0.0509685	0.347433	-4.11125
PSMD10	0.34846	4.36846	2.25398	0.0404053	0.311634	-4.11134
GRAMD1C	0.756329	1.45903	1.93412	0.0731675	0.395444	-4.11167
OXSM	0.56352	2.83918	2.06786	0.0572723	0.358551	-4.11297
ZNF2	0.709078	2.01304	1.98017	0.0672904	0.384073	-4.11334
ARF6	0.288692	6.33447	2.41734	0.0295569	0.273919	-4.11425
GID4	0.521268	3.66849	2.16959	0.0473797	0.336063	-4.1148
EDAR	-1.66188	1.96036	-1.90127	0.0776402	0.403297	-4.11482
SMARCAL1	0.477803	3.4974	2.13963	0.0501148	0.344116	-4.11653
ZDHHC20	0.441792	5.24965	2.35427	0.0333696	0.283782	-4.11662
KIAA1522	0.537036	3.52017	2.15702	0.0485098	0.339166	-4.11763
AC098650.1	0.599897	2.247	1.9966	0.0652991	0.379876	-4.11921
LRRC57	0.332187	4.40702	2.25683	0.040187	0.311295	-4.11921
LINC01184	0.431338	4.57601	2.28545	0.0380598	0.304525	-4.11937
TYW1	-0.751819	3.05893	-1.99909	0.0650016	0.379754	-4.11969
DSEL	-0.695131	5.5413	-2.30411	0.0367301	0.298512	-4.12038
SLC22A17	-0.657807	5.19422	-2.26063	0.0398986	0.310896	-4.12055
CDC14B	0.649701	4.19624	2.25106	0.0406297	0.311757	-4.1217
PRPF40B	-0.585444	3.2407	-2.01822	0.0627609	0.3747	-4.12195
AGAP2-AS1	0.463438	3.80766	2.18938	0.0456498	0.330037	-4.12295
N4BP3	1.15498	2.2263	2.02607	0.0618622	0.372024	-4.12353
RIPOR2	0.982863	2.70171	2.08486	0.0554969	0.354147	-4.12435
NOD1	0.777861	3.66174	2.18163	0.0463201	0.332865	-4.12488
TRPS1	-0.499777	4.88441	-2.23689	0.0417351	0.31651	-4.1252
PCDHGA12	0.825954	1.44143	1.91731	0.0754262	0.400581	-4.12547
DMTF1	0.399708	4.80585	2.30272	0.0368278	0.298674	-4.12647
HLA-DPA1	0.7944	7.83931	2.40753	0.0301212	0.27425	-4.12682
GPT2	0.919556	2.09931	1.99161	0.0658977	0.380259	-4.12706
AL031280.1	-1.08913	1.85894	-1.89054	0.079154	0.407878	-4.12731
WRAP53	-0.796099	2.40475	-1.92101	0.0749237	0.400388	-4.12743
HELZ	0.445516	5.30884	2.35479	0.0333363	0.283758	-4.12756
HMGCS2	-1.74421	1.68836	-1.89095	0.0790963	0.407878	-4.1279
LINC00987	0.568509	3.40211	2.12282	0.0517132	0.348625	-4.12851
OXR1	0.376699	5.77105	2.38288	0.0315858	0.278452	-4.1314
PAQR5	-1.12143	3.97395	-2.04503	0.0597393	0.365966	-4.13152
SCRIB	-0.518139	3.78196	-2.07798	0.0562089	0.356488	-4.13255
UNC119	-0.571602	3.78578	-2.07589	0.0564268	0.356835	-4.13259
CPE	0.796183	6.97784	2.42057	0.0293729	0.273355	-4.13279
IARS2	0.319862	5.29872	2.34244	0.0341348	0.286758	-4.13294
PDCD4	0.495973	6.91082	2.41994	0.0294088	0.273495	-4.13305
WDR5	0.489623	3.40581	2.11835	0.0521454	0.348625	-4.13428
MYL12A	0.413221	8.70364	2.38241	0.0316143	0.278452	-4.13509
PLVAP	0.634102	9.88972	2.34539	0.0339425	0.286448	-4.13512
GABRE	-0.58355	4.85862	-2.22094	0.0430126	0.321053	-4.13521
CYR61	-0.86715	9.3214	-2.38209	0.0316337	0.278452	-4.13629
NR3C2	0.599433	3.63487	2.15242	0.0489303	0.340984	-4.13663
ZNF674	1.07911	1.79682	1.96698	0.0689284	0.388355	-4.13692
MRPL41	-0.443638	6.40497	-2.38257	0.0316044	0.278452	-4.13703
TRIM56	0.310851	6.83962	2.41499	0.0296911	0.273919	-4.13831
GDE1	-0.479062	5.06713	-2.25928	0.0400006	0.311295	-4.13861
GLT8D2	-0.683788	5.76705	-2.31654	0.0358691	0.295279	-4.13918
HSP90B1	-0.281967	8.8205	-2.38657	0.0313625	0.278452	-4.14031
AL441992.1	0.693654	1.4217	1.90447	0.0771939	0.402845	-4.14133
LGMN	-0.663612	5.97392	-2.33848	0.0343951	0.287798	-4.14215
AL096865.1	-1.184	1.3841	-1.87415	0.0815169	0.414438	-4.14294
TNKS1BP1	0.302353	5.68106	2.36678	0.032578	0.281551	-4.14299
ATP8B3	1.04314	1.37026	1.90676	0.0768756	0.402718	-4.14344
HAP1	0.945205	2.68118	2.05662	0.0584755	0.361837	-4.14359
COX4I1	-0.281015	8.63583	-2.39008	0.0311509	0.278258	-4.144
PNN	-0.294354	7.1736	-2.40771	0.030111	0.27425	-4.14484
SNN	0.660846	3.38021	2.12754	0.0512599	0.347434	-4.14764
GPR146	0.803794	5.0171	2.33319	0.0347451	0.289661	-4.14795
XRN2	0.316923	6.29472	2.3974	0.0307149	0.276814	-4.14873
ZNF620	0.691804	2.60983	2.02302	0.0622098	0.373385	-4.14889
VASP	0.409832	5.85663	2.37961	0.031785	0.278798	-4.14906
ARL3	-0.442706	6.20483	-2.36313	0.0328074	0.282109	-4.14907
GOLGA6L9	0.741456	1.6606	1.92068	0.0749684	0.400388	-4.15018
CD109	0.526287	4.93533	2.31061	0.0362771	0.297083	-4.15019
PECR	0.633691	2.50775	2.00022	0.0648677	0.379411	-4.15118
STC2	1.11311	3.16212	2.1277	0.0512442	0.347434	-4.15235
AL513542.1	0.982207	1.81251	1.9482	0.0713225	0.392718	-4.15345
MIR181A1HG	0.802865	3.21095	2.10591	0.0533678	0.350661	-4.15431
PCDHGA5	-1.00164	1.59638	-1.86719	0.08254	0.41705	-4.15482
FUNDC2	-0.299604	6.27067	-2.37079	0.0323284	0.280842	-4.15517
INKA1	0.733094	2.98637	2.06735	0.0573266	0.358551	-4.15605
PIGR	-2.83911	4.84202	-1.98096	0.0671926	0.383849	-4.15625
CDKN3	1.26158	2.03318	1.97084	0.068445	0.386794	-4.15683
ZDHHC21	0.482663	4.23713	2.22113	0.0429978	0.321053	-4.15688
ATIC	-0.667966	3.45583	-2.02051	0.0624982	0.373963	-4.15804
DIRAS3	1.03838	1.06031	1.87722	0.0810705	0.413611	-4.16029
KDELC1	-0.90534	2.6493	-1.90687	0.0768605	0.402718	-4.16257
FBXW8	-0.877559	2.61551	-1.90844	0.076643	0.402718	-4.16386
RANGRF	-0.41816	4.62633	-2.18556	0.0459794	0.331895	-4.1639
TRIM16L	0.961323	1.59904	1.91138	0.0762377	0.401925	-4.16582
CD164	-0.274506	7.0358	-2.39432	0.0308979	0.277641	-4.16583
LPAR1	-0.855561	5.42814	-2.24418	0.0411628	0.3144	-4.16646
ZNF337	0.43781	3.32203	2.07903	0.0560992	0.356136	-4.16834
SIAE	0.516307	3.36072	2.09232	0.0547337	0.352792	-4.16852
HMCES	0.398613	4.6306	2.25615	0.0402392	0.311391	-4.17049
TMSB4X	0.320785	11.6985	2.28285	0.0382488	0.305293	-4.17146
PGRMC1	-0.4846	7.27321	-2.3911	0.0310898	0.278258	-4.17191
SH3D21	-1.15592	1.25377	-1.8502	0.0850854	0.422114	-4.17249
HHEX	0.949981	5.81795	2.38025	0.0317458	0.278641	-4.17303
CBLN2	-1.6214	1.43713	-1.85246	0.0847424	0.421208	-4.17355
ST3GAL5	-0.662278	4.02278	-2.07656	0.0563568	0.356674	-4.17378
TIGD6	-0.98273	2.34338	-1.87295	0.0816929	0.41469	-4.17526
COL4A1	0.61504	8.24871	2.37075	0.0323307	0.280842	-4.17552
C10orf25	0.618798	2.3533	1.96087	0.0696986	0.389106	-4.17745
CCSAP	-1.16734	1.94447	-1.85362	0.0845674	0.42097	-4.17798
LSR	0.618446	4.17937	2.21253	0.043701	0.32309	-4.17825
SNF8	-0.43034	5.88424	-2.32256	0.0354588	0.293374	-4.17873
TWF2	-0.52391	5.10787	-2.2335	0.0420032	0.317456	-4.17903
SOX13	0.597247	4.88142	2.29507	0.0373684	0.301012	-4.17925
AC010931.2	0.645839	1.40757	1.86993	0.0821356	0.415803	-4.17992
CIC	0.342514	4.90173	2.27722	0.0386605	0.306508	-4.18066
AC092910.3	0.794281	1.86273	1.92522	0.0743554	0.39873	-4.18147
SLC25A29	-0.521462	4.02038	-2.08652	0.0553257	0.353793	-4.18332
MXD4	-0.291025	6.56774	-2.37062	0.0323389	0.280842	-4.1836
BCHE	1.15332	2.90679	2.06688	0.0573767	0.358693	-4.18384
APP	0.36046	8.5061	2.36188	0.0328863	0.282233	-4.18408
AC125807.2	0.96595	1.3881	1.88764	0.0795679	0.409336	-4.18507
FTH1	-0.487675	11.6237	-2.28499	0.0380932	0.304606	-4.18734
PTGER2	-2.30958	4.63971	-1.97853	0.0674917	0.384553	-4.19098
MASP1	-0.949361	4.17659	-2.05892	0.0582273	0.361257	-4.19113
MUC1	-1.64903	2.20945	-1.84625	0.085687	0.423816	-4.19157
RBM43	-0.388891	5.3346	-2.26147	0.0398349	0.310584	-4.1929
SPOCK2	1.03631	3.03005	2.07484	0.0565365	0.357356	-4.19365
RIC8B	0.605581	3.88691	2.17245	0.0471262	0.33541	-4.19379
CPM	-0.837342	5.94961	-2.29372	0.0374651	0.301236	-4.19384
SORD	-0.84062	3.41974	-1.96563	0.0690969	0.388657	-4.19414
ZFYVE28	0.490745	3.2226	2.0552	0.0586291	0.362379	-4.19673
HOXD3	1.04644	1.54162	1.89576	0.0784143	0.4051	-4.19787
TMPO-AS1	0.824802	1.11432	1.83765	0.0870096	0.427239	-4.19877
PRR3	-0.674684	3.65125	-2.01461	0.0631789	0.375618	-4.19913
LIN9	-0.897381	1.64235	-1.83319	0.0877022	0.428774	-4.20005
MSMO1	0.543532	3.62147	2.11736	0.0522424	0.348625	-4.20062
ZNF676	0.846323	1.39322	1.86571	0.0827584	0.41705	-4.20127
GATA6	1.4366	1.22828	1.86479	0.0828957	0.417152	-4.20177
TMEM181	0.445895	4.97243	2.28123	0.0383667	0.305305	-4.20184
MSRB2	-0.458646	5.80842	-2.2986	0.0371183	0.300288	-4.20472
ASTE1	-0.699946	3.42707	-1.96956	0.0686041	0.38736	-4.20476
CD36	0.786458	8.53996	2.34094	0.0342334	0.287035	-4.20664
EIF2AK2	0.387232	6.78921	2.37605	0.0320029	0.280018	-4.2086
PCDHB9	0.964491	1.71778	1.88621	0.0797717	0.409853	-4.20939
PYGL	-0.672046	3.70056	-2.00456	0.0643533	0.378335	-4.20962
AC103591.3	-1.36741	4.01275	-1.98334	0.0669008	0.383086	-4.20972
MBOAT1	-0.985332	2.5154	-1.87483	0.0814188	0.41418	-4.21038
RECK	-0.505284	4.96832	-2.19475	0.045191	0.328649	-4.21118
GSKIP	0.409728	3.85641	2.13172	0.0508611	0.347062	-4.21133
HLA-DPB1	0.684719	7.55582	2.36872	0.0324568	0.281492	-4.21175
SNRK	0.584874	6.63276	2.37453	0.0320967	0.280294	-4.21179
SPG7	0.398851	5.88195	2.34484	0.0339787	0.286455	-4.21313
AC018809.2	0.951215	0.680869	1.81228	0.0910186	0.436247	-4.21348
ETV7	-0.680244	3.00113	-1.92971	0.0737547	0.397271	-4.21369
GABRA2	-1.45054	3.7327	-1.92987	0.0737325	0.397271	-4.21394
SH3BP1	-1.17154	1.81035	-1.82411	0.0891295	0.432461	-4.21438
ZNF540	-1.28412	1.92721	-1.82575	0.0888694	0.431932	-4.21448
SELENON	0.499531	5.90112	2.34812	0.0337657	0.285669	-4.21543
DUSP23	0.535058	6.15452	2.36031	0.0329854	0.282898	-4.21546
CRBN	0.414821	6.39379	2.36529	0.0326719	0.281574	-4.21552
ADCY9	-0.453196	4.19412	-2.09365	0.0545987	0.352792	-4.21563
LPCAT1	0.407802	4.45595	2.21417	0.0435667	0.322984	-4.2165
LINC01081	-1.32436	2.41359	-1.8392	0.0867694	0.426597	-4.21718
CUBN	0.775936	2.84945	2.00834	0.063909	0.376579	-4.21733
RGS9	-1.31534	3.61816	-1.92951	0.0737806	0.397271	-4.21844
SCRN3	-0.878004	3.13271	-1.91628	0.0755663	0.401067	-4.21873
SPNS2	0.853146	5.06965	2.30105	0.036945	0.299242	-4.21949
SLC25A40	0.748716	2.87873	2.01819	0.0627641	0.3747	-4.21956
PLEKHG1	0.672585	5.07975	2.294	0.0374446	0.301236	-4.22073
CAVIN3	-0.344648	7.52933	-2.36621	0.0326137	0.281551	-4.22162
ANGEL1	0.694624	3.44812	2.09142	0.0548251	0.352792	-4.22277
ZC3H12B	-1.02387	1.06741	-1.80848	0.0916341	0.437579	-4.22342
STARD7	0.378265	5.26482	2.29	0.0377311	0.302633	-4.22508
SMC5-AS1	0.968455	1.18562	1.83112	0.0880263	0.429558	-4.22692
NCL	-0.314455	8.04986	-2.3573	0.0331765	0.283255	-4.22875
AFG1L	0.658866	1.93413	1.88787	0.0795342	0.409336	-4.22892
ADCY5	0.678697	3.0477	2.03154	0.0612428	0.370507	-4.22947
MNS1	-1.27805	2.96901	-1.85912	0.0837406	0.419857	-4.22956
HIGD2A	-0.453768	6.70746	-2.34451	0.0339998	0.286455	-4.23013
CCL5	1.12165	2.33824	1.95905	0.0699303	0.389146	-4.23111
PLXNA2	0.691831	5.16033	2.29634	0.0372781	0.300839	-4.23215
SYBU	0.712048	2.97961	2.02138	0.0623974	0.373701	-4.23215
RACGAP1	0.768803	2.09368	1.89947	0.0778928	0.403872	-4.23443
ZNF251	0.619514	3.40567	2.06814	0.0572426	0.358551	-4.23499
REEP6	1.0649	0.999336	1.81172	0.0911096	0.436247	-4.23531
OXNAD1	0.809709	2.27619	1.92582	0.0742757	0.39873	-4.23573
B4GALT7	-0.534683	4.30481	-2.092	0.0547657	0.352792	-4.23658
IL1RAPL1	-1.04867	1.99174	-1.81186	0.0910865	0.436247	-4.23972
MARK4	-0.566687	3.50953	-1.9756	0.0678538	0.385213	-4.24011
HYAL1	0.700269	4.01134	2.16072	0.0481749	0.339112	-4.24068
RARG	0.445984	4.35296	2.19084	0.0455244	0.329813	-4.24068
NOP10	0.293877	7.19861	2.35888	0.0330761	0.282936	-4.24102
LEAP2	0.734236	2.4271	1.94295	0.0720054	0.393162	-4.24204
NHP2	-0.410185	6.00589	-2.29743	0.0372006	0.300527	-4.24219
B3GNT8	-0.953846	1.23081	-1.79573	0.0937223	0.441113	-4.24226
ST8SIA1	-1.5343	3.56074	-1.90318	0.0773735	0.402845	-4.24342
TLCD1	-0.940919	1.75703	-1.80081	0.0928858	0.439699	-4.24381
CPNE8	0.447316	6.07297	2.33822	0.0344121	0.287798	-4.24479
2011-09-01	-0.446597	6.54293	-2.32808	0.0350863	0.291541	-4.24647
AL138995.1	0.690843	0.725079	1.78298	0.0958541	0.445238	-4.24649
PJA1	-0.756749	4.35352	-2.05783	0.0583444	0.361471	-4.24769
CYP1B1-AS1	0.971375	2.39056	1.94448	0.0718057	0.393162	-4.24781
BEND6	-1.14195	3.18038	-1.88411	0.0800731	0.410598	-4.24806
[truncated: 11,123 more rows]

## Sheet: Myeloid
gene	logFC	AveExpr	t	P.Value	adj.P.Val	B
IGHA1	-1.97714	8.6487	-4.49879	0.000159435	0.297889	-1.16942
FCN1	-1.4221	6.64702	-4.86972	6.30415e-05	0.297889	-1.34263
S100A4	-1.00686	9.41947	-3.80179	0.000908432	0.798728	-1.81939
GLA	0.930665	7.27336	3.55326	0.00167664	0.989929	-2.25251
IL10	1.54587	5.22719	4.08762	0.000446076	0.651984	-2.25268
CCL4L2	1.23688	9.57514	3.27907	0.00326638	0.989929	-2.37623
KLF2	-0.664181	8.5808	-3.28577	0.00321401	0.989929	-2.49168
HEXA	0.789413	6.89405	3.3855	0.00252482	0.989929	-2.49631
SH3BGRL3	-0.670218	9.72409	-3.18315	0.00411249	0.989929	-2.54365
MPEG1	0.560023	8.72254	3.16472	0.00429781	0.989929	-2.59214
CREB5	-1.03128	6.09782	-3.62204	0.00141603	0.989929	-2.59316
B4GALT1	0.699598	6.72944	3.20615	0.00389213	0.989929	-2.71871
PRPS2	1.50587	3.85995	4.54005	0.000143784	0.297889	-2.722
ITGB7	0.976445	5.192	3.51467	0.00184281	0.989929	-2.78224
PALLD	1.43231	4.50421	3.85331	0.000799466	0.798728	-2.78923
PLD4	0.857295	6.19293	3.21464	0.00381369	0.989929	-2.79191
IGKC	-1.31023	8.84934	-3.00576	0.00626642	0.989929	-2.82548
RNH1	-0.590957	7.47584	-3.0627	0.00547808	0.989929	-2.83583
CCNG2	0.87963	5.25506	3.30863	0.00304146	0.989929	-2.93917
EMP3	-0.700509	8.08154	-2.89055	0.00820624	0.989929	-2.98602
RHOC	-0.93296	5.63903	-3.28117	0.00324982	0.989929	-3.02756
DNASE1L3	0.80043	9.19266	2.75892	0.0111215	0.989929	-3.05439
CADM1	2.10811	3.51408	4.05119	0.000488534	0.651984	-3.08225
RFLNB	1.41105	3.86889	3.87242	0.00076241	0.798728	-3.08457
RHOB	-0.86875	7.25918	-2.85129	0.0089895	0.989929	-3.10297
MRPL41	-0.675732	6.20653	-2.9841	0.00659392	0.989929	-3.11507
FCGR2B	-0.928172	6.35753	-2.972	0.00678393	0.989929	-3.11731
CTSC	0.742122	8.44264	2.72802	0.0119357	0.989929	-3.12515
S100A6	-0.824425	9.23997	-2.70759	0.0125045	0.989929	-3.14478
CD300E	-1.8037	5.16864	-3.78779	0.000940485	0.798728	-3.15089
AZIN1-AS1	1.11879	5.83368	2.89022	0.00821265	0.989929	-3.17904
CLEC7A	0.566034	7.76534	2.70793	0.012495	0.989929	-3.18495
PHIP	0.647159	6.10935	2.84672	0.00908511	0.989929	-3.18715
TRIB1	-0.633993	6.85055	-2.79584	0.0102174	0.989929	-3.19705
CALHM6	1.11796	5.4064	2.95889	0.00699581	0.989929	-3.20584
NAV1	0.81923	5.00983	3.0673	0.00541872	0.989929	-3.22704
TSPO	-0.894667	6.95668	-2.76502	0.0109669	0.989929	-3.2271
HVCN1	1.01345	4.38312	3.25469	0.00346385	0.989929	-3.28619
SLC8A1	0.52111	6.75782	2.66517	0.0137685	0.989929	-3.30121
METTL7A	0.971854	5.12107	2.92479	0.00757681	0.989929	-3.30804
IL1A	1.16183	5.78552	2.75605	0.0111948	0.989929	-3.31829
CD209	0.951309	5.79088	2.75063	0.0113346	0.989929	-3.32755
GEM	0.738908	6.33498	2.66854	0.013664	0.989929	-3.33416
CLEC4F	1.21576	4.2247	3.24733	0.00352576	0.989929	-3.33565
ITPR2	0.559661	6.52914	2.64513	0.0144066	0.989929	-3.34299
SNHG9	-0.935111	5.1571	-3.10803	0.00491942	0.989929	-3.352
LILRB5	1.34085	4.99349	2.87803	0.00844874	0.989929	-3.37046
AC058791.1	1.44657	4.31266	3.13476	0.00461627	0.989929	-3.37467
WNK1	0.563431	6.43625	2.61786	0.0153195	0.989929	-3.38026
DST	0.654538	5.74213	2.70867	0.012474	0.989929	-3.38118
POGLUT1	0.742191	5.40446	2.73655	0.0117056	0.989929	-3.41457
HCAR3	1.12069	4.58063	2.97996	0.00665837	0.989929	-3.41756
C1QA	0.743271	10.2852	2.41073	0.0242344	0.989929	-3.43767
MAN1A1	0.819197	4.87122	2.84063	0.00921406	0.989929	-3.44764
TBC1D1	0.740982	5.14722	2.75397	0.0112483	0.989929	-3.45609
PKIB	-0.877241	5.55699	-2.7696	0.0108523	0.989929	-3.46926
SCN4B	1.1973	4.06266	3.09985	0.00501601	0.989929	-3.49015
F11R	0.828879	4.60944	2.87792	0.00845093	0.989929	-3.49396
GTPBP1	1.04085	4.51954	2.88834	0.00824859	0.989929	-3.50026
SGPP1	1.03374	4.12691	3.07294	0.00534675	0.989929	-3.50475
FRAT1	-1.227	4.60262	-3.31868	0.00296853	0.989929	-3.5121
C5AR1	-0.524167	7.97611	-2.41852	0.0238266	0.989929	-3.51221
TTYH2	0.738361	5.35429	2.63408	0.0147703	0.989929	-3.51546
FCGR2A	-0.55868	7.27731	-2.44785	0.0223465	0.989929	-3.51551
SFT2D2	0.58363	5.92564	2.53827	0.0183033	0.989929	-3.51578
RUBCN	1.11464	4.04034	3.07573	0.00531157	0.989929	-3.51878
DRAM2	0.545627	5.82886	2.54151	0.018172	0.989929	-3.52878
KDM2A	0.585033	6.11328	2.4992	0.0199589	0.989929	-3.53176
CPVL	0.522637	8.85078	2.34956	0.0276695	0.989929	-3.54773
RNASET2	0.570145	8.26788	2.36282	0.0268893	0.989929	-3.54888
SNX18	0.614689	5.34739	2.59669	0.0160654	0.989929	-3.55377
NPFFR1	1.52458	3.12316	3.49269	0.00194459	0.989929	-3.55909
AZI2	-0.988334	4.91333	-2.96043	0.00697064	0.989929	-3.55994
NUAK2	1.34488	4.52753	2.79585	0.0102172	0.989929	-3.56158
TNFSF9	1.03873	5.65837	2.50353	0.0197687	0.989929	-3.57574
FIS1	-0.51298	6.60974	-2.43057	0.0232082	0.989929	-3.58263
EVI2B	0.577737	6.80924	2.38505	0.0256256	0.989929	-3.58681
RIN3	-0.696946	5.95163	-2.51865	0.0191182	0.989929	-3.59036
PRDM1	0.728495	8.40968	2.31627	0.0297216	0.989929	-3.59436
PRDM2	0.70607	5.63383	2.47355	0.0211205	0.989929	-3.61268
ARRDC4	-1.79097	4.65976	-3.42405	0.00229898	0.989929	-3.6185
IGLC2	-1.33556	5.72886	-2.61575	0.0153922	0.989929	-3.61999
NSRP1	0.665805	5.18272	2.54593	0.0179942	0.989929	-3.62282
GLIPR2	-0.936019	5.64997	-2.57217	0.0169717	0.989929	-3.62317
SELENOP	1.01876	9.5749	2.2591	0.0335735	0.989929	-3.62765
TLR7	1.1494	4.22095	2.82096	0.00964256	0.989929	-3.62967
SLC7A7	0.621978	5.66117	2.45329	0.0220815	0.989929	-3.63133
LILRB3	-0.706436	5.51715	-2.561	0.0173999	0.989929	-3.63143
CD1D	0.628486	6.28399	2.37569	0.0261507	0.989929	-3.63317
CD38	1.1332	4.29478	2.79221	0.010303	0.989929	-3.6336
LY96	0.558959	6.0326	2.40011	0.0248013	0.989929	-3.6353
PTEN	0.473052	6.75687	2.33661	0.0284522	0.989929	-3.64057
NPC2	0.531613	9.26328	2.25533	0.0338428	0.989929	-3.64317
DPH3	0.616976	5.11853	2.53611	0.0183915	0.989929	-3.64599
PHACTR2	0.609787	5.90063	2.40041	0.0247849	0.989929	-3.64749
ARHGDIA	-0.495354	7.3682	-2.30897	0.0301898	0.989929	-3.65211
IRF4	0.673328	5.88995	2.39071	0.0253129	0.989929	-3.65642
ZNF703	-0.833436	5.56047	-2.51282	0.0193666	0.989929	-3.66835
PIGP	0.868526	4.64045	2.61975	0.0152546	0.989929	-3.67276
NRIP1	0.538767	6.18145	2.33747	0.0283997	0.989929	-3.67995
SOX4	0.637644	6.69523	2.29773	0.0309246	0.989929	-3.68044
PRPF8	-0.582349	5.67285	-2.45575	0.0219629	0.989929	-3.68296
ADAMDEC1	0.947532	4.9083	2.53026	0.0186319	0.989929	-3.68311
GOSR1	0.612752	5.22172	2.45873	0.0218199	0.989929	-3.69162
MAF	0.769466	7.0207	2.26762	0.0329722	0.989929	-3.69307
RBM7	0.730646	4.96538	2.50492	0.0197082	0.989929	-3.69654
SRGAP3	0.985789	3.71441	2.96105	0.00696041	0.989929	-3.69794
PLEC	-0.825364	4.81962	-2.72817	0.0119316	0.989929	-3.69796
CYSLTR1	0.729692	5.00298	2.49084	0.0203307	0.989929	-3.70407
CCL3L1	0.764843	9.05804	2.20033	0.038003	0.989929	-3.70614
HLA-DPA1	0.41325	12.3489	2.15665	0.0416303	0.989929	-3.70637
MRPS34	-0.592594	6.10553	-2.35689	0.0272355	0.989929	-3.70939
PIK3AP1	0.577192	5.78947	2.34365	0.0280239	0.989929	-3.71316
LDLR	0.470804	6.59282	2.26813	0.0329366	0.989929	-3.71797
FSCN1	-1.40486	4.94551	-2.74434	0.0114988	0.989929	-3.72177
MYCL	0.731983	6.01431	2.30479	0.0304614	0.989929	-3.72311
MRPL52	-0.562063	6.31116	-2.31309	0.0299252	0.989929	-3.72439
GK5	1.64087	2.78122	3.30501	0.00306818	0.989929	-3.72552
SLC8B1	0.651512	5.47905	2.37173	0.026376	0.989929	-3.7258
PLIN2	0.540033	7.48658	2.21383	0.0369411	0.989929	-3.73188
ZMIZ2	-0.747324	5.41784	-2.45765	0.0218716	0.989929	-3.73458
EMILIN2	-0.548575	6.57286	-2.27783	0.0322646	0.989929	-3.73556
COLGALT1	0.70107	5.11098	2.41278	0.0241267	0.989929	-3.74363
TUBA1C	-0.48059	6.5718	-2.25228	0.0340621	0.989929	-3.756
VTI1A	0.870291	4.41123	2.5832	0.0165582	0.989929	-3.75629
SECISBP2L	0.964448	3.80656	2.80714	0.00995492	0.989929	-3.75913
ATP6V0A1	0.656489	4.92054	2.42921	0.023277	0.989929	-3.76434
DTYMK	-1.01036	4.66902	-2.72653	0.0119762	0.989929	-3.76514
CTSG	1.6563	3.58484	2.81889	0.00968866	0.989929	-3.76872
STRAP	-0.607186	5.99636	-2.29778	0.0309207	0.989929	-3.77355
VPS29	-0.47856	6.87371	-2.21057	0.0371948	0.989929	-3.7751
SELENBP1	-3.40946	3.02245	-4.74839	8.53641e-05	0.297889	-3.77869
ANAPC11	-0.546452	6.63497	-2.22405	0.0361552	0.989929	-3.77957
CDKN1C	1.07333	4.67751	2.46081	0.0217201	0.989929	-3.78043
CUEDC2	-0.568978	5.36177	-2.39023	0.0253392	0.989929	-3.78708
H1FX	-0.598582	6.61967	-2.20852	0.0373553	0.989929	-3.79704
ATF7IP	0.541976	5.93158	2.23384	0.0354163	0.989929	-3.79838
NDUFB5	0.51776	6.64061	2.17843	0.0397838	0.989929	-3.80129
MTMR9	-0.875334	4.53503	-2.72642	0.0119793	0.989929	-3.80259
CCND2	-0.655602	6.65563	-2.1989	0.0381165	0.989929	-3.80439
VSIG4	0.619283	6.2875	2.19193	0.0386771	0.989929	-3.80787
IWS1	0.774929	4.60894	2.45119	0.0221837	0.989929	-3.80876
SLCO2B1	0.748635	6.01868	2.20965	0.0372668	0.989929	-3.80943
ADD3	1.04956	4.46316	2.48765	0.0204742	0.989929	-3.81089
ERVK3-1	1.27913	3.18436	2.96392	0.00691373	0.989929	-3.81133
AL590617.2	1.55076	2.83022	3.06963	0.00538881	0.989929	-3.81459
ATP2C1	0.713938	4.89248	2.36841	0.0265661	0.989929	-3.81677
PRMT1	-0.565378	6.06904	-2.22973	0.0357251	0.989929	-3.82198
BSG	-0.544653	6.39121	-2.19431	0.038485	0.989929	-3.82506
ITGAM	-1.26495	4.45336	-2.77495	0.01072	0.989929	-3.82663
ZMYND8	0.627089	4.80783	2.3764	0.0261108	0.989929	-3.82752
CGAS	0.826531	4.79621	2.37152	0.0263882	0.989929	-3.83122
UBE2O	1.27588	3.69604	2.69907	0.0127494	0.989929	-3.83353
MFSD12	-0.697477	5.41161	-2.32729	0.0290278	0.989929	-3.83566
LBR	0.727272	5.34761	2.25824	0.033635	0.989929	-3.83707
ANPEP	0.738939	4.74414	2.3722	0.026349	0.989929	-3.83732
SLC16A3	-0.568067	5.96057	-2.22119	0.0363736	0.989929	-3.84376
PKNOX1	0.641568	4.74864	2.36463	0.0267839	0.989929	-3.84428
PIGR	-2.88462	4.87128	-3.23715	0.00361303	0.989929	-3.84844
NUP58	0.59255	5.65111	2.1985	0.0381488	0.989929	-3.85335
SERPINB8	0.839268	4.41978	2.43487	0.0229906	0.989929	-3.85364
CSF2RA	0.445952	6.61366	2.12326	0.0446108	0.989929	-3.85583
LRRC75A	0.808926	3.95077	2.59641	0.0160754	0.989929	-3.85588
LACC1	0.602486	6.35315	2.13492	0.0435491	0.989929	-3.85743
LAMP2	0.454322	6.15079	2.1493	0.0422706	0.989929	-3.85821
EYA3	-1.02316	4.39681	-2.6979	0.0127834	0.989929	-3.85878
CKAP4	-2.82064	2.49924	-4.53863	0.000144294	0.297889	-3.85913
KIF5B	0.442259	6.77563	2.10571	0.0462534	0.989929	-3.86548
MT-CO2	-0.361246	14.0609	-2.01052	0.0561392	0.989929	-3.87008
POLE3	0.62924	5.10118	2.25571	0.0338161	0.989929	-3.87013
FAHD1	0.877648	3.8628	2.59457	0.0161417	0.989929	-3.87316
ZCCHC2	0.980447	3.99009	2.53022	0.0186335	0.989929	-3.87361
ANXA2	-0.487252	8.09623	-2.06553	0.0502185	0.989929	-3.87591
GADD45GIP1	-0.47087	6.63193	-2.11743	0.0451502	0.989929	-3.87651
SMARCAD1	-1.23061	4.04319	-2.98886	0.00652056	0.989929	-3.87832
CCL4	0.787061	10.4711	2.02107	0.0549585	0.989929	-3.88152
CCL20	1.37179	4.45954	2.36162	0.026959	0.989929	-3.88187
LRRFIP1	-0.423442	8.11822	-2.0579	0.0510054	0.989929	-3.88261
ICAM3	-0.716252	5.0723	-2.34402	0.0280019	0.989929	-3.88381
MCM3AP	0.943944	4.17656	2.4478	0.0223492	0.989929	-3.88735
TCOF1	0.598925	5.84752	2.13718	0.0433452	0.989929	-3.8898
LMNB1	-0.705267	4.87288	-2.40393	0.0245962	0.989929	-3.89018
DAPK1	0.522347	6.26171	2.10138	0.0466668	0.989929	-3.89352
TP53INP1	1.20279	3.65371	2.60655	0.0157139	0.989929	-3.89457
ARHGAP17	0.566961	5.06018	2.23396	0.0354071	0.989929	-3.89792
MRPL20	-0.417405	6.82607	-2.08189	0.0485686	0.989929	-3.89807
EEF2K	1.1873	3.07767	2.8581	0.00884879	0.989929	-3.89943
VDR	-1.10458	4.53019	-2.61128	0.0155477	0.989929	-3.90114
TSR3	-0.867311	4.90302	-2.40112	0.0247469	0.989929	-3.9014
C1QC	0.718127	9.06938	2.01667	0.0554483	0.989929	-3.90297
AXL	0.608246	6.33239	2.0817	0.0485874	0.989929	-3.90644
MED4	-0.74443	5.14405	-2.2898	0.0314519	0.989929	-3.90759
ARMC8	-0.988661	4.56727	-2.57139	0.0170013	0.989929	-3.9112
MRPL36	-1.09942	4.53421	-2.59288	0.0162031	0.989929	-3.91227
HOMER1	0.790673	4.28736	2.39585	0.0250318	0.989929	-3.91365
LGALS3BP	0.961395	5.14085	2.18832	0.0389706	0.989929	-3.91458
EIF4B	0.538952	7.37886	2.0343	0.0535081	0.989929	-3.91464
ITGB2-AS1	0.749495	4.96224	2.2175	0.0366572	0.989929	-3.91485
CD24	-2.55579	4.49534	-3.2389	0.00359793	0.989929	-3.9185
DYM	0.746676	4.12351	2.42841	0.0233178	0.989929	-3.92492
ZNF106	0.453917	6.48134	2.05459	0.0513495	0.989929	-3.92636
EFCAB11	1.22864	2.99677	2.80405	0.0100261	0.989929	-3.93063
KYAT3	1.38438	2.98812	2.79635	0.0102054	0.989929	-3.93378
USP9X	0.664383	5.38959	2.12847	0.0441335	0.989929	-3.93568
VMO1	0.625784	5.79265	2.08646	0.0481162	0.989929	-3.93815
WDR74	-0.642599	5.1773	-2.23439	0.035375	0.989929	-3.9385
RNF187	-0.71547	4.82458	-2.33109	0.0287918	0.989929	-3.93872
ADNP	0.576471	5.16126	2.16198	0.0411711	0.989929	-3.94102
ARL6IP5	0.444457	7.55026	2.00359	0.0569277	0.989929	-3.94139
WWP1	0.760015	5.23219	2.14076	0.0430254	0.989929	-3.94209
ZDHHC14	0.93572	3.82996	2.47781	0.0209233	0.989929	-3.94281
GSE1	0.628621	4.73416	2.23279	0.0354949	0.989929	-3.94294
TCF7L2	0.961847	4.46836	2.28538	0.0317499	0.989929	-3.94453
SLC7A8	1.25085	3.54507	2.56061	0.0174151	0.989929	-3.94464
CNPPD1	-0.783907	4.60569	-2.41458	0.0240322	0.989929	-3.94496
RBMXL1	0.788178	3.93356	2.44476	0.0224987	0.989929	-3.94546
SPATS2L	0.566821	6.32192	2.03254	0.0536985	0.989929	-3.9517
AP1S2	-0.444233	7.24606	-2.00378	0.0569059	0.989929	-3.9555
APH1A	-0.457726	6.17324	-2.06096	0.0506882	0.989929	-3.95555
CD36	0.450998	6.4927	2.02085	0.054983	0.989929	-3.95654
FIBP	-0.442483	6.06898	-2.06549	0.050223	0.989929	-3.95801
TCHH	1.26322	4.32541	2.2826	0.0319381	0.989929	-3.95896
CLPX	1.17661	3.72651	2.47799	0.0209148	0.989929	-3.95934
FAM177A1	0.507341	5.60567	2.07617	0.0491404	0.989929	-3.96169
U2AF1	1.25557	3.31525	2.60786	0.0156677	0.989929	-3.9627
IGLC3	-1.61534	5.31058	-2.2892	0.0314921	0.989929	-3.96429
INAFM2	0.736122	4.58885	2.2289	0.0357875	0.989929	-3.96504
RRP15	-1.12436	4.10533	-2.69399	0.0128975	0.989929	-3.96633
ITM2C	0.607587	6.10845	2.028	0.0541942	0.989929	-3.96703
FAM129B	-1.28865	4.03801	-2.79545	0.0102266	0.989929	-3.96836
PYGB	-1.1161	3.99048	-2.79218	0.0103039	0.989929	-3.96867
BCL2A1	0.568275	8.29384	1.95721	0.0624604	0.989929	-3.97444
ATP5MG	0.340946	8.80526	1.95061	0.0632843	0.989929	-3.97605
KCNAB2	-0.751477	4.71452	-2.33055	0.0288251	0.989929	-3.97772
CLNK	1.31558	3.15981	2.62638	0.0150288	0.989929	-3.97834
FAM162A	-0.520086	5.85141	-2.06398	0.0503778	0.989929	-3.97937
CMC2	0.441621	5.8268	2.03126	0.0538381	0.989929	-3.98397
ITPRIPL2	0.593767	5.61271	2.04725	0.052121	0.989929	-3.9842
FDPS	-0.542938	5.59043	-2.08705	0.0480584	0.989929	-3.98503
CPNE1	0.554701	5.4506	2.06531	0.0502411	0.989929	-3.98526
KLHL6	0.608003	4.78333	2.16252	0.0411254	0.989929	-3.9857
CD2AP	0.591652	5.0842	2.10455	0.0463636	0.989929	-3.99104
GLT8D1	1.26075	3.14968	2.6035	0.0158219	0.989929	-3.9919
GLRX	0.464364	6.81627	1.96868	0.0610491	0.989929	-3.9927
ADAP1	-0.627202	4.83435	-2.24122	0.034869	0.989929	-3.99303
RHOU	-1.70533	3.71644	-3.12378	0.00473859	0.989929	-3.99826
TUBA1B	-0.419237	9.23364	-1.92549	0.0665119	0.989929	-4.00058
TUT4	0.83156	4.55311	2.17273	0.0402599	0.989929	-4.00117
DPM1	-0.743587	4.8798	-2.21677	0.0367135	0.989929	-4.00144
RNF149	0.413529	7.41991	1.94365	0.0641646	0.989929	-4.00203
CCDC18	1.03912	3.49104	2.48174	0.0207429	0.989929	-4.00349
SEMA6B	0.430486	6.6259	1.96199	0.0618689	0.989929	-4.00492
NDFIP1	0.461867	6.50591	1.96592	0.0613859	0.989929	-4.0054
UPF3A	0.518986	5.27942	2.05928	0.0508624	0.989929	-4.00589
E2F4	-0.720471	4.90053	-2.20971	0.0372616	0.989929	-4.00656
CD1C	-0.536491	6.85666	-1.9608	0.0620159	0.989929	-4.0088
NADSYN1	0.90494	4.07509	2.28311	0.0319037	0.989929	-4.00882
CDH17	1.40316	3.68682	2.35993	0.0270574	0.989929	-4.01266
CD180	1.03421	3.71041	2.38013	0.0259009	0.989929	-4.01308
ZNF605	1.34627	2.72393	2.7151	0.0122925	0.989929	-4.01373
CREBL2	0.41763	5.87445	1.9902	0.0584788	0.989929	-4.01572
SCIMP	0.454236	6.13181	1.97261	0.0605732	0.989929	-4.01579
PABPC4	-0.575761	8.10281	-1.92219	0.0669466	0.989929	-4.01729
DYRK1A	0.562491	5.70254	1.99636	0.0577611	0.989929	-4.01968
QSOX1	-0.728118	4.7534	-2.24209	0.0348044	0.989929	-4.02026
TMF1	0.450639	5.88155	1.98166	0.0594873	0.989929	-4.02217
RPIA	-0.830823	4.51514	-2.32546	0.0291419	0.989929	-4.02237
C15orf61	1.00049	3.79329	2.33185	0.0287444	0.989929	-4.02272
HCG18	0.498097	5.78759	1.98626	0.0589425	0.989929	-4.02275
GOLGA3	0.687198	4.69997	2.12269	0.0446633	0.989929	-4.02297
STX10	-0.597151	5.1637	-2.10613	0.0462128	0.989929	-4.02305
BEX3	-1.35292	4.2539	-2.55563	0.0176097	0.989929	-4.0236
HIPK3	0.544927	5.50306	2.01019	0.056177	0.989929	-4.02404
TOMM34	0.799782	4.61891	2.13463	0.0435753	0.989929	-4.02469
OAF	-1.30759	3.67579	-2.93533	0.0073925	0.989929	-4.02612
TPP1	0.362512	7.40245	1.91629	0.0677287	0.989929	-4.02844
CNOT6L	0.527001	5.54844	1.99934	0.0574165	0.989929	-4.03041
ZDHHC5	0.711337	4.40567	2.17731	0.0398769	0.989929	-4.03187
TNFAIP3	0.409847	10.0447	1.88377	0.0721901	0.989929	-4.03296
SURF2	-0.987187	3.9668	-2.60114	0.0159058	0.989929	-4.03305
SYT11	1.23961	3.04651	2.56598	0.0172076	0.989929	-4.03361
GNS	0.441219	5.90208	1.95866	0.0622803	0.989929	-4.04065
MPRIP	0.799186	4.18265	2.21901	0.0365409	0.989929	-4.04107
PPP1R15B	0.414515	7.8507	1.8952	0.0705931	0.989929	-4.04157
SNAI1	-0.456124	7.28714	-1.90986	0.0685909	0.989929	-4.0424
RNASE1	-2.75916	5.15518	-2.58282	0.0165723	0.989929	-4.04289
C1QB	0.80593	9.55572	1.87538	0.0733822	0.989929	-4.0436
KIAA1191	-0.820947	4.19976	-2.40122	0.0247417	0.989929	-4.04579
KRAS	-0.579857	5.18423	-2.06792	0.0499749	0.989929	-4.04617
HNRNPH3	0.445202	6.48938	1.92011	0.0672206	0.989929	-4.04661
C1orf54	0.484024	6.77836	1.91008	0.0685616	0.989929	-4.04689
DNAJA4	0.625083	6.8388	1.90735	0.0689301	0.989929	-4.04714
DLST	-0.961896	4.12969	-2.47895	0.0208706	0.989929	-4.04724
SH3RF1	0.82912	4.00857	2.24158	0.0348424	0.989929	-4.04805
RNF19B	0.631035	5.5185	1.97481	0.0603075	0.989929	-4.04878
GIMAP8	0.695954	4.45621	2.13226	0.043789	0.989929	-4.04922
FAM13B	0.568034	5.00831	2.03536	0.0533935	0.989929	-4.05019
CDC42SE1	0.521788	6.62365	1.91027	0.0685357	0.989929	-4.05094
C3AR1	0.591189	5.7131	1.95531	0.0626971	0.989929	-4.0525
GPBP1	0.438018	7.47737	1.8887	0.0714978	0.989929	-4.05276
ACTR8	-1.24728	3.65031	-2.82435	0.00956749	0.989929	-4.05444
BCL2L11	0.570602	5.67645	1.95454	0.0627927	0.989929	-4.05534
ACP2	0.876684	3.98974	2.23259	0.0355103	0.989929	-4.05546
NDUFS6	-0.361594	7.15692	-1.89553	0.0705486	0.989929	-4.05724
ADIRF	1.42327	2.86676	2.53169	0.018573	0.989929	-4.05858
MT-ND6	-0.654103	6.72485	-1.91346	0.0681076	0.989929	-4.05866
MGST2	0.440079	6.16876	1.92074	0.0671377	0.989929	-4.05867
MED16	0.946071	3.74573	2.29358	0.0311995	0.989929	-4.06036
KANSL1L	0.926821	4.2021	2.17197	0.0403239	0.989929	-4.06119
ICAM4	1.02761	4.47338	2.09815	0.0469774	0.989929	-4.06175
ARMH3	0.789716	3.91564	2.24762	0.0344004	0.989929	-4.06233
SRF	-1.20295	4.19383	-2.46414	0.021562	0.989929	-4.06247
PDGFC	0.910378	3.48879	2.37648	0.0261061	0.989929	-4.0631
PRPF6	-0.569321	5.15431	-2.04845	0.0519946	0.989929	-4.06325
BASP1	-0.504075	7.9174	-1.87575	0.0733296	0.989929	-4.06337
STAU1	0.54356	5.05509	2.00948	0.0562571	0.989929	-4.06371
EMC7	0.623062	4.88818	2.03111	0.0538548	0.989929	-4.06448
ZNF581	0.970439	4.04281	2.20141	0.0379165	0.989929	-4.0656
C6orf89	0.913652	3.82932	2.24884	0.0343115	0.989929	-4.06686
TRIAP1	0.661198	4.29646	2.14344	0.042787	0.989929	-4.06696
HIPK1	0.554449	5.43937	1.95978	0.0621415	0.989929	-4.06735
AHCTF1	0.703468	4.63126	2.07181	0.0495793	0.989929	-4.06848
CXCL12	1.26662	3.844	2.22799	0.0358564	0.989929	-4.06936
IGF2R	0.531711	5.55754	1.94787	0.0636305	0.989929	-4.06955
HRAS	-0.818301	4.14481	-2.38125	0.0258378	0.989929	-4.06964
IRF8	0.41323	7.71159	1.86606	0.0747259	0.989929	-4.07098
MFSD11	-0.882044	4.26154	-2.34703	0.0278209	0.989929	-4.07115
IGHA2	-1.80291	3.61623	-2.99937	0.00636136	0.989929	-4.07349
LAT2	-0.436749	6.25556	-1.91415	0.0680154	0.989929	-4.074
TTC19	-0.499684	5.93239	-1.93845	0.0648296	0.989929	-4.07441
SLAMF7	0.42571	8.01619	1.85469	0.0763938	0.989929	-4.07825
CCR7	-1.81701	5.12969	-2.24089	0.0348933	0.989929	-4.0797
CTSB	0.391877	9.0235	1.84423	0.0779586	0.989929	-4.07993
PLBD1	0.475638	5.59867	1.93168	0.0657032	0.989929	-4.08005
CKB	-1.7442	4.6196	-2.46196	0.0216657	0.989929	-4.08079
SZRD1	-0.691916	5.34408	-1.99674	0.0577165	0.989929	-4.08164
S100A9	-1.0412	6.65138	-1.9009	0.0698092	0.989929	-4.08213
SNRK	0.649994	4.48303	2.07819	0.0489375	0.989929	-4.08303
COMMD6	0.420074	8.19526	1.84742	0.0774782	0.989929	-4.08339
TBRG1	0.630903	5.40024	1.94048	0.0645697	0.989929	-4.0853
BAP1	-1.1842	4.01484	-2.50245	0.0198161	0.989929	-4.08536
NAF1	0.65035	5.548	1.92546	0.0665161	0.989929	-4.08609
DGAT1	0.579481	4.94077	1.9895	0.0585611	0.989929	-4.08801
MMP9	0.760064	6.84227	1.86015	0.0755896	0.989929	-4.08902
SERPINA1	-0.471134	6.29	-1.89392	0.0707705	0.989929	-4.08974
CLCN7	0.465872	5.33119	1.94419	0.0640965	0.989929	-4.09073
PELO	-2.21957	3.03448	-3.29827	0.00311851	0.989929	-4.09292
SART1	-0.82262	4.56284	-2.17155	0.0403592	0.989929	-4.09591
SNX8	-0.56792	4.98287	-2.03037	0.0539357	0.989929	-4.0967
SULT1A1	1.02768	3.57685	2.26985	0.0328165	0.989929	-4.09679
NR2C2AP	-1.76782	2.98004	-3.20352	0.00391669	0.989929	-4.10061
AGR2	-2.56891	3.27736	-3.21199	0.00383804	0.989929	-4.10436
PHF8	0.934557	3.67465	2.23658	0.035212	0.989929	-4.10469
ASB2	0.997316	4.29905	2.06521	0.050252	0.989929	-4.10484
B4GALT4	1.04679	3.22422	2.35411	0.0273996	0.989929	-4.10602
ERO1B	0.638164	4.94516	1.96064	0.0620358	0.989929	-4.10607
LGALS4	-1.79063	4.02446	-2.6461	0.0143751	0.989929	-4.108
NETO2	0.78049	4.10942	2.11812	0.0450865	0.989929	-4.1083
SERPINF1	0.730268	5.41702	1.90675	0.0690126	0.989929	-4.10888
TRPM2	-0.789806	4.45506	-2.17875	0.0397572	0.989929	-4.11037
VPS16	-1.05497	3.82769	-2.50987	0.0194934	0.989929	-4.11068
CD302	0.533907	5.86585	1.87319	0.0736952	0.989929	-4.11113
STX12	0.513256	5.70565	1.88158	0.0724993	0.989929	-4.11304
UBALD1	-1.40294	3.57578	-2.74548	0.011469	0.989929	-4.11422
BTG3	-0.620255	5.06975	-1.99292	0.0581613	0.989929	-4.11519
PGM2	0.831627	4.1055	2.09911	0.0468845	0.989929	-4.1157
ZNF618	0.990141	3.66238	2.20979	0.0372555	0.989929	-4.11769
PHGR1	0.809266	5.84196	1.86306	0.0751627	0.989929	-4.11873
TMEM243	0.454506	5.46246	1.89462	0.0706741	0.989929	-4.11882
CDK4	-0.594627	5.30615	-1.94834	0.063571	0.989929	-4.11995
SEMA4C	0.811717	4.11101	2.09828	0.046965	0.989929	-4.12047
IDO1	0.783312	5.82344	1.8598	0.0756404	0.989929	-4.12062
SUMF2	0.782938	5.19899	1.90716	0.068957	0.989929	-4.12074
LINC01970	0.958839	3.38915	2.28021	0.0321016	0.989929	-4.12111
AKAP11	0.594763	4.75129	1.9697	0.0609259	0.989929	-4.12116
AC002553.1	-1.85476	2.489	-3.32613	0.00291551	0.989929	-4.12165
RAB31	-0.354134	6.91644	-1.82919	0.0802546	0.989929	-4.12189
GUCA2A	1.30734	2.72797	2.45545	0.0219772	0.989929	-4.12242
ZNRF2	0.562124	4.79933	1.96075	0.0620217	0.989929	-4.1246
CMTM6	0.364271	8.19457	1.8024	0.0844909	0.989929	-4.12626
THBS1	0.711266	6.9963	1.81558	0.0823824	0.989929	-4.12667
GBA	-1.20497	3.90019	-2.44077	0.0226957	0.989929	-4.12729
LIMD2	-0.479493	6.78908	-1.82359	0.081124	0.989929	-4.13097
CXCL3	0.767699	7.32308	1.80127	0.0846729	0.989929	-4.1346
ISG20	-0.588356	5.28955	-1.92797	0.0661862	0.989929	-4.13554
MLX	-0.490305	5.11568	-1.94491	0.0640049	0.989929	-4.13617
FAM20C	0.616948	4.39121	2.00992	0.056207	0.989929	-4.13646
GIPC1	-0.987736	3.91159	-2.38049	0.0258804	0.989929	-4.13724
PSTPIP2	-0.469178	5.35993	-1.90808	0.0688322	0.989929	-4.13746
HACD2	-0.780511	4.32568	-2.1666	0.0407775	0.989929	-4.13778
SIGLEC10	0.44837	6.00483	1.83402	0.0795108	0.989929	-4.13786
CCDC186	0.602334	4.88581	1.92955	0.0659807	0.989929	-4.13791
SOS1	0.621625	4.57633	1.97665	0.0600863	0.989929	-4.13798
PLA2G16	0.696209	4.78628	1.93692	0.0650255	0.989929	-4.13825
FAM122C	1.16254	3.44551	2.21675	0.0367146	0.989929	-4.13828
FLT3	0.880201	4.44247	1.98311	0.0593147	0.989929	-4.13865
DYNLRB1	-0.410975	6.43091	-1.82651	0.0806698	0.989929	-4.13877
TSC22D1	0.777033	5.53082	1.85637	0.076146	0.989929	-4.13908
PYM1	-0.706505	4.39299	-2.12984	0.0440085	0.989929	-4.14005
ZNF160	0.942212	3.56749	2.18241	0.0394545	0.989929	-4.14143
KMT5B	0.548707	4.6748	1.95389	0.0628741	0.989929	-4.1418
SASH1	0.631969	4.98166	1.90534	0.0692039	0.989929	-4.14308
PEA15	-0.550591	6.43202	-1.82104	0.0815231	0.989929	-4.14483
HCAR2	0.605964	5.03131	1.89684	0.0703668	0.989929	-4.14487
GPR160	0.42335	5.45772	1.85878	0.075791	0.989929	-4.146
SPATA2	-1.24726	3.7732	-2.55469	0.0176465	0.989929	-4.14659
UBN1	0.543498	5.46363	1.85518	0.0763219	0.989929	-4.14705
SHARPIN	-0.718104	4.60076	-2.05763	0.0510331	0.989929	-4.14737
MDM2	0.630189	4.87441	1.91538	0.0678508	0.989929	-4.14752
FAM217B	1.05565	3.25217	2.25696	0.0337263	0.989929	-4.1481
KLHL28	0.836537	3.77616	2.11708	0.0451828	0.989929	-4.14834
CEP89	-2.00842	2.59087	-3.18524	0.00409203	0.989929	-4.15024
CLEC2B	0.480751	7.10755	1.78638	0.0871143	0.989929	-4.15139
FEZ2	0.461572	5.52737	1.84505	0.0778338	0.989929	-4.15185
MAP2K2	-0.429639	6.12494	-1.82244	0.0813034	0.989929	-4.15317
NSDHL	-1.94745	2.84099	-3.08694	0.00517219	0.989929	-4.1537
MERTK	1.08704	3.8306	2.08974	0.0477943	0.989929	-4.1541
MIR4435-2HG	0.62386	5.45897	1.84333	0.0780933	0.989929	-4.15427
NEK7	0.764399	4.1572	2.02324	0.0547181	0.989929	-4.15457
DCTN2	-0.569622	5.09968	-1.92155	0.0670308	0.989929	-4.15628
LINC00528	0.603691	5.38913	1.84853	0.0773116	0.989929	-4.15636
GTF2H3	0.874645	3.44972	2.20572	0.0375756	0.989929	-4.15727
TAF15	0.392085	5.76283	1.82247	0.0812989	0.989929	-4.15784
AC006449.6	0.831047	3.68515	2.12635	0.0443274	0.989929	-4.15939
RASGEF1B	0.338135	8.41579	1.76506	0.0907151	0.989929	-4.15991
NAAA	0.473276	6.16338	1.79886	0.0850639	0.989929	-4.16029
XRCC4	1.01475	3.25601	2.23563	0.0352832	0.989929	-4.16035
SUPT6H	-0.45423	5.87394	-1.8282	0.0804073	0.989929	-4.16164
ERP44	0.54037	5.87516	1.80849	0.0835113	0.989929	-4.16167
CYSLTR2	0.455212	5.73858	1.81879	0.0818766	0.989929	-4.16175
ANAPC16	0.404475	6.23673	1.79383	0.0858859	0.989929	-4.16304
INO80	-0.707883	4.46203	-2.07098	0.0496638	0.989929	-4.16305
GNG7	0.759354	4.23207	1.99523	0.0578916	0.989929	-4.16375
NLRC5	-1.27268	3.73676	-2.47673	0.0209728	0.989929	-4.16407
BRWD1	0.431637	5.31809	1.8456	0.0777509	0.989929	-4.16413
RASAL1	-1.77568	2.19364	-3.18796	0.0040655	0.989929	-4.16516
HNRNPUL2	-0.527129	5.12488	-1.90392	0.0693966	0.989929	-4.16559
ACO1	1.11832	2.88013	2.32482	0.0291816	0.989929	-4.1662
GAPT	0.621933	5.15032	1.85345	0.0765777	0.989929	-4.16746
IMP3	0.464122	5.57173	1.81995	0.0816949	0.989929	-4.16833
CD37	-0.404365	7.1388	-1.77102	0.0896956	0.989929	-4.16854
PEX2	-0.705413	4.43034	-2.07117	0.0496443	0.989929	-4.16987
GCC2	0.467321	5.80131	1.80339	0.0843302	0.989929	-4.17004
UBE2Z	-0.449559	5.99442	-1.80841	0.0835244	0.989929	-4.17067
RALB	0.49234	5.50852	1.81955	0.081757	0.989929	-4.17089
CASC4	0.646685	4.67802	1.90423	0.0693543	0.989929	-4.17098
CDYL	0.66215	4.15957	1.99479	0.0579424	0.989929	-4.17116
NCOA3	0.410505	5.85706	1.79944	0.0849697	0.989929	-4.17191
POLR2I	0.468021	5.36038	1.82959	0.0801932	0.989929	-4.17223
RALGAPA1	0.577837	5.51248	1.81666	0.0822126	0.989929	-4.17263
PTPN9	0.775672	3.79591	2.07882	0.0488746	0.989929	-4.17264
ATP6V1B2	0.406201	6.76943	1.76824	0.0901711	0.989929	-4.17281
AC106028.4	0.925867	3.47453	2.15443	0.041823	0.989929	-4.1729
DUSP16	0.68247	3.97783	2.03555	0.0533724	0.989929	-4.17326
CPED1	0.762636	4.01559	2.01983	0.0550959	0.989929	-4.17412
PAFAH1B2	0.446736	5.67396	1.80608	0.0838982	0.989929	-4.17449
CHD8	-0.620345	5.02579	-1.91249	0.0682373	0.989929	-4.17553
TMEM127	0.593358	4.59623	1.91222	0.0682736	0.989929	-4.17677
STARD3	-0.635511	4.69384	-1.97404	0.0604003	0.989929	-4.17708
HSPA2	1.19731	3.21094	2.18864	0.0389441	0.989929	-4.17738
MIR222HG	0.631018	4.20958	1.97945	0.0597507	0.989929	-4.17758
TSPAN31	0.66606	4.42393	1.93371	0.0654405	0.989929	-4.17768
SLC40A1	0.736244	8.14218	1.74661	0.093934	0.989929	-4.17779
SELENOF	-0.448255	6.12024	-1.79195	0.0861951	0.989929	-4.1779
N4BP2L1	0.463844	5.50207	1.80977	0.0833065	0.989929	-4.17857
ARHGEF10L	-1.9458	2.32889	-3.09687	0.00505171	0.989929	-4.18192
2001-03-01	0.434834	6.44294	1.76449	0.0908133	0.989929	-4.18212
SPHK1	-0.865043	4.11593	-2.16925	0.0405531	0.989929	-4.18248
MT-ND5	-0.401093	11.3026	-1.73268	0.0964273	0.989929	-4.18329
CHRNE	-0.614842	4.79995	-1.94492	0.0640039	0.989929	-4.18405
LMBRD1	0.53265	4.93593	1.8536	0.0765565	0.989929	-4.18416
TRAF7	-0.690067	4.64897	-1.98317	0.059308	0.989929	-4.18471
PLEKHA2	0.459653	6.11547	1.76887	0.0900625	0.989929	-4.18624
CCDC50	0.613036	5.54078	1.79488	0.0857137	0.989929	-4.18682
C1orf56	0.805127	4.26322	1.94178	0.0644031	0.989929	-4.1876
RCC2	-0.438837	5.72935	-1.80218	0.0845258	0.989929	-4.18766
RBCK1	-0.475051	5.62819	-1.81124	0.0830724	0.989929	-4.18779
EXOC5	-0.708531	4.52783	-2.00831	0.0563899	0.989929	-4.18788
LMF2	-0.77715	4.55255	-1.99451	0.0579753	0.989929	-4.18882
MAF1	-0.432416	5.9512	-1.78572	0.087224	0.989929	-4.18994
RAC2	-0.353077	6.98088	-1.7485	0.0935989	0.989929	-4.19003
ZNF513	-1.80035	2.85211	-2.90281	0.00797541	0.989929	-4.19128
GUCY1A1	1.04362	3.49764	2.08746	0.0480182	0.989929	-4.19173
IDO2	1.03505	2.8278	2.3003	0.0307549	0.989929	-4.19188
GLE1	-1.25757	3.50613	-2.4977	0.0200251	0.989929	-4.19234
RPP25	-1.95728	2.76212	-2.96071	0.00696603	0.989929	-4.19252
PPP1R35	-0.793474	4.59045	-1.98643	0.0589218	0.989929	-4.19299
HNRNPLL	-0.679011	4.38057	-2.02653	0.0543551	0.989929	-4.19341
KRT8	-1.24109	4.17045	-2.22549	0.0360454	0.989929	-4.19347
GK	0.575794	6.2702	1.75316	0.0927799	0.989929	-4.19424
EPRS	-0.505194	5.49375	-1.81619	0.0822859	0.989929	-4.19457
NUPL2	0.637673	4.28784	1.93271	0.0655698	0.989929	-4.19513
GSN	-0.453131	7.19532	-1.73876	0.0953326	0.989929	-4.1958
PIK3R1	-0.431234	5.88361	-1.78112	0.0879921	0.989929	-4.19589
ACAP1	-0.692076	4.64301	-1.96502	0.0614963	0.989929	-4.19665
ARHGAP12	1.11178	3.15785	2.17535	0.0400407	0.989929	-4.19702
CHD1L	0.84132	3.62198	2.06445	0.0503293	0.989929	-4.19806
CCNL2	0.532352	4.60821	1.87534	0.0733882	0.989929	-4.19824
RRM2B	0.514405	4.91943	1.83369	0.079561	0.989929	-4.19878
SLC25A28	-0.742031	4.34413	-2.01494	0.0556423	0.989929	-4.19901
NT5DC2	-0.986612	4.04935	-2.20158	0.0379031	0.989929	-4.19929
CD101	0.931129	3.85816	2.00128	0.0571931	0.989929	-4.19947
GADD45A	0.416459	7.15676	1.73133	0.0966715	0.989929	-4.19956
CEBPZOS	0.58605	4.57269	1.8793	0.0728236	0.989929	-4.19961
GIMAP2	0.833391	3.72598	2.03766	0.0531447	0.989929	-4.20003
ETNK1	0.433887	5.47569	1.78394	0.0875199	0.989929	-4.20014
ABHD15	1.13232	3.40704	2.0969	0.0470981	0.989929	-4.20032
RGS3	-2.12881	2.40663	-3.00417	0.00628992	0.989929	-4.20073
INHBA	0.729301	5.92072	1.75585	0.0923094	0.989929	-4.20182
CEP57L1	1.16961	2.628	2.31679	0.029689	0.989929	-4.20298
COX8A	-0.335999	8.14372	-1.72055	0.0986459	0.989929	-4.20367
MROH1	-1.01858	3.86177	-2.23537	0.0353021	0.989929	-4.20409
HDC	1.18177	4.73849	1.83447	0.0794423	0.989929	-4.20414
MBOAT7	-0.469152	5.60348	-1.78749	0.086931	0.989929	-4.2045
TNRC18	0.513821	5.24323	1.79389	0.0858754	0.989929	-4.20507
PTGS2	0.516699	9.23882	1.71275	0.100093	0.989929	-4.20549
SLC38A6	1.12291	2.83174	2.24651	0.0344811	0.989929	-4.20802
ASAP2	1.02788	3.07563	2.17039	0.0404571	0.989929	-4.20811
C2	1.10516	3.29442	2.11369	0.0454997	0.989929	-4.20829
TMEM134	-0.539926	5.0931	-1.83592	0.0792203	0.989929	-4.20917
RPS19BP1	-0.38711	6.27817	-1.74299	0.0945768	0.989929	-4.21044
FRMD4B	0.43866	6.28249	1.73388	0.0962098	0.989929	-4.2108
CAPN15	-1.21667	3.72452	-2.33027	0.0288422	0.989929	-4.21105
KIAA0100	0.513971	5.07375	1.79731	0.0853165	0.989929	-4.21141
APTX	-1.20357	3.78791	-2.31368	0.029887	0.989929	-4.21173
SPINT2	0.385529	7.18053	1.71651	0.0993937	0.989929	-4.21221
MTA2	-0.932679	3.76726	-2.26537	0.0331303	0.989929	-4.21419
C3orf14	-1.02172	3.58464	-2.34584	0.0278924	0.989929	-4.21426
TRMT6	-0.743001	4.37281	-2.00478	0.0567921	0.989929	-4.21468
TAF6	-1.48428	3.17746	-2.59829	0.0160077	0.989929	-4.21512
ZKSCAN1	-0.411915	6.06495	-1.74572	0.0940906	0.989929	-4.216
TRNAU1AP	-0.798783	4.36797	-2.00793	0.0564332	0.989929	-4.21621
SLC30A9	0.9959	3.2334	2.12394	0.044548	0.989929	-4.21683
CDKN1B	0.481651	6.38407	1.72349	0.0981036	0.989929	-4.21702
TCTA	0.752291	3.45802	2.07832	0.0489243	0.989929	-4.21782
MAPK9	0.726759	4.0989	1.92329	0.0668012	0.989929	-4.21809
NR2C1	0.880625	3.68941	2.00492	0.0567762	0.989929	-4.21828
ARNTL	-1.31881	3.33414	-2.52192	0.0189799	0.989929	-4.2186
CXCL1	1.14624	4.67652	1.81809	0.0819869	0.989929	-4.21944
ZNF770	0.499638	4.72243	1.82754	0.0805093	0.989929	-4.22021
HINT3	0.623964	4.49816	1.85492	0.0763611	0.989929	-4.22089
TOMM40	-0.73323	4.2337	-2.00504	0.056762	0.989929	-4.22162
DAP3	0.415826	5.55022	1.7505	0.0932465	0.989929	-4.22167
YWHAH	-0.50395	7.60004	-1.70382	0.101774	0.989929	-4.22227
VPS37B	0.400288	6.60961	1.71282	0.100081	0.989929	-4.22231
EPC2	0.595112	4.17932	1.90514	0.0692306	0.989929	-4.22246
GTPBP8	0.727925	3.5986	2.02947	0.0540333	0.989929	-4.22304
DENND5A	-0.64033	4.68476	-1.89232	0.0709931	0.989929	-4.22319
EVA1B	0.378946	6.05413	1.72591	0.0976602	0.989929	-4.22341
ATP6V0E2	0.765177	3.78119	1.98392	0.0592193	0.989929	-4.22415
KLHL7	1.06621	2.89646	2.17853	0.0397761	0.989929	-4.22429
EPB41L2	0.502601	5.15865	1.77148	0.0896182	0.989929	-4.22465
ARFIP2	-1.05899	4.02315	-2.16757	0.0406955	0.989929	-4.22485
SOCS4	0.850788	4.58059	1.83401	0.0795119	0.989929	-4.22528
AL139246.5	0.453748	6.95932	1.70291	0.101946	0.989929	-4.22597
SNX4	1.01369	3.78246	1.96099	0.0619927	0.989929	-4.22613
DOCK10	0.443853	6.21377	1.71552	0.0995781	0.989929	-4.22702
TNPO2	-1.09309	3.66249	-2.30748	0.0302865	0.989929	-4.22788
C19orf38	0.756246	4.21948	1.87689	0.0731655	0.989929	-4.22811
FLOT2	-0.645184	4.49198	-1.93093	0.0658006	0.989929	-4.22836
FAM210A	0.40193	6.24687	1.71263	0.100116	0.989929	-4.22896
NPTN	0.505796	5.02289	1.77713	0.0886612	0.989929	-4.22937
IL1R2	-0.918558	5.63895	-1.76485	0.0907518	0.989929	-4.22956
UBA6	-0.62813	5.11994	-1.81425	0.0825943	0.989929	-4.23012
CHD9	0.452768	6.22217	1.71098	0.100426	0.989929	-4.23031
WDR77	-1.01328	4.02056	-2.14228	0.0428899	0.989929	-4.23104
GLTP	0.48063	5.08114	1.76725	0.0903394	0.989929	-4.23213
NAPRT	-0.580209	4.97726	-1.81938	0.0817835	0.989929	-4.23273
KAT2B	0.646487	3.95799	1.92914	0.0660335	0.989929	-4.23329
RCBTB2	-0.609053	4.81507	-1.84531	0.0777945	0.989929	-4.23331
PSMB8-AS1	0.544251	4.87518	1.78584	0.0872038	0.989929	-4.23364
NLRC4	1.16231	2.628	2.23366	0.0354298	0.989929	-4.23366
TMEM101	-0.926397	4.06706	-2.07591	0.0491658	0.989929	-4.23479
NCR3LG1	0.819955	4.12271	1.88476	0.0720511	0.989929	-4.23484
RSRC1	-0.490609	5.2538	-1.77546	0.0889437	0.989929	-4.23539
SLC12A2	0.977475	3.62672	1.97221	0.0606216	0.989929	-4.23678
NXT2	1.0269	2.96158	2.14543	0.0426108	0.989929	-4.23679
PLCB3	0.937195	3.25907	2.07361	0.0493973	0.989929	-4.23715
CDK9	-0.567924	4.67423	-1.86416	0.075003	0.989929	-4.23718
ZMYM6	0.708073	3.95756	1.91651	0.0676999	0.989929	-4.23773
EXTL2	-1.83739	2.46195	-2.82088	0.00964432	0.989929	-4.23881
EGR2	0.499547	6.83158	1.68885	0.104647	0.989929	-4.23928
LCOR	0.433229	5.66656	1.71999	0.0987493	0.989929	-4.23932
FAHD2A	0.879961	3.41455	2.0264	0.0543696	0.989929	-4.2395
AGO1	0.644974	4.26233	1.85735	0.0760005	0.989929	-4.24094
HCFC1	-0.612748	4.95794	-1.80991	0.083284	0.989929	-4.24101
MATR3-1	-1.00349	3.73949	-2.21948	0.0365045	0.989929	-4.24145
AC098818.2	0.656363	3.83358	1.93917	0.0647373	0.989929	-4.24248
EBNA1BP2	-0.565288	4.85898	-1.8207	0.0815765	0.989929	-4.24254
FCF1	-0.872971	4.45895	-1.91382	0.0680598	0.989929	-4.24358
MRPS9	0.633564	3.92224	1.91338	0.0681185	0.989929	-4.24479
ING3	-0.448621	5.37945	-1.74907	0.0934985	0.989929	-4.24531
CCDC117	-0.478826	5.24725	-1.76365	0.0909578	0.989929	-4.24562
MYL6	-0.293538	9.8324	-1.66947	0.108464	0.989929	-4.24583
NIFK-AS1	1.10222	2.47285	2.26409	0.0332203	0.989929	-4.24611
EIF3D	0.34144	6.67782	1.68248	0.105889	0.989929	-4.24651
PRKACB	0.483254	4.95668	1.75697	0.0921141	0.989929	-4.24661
GPNMB	-0.84224	6.18942	-1.70599	0.101364	0.989929	-4.24733
RPL39L	-1.21562	3.41844	-2.36816	0.0265803	0.989929	-4.24777
LAIR1	0.543899	6.21505	1.68873	0.10467	0.989929	-4.24802
NPIPB5	0.575163	4.83693	1.76691	0.0903975	0.989929	-4.24934
FAM107B	0.396044	6.66595	1.67904	0.106563	0.989929	-4.24936
TMEM156	0.908801	3.49425	1.97852	0.0598624	0.989929	-4.24943
ACER3	0.404453	5.59309	1.71033	0.100548	0.989929	-4.24969
N4BP1	-0.613025	5.40169	-1.74436	0.0943328	0.989929	-4.25033
TRIT1	0.763594	3.6534	1.95736	0.0624414	0.989929	-4.25105
OAZ2	0.378535	6.4315	1.68059	0.10626	0.989929	-4.2514
SLC39A13	-1.21722	2.95081	-2.52733	0.0187537	0.989929	-4.25191
TUBB4B	-0.415624	7.76144	-1.66752	0.108854	0.989929	-4.25256
DDIT4	-0.422007	7.29249	-1.67077	0.108205	0.989929	-4.25271
THOC5	-1.63132	3.22924	-2.48727	0.0204915	0.989929	-4.25431
SCARB2	0.529408	5.32311	1.71654	0.0993872	0.989929	-4.25458
ATP5F1B	-0.323873	7.61173	-1.66574	0.109213	0.989929	-4.25466
ZNF22	0.497841	5.07115	1.73514	0.0959823	0.989929	-4.25476
SLC46A3	0.561765	4.88188	1.75122	0.0931213	0.989929	-4.255
DHRS1	-1.21527	3.49921	-2.33508	0.0285458	0.989929	-4.25501
PIK3CA	-0.624371	4.39329	-1.89028	0.0712774	0.989929	-4.25575
DSE	0.348896	6.73334	1.67047	0.108265	0.989929	-4.25576
NEU3	0.809655	3.39126	2.00124	0.0571976	0.989929	-4.25648
TMEM8B	-1.75057	2.8712	-2.64278	0.0144833	0.989929	-4.25688
SRPRA	0.455072	5.24124	1.71948	0.0988426	0.989929	-4.25701
C2orf74	0.650896	4.48258	1.79161	0.0862501	0.989929	-4.25738
ZBED5	0.553094	4.62084	1.77624	0.0888109	0.989929	-4.2574
GART	-0.777346	4.2506	-1.949	0.0634869	0.989929	-4.25753
CD207	0.667707	4.67726	1.7629	0.091087	0.989929	-4.25763
SAT2	-0.407645	5.83387	-1.69796	0.102891	0.989929	-4.25886
AP3B1	0.482106	5.20448	1.7177	0.0991723	0.989929	-4.25962
CD48	0.335736	8.21564	1.65661	0.111063	0.989929	-4.25962
ANKH	-0.432509	5.81066	-1.69757	0.102965	0.989929	-4.26002
ZBTB10	0.569853	6.51853	1.6676	0.10884	0.989929	-4.26003
USP3	-0.542136	5.35228	-1.73231	0.096495	0.989929	-4.26016
SGSM2	-1.29009	3.49994	-2.28653	0.0316723	0.989929	-4.26051
FAM91A1	0.610872	4.81597	1.74548	0.0941335	0.989929	-4.26079
KRT19	-1.4069	3.84793	-2.20893	0.037323	0.989929	-4.26107
C7orf43	0.957582	3.14175	2.03072	0.053897	0.989929	-4.26125
BCAR3	-1.31857	2.89695	-2.53351	0.018498	0.989929	-4.26172
BIRC3	0.502967	8.07438	1.65387	0.111623	0.989929	-4.26226
MRPS33	0.468794	5.4532	1.69756	0.102966	0.989929	-4.26232
ENTR1	-1.29153	3.84299	-2.11511	0.0453669	0.989929	-4.26283
ICAM5	1.00732	2.77729	2.11955	0.0449534	0.989929	-4.26285
AL138899.1	0.924294	3.10683	2.0443	0.0524341	0.989929	-4.26331
SLK	0.467737	5.20101	1.71324	0.100003	0.989929	-4.26356
TIFAB	0.721693	4.17719	1.82157	0.0814403	0.989929	-4.26408
TEX10	0.57349	4.09164	1.84586	0.0777129	0.989929	-4.26445
XPO7	0.761867	3.76664	1.9005	0.0698637	0.989929	-4.26455
CLEC12A	0.591965	4.83903	1.73858	0.0953649	0.989929	-4.26667
RAB35	0.481643	4.51504	1.77642	0.0887814	0.989929	-4.26696
CRKL	0.869838	3.40606	1.96674	0.0612857	0.989929	-4.267
CAMK2D	0.467683	5.91801	1.67227	0.107906	0.989929	-4.26769
ZNF143	-0.913684	3.99057	-2.01724	0.0553842	0.989929	-4.26884
DDOST	0.475107	5.73997	1.67549	0.107266	0.989929	-4.26934
UGDH	-1.31013	3.44384	-2.29582	0.0310508	0.989929	-4.26955
SPIN4	-1.7782	2.44954	-2.68774	0.0130817	0.989929	-4.26982
RUNX1	-0.463549	5.97582	-1.67754	0.10686	0.989929	-4.26988
EIF3H	0.344765	7.5466	1.64712	0.113013	0.989929	-4.26996
ASCC3	0.631515	4.66655	1.74822	0.0936483	0.989929	-4.27056
NFATC1	0.446126	5.37527	1.69076	0.104276	0.989929	-4.27118
HPS4	0.922391	3.38488	1.95675	0.0625173	0.989929	-4.2712
WDR20	-1.10025	3.6712	-2.14733	0.0424432	0.989929	-4.27164
MAPK7	-1.27985	2.72295	-2.53408	0.0184745	0.989929	-4.27178
TMED7	0.475996	4.97939	1.71619	0.0994529	0.989929	-4.27227
MVB12A	-0.68005	4.30308	-1.87679	0.0731807	0.989929	-4.27247
ADGRG5	0.840004	3.25396	1.98755	0.0587899	0.989929	-4.27253
SLC12A7	0.508337	5.38057	1.6872	0.104966	0.989929	-4.27285
LRRCC1	0.682739	3.84529	1.8731	0.0737091	0.989929	-4.27341
ZFAND6	0.429875	5.92806	1.66384	0.109595	0.989929	-4.27341
MGST1	-1.35795	3.47085	-2.30211	0.0306361	0.989929	-4.27342
PIK3CD	0.526015	4.47035	1.76847	0.0901312	0.989929	-4.27344
SESTD1	0.811573	3.68913	1.89267	0.070944	0.989929	-4.27423
OSGEP	-0.527889	4.99292	-1.7449	0.0942364	0.989929	-4.2744
CSNK1G3	0.584992	4.47111	1.767	0.0903832	0.989929	-4.27544
CREB3	0.655906	4.33563	1.77748	0.0886027	0.989929	-4.27646
DNAJC3	0.407402	5.65061	1.66886	0.108586	0.989929	-4.27727
MDC1	-1.83523	2.49924	-2.64719	0.0143397	0.989929	-4.27794
METRNL	-0.466083	6.9616	-1.64366	0.113731	0.989929	-4.2782
SNX9	0.439557	5.375	1.68062	0.106254	0.989929	-4.27847
ERLEC1	0.564324	4.29647	1.78104	0.0880053	0.989929	-4.27859
FAAP100	-1.00762	3.77758	-2.08653	0.0481098	0.989929	-4.27873
ATF7	-0.833772	4.04184	-1.97761	0.0599704	0.989929	-4.27877
TMEM176B	0.556527	7.05557	1.63864	0.11478	0.989929	-4.27923
BAG3	0.435544	7.11698	1.63717	0.11509	0.989929	-4.28026
ZFAND2B	-0.629496	4.27087	-1.8683	0.0744011	0.989929	-4.28029
MTR	0.695538	4.25487	1.78039	0.0881143	0.989929	-4.28043
MAP2K6	0.928694	3.2209	1.97221	0.0606208	0.989929	-4.28078
CD40	0.496654	7.01825	1.63652	0.115226	0.989929	-4.28129
GBP4	0.632642	5.54467	1.66463	0.109437	0.989929	-4.28191
TRMT2A	-0.757362	4.04806	-1.93045	0.0658627	0.989929	-4.28235
DOHH	-1.82654	2.95674	-2.47677	0.020971	0.989929	-4.28282
TNFAIP1	-0.974357	3.51626	-2.16264	0.0411149	0.989929	-4.28283
HMGXB3	-0.54944	4.44932	-1.81772	0.0820454	0.989929	-4.28309
MGLL	-0.727759	4.36494	-1.84104	0.0784394	0.989929	-4.28321
NMRAL1	0.665766	3.82188	1.85362	0.0765528	0.989929	-4.28327
MPP5	0.943952	3.18073	1.97788	0.0599385	0.989929	-4.28337
CDCA4	0.916641	3.18774	1.97405	0.0603986	0.989929	-4.28362
RBM18	0.562911	4.35779	1.76516	0.090698	0.989929	-4.28383
RPP38	-1.25868	3.637	-2.16297	0.0410867	0.989929	-4.28445
PLCD1	1.05772	2.82835	2.05284	0.0515327	0.989929	-4.28458
TBL1X	0.714507	4.41954	1.74789	0.0937071	0.989929	-4.28504
PLCB2	-0.413295	5.91676	-1.65753	0.110874	0.989929	-4.28618
GAB3	0.661816	4.21498	1.77225	0.0894878	0.989929	-4.28634
MT-ND4	-0.325122	13.5784	-1.63527	0.115489	0.989929	-4.28671
S100A10	-0.355049	8.86699	-1.62543	0.11758	0.989929	-4.28677
BICRAL	0.761778	3.25429	1.96495	0.0615058	0.989929	-4.28697
TRPT1	0.948448	3.18938	1.95923	0.0622102	0.989929	-4.2871
PLP2	-0.525876	5.29786	-1.69366	0.103716	0.989929	-4.28737
ZNF26	-0.776922	3.9011	-1.98095	0.0595714	0.989929	-4.28744
ALYREF	-0.483282	5.3601	-1.6865	0.105102	0.989929	-4.28806
SCARB1	0.852889	3.29044	1.9511	0.0632235	0.989929	-4.28834
HMOX2	-0.767258	4.05189	-1.91456	0.0679605	0.989929	-4.28863
ICAM1	0.420211	8.55866	1.62226	0.118261	0.989929	-4.28957
NHLRC2	0.876951	3.36801	1.92049	0.0671711	0.989929	-4.28964
SUCLG2	-0.614069	4.84363	-1.74989	0.0933544	0.989929	-4.29025
LILRA6	-1.77091	2.44159	-2.59946	0.0159659	0.989929	-4.29026
MOSPD2	0.598923	4.29561	1.76016	0.091561	0.989929	-4.29066
ASAH1	0.341348	8.05644	1.62153	0.118418	0.989929	-4.29078
CD93	0.392335	6.1256	1.63435	0.115683	0.989929	-4.2925
MAP3K20	-0.615389	5.09254	-1.7074	0.101098	0.989929	-4.29288
RHOA	-0.29841	8.51274	-1.61827	0.11912	0.989929	-4.29337
KLF5	-2.09607	2.85084	-2.52485	0.0188572	0.989929	-4.29414
ZNF438	1.01789	2.38323	2.14937	0.0422644	0.989929	-4.29621
NAT1	0.881308	2.76272	2.05471	0.0513377	0.989929	-4.29722
CALHM2	-1.04261	3.78202	-2.02154	0.0549066	0.989929	-4.29756
PIEZO1	-1.1963	3.42569	-2.16892	0.0405813	0.989929	-4.2976
AC040970.1	0.948012	3.17954	1.95407	0.0628512	0.989929	-4.2977
PNRC1	0.312992	9.83681	1.61353	0.120149	0.989929	-4.29777
VIM	-0.349136	11.1888	-1.61539	0.119745	0.989929	-4.29785
RGS10	0.311221	8.63302	1.61241	0.120394	0.989929	-4.29828
RIC1	0.666452	3.95707	1.7974	0.0853015	0.989929	-4.29886
ELK3	-1.19203	3.81668	-2.07028	0.0497342	0.989929	-4.30048
NUP210	-0.968757	3.87117	-2.0027	0.0570298	0.989929	-4.30103
CBFA2T2	0.888316	3.41706	1.87879	0.0728959	0.989929	-4.30113
UCHL3	0.598226	4.74116	1.69004	0.104415	0.989929	-4.30158
CARD19	-0.74431	4.65819	-1.74734	0.0938047	0.989929	-4.30242
UHRF1BP1	0.591291	3.91845	1.80047	0.0848037	0.989929	-4.30359
NPRL3	-1.12954	3.63114	-2.07959	0.0487974	0.989929	-4.30412
DMAC1	-0.537565	4.95815	-1.69968	0.102562	0.989929	-4.3042
PAN3	0.472614	4.58579	1.7028	0.101968	0.989929	-4.30423
PSMD3	-0.500769	4.89835	-1.70002	0.102497	0.989929	-4.30445
TRPM4	-1.05558	3.16428	-2.23407	0.0353994	0.989929	-4.30498
OPTN	1.05787	2.71876	2.02288	0.0547577	0.989929	-4.30531
MKRN1	0.459759	5.39403	1.6398	0.114538	0.989929	-4.30532
TRMT13	0.879385	3.105	1.93269	0.0655716	0.989929	-4.30592
TMEM192	0.678596	4.25311	1.73116	0.0967036	0.989929	-4.3066
NIP7	0.721525	3.81893	1.79851	0.085121	0.989929	-4.30713
F13A1	-0.649492	4.88383	-1.70945	0.100713	0.989929	-4.30752
TAB3	-1.02034	3.30068	-2.17389	0.040163	0.989929	-4.30766
PLAC8	0.829855	6.23391	1.61061	0.120789	0.989929	-4.30806
METTL23	0.497134	5.17202	1.64639	0.113165	0.989929	-4.30834
CEP120	0.853515	2.98532	1.97608	0.0601548	0.989929	-4.30847
ACBD4	-1.51527	2.74708	-2.4171	0.0239006	0.989929	-4.30866
AATF	-0.550817	4.95671	-1.68926	0.104565	0.989929	-4.30888
TLR10	0.610351	3.91039	1.78251	0.0877588	0.989929	-4.31011
SYNC	-1.77618	2.55358	-2.48803	0.0204573	0.989929	-4.31041
ATP6V1H	0.399704	5.92656	1.61504	0.119821	0.989929	-4.31057
PLEKHJ1	-0.455765	5.09594	-1.67019	0.108321	0.989929	-4.31109
PTGER2	0.567179	4.20227	1.73603	0.0958222	0.989929	-4.31197
SETD5	0.456502	5.29418	1.63564	0.115412	0.989929	-4.31213
C17orf58	-1.49238	2.81774	-2.39509	0.0250733	0.989929	-4.31222
NFAT5	-0.503941	5.68026	-1.6319	0.116201	0.989929	-4.31225
MPV17L	-1.43654	2.66905	-2.40927	0.0243117	0.989929	-4.31255
TUBGCP2	-0.371514	5.65685	-1.62935	0.116743	0.989929	-4.31257
ISCA1	0.4655	4.93619	1.6576	0.110861	0.989929	-4.31266
EIF2B5	-0.892152	3.86846	-1.94848	0.0635529	0.989929	-4.31325
POLB	0.64135	3.90394	1.77627	0.0888062	0.989929	-4.31417
ADM	-0.853738	4.07733	-1.87786	0.0730279	0.989929	-4.31455
NTAN1	0.54586	4.8438	1.65821	0.110737	0.989929	-4.31505
ARHGEF12	0.574392	4.40932	1.70154	0.102207	0.989929	-4.31507
CENPX	-0.506869	5.49445	-1.63464	0.115621	0.989929	-4.31536
UTRN	0.384473	7.03861	1.59512	0.124219	0.989929	-4.31548
DEAF1	0.811873	3.22259	1.90092	0.0698062	0.989929	-4.31608
RPS17	-0.432891	6.4287	-1.60259	0.122555	0.989929	-4.31629
AC083843.2	-0.869289	4.06473	-1.89475	0.0706563	0.989929	-4.31803
MIER2	0.871488	3.16716	1.90329	0.0694832	0.989929	-4.3187
DISC1	0.796229	3.5641	1.81368	0.082684	0.989929	-4.31882
CCDC167	-0.958105	4.20888	-1.81422	0.0825982	0.989929	-4.31883
EPCAM	-1.51002	3.55596	-2.14172	0.0429397	0.989929	-4.31907
JCHAIN	-1.0664	6.3974	-1.60649	0.121693	0.989929	-4.31914
GRK3	0.453248	5.57048	1.61273	0.120324	0.989929	-4.31923
LSM2	-0.411115	5.77402	-1.61526	0.119774	0.989929	-4.31925
TIMP1	-0.39002	8.31066	-1.58719	0.126006	0.989929	-4.32042
BMF	-1.0976	3.70953	-2.02409	0.0546247	0.989929	-4.32045
TMUB1	-0.475132	5.25151	-1.64545	0.11336	0.989929	-4.32048
RFT1	-1.11931	3.17452	-2.19566	0.0383766	0.989929	-4.32053
ECI1	0.518203	4.88373	1.64619	0.113205	0.989929	-4.3212
INHBA-AS1	1.04977	3.69604	1.77662	0.0887475	0.989929	-4.32132
SSH1	0.472837	4.91877	1.64264	0.113944	0.989929	-4.32181
SCML1	0.658393	5.02838	1.63242	0.116091	0.989929	-4.32192
IL18	0.460248	6.35369	1.59175	0.124976	0.989929	-4.32203
MBTPS1	0.528943	4.54544	1.67581	0.107203	0.989929	-4.32223
RASA2	-0.956953	3.95928	-1.87703	0.0731469	0.989929	-4.32244
NAXE	-0.559598	4.67487	-1.70283	0.101962	0.989929	-4.32283
FXR2	-1.16641	3.12334	-2.20557	0.0375875	0.989929	-4.32287
DOCK7	0.577019	4.14118	1.7239	0.0980285	0.989929	-4.32301
PRKCI	0.929268	3.06926	1.9062	0.0690871	0.989929	-4.32307
JAK3	-1.14	3.89269	-1.93455	0.065331	0.989929	-4.32372
POLR2J	-0.46841	6.07892	-1.59864	0.123433	0.989929	-4.32432
UBE2F	0.45687	5.15101	1.62286	0.118131	0.989929	-4.32499
IZUMO4	0.878061	2.84187	1.94965	0.0634051	0.989929	-4.32508
FAM199X	-0.862701	3.80466	-1.93781	0.064911	0.989929	-4.32511
KIN	0.566369	4.35633	1.69082	0.104264	0.989929	-4.32565
ABHD12	-0.500314	5.45689	-1.62084	0.118566	0.989929	-4.32574
CSTF2T	-0.700333	3.99133	-1.85327	0.0766052	0.989929	-4.32585
GMPR	-1.16361	3.33174	-2.12419	0.0445254	0.989929	-4.32593
TMEM39A	0.636844	4.23292	1.70369	0.101799	0.989929	-4.32632
C1D	0.562677	4.70101	1.64883	0.11266	0.989929	-4.32647
RUNX2	0.638452	4.53191	1.66662	0.109036	0.989929	-4.32658
LRRK1	0.536782	4.85411	1.6406	0.11437	0.989929	-4.3268
MRPL23	-0.604154	4.41524	-1.73324	0.0963269	0.989929	-4.32749
S100A13	0.894172	3.82942	1.75496	0.0924644	0.989929	-4.32792
PDE6G	-1.421	3.06062	-2.23663	0.0352082	0.989929	-4.32834
C15orf39	-0.548376	4.87116	-1.66623	0.109115	0.989929	-4.32897
NAGPA	0.622032	4.07209	1.71677	0.0993454	0.989929	-4.32914
CTBP1	0.526511	5.00729	1.62244	0.118221	0.989929	-4.32959
C4orf46	-1.1714	3.34095	-2.10132	0.0466722	0.989929	-4.33
AC093525.4	0.965235	3.15024	1.86735	0.0745385	0.989929	-4.33067
NUMA1	-0.499209	5.23649	-1.62751	0.117136	0.989929	-4.33078
ESCO1	0.506887	4.61534	1.65052	0.112311	0.989929	-4.33113
UTP14A	-0.954816	3.73803	-1.94318	0.0642243	0.989929	-4.3315
DNTTIP1	-0.535173	4.93626	-1.65515	0.111361	0.989929	-4.33151
UGGT2	-1.19023	3.21774	-2.15197	0.0420367	0.989929	-4.33158
FCMR	0.950021	3.18753	1.84416	0.0779679	0.989929	-4.33183
U62317.4	-0.5728	4.81788	-1.66729	0.108901	0.989929	-4.33204
PLRG1	-0.680594	4.32071	-1.74913	0.0934878	0.989929	-4.3324
FAM117A	0.70355	3.55245	1.79804	0.0851977	0.989929	-4.3325
FAM219B	-0.845532	3.7463	-1.93522	0.0652447	0.989929	-4.3325
GPX2	-2.02517	2.42911	-2.42227	0.0236327	0.989929	-4.33253
RBM4	0.5269	4.89509	1.62492	0.117689	0.989929	-4.33258
BCL7A	-0.759235	4.1519	-1.80263	0.0844532	0.989929	-4.3332
PKM	-0.329954	7.72155	-1.57183	0.129531	0.989929	-4.33368
NCOA4	0.325382	7.2858	1.57196	0.1295	0.989929	-4.33382
MCM8	-1.34634	2.88999	-2.25663	0.0337501	0.989929	-4.33388
AL357060.1	0.567029	4.21094	1.69525	0.103411	0.989929	-4.33435
UTP18	0.497311	4.7538	1.63344	0.115875	0.989929	-4.33445
NUP85	-0.818518	3.96515	-1.85273	0.0766847	0.989929	-4.33508
ZNF544	-1.66466	2.67177	-2.35172	0.0275411	0.989929	-4.33615
RELT	-0.385692	5.95929	-1.58432	0.126659	0.989929	-4.33686
EIF5B	-0.358813	6.16891	-1.57703	0.128327	0.989929	-4.33817
MYO15B	0.656277	3.59386	1.77727	0.0886379	0.989929	-4.33895
ERBIN	0.395861	5.96997	1.57506	0.128781	0.989929	-4.33896
ZNF593	-0.500688	5.41617	-1.60304	0.122454	0.989929	-4.33898
PMF1	-0.533148	4.5821	-1.68365	0.105659	0.989929	-4.33938
IFT57	-0.734427	4.07764	-1.8013	0.0846678	0.989929	-4.33962
CASP8	0.462907	4.60075	1.6395	0.1146	0.989929	-4.3397
BAG4	0.586113	4.2716	1.67635	0.107096	0.989929	-4.33997
NEDD4L	0.500834	4.1166	1.69423	0.103606	0.989929	-4.33998
DNAJC4	0.371388	6.0227	1.57198	0.129496	0.989929	-4.34071
SLC38A10	-0.454769	4.76259	-1.65386	0.111624	0.989929	-4.34087
PIGH	0.750613	3.1935	1.84916	0.0772173	0.989929	-4.3416
RAB27A	-1.40187	3.36987	-2.11265	0.0455972	0.989929	-4.34205
HERPUD2	0.574933	4.13428	1.68608	0.105185	0.989929	-4.34241
BAZ2A	0.500927	4.83976	1.61499	0.119831	0.989929	-4.34243
CLPB	-0.621662	4.22404	-1.747	0.0938639	0.989929	-4.34271
SRFBP1	0.493061	5.20836	1.59207	0.124905	0.989929	-4.34288
ZMPSTE24	0.632245	4.19391	1.67599	0.107167	0.989929	-4.34299
CC2D1B	-0.861208	3.71264	-1.91626	0.0677326	0.989929	-4.34335
IL1R1	-1.03914	3.94789	-1.85457	0.0764127	0.989929	-4.3434
TMEM106B	-1.43741	3.37335	-2.07803	0.0489532	0.989929	-4.34356
ZNF518B	0.764208	3.48394	1.786	0.0871776	0.989929	-4.34363
RALY	-0.359418	6.03455	-1.57165	0.129572	0.989929	-4.34416
SSBP1	-0.327738	6.90168	-1.55984	0.132336	0.989929	-4.34501
TM2D3	-0.489522	5.25289	-1.60402	0.122237	0.989929	-4.34551
CBX3	-0.333194	6.9425	-1.55859	0.13263	0.989929	-4.34586
MRPL13	-0.451448	5.02508	-1.61674	0.119453	0.989929	-4.34604
WDR61	-0.477291	5.04922	-1.61575	0.119668	0.989929	-4.34676
MRPL21	-0.389116	5.71233	-1.57543	0.128697	0.989929	-4.34768
GALK1	-0.443287	5.01154	-1.6142	0.120004	0.989929	-4.3477
ZC3H13	-0.353864	5.87957	-1.56989	0.129981	0.989929	-4.34793
FZD2	0.711432	3.6209	1.74455	0.0942996	0.989929	-4.34824
PNP	-0.527939	6.4103	-1.56047	0.132186	0.989929	-4.34834
PMM1	-0.648058	4.21389	-1.73955	0.0951907	0.989929	-4.34902
PIN4	0.551766	4.57477	1.62156	0.118412	0.989929	-4.3497
SIVA1	-0.38976	6.42198	-1.55672	0.133075	0.989929	-4.35061
IGF1	0.696772	6.07353	1.55649	0.13313	0.989929	-4.35074
HS3ST3B1	0.899911	3.24222	1.8052	0.0840384	0.989929	-4.35103
KYNU	0.410982	5.67634	1.56358	0.131455	0.989929	-4.35148
SNU13	-0.296387	7.11404	-1.55064	0.134524	0.989929	-4.35164
GATAD2B	0.637117	4.28154	1.64844	0.11274	0.989929	-4.35165
TJAP1	0.579166	3.59411	1.75155	0.0930621	0.989929	-4.35186
CMTR2	0.495214	4.49815	1.62424	0.117835	0.989929	-4.35196
LINC00324	-0.612807	4.17324	-1.73882	0.0953216	0.989929	-4.35206
NAA60	0.514132	4.4438	1.63019	0.116564	0.989929	-4.35258
TAGAP	0.3515	6.9551	1.54931	0.134842	0.989929	-4.35263
RAD9A	0.463631	5.30285	1.57288	0.129286	0.989929	-4.3531
DYNLL2	-0.509276	5.22839	-1.59218	0.124879	0.989929	-4.35313
MMADHC	0.495431	5.15354	1.57561	0.128655	0.989929	-4.35449
KAT6B	0.375859	5.31135	1.57066	0.129802	0.989929	-4.35463
CXCL8	0.413418	10.6522	1.55378	0.133774	0.989929	-4.35497
PPP2R1A	-0.424094	5.38213	-1.57752	0.128216	0.989929	-4.35554
MGME1	0.62061	4.13139	1.653	0.111801	0.989929	-4.35558
ARIH2	0.697874	4.99626	1.57907	0.127858	0.989929	-4.35568
NHP2	-0.354252	6.29913	-1.55022	0.134623	0.989929	-4.35619
NEK6	-0.685002	4.18861	-1.71809	0.0990999	0.989929	-4.35665
PRELID3B	0.54204	4.89707	1.587	0.12605	0.989929	-4.35673
C12orf10	0.445915	5.03145	1.57899	0.127877	0.989929	-4.35696
OXCT2	-0.651833	4.47726	-1.67965	0.106444	0.989929	-4.35712
HLA-DPB1	0.296175	12.1546	1.55872	0.132602	0.989929	-4.35714
UBE2J1	0.357796	6.24241	1.54643	0.135533	0.989929	-4.35754
LONRF1	0.871768	3.63765	1.71454	0.0997604	0.989929	-4.35787
APEH	0.635347	4.1336	1.6481	0.112809	0.989929	-4.35788
UBXN6	0.431466	4.61492	1.60559	0.121892	0.989929	-4.35815
CMPK1	-0.365634	5.94315	-1.55302	0.133954	0.989929	-4.35831
TMEM222	-0.895003	3.28465	-1.98265	0.0593696	0.989929	-4.35842
SH3PXD2B	0.779122	3.88791	1.67559	0.107245	0.989929	-4.35916
TMEM173	0.582263	4.74549	1.59061	0.125233	0.989929	-4.35937
PCMTD2	0.686665	3.89382	1.68114	0.10615	0.989929	-4.35967
NUP62	0.407135	6.0704	1.54479	0.13593	0.989929	-4.36003
UBIAD1	-1.44336	3.23894	-2.05876	0.0509159	0.989929	-4.36024
LRRC41	0.510585	4.48477	1.61174	0.120541	0.989929	-4.36028
UBR2	0.492458	4.53493	1.60894	0.121154	0.989929	-4.36046
ZNF91	0.656843	3.94053	1.66998	0.108362	0.989929	-4.36069
IL3RA	0.62447	4.00756	1.66416	0.10953	0.989929	-4.36083
DNAJC13	0.697398	4.24151	1.62902	0.116814	0.989929	-4.36119
HLA-B	0.254213	11.0229	1.54767	0.135236	0.989929	-4.36186
HECA	0.484013	5.7057	1.54767	0.135237	0.989929	-4.36202
ALDH1A1	0.755864	4.12438	1.64076	0.114338	0.989929	-4.36203
RUFY3	-0.398397	5.49782	-1.56085	0.132097	0.989929	-4.36221
MT-ATP6	-0.289055	14.1814	-1.56323	0.131538	0.989929	-4.36233
LGALS1	-0.297181	10.0057	-1.54126	0.136784	0.989929	-4.36285
BLCAP	-0.79954	4.2904	-1.69863	0.102763	0.989929	-4.36295
SETD2	0.363758	5.73015	1.54624	0.13558	0.989929	-4.36319
TSPAN8	-1.7193	2.93593	-2.17024	0.0404692	0.989929	-4.36445
REST	0.422868	5.46138	1.54943	0.134813	0.989929	-4.36491
MCRS1	-0.571897	4.33032	-1.66911	0.108535	0.989929	-4.36523
SAMD8	0.487867	4.39272	1.61147	0.120599	0.989929	-4.3661
EHMT1	0.493923	5.02781	1.56474	0.131184	0.989929	-4.36646
MED26	0.690484	3.57016	1.72039	0.0986742	0.989929	-4.36653
SUGT1	-0.39787	5.75357	-1.54624	0.13558	0.989929	-4.36654
TMEM242	0.609673	3.90794	1.6663	0.109101	0.989929	-4.36657
VPS33A	0.885974	3.20385	1.77756	0.0885887	0.989929	-4.36658
ATP9B	-0.889093	3.60894	-1.88522	0.0719855	0.989929	-4.36708
GDAP1	-1.58704	2.27455	-2.26849	0.0329116	0.989929	-4.36755
CLDN3	-1.69964	3.14545	-2.0847	0.0482906	0.989929	-4.36774
SAT1	0.279009	11.5838	1.5438	0.13617	0.989929	-4.36823
GLG1	0.54351	5.01409	1.55971	0.132366	0.989929	-4.36824
TMEM176A	0.575674	6.11635	1.53063	0.139383	0.989929	-4.36966
SLC15A4	0.695462	3.93504	1.65408	0.111581	0.989929	-4.36999
SLC33A1	-0.585628	4.19535	-1.6756	0.107243	0.989929	-4.37021
HSPBAP1	0.67097	4.10365	1.62528	0.117613	0.989929	-4.37034
TUBA4A	-0.655188	4.09053	-1.7161	0.0994702	0.989929	-4.37047
SEC22C	0.679667	3.78472	1.66985	0.108388	0.989929	-4.37054
UBA5	0.467995	4.27684	1.61567	0.119685	0.989929	-4.37068
DHRS7B	0.717198	3.50478	1.71404	0.0998528	0.989929	-4.37099
TMEM97	0.530913	4.36438	1.60188	0.122711	0.989929	-4.37137
TNFRSF14-AS1	0.990994	3.4817	1.71496	0.0996816	0.989929	-4.37159
NIT1	0.749595	3.4934	1.71202	0.100231	0.989929	-4.37203
STRN3	0.624073	4.04175	1.63906	0.114693	0.989929	-4.37205
IFI27L1	-1.36696	2.54433	-2.18984	0.0388466	0.989929	-4.37208
STK11	-0.490709	4.9285	-1.58282	0.127	0.989929	-4.37232
MOB4	0.434725	4.82658	1.5653	0.131052	0.989929	-4.37264
LINC01678	-0.852265	4.72216	-1.61942	0.118872	0.989929	-4.37276
RABGAP1L	0.459412	5.06118	1.55293	0.133976	0.989929	-4.37282
LPP	0.376731	5.71035	1.53184	0.139084	0.989929	-4.3731
BRAT1	-0.897462	3.86271	-1.80168	0.0846064	0.989929	-4.37329
ITPRIP	-0.57573	4.98274	-1.5798	0.127692	0.989929	-4.37357
NIPSNAP1	-0.972135	3.19864	-1.97289	0.060539	0.989929	-4.37372
ACTN1	0.359934	5.93769	1.52696	0.140291	0.989929	-4.37412
TP53I3	-0.727047	3.95569	-1.73326	0.0963233	0.989929	-4.37435
EGR4	1.33403	3.65804	1.66545	0.10927	0.989929	-4.37489
FMNL3	0.563589	4.57751	1.57601	0.128564	0.989929	-4.37497
SLC7A6	0.918255	2.99779	1.77717	0.0886547	0.989929	-4.37512
HEBP2	-0.387066	5.62251	-1.53674	0.137883	0.989929	-4.37547
ARL5B	0.410695	8.86478	1.52387	0.141059	0.989929	-4.37576
AURKAIP1	-0.403142	6.66835	-1.52066	0.141859	0.989929	-4.37601
RPN1	-0.41949	6.0105	-1.52629	0.140455	0.989929	-4.3765
HERC4	0.526242	4.7804	1.56196	0.131836	0.989929	-4.37656
COX6A1	-0.311248	7.54088	-1.5189	0.142298	0.989929	-4.37684
ATP8B4	0.404606	4.90842	1.55316	0.133921	0.989929	-4.37684
ZC3H10	-0.960829	3.57192	-1.86405	0.075019	0.989929	-4.37692
ARRDC2	-0.411951	5.34764	-1.54345	0.136254	0.989929	-4.37718
ATP11C	0.5752	3.90718	1.64114	0.114257	0.989929	-4.37776
ITPKC	-1.21502	2.56991	-2.13935	0.0431511	0.989929	-4.37908
MTERF4	-0.757972	4.06061	-1.69852	0.102784	0.989929	-4.37911
LTC4S	-0.788868	6.43015	-1.51829	0.142453	0.989929	-4.37953
SMC6	0.585202	3.81471	1.64794	0.112844	0.989929	-4.37988
LYN	0.293438	7.24236	1.5149	0.143305	0.989929	-4.37993
CMTM7	-0.376378	5.59607	-1.52771	0.140104	0.989929	-4.38152
FAM228B	0.700555	3.11095	1.75447	0.0925517	0.989929	-4.38208
KLHL24	0.48688	5.39077	1.52522	0.140723	0.989929	-4.38212
PLD1	-1.58517	2.31256	-2.19849	0.0381492	0.989929	-4.3823
DCLRE1C	0.45807	4.47821	1.57338	0.12917	0.989929	-4.38239
EGLN2	-1.05115	2.91036	-2.02569	0.0544484	0.989929	-4.38249
ST7	0.838173	3.02621	1.75197	0.0929879	0.989929	-4.38286
FAM204A	0.369087	5.58051	1.52003	0.142016	0.989929	-4.38286
OTULINL	0.360117	6.03493	1.51341	0.14368	0.989929	-4.38311
ZFYVE26	0.742848	3.58467	1.67194	0.107971	0.989929	-4.3832
LINC00513	0.775359	4.23758	1.58284	0.126996	0.989929	-4.38348
TPCN1	0.409497	5.02728	1.53686	0.137856	0.989929	-4.38352
EXOSC2	-1.0714	2.95788	-2.0169	0.055422	0.989929	-4.38372
DBP	-0.552987	4.49161	-1.60559	0.121891	0.989929	-4.38425
BLMH	0.711974	3.63646	1.65838	0.110703	0.989929	-4.38473
CREBRF	0.36483	6.6843	1.5082	0.145002	0.989929	-4.38494
RFWD3	0.741661	3.38123	1.69451	0.103553	0.989929	-4.38528
PPARA	0.594345	4.0151	1.61497	0.119837	0.989929	-4.38622
SDF2	-0.450021	5.37615	-1.52825	0.139971	0.989929	-4.38634
ZNF611	-1.13354	2.88939	-2.0244	0.0545898	0.989929	-4.38636
ATP7A	0.76147	3.43652	1.67472	0.107418	0.989929	-4.38645
UGCG	0.580486	4.90629	1.53274	0.138865	0.989929	-4.38732
FABP1	-0.852812	4.73444	-1.59804	0.123566	0.989929	-4.38749
SBNO2	-0.55784	4.44933	-1.59977	0.123181	0.989929	-4.38787
THADA	0.829886	3.841	1.62015	0.118715	0.989929	-4.38802
RRP9	-0.951851	3.41035	-1.87913	0.0728472	0.989929	-4.3886
RNF11	0.550075	4.46961	1.56014	0.132264	0.989929	-4.38887
IFIT2	0.755522	3.57246	1.65441	0.111513	0.989929	-4.38888
UBL7	0.618184	4.24614	1.57586	0.128596	0.989929	-4.38914
MGMT	0.57741	5.05907	1.52431	0.140948	0.989929	-4.38928
SFXN4	0.595752	3.77166	1.63765	0.114988	0.989929	-4.38953
SSBP3	0.80008	3.79322	1.62425	0.117832	0.989929	-4.38953
PPP1R16A	-0.971006	3.37434	-1.88344	0.072237	0.989929	-4.38962
SEC13	-0.382148	5.44317	-1.52018	0.141979	0.989929	-4.38962
MINDY2	0.923127	2.98164	1.74142	0.0948556	0.989929	-4.38983
ARMCX1	-0.364634	5.86353	-1.50808	0.145032	0.989929	-4.39032
AP3S1	0.44221	5.06885	1.5228	0.141323	0.989929	-4.39043
SMPD2	-0.812825	3.54661	-1.80624	0.0838722	0.989929	-4.39046
KLF16	-0.471033	4.51151	-1.58896	0.125605	0.989929	-4.39052
NMRK1	0.654688	3.83216	1.6208	0.118574	0.989929	-4.39055
IFIH1	0.45251	5.07317	1.52304	0.141264	0.989929	-4.39057
C4orf33	0.58651	4.25145	1.57553	0.128673	0.989929	-4.3906
ARMT1	-0.740075	3.75323	-1.7525	0.092896	0.989929	-4.39064
ARMCX3	0.310529	6.30462	1.50129	0.14677	0.989929	-4.39068
IL6ST	0.427559	5.83486	1.50373	0.146144	0.989929	-4.3911
FAF1	-0.66342	4.00054	-1.68039	0.106299	0.989929	-4.3913
PLEKHA1	0.712949	3.67254	1.63424	0.115706	0.989929	-4.39174
ZNF354A	0.883549	2.84894	1.75992	0.0916021	0.989929	-4.39212
SEMA4D	0.479533	4.95078	1.52407	0.141009	0.989929	-4.39234
BTN2A2	0.381775	5.2797	1.51215	0.143999	0.989929	-4.39287
ZNF362	-0.738676	3.61131	-1.76618	0.0905239	0.989929	-4.39334
ZNF672	-0.425852	5.10975	-1.52919	0.139738	0.989929	-4.39363
HNRNPA1P48	0.915755	2.90849	1.75227	0.0929365	0.989929	-4.3937
GPR180	0.867237	2.91253	1.74986	0.0933605	0.989929	-4.39374
PDLIM1	-0.768408	4.1521	-1.65981	0.110412	0.989929	-4.39383
SERTAD2	0.421815	5.04646	1.51832	0.142444	0.989929	-4.39394
BCL2L1	-1.36177	3.17353	-1.95835	0.0623191	0.989929	-4.39414
NIPA2	-0.439996	4.9238	-1.53934	0.137251	0.989929	-4.39425
MORN2	-1.26738	2.29551	-2.12221	0.044708	0.989929	-4.39447
SHCBP1	-1.36388	2.88133	-1.99644	0.0577517	0.989929	-4.39454
ITGAV	0.480819	4.2641	1.5695	0.130071	0.989929	-4.39472
FAM168B	-0.659936	4.24482	-1.63375	0.11581	0.989929	-4.39497
WARS2	-1.42337	2.87496	-2.02327	0.0547146	0.989929	-4.395
YWHAE	-0.273694	7.40749	-1.49561	0.148235	0.989929	-4.39517
PMVK	-0.491095	5.19215	-1.52425	0.140963	0.989929	-4.39517
USP25	-0.596101	4.39507	-1.60412	0.122217	0.989929	-4.39518
ENOX2	-0.949337	3.10402	-1.91097	0.0684414	0.989929	-4.39577
PSME4	0.414293	5.00534	1.51731	0.142698	0.989929	-4.39581
WSB2	-0.573905	4.49421	-1.58455	0.126607	0.989929	-4.39639
IDUA	0.874806	2.5838	1.79538	0.0856312	0.989929	-4.39652
AC096667.1	0.98364	3.12635	1.70179	0.10216	0.989929	-4.39653
ITGB3BP	0.613366	3.66023	1.6331	0.115948	0.989929	-4.39673
LENG8-AS1	-1.4286	2.62688	-2.07597	0.0491601	0.989929	-4.39674
EMC9	-0.852558	3.5768	-1.77012	0.0898488	0.989929	-4.3968
NBPF19	0.671273	3.50026	1.65502	0.111388	0.989929	-4.39691
LRWD1	-1.23921	2.489	-2.06493	0.0502806	0.989929	-4.39748
CYTH2	-0.511658	4.77024	-1.5462	0.135589	0.989929	-4.39783
ANKIB1	-0.528998	4.46344	-1.57339	0.129168	0.989929	-4.39828
PIM2	0.483822	4.8814	1.51715	0.142738	0.989929	-4.39837
OAT	0.487754	4.89485	1.51571	0.143101	0.989929	-4.3988
KIAA1109	0.39911	4.91085	1.51556	0.143137	0.989929	-4.39908
CCP110	0.819977	3.25491	1.68386	0.105617	0.989929	-4.39914
GPI	0.428003	5.16718	1.50433	0.14599	0.989929	-4.39933
MUC4	-1.54438	2.25506	-2.12109	0.0448105	0.989929	-4.39973
EIF4G1	-0.405029	5.88747	-1.49385	0.148692	0.989929	-4.39988
PI4K2B	-1.17873	2.71588	-1.99947	0.0574007	0.989929	-4.4001
SIPA1L3	-0.818802	3.56761	-1.77762	0.0885795	0.989929	-4.40022
TPT1	0.254918	12.5008	1.51572	0.143098	0.989929	-4.40026
AL031777.3	1.03251	3.20398	1.67556	0.107252	0.989929	-4.40046
COMMD2	-0.513661	4.44478	-1.57958	0.127743	0.989929	-4.40052
CWF19L1	0.933434	2.71168	1.76003	0.0915838	0.989929	-4.40066
CHPT1	0.368427	5.62779	1.49147	0.14931	0.989929	-4.40153
MACC1	-1.51884	2.70979	-2.04779	0.0520638	0.989929	-4.40176
SMC1A	-0.404812	5.33364	-1.50379	0.146128	0.989929	-4.40182
AGTRAP	-0.503398	4.57721	-1.55465	0.133567	0.989929	-4.40294
C12orf76	-0.879885	3.73566	-1.73744	0.0955682	0.989929	-4.40297
BCAT1	-1.00771	3.7672	-1.74496	0.094226	0.989929	-4.40324
NDRG3	-0.921327	3.61106	-1.74588	0.0940623	0.989929	-4.4038
DAPK3	-1.06425	3.29691	-1.84492	0.0778532	0.989929	-4.40382
SPTAN1	-0.42956	5.05733	-1.5144	0.143431	0.989929	-4.40399
ACAT2	0.445688	4.66687	1.51879	0.142325	0.989929	-4.40457
PDPK1	0.359821	5.90305	1.48359	0.151378	0.989929	-4.40472
RBM19	-1.01493	3.00198	-1.90896	0.0687127	0.989929	-4.40482
SDHAF2	0.493052	4.25181	1.54606	0.135623	0.989929	-4.40524
GPATCH2	-0.564633	4.41093	-1.57508	0.128777	0.989929	-4.40546
CYTOR	0.358047	6.64416	1.48039	0.152222	0.989929	-4.40598
ZNF274	-0.656106	4.29788	-1.604	0.122241	0.989929	-4.40616
RICTOR	0.437814	4.90072	1.50279	0.146384	0.989929	-4.40643
C1GALT1C1	0.702516	3.10199	1.69283	0.103875	0.989929	-4.40665
FLVCR2	0.908728	2.98864	1.69292	0.103859	0.989929	-4.40689
PTGFRN	0.722785	3.0322	1.70572	0.101414	0.989929	-4.4069
CHST2	0.46892	4.86191	1.50243	0.146478	0.989929	-4.40703
RARRES3	0.502554	6.18376	1.47859	0.1527	0.989929	-4.40728
AP5Z1	-0.465723	5.15283	-1.50281	0.146379	0.989929	-4.40744
NFATC2	0.396076	5.08268	1.49359	0.14876	0.989929	-4.40787
AL136295.5	-0.956716	3.15502	-1.86698	0.0745927	0.989929	-4.40824
EXTL3	0.849537	3.08718	1.67852	0.106667	0.989929	-4.40838
CHTF18	-1.46653	2.50241	-2.03563	0.0533642	0.989929	-4.40849
ASH1L	0.378657	6.03333	1.47683	0.153168	0.989929	-4.40896
NUDT15	-0.978041	3.41411	-1.7914	0.0862856	0.989929	-4.40903
MAP3K14	-0.765588	3.9749	-1.65702	0.110979	0.989929	-4.40907
REV1	-0.60418	4.39452	-1.56654	0.130763	0.989929	-4.40914
EDEM3	0.427474	4.71722	1.50569	0.145642	0.989929	-4.4096
MAOB	-1.49338	3.0208	-1.92455	0.0666349	0.989929	-4.40972
NFYC	0.432374	4.49702	1.5196	0.142122	0.989929	-4.4099
CASP8AP2	0.52968	4.33459	1.52851	0.139907	0.989929	-4.41038
SENP6	0.388521	5.83489	1.47536	0.153559	0.989929	-4.41063
FLNA	-0.449277	6.93294	-1.47416	0.15388	0.989929	-4.41069
BORCS7	0.554275	4.96217	1.49156	0.149287	0.989929	-4.41081
HMGN3	0.283589	6.99084	1.47444	0.153804	0.989929	-4.41112
SH3YL1	0.781695	3.15304	1.66271	0.109824	0.989929	-4.41176
CDK12	0.383423	5.5316	1.47656	0.15324	0.989929	-4.41221
HELQ	0.615736	3.71226	1.5886	0.125688	0.989929	-4.41267
SMIM22	-1.49807	2.39738	-2.04139	0.052745	0.989929	-4.41315
USP24	-0.676792	3.88823	-1.66079	0.110212	0.989929	-4.41317
ALCAM	-0.495357	5.04299	-1.49879	0.147413	0.989929	-4.41318
CXCL2	0.549052	8.30592	1.4774	0.153017	0.989929	-4.41319
AC060780.1	0.602983	3.84951	1.56756	0.130524	0.989929	-4.41377
IGFBP7	-0.861585	3.73676	-1.7027	0.101987	0.989929	-4.41405
CCNDBP1	-0.366532	5.52174	-1.47806	0.152842	0.989929	-4.41408
INPP4A	0.562594	4.90489	1.48917	0.149913	0.989929	-4.41428
KDM2B	-0.35614	5.53503	-1.47715	0.153082	0.989929	-4.41436
FAM220A	0.671315	3.26916	1.65021	0.112374	0.989929	-4.41438
ZNF701	0.805029	3.10286	1.66215	0.109936	0.989929	-4.41442
CLK4	0.483829	4.41728	1.51555	0.143139	0.989929	-4.41443
NFKBIL1	0.705503	3.17971	1.65509	0.111372	0.989929	-4.41479
CARD16	-0.336317	6.64613	-1.46807	0.155513	0.989929	-4.41487
TMEM68	0.719628	3.31758	1.62701	0.117242	0.989929	-4.41504
MCAT	-1.33359	2.81774	-1.94993	0.0633708	0.989929	-4.41596
PPP6R3	0.45381	4.96922	1.48358	0.151379	0.989929	-4.41671
TALDO1	-0.35198	7.06775	-1.46664	0.1559	0.989929	-4.41676
RNF38	0.531273	4.22073	1.52472	0.140845	0.989929	-4.41687
PSMF1	-0.418675	5.3725	-1.47674	0.153192	0.989929	-4.41726
MSR1	0.605125	4.59491	1.49549	0.148267	0.989929	-4.41746
SWAP70	0.341882	5.43742	1.46937	0.155165	0.989929	-4.41769
MCCC1	0.736741	3.31854	1.61739	0.119311	0.989929	-4.41773
TATDN1	-0.57216	4.46445	-1.53757	0.137682	0.989929	-4.41786
RPS15A	0.290801	11.0471	1.48652	0.150607	0.989929	-4.4179
OGT	0.640463	4.63951	1.49085	0.149473	0.989929	-4.41813
TRIM65	-0.923777	3.16379	-1.82231	0.0813241	0.989929	-4.41847
DPP3	-0.970889	3.20458	-1.80602	0.0839075	0.989929	-4.41851
MIGA2	-1.06146	3.17032	-1.83609	0.0791942	0.989929	-4.41916
CDK11A	0.601824	3.46378	1.60773	0.121419	0.989929	-4.41918
DGKE	0.682412	3.20078	1.64141	0.1142	0.989929	-4.41918
CSNK2A2	0.477736	4.17521	1.52493	0.140794	0.989929	-4.41931
TNPO3	0.538695	4.1527	1.52802	0.140029	0.989929	-4.41934
CFDP1	-0.430515	5.20632	-1.47885	0.15263	0.989929	-4.4194
WDFY3	0.675681	4.03195	1.53225	0.138985	0.989929	-4.41967
POLG2	0.483239	4.55834	1.4955	0.148265	0.989929	-4.4201
SNX3	0.343477	7.87999	1.46632	0.155986	0.989929	-4.42043
ALDH2	0.407666	6.67277	1.46081	0.157479	0.989929	-4.42073
JPX	0.493565	4.58598	1.49104	0.149424	0.989929	-4.42121
GTF3C2	0.572785	3.9434	1.54374	0.136183	0.989929	-4.42134
RAP2B	-0.392475	6.64009	-1.45872	0.158049	0.989929	-4.42163
SERAC1	0.796069	2.41443	1.76208	0.0912294	0.989929	-4.42164
TAF10	-0.277499	6.91205	-1.45843	0.158128	0.989929	-4.42254
GANC	0.542263	3.9137	1.54482	0.135921	0.989929	-4.42278
CPNE8	0.803407	3.38313	1.59609	0.124001	0.989929	-4.42326
EIF2AK1	-0.449306	4.75835	-1.49614	0.148097	0.989929	-4.42382
APP	0.545022	4.32981	1.5022	0.146536	0.989929	-4.42419
ZNF12	0.66926	3.44744	1.58729	0.125984	0.989929	-4.42451
PPAN	-0.880867	3.53828	-1.72234	0.0983154	0.989929	-4.42483
P2RX7	0.536911	4.32636	1.49923	0.147299	0.989929	-4.42523
PFKFB3	0.32734	7.2729	1.45687	0.158555	0.989929	-4.42557
PCNX1	0.353896	5.11509	1.46304	0.156874	0.989929	-4.42576
AC109454.2	0.82151	3.10352	1.62429	0.117825	0.989929	-4.42589
PPP3CA	0.425972	5.19683	1.46032	0.157614	0.989929	-4.42606
C1orf43	0.341498	6.39738	1.45236	0.159794	0.989929	-4.42626
MROH6	-1.24151	2.29551	-1.97568	0.0602021	0.989929	-4.42682
ZNF622	-0.50425	4.83284	-1.48522	0.150949	0.989929	-4.42719
AL162377.1	-1.22832	2.74244	-1.89804	0.0702014	0.989929	-4.42732
STYXL1	0.475701	4.24415	1.50226	0.14652	0.989929	-4.42738
GPATCH2L	-0.431886	6.10616	-1.45037	0.160343	0.989929	-4.42763
ZUP1	0.604774	3.59794	1.56724	0.130597	0.989929	-4.42772
C20orf194	0.601356	3.84019	1.53522	0.138257	0.989929	-4.42783
CYP4V2	0.697769	3.28928	1.60484	0.122056	0.989929	-4.42793
ADSS	0.448415	4.79245	1.46843	0.155416	0.989929	-4.42797
B4GALT3	-1.00316	3.63326	-1.68252	0.10588	0.989929	-4.42808
SLC35C1	-1.02659	3.08898	-1.80709	0.083735	0.989929	-4.42823
TRIM39	0.602329	3.50277	1.57954	0.12775	0.989929	-4.42838
RABGAP1	0.695303	3.97414	1.51669	0.142853	0.989929	-4.42855
CCDC32	0.433763	4.77207	1.46884	0.155307	0.989929	-4.42874
RNF103	0.511238	4.271	1.49557	0.148245	0.989929	-4.42903
ZNF7	0.603468	3.64211	1.55559	0.133342	0.989929	-4.42937
AC144652.1	-0.749879	3.86154	-1.61037	0.120841	0.989929	-4.43005
SDC4	-1.17071	3.41831	-1.7568	0.0921446	0.989929	-4.43007
RWDD2B	-0.902764	3.50026	-1.69613	0.103241	0.989929	-4.43053
KLHL12	-0.898801	3.36311	-1.71466	0.099738	0.989929	-4.43082
MPND	0.63669	3.76098	1.53409	0.138534	0.989929	-4.43125
DHX32	-0.860326	3.38119	-1.71675	0.0993478	0.989929	-4.43133
ATM	0.42432	6.16088	1.44473	0.161906	0.989929	-4.43135
STK38L	-0.424018	5.3953	-1.45223	0.15983	0.989929	-4.4316
DTD1	-0.545747	4.22793	-1.53309	0.138777	0.989929	-4.43197
ATMIN	0.587555	3.76523	1.534	0.138555	0.989929	-4.43255
SRP19	-0.377773	5.82272	-1.44393	0.162129	0.989929	-4.43289
MTIF2	0.503026	4.42494	1.47977	0.152388	0.989929	-4.43313
VPS53	0.420411	4.60825	1.46787	0.155567	0.989929	-4.43341
CDC42	-0.839836	3.51626	-1.6938	0.103688	0.989929	-4.43372
TBC1D20	0.623135	3.706	1.53881	0.137379	0.989929	-4.43386
ZSWIM9	-1.3181	2.3903	-1.93453	0.0653341	0.989929	-4.43394
PSMC4	-0.352917	5.82963	-1.44196	0.162677	0.989929	-4.43411
NCOA6	0.620675	3.74675	1.52928	0.139716	0.989929	-4.43459
SYNE3	0.647737	3.40748	1.57537	0.128711	0.989929	-4.43483
AC090204.1	0.636462	3.57246	1.54589	0.135664	0.989929	-4.43483
SCAI	-1.29444	2.56066	-1.88963	0.0713677	0.989929	-4.43491
DGKD	-0.630247	3.93843	-1.57404	0.129018	0.989929	-4.43505
SLFN5	0.458828	4.88762	1.45251	0.159753	0.989929	-4.43532
PPP1R8	0.751933	3.6177	1.53745	0.137711	0.989929	-4.43533
PTGR1	0.742527	2.96863	1.6251	0.11765	0.989929	-4.43536
FN3K	0.662002	3.37748	1.56908	0.130169	0.989929	-4.43557
TRAF3IP2-AS1	0.736333	3.52827	1.54941	0.134817	0.989929	-4.43599
GDPGP1	-1.3823	2.33596	-1.93455	0.0653313	0.989929	-4.43646
RPUSD4	-0.938983	3.37405	-1.71186	0.10026	0.989929	-4.43675
PIN1	-0.444807	5.42803	-1.44212	0.162632	0.989929	-4.437
GABPB2	-0.757485	3.6253	-1.63826	0.114861	0.989929	-4.43703
CCNB2	-1.67567	2.58112	-1.91782	0.0675258	0.989929	-4.43725
DDX41	-0.660066	4.07993	-1.54315	0.136327	0.989929	-4.43733
UBR5	-0.454864	4.98221	-1.45663	0.158622	0.989929	-4.4375
S100A11	-0.311439	9.8695	-1.45411	0.159311	0.989929	-4.43775
CAPN10	-0.956353	3.04951	-1.77658	0.0887548	0.989929	-4.43786
CEP295	-0.889484	3.42147	-1.69755	0.102968	0.989929	-4.43843
EXOC4	0.468286	4.38272	1.4705	0.15486	0.989929	-4.43845
PCNX3	-0.719286	3.51626	-1.65438	0.111517	0.989929	-4.43863
YIPF4	0.358601	5.49981	1.43522	0.164571	0.989929	-4.43893
FBXL20	0.501535	4.04534	1.49314	0.148877	0.989929	-4.43903
TTC27	-0.913149	2.85503	-1.79861	0.0851054	0.989929	-4.43904
PUS7	-1.03015	2.59087	-1.84556	0.0777575	0.989929	-4.43909
MRPS2	-0.75886	3.89191	-1.57383	0.129066	0.989929	-4.43952
ALDH3B1	-0.694558	4.0476	-1.54467	0.135957	0.989929	-4.43957
GFRA2	-0.620921	4.83798	-1.46143	0.157311	0.989929	-4.44009
NMB	-1.21113	3.20571	-1.75783	0.0919658	0.989929	-4.44028
NF2	0.619823	3.64747	1.52641	0.140426	0.989929	-4.4403
UTP4	-1.11591	3.16821	-1.74451	0.0943056	0.989929	-4.44032
RANBP10	-0.977576	2.76716	-1.81176	0.0829887	0.989929	-4.44042
LOXL3	-0.881755	3.13967	-1.73957	0.0951871	0.989929	-4.44078
KDELR2	0.411133	6.09451	1.4309	0.165791	0.989929	-4.44092
MILR1	0.664408	3.73674	1.51444	0.143419	0.989929	-4.44094
CCL22	-1.54183	2.9882	-1.81245	0.0828796	0.989929	-4.44122
ESYT2	0.452016	4.86256	1.44304	0.162376	0.989929	-4.44125
USP4	0.539716	4.43613	1.45866	0.158066	0.989929	-4.44137
ZNF587	0.775478	3.54039	1.52956	0.139647	0.989929	-4.44214
SNAPC2	-0.98479	3.52635	-1.66009	0.110353	0.989929	-4.44224
CD151	-0.826521	4.10416	-1.53506	0.138296	0.989929	-4.44238
HIST1H2BN	0.689548	2.89737	1.61498	0.119835	0.989929	-4.44246
TCEA2	-0.701653	3.94846	-1.55379	0.133772	0.989929	-4.44249
UMPS	-0.834991	3.29904	-1.68427	0.105538	0.989929	-4.44293
MBTD1	-0.63338	3.88505	-1.55401	0.133718	0.989929	-4.44316
TUBGCP5	-1.30262	2.52946	-1.85769	0.0759515	0.989929	-4.44332
GALNT6	0.444136	4.401	1.45895	0.157985	0.989929	-4.44346
NT5DC1	0.63828	3.71046	1.51126	0.144225	0.989929	-4.44347
P2RY14	0.496109	4.70596	1.44281	0.162442	0.989929	-4.44352
RNF4	0.459256	4.65771	1.44598	0.161558	0.989929	-4.4436
PDE3B	-1.31677	2.64837	-1.849	0.0772421	0.989929	-4.44384
ZNF83	0.637813	3.52005	1.53131	0.139215	0.989929	-4.44387
VTI1B	-0.413184	5.51126	-1.42948	0.166195	0.989929	-4.44404
SCAF1	-0.708806	3.48289	-1.63827	0.114858	0.989929	-4.44416
BCCIP	-0.54875	4.829	-1.45138	0.160063	0.989929	-4.44434
AC007613.1	-1.22119	2.52238	-1.85321	0.0766139	0.989929	-4.44437
LRRC8B	-0.854792	3.23811	-1.6916	0.104113	0.989929	-4.44444
DNAJA3	-0.976897	3.02049	-1.74782	0.0937199	0.989929	-4.44445
PGS1	-0.85284	3.31369	-1.6908	0.104268	0.989929	-4.44457
ARFGAP2	0.429025	4.81244	1.43823	0.163724	0.989929	-4.44459
HKR1	-1.40896	2.3903	-1.88376	0.072192	0.989929	-4.44465
CHEK2	-0.722403	3.41771	-1.6523	0.111944	0.989929	-4.44512
RBPJ	-0.337057	6.89041	-1.42763	0.166721	0.989929	-4.44516
PDE8A	-0.856568	3.69587	-1.61066	0.120777	0.989929	-4.44516
ALMS1	-1.05547	2.78257	-1.78965	0.0865737	0.989929	-4.44542
CANT1	-0.645098	3.79343	-1.5595	0.132416	0.989929	-4.44582
NOL11	0.630697	3.80352	1.49534	0.148305	0.989929	-4.44592
CLDN4	-1.14408	3.83013	-1.60723	0.121529	0.989929	-4.44594
TBC1D9B	-0.516204	4.4247	-1.47356	0.154041	0.989929	-4.44596
TAF1C	0.591522	3.49874	1.53451	0.13843	0.989929	-4.44614
ACBD5	0.565303	4.25831	1.45989	0.15773	0.989929	-4.44617
SELENOH	-0.312183	6.03896	-1.42264	0.168147	0.989929	-4.44621
ITM2B	0.386022	9.70071	1.44519	0.161777	0.989929	-4.44622
SCRN1	0.49911	4.03445	1.47889	0.15262	0.989929	-4.44648
TTC39C	0.595642	3.62798	1.51879	0.142326	0.989929	-4.44655
USP31	0.782098	2.77543	1.6148	0.119874	0.989929	-4.44676
PPP2R3B	0.846022	2.40219	1.67984	0.106406	0.989929	-4.4468
ZMAT1	0.770065	3.08011	1.56796	0.130431	0.989929	-4.44687
EIF3F	0.305418	7.67644	1.43152	0.165615	0.989929	-4.44703
FAM71A	1.04244	2.79819	1.58749	0.125938	0.989929	-4.4472
AUTS2	0.65628	3.3309	1.54824	0.135098	0.989929	-4.44722
RAB3GAP2	0.458701	4.41312	1.45101	0.160164	0.989929	-4.44725
ACSF2	-0.642513	3.92966	-1.54631	0.135564	0.989929	-4.44728
ZNF414	-0.726485	3.5105	-1.635	0.115547	0.989929	-4.44749
TRIO	0.401659	4.81403	1.431	0.165763	0.989929	-4.44844
CCDC127	-1.01872	2.59087	-1.80137	0.084657	0.989929	-4.4491
RNF126	-0.501428	4.54473	-1.45822	0.158186	0.989929	-4.44912
MOV10	0.683353	3.08566	1.5688	0.130234	0.989929	-4.44924
TECPR2	0.961414	2.68478	1.60484	0.122056	0.989929	-4.44957
ZC3H7A	0.533101	4.83585	1.42838	0.166507	0.989929	-4.44978
TRAF4	0.500925	4.4169	1.44375	0.162178	0.989929	-4.45019
HDHD2	-0.867077	3.13522	-1.68793	0.104824	0.989929	-4.45048
TMEM161B-AS1	-1.06256	2.87324	-1.74729	0.0938125	0.989929	-4.45113
EXOG	0.794557	2.67079	1.61961	0.118832	0.989929	-4.45127
NEPRO	0.568318	4.15827	1.45777	0.158309	0.989929	-4.45132
GPN2	-0.711849	3.96469	-1.53973	0.137155	0.989929	-4.45136
SLC7A6OS	-0.75609	3.80382	-1.55624	0.133189	0.989929	-4.45171
TCAF1	0.705647	3.42549	1.51367	0.143615	0.989929	-4.45173
AC118549.1	0.562344	4.06617	1.4633	0.156802	0.989929	-4.45175
REEP4	-0.952361	3.53736	-1.62976	0.116656	0.989929	-4.45192
KCNN4	-1.10844	2.62425	-1.79504	0.0856878	0.989929	-4.45217
MED27	-0.686037	3.60574	-1.58327	0.126898	0.989929	-4.4522
ING5	-0.577606	3.93666	-1.51868	0.142353	0.989929	-4.45228
HOOK3	0.358778	6.07765	1.41425	0.170569	0.989929	-4.45228
RNF6	0.503397	4.12203	1.45783	0.158292	0.989929	-4.45311
ABL2	0.474959	6.20666	1.41388	0.170676	0.989929	-4.45312
CSRNP1	-0.295081	7.56252	-1.42129	0.168537	0.989929	-4.45334
R3HDM2	0.413607	5.0365	1.4164	0.169946	0.989929	-4.45376
AP001160.1	0.871534	2.67079	1.59738	0.123713	0.989929	-4.45382
PCBD2	-0.989206	3.01352	-1.71023	0.100565	0.989929	-4.45391
ZNF43	0.739556	3.12687	1.54888	0.134946	0.989929	-4.45408
MMS22L	-1.0474	2.89217	-1.74009	0.095094	0.989929	-4.45427
BRD8	-1.05773	3.2852	-1.65734	0.110913	0.989929	-4.4544
MCM2	-0.944204	3.23767	-1.65932	0.110512	0.989929	-4.45467
GPR34	0.434956	5.21201	1.41131	0.171425	0.989929	-4.45514
MX2	-0.361356	6.30552	-1.40988	0.17184	0.989929	-4.45521
FADS3	-0.66661	4.15859	-1.48673	0.15055	0.989929	-4.45585
SF3B1	0.339319	6.96482	1.41481	0.170408	0.989929	-4.45614
AGPS	0.427168	4.56672	1.42506	0.167454	0.989929	-4.45633
TAZ	-0.69622	3.70508	-1.55309	0.133937	0.989929	-4.45634
BIN3	0.524395	3.90242	1.46639	0.155966	0.989929	-4.45659
PXN	-0.840683	3.65847	-1.56788	0.130449	0.989929	-4.45661
APOBR	-0.411023	5.78005	-1.40583	0.173025	0.989929	-4.45723
GCSAM	0.564472	3.72745	1.4788	0.152644	0.989929	-4.45742
PLCL2	-0.735634	3.67528	-1.55724	0.132952	0.989929	-4.45747
TIAM2	-1.25359	2.49826	-1.79278	0.0860575	0.989929	-4.45765
CNTRL	0.362304	5.55052	1.40479	0.173331	0.989929	-4.45791
MAP3K3	-0.435053	4.84108	-1.42116	0.168573	0.989929	-4.45828
SPACA6	-0.972268	2.98433	-1.69327	0.103791	0.989929	-4.4585
SNX20	-0.650893	4.96574	-1.42057	0.168742	0.989929	-4.45864
ACSL4	-0.330682	6.10669	-1.40373	0.173645	0.989929	-4.45881
PSMA7	-0.297415	8.26479	-1.41863	0.169303	0.989929	-4.45892
ABCC4	0.567776	3.91582	1.45555	0.158915	0.989929	-4.45904
SKI	-0.657207	4.36555	-1.45318	0.159567	0.989929	-4.45919
FN3KRP	0.589285	3.62991	1.48386	0.151307	0.989929	-4.45922
SMYD4	-1.22304	2.9839	-1.71365	0.099926	0.989929	-4.45926
ITPR1	0.347138	5.89656	1.4026	0.173977	0.989929	-4.45958
SH2D3C	0.821927	2.79737	1.57169	0.129562	0.989929	-4.45966
NAT9	-0.718382	3.62647	-1.5656	0.130983	0.989929	-4.45981
RBM47	0.282807	6.72695	1.40746	0.172548	0.989929	-4.46003
STYX	0.474895	4.16087	1.43836	0.163687	0.989929	-4.46017
GMNN	0.575048	4.14846	1.43847	0.163656	0.989929	-4.46075
FERMT3	-0.302096	6.56378	-1.40355	0.173698	0.989929	-4.46079
COL9A2	-0.84068	3.68901	-1.547	0.135396	0.989929	-4.46089
TBL3	-1.04918	3.0807	-1.67542	0.107281	0.989929	-4.46114
MCMBP	0.38585	5.1313	1.40203	0.174146	0.989929	-4.46115
ZNF84	-0.917828	3.36698	-1.60726	0.121524	0.989929	-4.46124
OTUD4	0.437675	4.97785	1.4042	0.173506	0.989929	-4.46141
FKBP15	0.382421	5.47388	1.39839	0.175222	0.989929	-4.46197
CTDSP1	-0.440701	4.88802	-1.41281	0.170987	0.989929	-4.46208
FAM89B	0.403522	5.40105	1.39832	0.175242	0.989929	-4.4621
ALS2	-0.841043	3.38156	-1.59984	0.123166	0.989929	-4.46212
2006-03-01	0.38071	5.25082	1.39934	0.174939	0.989929	-4.46216
DENND6A	0.595229	3.74974	1.4612	0.157374	0.989929	-4.4627
MED24	-0.706284	3.58565	-1.55297	0.133967	0.989929	-4.46272
RPL21	0.295802	11.1544	1.43684	0.164114	0.989929	-4.46282
ABCC5	-0.711525	3.95664	-1.50273	0.146399	0.989929	-4.46326
SLC24A4	0.889425	3.40876	1.48668	0.150565	0.989929	-4.4633
TM9SF4	0.464327	4.51727	1.41217	0.171175	0.989929	-4.4634
TOX4	0.317785	5.57482	1.39584	0.175978	0.989929	-4.46349
ATF4	-0.361164	7.84012	-1.40972	0.171887	0.989929	-4.46353
KIF1C	-0.79105	3.67903	-1.55569	0.133318	0.989929	-4.46368
PTPN23	0.737364	3.39445	1.48975	0.149759	0.989929	-4.46371
FABP5	-0.497603	6.93826	-1.40187	0.174192	0.989929	-4.46383
UXS1	-0.709121	3.5245	-1.5586	0.13263	0.989929	-4.46399
TRMT112	-0.327617	7.17691	-1.40412	0.173528	0.989929	-4.46406
GCC1	-0.925487	3.45169	-1.58336	0.126877	0.989929	-4.46433
CREBZF	0.445205	4.44675	1.41434	0.170543	0.989929	-4.46433
HDAC8	0.592177	3.74726	1.46014	0.157661	0.989929	-4.46463
NSUN5	-0.46887	4.44683	-1.43293	0.165215	0.989929	-4.46467
C19orf12	0.658953	3.09086	1.522	0.141523	0.989929	-4.46506
TRIM27	-0.499311	4.60721	-1.42393	0.167779	0.989929	-4.46525
NFIA	-0.854748	3.34489	-1.59817	0.123537	0.989929	-4.46528
BRCA1	-1.30189	2.79941	-1.71604	0.0994803	0.989929	-4.46583
SPECC1L	0.836752	3.08675	1.50902	0.144792	0.989929	-4.4659
BTAF1	0.332788	5.53913	1.39185	0.177169	0.989929	-4.46598
TUBD1	0.713138	2.81654	1.54983	0.134716	0.989929	-4.46625
RAB3D	-1.13744	2.55967	-1.74787	0.0937112	0.989929	-4.46662
CHMP5	0.354437	5.83502	1.39108	0.177401	0.989929	-4.46699
DHX16	-0.628433	3.70606	-1.50917	0.144754	0.989929	-4.46742
AP1S1	-0.570228	4.27257	-1.44194	0.162685	0.989929	-4.46788
ATG2B	0.670938	3.00807	1.52917	0.139743	0.989929	-4.46808
HAGHL	-1.22092	2.62425	-1.72791	0.0972947	0.989929	-4.46826
SRSF2	-0.258	8.04841	-1.40517	0.173222	0.989929	-4.4684
DNAJC1	0.412856	4.98764	1.391	0.177424	0.989929	-4.46852
STRIP1	0.701659	3.04017	1.51276	0.143844	0.989929	-4.46876
TMEM126B	-0.414909	4.75169	-1.40108	0.174424	0.989929	-4.46974
RNF125	0.421657	4.43255	1.40255	0.173991	0.989929	-4.47032
SMIM13	-0.942396	3.00111	-1.64337	0.113792	0.989929	-4.47041
TTC39B	0.838303	3.06357	1.49537	0.148297	0.989929	-4.47064
MOSPD3	0.609998	3.08654	1.50919	0.14475	0.989929	-4.47075
STX8	-0.367923	5.1364	-1.38832	0.178228	0.989929	-4.47085
CAPN2	-0.612668	5.11933	-1.39065	0.17753	0.989929	-4.47087
GSK3B	0.396375	4.91034	1.38736	0.178516	0.989929	-4.47106
AC015912.3	-0.925616	3.03448	-1.6282	0.116989	0.989929	-4.47134
CLEC9A	0.481054	5.38478	1.38298	0.179839	0.989929	-4.47145
SVIL	-0.757795	3.66707	-1.50423	0.146016	0.989929	-4.47172
ATL3	0.439791	4.55657	1.39367	0.176625	0.989929	-4.4719
GAB2	0.479523	4.19846	1.40896	0.17211	0.989929	-4.47191
RBM28	-0.658924	4.25829	-1.43411	0.164883	0.989929	-4.47208
ZNF548	0.742923	3.11182	1.4882	0.150165	0.989929	-4.47209
WDR46	-0.439844	4.90221	-1.39264	0.176932	0.989929	-4.47212
USP7	-0.398935	5.51243	-1.38209	0.180107	0.989929	-4.47219
DCPS	-0.61965	3.93438	-1.46524	0.156276	0.989929	-4.47248
ABCD1	0.528797	3.71945	1.44381	0.162161	0.989929	-4.47261
DMTF1	0.469875	4.20234	1.408	0.17239	0.989929	-4.47265
RAPGEF1	-0.385951	6.47396	-1.38474	0.179307	0.989929	-4.4731
CYHR1	-0.423698	4.70356	-1.39827	0.175256	0.989929	-4.47313
ERAL1	-0.908507	3.12018	-1.6118	0.120528	0.989929	-4.47356
GNPAT	-0.79026	3.43448	-1.54968	0.134753	0.989929	-4.47362
CCL2	-0.87842	5.09363	-1.38823	0.178253	0.989929	-4.47365
AC108134.3	-0.898165	2.6825	-1.67146	0.108066	0.989929	-4.47366
LINC02035	0.884947	2.95907	1.50001	0.147097	0.989929	-4.4737
KBTBD2	0.525378	4.89455	1.3828	0.179894	0.989929	-4.47374
SMOX	-0.703949	3.50139	-1.53227	0.13898	0.989929	-4.47425
TSPOAP1-AS1	0.622543	3.29912	1.4696	0.155102	0.989929	-4.47462
GPR155	0.532102	4.95149	1.38007	0.180721	0.989929	-4.47473
ZSWIM8	0.426711	4.58431	1.38807	0.178303	0.989929	-4.47481
LEPROT	0.308843	5.68762	1.37772	0.181436	0.989929	-4.47505
ATP1B3	0.357846	8.18843	1.39855	0.175173	0.989929	-4.47566
CEP131	-0.63844	3.68232	-1.49012	0.149665	0.989929	-4.47583
OTUD6B	0.712149	3.22279	1.46685	0.155841	0.989929	-4.47602
MRPL28	-0.463024	4.81213	-1.38598	0.178932	0.989929	-4.47611
C9orf72	0.371811	5.66489	1.37571	0.18205	0.989929	-4.47629
KCTD5	0.50305	4.8641	1.37843	0.181221	0.989929	-4.47636
CHSY1	0.674818	3.78662	1.42137	0.168513	0.989929	-4.47638
GAS6	-0.429965	4.56114	-1.39726	0.175557	0.989929	-4.47678
ATP2B1-AS1	-0.332032	7.32533	-1.38804	0.178312	0.989929	-4.47681
RERE	-0.42672	5.22121	-1.37571	0.182048	0.989929	-4.47719
GRAMD1B	0.805778	3.03711	1.48432	0.151185	0.989929	-4.47722
CMTR1	-0.940498	3.15111	-1.5991	0.12333	0.989929	-4.47729
ZCCHC17	0.423587	4.27863	1.39354	0.176665	0.989929	-4.47738
ZNF654	-0.676058	3.66219	-1.48796	0.15023	0.989929	-4.47801
GPAT3	-0.469985	5.59822	-1.37197	0.183196	0.989929	-4.47807
DCXR	-0.378832	5.73881	-1.37199	0.18319	0.989929	-4.47824
LTN1	0.58882	4.21834	1.39261	0.176942	0.989929	-4.47847
HPS3	-0.470962	5.45604	-1.37116	0.183442	0.989929	-4.47875
SPATA13	-0.730563	3.64747	-1.49157	0.149286	0.989929	-4.47875
KLHDC4	-0.597607	3.54648	-1.5002	0.147049	0.989929	-4.4792
MSL2	0.374354	5.14837	1.37043	0.183668	0.989929	-4.47925
WBP1L	-0.442066	4.62726	-1.38781	0.17838	0.989929	-4.47935
GPATCH4	-0.43505	4.62274	-1.38817	0.178271	0.989929	-4.47944
ADAM12	-1.04892	2.42759	-1.69061	0.104305	0.989929	-4.47967
CHRNB1	-0.888201	2.76657	-1.62547	0.117572	0.989929	-4.47992
HAT1	-0.426684	4.92738	-1.3751	0.182237	0.989929	-4.48009
STON2	0.605658	3.76158	1.41545	0.170221	0.989929	-4.48035
CHAMP1	-0.622401	3.55573	-1.49086	0.149471	0.989929	-4.48036
CLDN7	-0.674163	3.92494	-1.44998	0.160448	0.989929	-4.4805
OMA1	-0.975981	3.41664	-1.54661	0.135491	0.989929	-4.48059
RTN2	-0.922673	2.96899	-1.60147	0.122803	0.989929	-4.4808
TMED8	0.545547	3.17881	1.47116	0.154683	0.989929	-4.48116
ATXN10	-0.329663	5.41221	-1.36669	0.184822	0.989929	-4.48126
RFX5	0.436816	4.63531	1.37366	0.182676	0.989929	-4.48141
HAUS5	-1.02599	2.3903	-1.68343	0.105702	0.989929	-4.48143
POLR2D	0.478217	4.25555	1.38477	0.179295	0.989929	-4.48156
SLC35F6	0.519149	3.52087	1.43505	0.164618	0.989929	-4.4816
CLK2	-0.675988	3.49997	-1.50438	0.145977	0.989929	-4.48164
PAXIP1-AS2	-0.954923	2.80385	-1.62999	0.116608	0.989929	-4.4817
PIGX	0.61289	3.61056	1.41978	0.16897	0.989929	-4.4818
XPO5	-0.935272	2.93969	-1.60014	0.123099	0.989929	-4.48224
HTATSF1	-0.501217	4.49843	-1.38842	0.178197	0.989929	-4.48224
PTPRC	0.274552	8.74027	1.39399	0.176529	0.989929	-4.48234
SMCR8	0.46916	4.54184	1.37406	0.182554	0.989929	-4.48241
NOC3L	-0.524368	3.99326	-1.42813	0.166578	0.989929	-4.48244
EMC6	-0.376553	5.32563	-1.36506	0.185327	0.989929	-4.48246
B3GNT2	0.546224	3.49104	1.43169	0.165568	0.989929	-4.48252
ZNF121	0.47705	4.28298	1.382	0.180135	0.989929	-4.48296
CDKN1A	-0.401366	7.7785	-1.38351	0.179678	0.989929	-4.48305
MCM7	-0.702955	4.73417	-1.38032	0.180643	0.989929	-4.48332
TOMM22	-0.342591	6.12387	-1.36627	0.184951	0.989929	-4.48337
ZEB2	0.278528	8.35987	1.38887	0.178063	0.989929	-4.48407
SSU72	0.337992	6.61544	1.37305	0.182864	0.989929	-4.48412
MNAT1	-0.846133	3.61746	-1.47858	0.152702	0.989929	-4.48421
AC092803.2	0.423342	6.47289	1.37125	0.183415	0.989929	-4.48428
SLC2A3	-0.389969	7.3537	-1.37723	0.181584	0.989929	-4.48485
FNBP1	0.252398	7.26552	1.37777	0.181421	0.989929	-4.48541
LGMN	0.306637	7.98938	1.38411	0.179498	0.989929	-4.48554
RRP36	-0.551343	4.18164	-1.40121	0.174386	0.989929	-4.48573
AL157895.1	-1.0966	3.60612	-1.49169	0.149254	0.989929	-4.48576
ARHGEF40	-0.481715	4.47204	-1.38126	0.180359	0.989929	-4.48595
ATG4B	0.400631	4.57608	1.36577	0.185108	0.989929	-4.48607
MCEMP1	-0.840099	3.42464	-1.50769	0.145133	0.989929	-4.48653
SNRPA	-0.46201	5.20772	-1.35882	0.18727	0.989929	-4.48656
MITD1	-0.464386	4.72524	-1.36841	0.184291	0.989929	-4.48676
ABHD2	0.407231	5.00287	1.3569	0.18787	0.989929	-4.48721
ABCD3	0.608001	3.33187	1.43177	0.165545	0.989929	-4.48724
TOM1	-0.473927	4.48731	-1.37837	0.181237	0.989929	-4.48725
STAM	0.511299	3.92143	1.39014	0.177682	0.989929	-4.48725
MINDY1	-1.16944	2.68478	-1.62986	0.116635	0.989929	-4.48733
SAV1	0.582999	5.30807	1.35617	0.1881	0.989929	-4.48739
RNGTT	-0.682304	3.5131	-1.48	0.152325	0.989929	-4.48747
CEP78	-0.711938	3.93826	-1.43077	0.165829	0.989929	-4.4877
COG2	0.45756	3.84205	1.39428	0.176443	0.989929	-4.4879
CGRRF1	-1.02602	2.64057	-1.61845	0.119081	0.989929	-4.48801
LILRA2	-0.743616	3.67531	-1.4683	0.155452	0.989929	-4.48859
P2RY2	-1.21278	2.2458	-1.67371	0.107618	0.989929	-4.48864
NCKIPSD	-0.776511	3.13694	-1.53705	0.137808	0.989929	-4.48865
GBP5	-0.753406	4.35415	-1.39496	0.176242	0.989929	-4.48872
ATP11B	0.567473	4.42767	1.36261	0.186087	0.989929	-4.48873
GAS6-AS1	0.740629	2.97179	1.45624	0.158727	0.989929	-4.48879
KEAP1	-0.721386	3.46524	-1.48088	0.152093	0.989929	-4.48938
TGDS	0.700873	2.98419	1.45145	0.160043	0.989929	-4.48969
RPF2	-0.528669	4.55277	-1.37152	0.183334	0.989929	-4.48976
SLC9A3	0.688781	3.12393	1.44966	0.160538	0.989929	-4.4898
VENTX	-1.05887	3.10483	-1.56216	0.131788	0.989929	-4.48983
CEP152	0.661265	3.67111	1.3929	0.176854	0.989929	-4.48987
RAP2A	0.466957	4.92595	1.3519	0.189441	0.989929	-4.4901
CHUK	0.519486	3.43433	1.41556	0.17019	0.989929	-4.49021
LETM2	0.627745	3.33599	1.42382	0.16781	0.989929	-4.4903
LINC01637	0.551331	3.41327	1.42086	0.16866	0.989929	-4.49034
AC025181.2	-0.950342	2.32671	-1.63993	0.11451	0.989929	-4.49064
SLC25A1	0.571413	4.17626	1.36709	0.1847	0.989929	-4.49069
HIST2H2BE	0.61692	4.08432	1.37318	0.182823	0.989929	-4.49078
NSA2	-0.294488	7.243	-1.3681	0.184388	0.989929	-4.49101
AC005332.4	-1.12913	2.77338	-1.60049	0.12302	0.989929	-4.49111
ARID2	-0.497807	4.67735	-1.36245	0.186136	0.989929	-4.49139
DNAJC5	0.417072	4.79999	1.35084	0.189774	0.989929	-4.49151
TRIP10	-0.66557	3.94789	-1.40369	0.173655	0.989929	-4.49166
AL445524.1	0.829646	2.73092	1.46929	0.155184	0.989929	-4.49175
SH3BP1	-0.367427	5.07694	-1.34926	0.190274	0.989929	-4.49201
LETMD1	0.441738	4.41445	1.35683	0.187891	0.989929	-4.49202
ZEB2-AS1	0.491861	4.47817	1.35481	0.188524	0.989929	-4.49222
SYS1	-0.430127	4.76616	-1.35461	0.188588	0.989929	-4.49223
TREM2	-1.01698	3.01124	-1.56004	0.132288	0.989929	-4.49233
PGGT1B	0.550928	4.34044	1.35711	0.187802	0.989929	-4.49307
SYNGAP1	0.534003	3.44225	1.40851	0.172241	0.989929	-4.49309
TGS1	0.454691	4.15818	1.36461	0.185467	0.989929	-4.49312
FANCM	-0.87543	2.67177	-1.58052	0.127527	0.989929	-4.49374
SEH1L	-0.687215	3.99702	-1.40732	0.172589	0.989929	-4.49377
CTBP2	-0.357744	5.21499	-1.34496	0.191639	0.989929	-4.49385
USP37	0.382294	4.49565	1.35083	0.189779	0.989929	-4.49396
SLC25A26	0.713479	3.47402	1.40134	0.174348	0.989929	-4.49422
SLC2A1	-0.882295	3.34993	-1.49122	0.149378	0.989929	-4.49431
BNIP1	-0.824484	2.95358	-1.54341	0.136262	0.989929	-4.49452
COG1	-0.992305	2.78333	-1.56852	0.1303	0.989929	-4.49454
DENND6B	0.734015	3.82423	1.37313	0.182838	0.989929	-4.49459
B3GALT6	-0.570781	4.2036	-1.37896	0.181059	0.989929	-4.49461
RBBP8	0.408128	4.94412	1.34358	0.192079	0.989929	-4.49464
C19orf25	-0.446759	4.84781	-1.34841	0.190544	0.989929	-4.49466
TOMM40L	0.643111	3.26473	1.41319	0.170878	0.989929	-4.49472
SLC46A2	-0.927284	2.29551	-1.61911	0.118939	0.989929	-4.49498
RAB3IP	0.700073	3.02425	1.43367	0.165009	0.989929	-4.49503
CDS2	0.560709	3.7264	1.37911	0.181011	0.989929	-4.49513
AL035587.1	-0.949586	2.36618	-1.61616	0.119578	0.989929	-4.49516
DHODH	-0.75147	2.67324	-1.5668	0.130701	0.989929	-4.49529
RABGEF1	-0.632977	3.96272	-1.40445	0.173433	0.989929	-4.49534
CLMN	-1.09881	2.93367	-1.55735	0.132924	0.989929	-4.49546
TXNRD2	-0.906086	3.12611	-1.52994	0.139553	0.989929	-4.49561
MRPL10	0.610323	3.54569	1.39067	0.177523	0.989929	-4.49576
ARHGAP24	0.734537	2.93429	1.44356	0.16223	0.989929	-4.49582
PRR5L	0.783555	3.10199	1.42324	0.167975	0.989929	-4.49587
ZNF37A	0.476574	4.21853	1.35234	0.189302	0.989929	-4.49618
PEX3	-0.772135	2.991	-1.526	0.140529	0.989929	-4.49637
ZNF577	0.578162	3.73607	1.3744	0.18245	0.989929	-4.49651
IGHM	0.952209	3.83428	1.36243	0.186144	0.989929	-4.49652
C18orf25	0.611308	3.80177	1.37305	0.182863	0.989929	-4.49665
ZNF768	0.653564	2.97876	1.43532	0.164542	0.989929	-4.49666
PAG1	0.372982	5.4679	1.34112	0.192864	0.989929	-4.49671
GPR162	-1.0533	3.13733	-1.52146	0.141657	0.989929	-4.49686
PGM3	-0.797239	2.88133	-1.53598	0.13807	0.989929	-4.49692
RFXANK	0.532207	4.51669	1.34295	0.19228	0.989929	-4.49695
ZNF736	0.727921	3.2952	1.40588	0.173012	0.989929	-4.49697
SAP30L	-0.700682	3.66107	-1.43389	0.164944	0.989929	-4.49697
TUBGCP6	-0.931098	3.17837	-1.51238	0.14394	0.989929	-4.49704
CASC3	-0.569558	4.14101	-1.37331	0.182782	0.989929	-4.4971
TSPYL4	-0.880075	2.82798	-1.54985	0.134712	0.989929	-4.4971
HEG1	-1.07154	2.47828	-1.59799	0.123577	0.989929	-4.49744
NEMF	0.294503	5.87594	1.34389	0.191979	0.989929	-4.49751
ERV3-1	0.566472	3.71475	1.37272	0.182964	0.989929	-4.49769
SHKBP1	-0.421143	5.2097	-1.33735	0.194072	0.989929	-4.49789
AC090114.2	-0.785522	2.62108	-1.56104	0.132053	0.989929	-4.4983
TNFRSF13C	0.830854	2.59305	1.45158	0.160009	0.989929	-4.49839
RHEB	0.290876	6.55131	1.35162	0.18953	0.989929	-4.49839
RRP1	0.483467	4.08332	1.35367	0.188884	0.989929	-4.49851
MAN1A2	0.405014	4.92204	1.33621	0.194439	0.989929	-4.49855
RABL2B	-0.9236	2.52337	-1.57425	0.128969	0.989929	-4.49878
ROCK1	0.321723	6.71599	1.35326	0.189014	0.989929	-4.49888
VIRMA	-0.493805	4.03832	-1.37524	0.182192	0.989929	-4.49907
VRK2	-0.625508	4.24317	-1.3598	0.186964	0.989929	-4.49941
SAC3D1	-0.643598	3.84372	-1.40297	0.173868	0.989929	-4.49963
TREM1	-0.370754	5.12359	-1.3343	0.195056	0.989929	-4.49968
DCAF1	-0.535734	4.12069	-1.3722	0.183125	0.989929	-4.49972
CUL3	0.352339	5.20743	1.33406	0.195132	0.989929	-4.49982
SPG21	0.337635	5.65782	1.33791	0.193892	0.989929	-4.49983
PKIG	-0.853522	3.28232	-1.47606	0.153374	0.989929	-4.49993
INTS12	-0.902566	2.62523	-1.55243	0.134096	0.989929	-4.50011
LINC00884	-0.758288	3.38112	-1.46081	0.157479	0.989929	-4.50021
TPX2	-0.884339	3.08829	-1.50572	0.145634	0.989929	-4.5004
AL391832.2	-1.04542	2.72611	-1.55748	0.132893	0.989929	-4.50061
LUCAT1	-0.937156	4.76309	-1.34813	0.190633	0.989929	-4.50068
EXT2	0.701162	2.8485	1.42804	0.166606	0.989929	-4.50089
MFN2	-0.629245	3.80659	-1.39323	0.176758	0.989929	-4.50091
CD300LF	0.389002	5.22219	1.33205	0.195781	0.989929	-4.50104
APBB3	0.467722	3.93663	1.35359	0.188908	0.989929	-4.50162
ZBTB1	0.372438	6.84419	1.35077	0.189799	0.989929	-4.50186
NEDD9	-0.322349	5.82986	-1.33399	0.195155	0.989929	-4.50189
CHMP6	-0.648084	3.25819	-1.45999	0.157704	0.989929	-4.50217
PDIA5	-1.02097	2.12298	-1.60523	0.121971	0.989929	-4.50236
MRPL37	0.577877	4.03473	1.34369	0.192044	0.989929	-4.50236
DARS2	-0.955725	2.33596	-1.57985	0.127681	0.989929	-4.5025
RCHY1	0.557448	4.16975	1.33929	0.19345	0.989929	-4.50259
NUDT14	-0.611264	4.30268	-1.35329	0.189004	0.989929	-4.50267
LARP4B	0.417775	4.99934	1.32769	0.197196	0.989929	-4.50307
AMBRA1	-0.863663	2.489	-1.55358	0.13382	0.989929	-4.50325
ZNF33B	-0.875588	3.22699	-1.46985	0.155036	0.989929	-4.5035
DUSP14	-0.872997	2.79362	-1.51744	0.142665	0.989929	-4.50384
IQSEC2	-1.15303	2.66008	-1.55481	0.133527	0.989929	-4.50406
G6PC3	-0.616518	4.13181	-1.36024	0.186825	0.989929	-4.50435
MEGF9	-0.46703	4.10472	-1.35565	0.188262	0.989929	-4.50464
NFYA	0.738519	2.94563	1.40375	0.173637	0.989929	-4.50471
TYSND1	-0.617898	3.47985	-1.4194	0.169079	0.989929	-4.50484
SNAPIN	0.468872	4.31626	1.3313	0.196026	0.989929	-4.50489
RBM3	-0.255361	7.9293	-1.35607	0.18813	0.989929	-4.50506
SPOUT1	-1.15922	3.00704	-1.51128	0.14422	0.989929	-4.50506
PFKFB2	0.741752	2.68854	1.43232	0.16539	0.989929	-4.50528
CALCRL	0.679122	3.48073	1.36653	0.184871	0.989929	-4.5053
USP19	-0.853692	3.42628	-1.43544	0.164507	0.989929	-4.50542
FAM214A	0.547779	3.99966	1.33947	0.193393	0.989929	-4.5056
JAK2	-0.390136	5.48734	-1.32341	0.198593	0.989929	-4.50601
RCOR3	0.405022	4.52322	1.32489	0.198109	0.989929	-4.50614
SPDYA	0.648607	3.33666	1.3755	0.182113	0.989929	-4.50615
PIGU	-1.07939	2.68784	-1.52303	0.141268	0.989929	-4.5063
COX7A2L	0.27413	6.47467	1.33857	0.193681	0.989929	-4.50656
FKBP2	-0.344634	6.81708	-1.34074	0.192985	0.989929	-4.50658
IMPDH2	-0.390771	5.70694	-1.32444	0.198257	0.989929	-4.50658
ASB13	-0.977519	2.60012	-1.53864	0.13742	0.989929	-4.50681
CCNI	0.30544	8.46817	1.36058	0.186719	0.989929	-4.50691
LINC00996	0.650102	4.4605	1.32245	0.19891	0.989929	-4.50705
IFT52	0.581235	3.30495	1.37359	0.182698	0.989929	-4.50724
MAIP1	-0.535492	3.7311	-1.38245	0.179998	0.989929	-4.50746
CHD4	-0.373916	5.72061	-1.32309	0.198698	0.989929	-4.50757
SCAMP2	-0.351373	5.80852	-1.32433	0.198293	0.989929	-4.50763
CBX7	0.725628	2.66846	1.41814	0.169445	0.989929	-4.50784
RBMX2	0.485183	4.37973	1.32222	0.198982	0.989929	-4.5079
TOR2A	-0.401013	4.66485	-1.32229	0.19896	0.989929	-4.50856
SMIM14	0.306247	5.42685	1.32017	0.199655	0.989929	-4.5087
IFRD2	-0.604931	3.90827	-1.36421	0.185591	0.989929	-4.50874
FOXRED1	-1.05573	2.66138	-1.50914	0.144763	0.989929	-4.50939
LYPLA1	0.314126	5.89636	1.32531	0.197972	0.989929	-4.50949
BTN3A2	0.4389	4.54298	1.31679	0.200769	0.989929	-4.50968
TBK1	0.481472	4.8558	1.31469	0.201463	0.989929	-4.50989
AIM2	0.730232	2.69371	1.41326	0.170857	0.989929	-4.50992
NEURL1	0.664698	2.81774	1.40127	0.174368	0.989929	-4.50995
IFNGR2	0.315667	6.37053	1.33226	0.195715	0.989929	-4.50997
WDR44	0.42819	4.00522	1.3292	0.196708	0.989929	-4.51
RPS6KC1	0.474233	3.98359	1.32901	0.196767	0.989929	-4.51036
GUCD1	0.407686	4.39865	1.3164	0.200899	0.989929	-4.51073
OFD1	0.361953	5.94327	1.32477	0.19815	0.989929	-4.51078
SLIRP	-0.33267	5.91346	-1.32051	0.199545	0.989929	-4.5108
GEN1	0.572909	3.15453	1.37444	0.182436	0.989929	-4.51093
ANKZF1	-0.621262	3.5624	-1.39076	0.177496	0.989929	-4.51103
CARS2	0.352879	4.73403	1.31249	0.202193	0.989929	-4.51118
CDC123	-0.454785	4.70356	-1.31428	0.201599	0.989929	-4.51149
HMGN1	0.243952	7.90798	1.34864	0.190472	0.989929	-4.51183
CASP7	0.451095	3.86703	1.32884	0.196823	0.989929	-4.51194
AC026979.2	-0.823559	2.98711	-1.46501	0.15634	0.989929	-4.51201
CAMK1	-0.390662	5.58951	-1.31378	0.201765	0.989929	-4.51203
TDG	0.361868	4.97029	1.31077	0.202762	0.989929	-4.51204
MFSD5	-0.972032	2.72295	-1.49192	0.149194	0.989929	-4.51217
MADD	0.506454	4.15109	1.31865	0.200154	0.989929	-4.51235
NUCB2	0.486385	4.72894	1.3099	0.203053	0.989929	-4.51241
MRPL49	-0.642519	3.16281	-1.43037	0.165941	0.989929	-4.51247
PRCC	-0.492886	4.53173	-1.31715	0.20065	0.989929	-4.51254
PRPF19	-0.493663	4.33018	-1.32371	0.198497	0.989929	-4.51261
DHX38	-0.422673	4.59533	-1.31475	0.201442	0.989929	-4.51262
AP2B1	-0.493903	4.90232	-1.30954	0.203171	0.989929	-4.51274
YARS	-0.447362	4.45344	-1.31906	0.200021	0.989929	-4.51277
STOM	0.425658	5.30538	1.31191	0.202386	0.989929	-4.51282
PTCH2	-0.768188	3.55183	-1.39293	0.176848	0.989929	-4.51285
NTPCR	0.564593	3.599	1.34109	0.192873	0.989929	-4.51291
PUDP	-0.656011	3.05876	-1.44112	0.162914	0.989929	-4.51295
ITFG2	-0.621169	3.7678	-1.36595	0.185052	0.989929	-4.51306
IRAK3	-0.357517	5.25105	-1.30766	0.2038	0.989929	-4.5137
PPM1A	0.396066	4.19997	1.31392	0.201719	0.989929	-4.51376
ZNF250	-0.907866	2.69274	-1.48471	0.151081	0.989929	-4.51387
HENMT1	0.618283	2.92442	1.38304	0.179819	0.989929	-4.51393
ILK	-0.340038	5.75712	-1.31276	0.202103	0.989929	-4.51399
GCNT1	0.458194	4.22409	1.31265	0.202138	0.989929	-4.5142
TIMM23	-0.485915	3.95281	-1.33857	0.193681	0.989929	-4.51427
SRP68	-0.406946	4.72872	-1.30832	0.203578	0.989929	-4.51432
PADI2	-0.569032	3.70629	-1.3597	0.186994	0.989929	-4.51437
C12orf73	-0.99512	2.56991	-1.50108	0.146824	0.989929	-4.5145
TTL	0.499021	3.57282	1.33519	0.194768	0.989929	-4.51455
PRRG4	-1.00331	2.86804	-1.47193	0.154476	0.989929	-4.51465
IP6K1	0.425861	4.27683	1.3099	0.203054	0.989929	-4.51475
ERCC1	0.282778	5.92247	1.31707	0.200678	0.989929	-4.51493
PLOD1	-0.728698	3.20789	-1.41855	0.169324	0.989929	-4.51496
SCAP	-0.913385	2.85503	-1.46652	0.155933	0.989929	-4.51499
EIPR1	-0.612947	3.92791	-1.34195	0.192601	0.989929	-4.51509
NPL	0.557479	4.29446	1.30804	0.203671	0.989929	-4.51511
POLDIP3	-0.585575	4.37472	-1.31812	0.200329	0.989929	-4.51522
NUPR1	-0.954503	3.01371	-1.44791	0.161021	0.989929	-4.51539
AC009093.2	0.518789	3.97773	1.31548	0.201202	0.989929	-4.51546
RNF139-AS1	-0.990567	2.81242	-1.46925	0.155197	0.989929	-4.51551
TFEC	0.377136	5.72116	1.31333	0.201915	0.989929	-4.51552
GIMAP5	-1.0554	2.59087	-1.49463	0.14849	0.989929	-4.51566
RASSF3	0.466214	5.62428	1.31198	0.202362	0.989929	-4.51567
AL118558.3	-0.591282	3.85098	-1.34625	0.19123	0.989929	-4.516
LINC01220	0.738881	2.69364	1.3882	0.178263	0.989929	-4.51607
TSPAN15	-0.778456	3.07282	-1.42711	0.166871	0.989929	-4.51612
ADH5	-0.408621	5.02255	-1.3024	0.205562	0.989929	-4.51614
RBM34	-0.962462	2.13223	-1.52851	0.139907	0.989929	-4.51619
ELF2	0.306173	5.59722	1.30964	0.203139	0.989929	-4.51641
SETD1B	0.54022	3.54725	1.3325	0.195638	0.989929	-4.5165
IFITM10	0.563305	2.94661	1.37044	0.183664	0.989929	-4.51653
RGS18	0.322938	5.68663	1.31074	0.202773	0.989929	-4.51655
ADAR	0.288966	6.3299	1.32154	0.199206	0.989929	-4.51656
EMC1	-0.61228	3.66339	-1.36078	0.186659	0.989929	-4.51677
UPK3A	-1.05141	2.52818	-1.49409	0.148631	0.989929	-4.51692
DSC2	-0.466835	4.43022	-1.30906	0.203331	0.989929	-4.51709
AAAS	0.595109	3.77557	1.31823	0.200296	0.989929	-4.51714
NT5C3A	-0.5269	4.52493	-1.30497	0.204698	0.989929	-4.51746
GPATCH3	-0.68676	3.19084	-1.41145	0.171384	0.989929	-4.51746
USP46	0.599964	3.25617	1.344	0.191944	0.989929	-4.51767
PTBP1	-0.288272	6.74778	-1.32356	0.198546	0.989929	-4.51772
RCL1	-0.70051	3.3563	-1.39274	0.176902	0.989929	-4.51783
GPAT4	-0.350119	4.92747	-1.299	0.206706	0.989929	-4.51783
SSR2	0.289822	7.19235	1.33226	0.195714	0.989929	-4.51813
ROBO3	0.634016	3.16685	1.34378	0.192017	0.989929	-4.51817
UPRT	0.510984	3.36435	1.33864	0.193658	0.989929	-4.51818
ARSB	0.560991	3.54446	1.32469	0.198174	0.989929	-4.5183
RXRA	-0.377795	5.1249	-1.29797	0.207055	0.989929	-4.51843
FBXO3	-0.708562	3.47381	-1.37151	0.183337	0.989929	-4.51845
CDK7	-0.909968	3.03448	-1.43399	0.164918	0.989929	-4.51854
RAB5IF	0.316322	5.58249	1.30557	0.204498	0.989929	-4.51856
ZHX1	0.424621	4.29787	1.29936	0.206583	0.989929	-4.5189
NCBP1	-0.652026	3.82755	-1.34433	0.191839	0.989929	-4.51918
TPM3	-0.250844	8.88082	-1.34577	0.191381	0.989929	-4.51952
CMKLR1	0.502384	4.64598	1.29543	0.207913	0.989929	-4.51957
HSPBP1	-0.770165	2.9024	-1.42584	0.167231	0.989929	-4.52014
MAP3K8	-0.356499	7.13964	-1.32552	0.197904	0.989929	-4.52024
NECAB3	-0.736176	3.04244	-1.41986	0.168949	0.989929	-4.52028
PDAP1	-0.374932	5.47422	-1.2981	0.207009	0.989929	-4.52031
DUSP11	-0.576083	3.89877	-1.32666	0.197531	0.989929	-4.52037
TLR4	0.318461	5.36234	1.29916	0.206653	0.989929	-4.52041
NDUFAF5	-0.744944	2.85819	-1.43021	0.165989	0.989929	-4.52063
BLZF1	-0.641595	3.79719	-1.33902	0.193537	0.989929	-4.52071
TEDC1	0.582249	3.84445	1.30698	0.204027	0.989929	-4.5208
MPHOSPH6	-0.528719	4.61428	-1.29526	0.207972	0.989929	-4.5212
NMD3	-0.45735	4.52701	-1.29648	0.207558	0.989929	-4.52133
BOD1L1	-0.347126	6.21599	-1.3079	0.203718	0.989929	-4.52145
VARS2	-0.807033	2.77511	-1.44047	0.163094	0.989929	-4.52148
ZNF410	-1.02278	2.31964	-1.48897	0.149963	0.989929	-4.52173
CIAO1	0.349791	4.81018	1.29117	0.209363	0.989929	-4.52175
SLC44A2	-0.939385	2.72671	-1.44477	0.161895	0.989929	-4.52189
C1GALT1	0.390569	4.67701	1.29049	0.209593	0.989929	-4.52195
UBAP2L	-0.312472	5.74782	-1.29939	0.206573	0.989929	-4.52199
PRKAG2-AS1	0.667409	2.79234	1.36331	0.185871	0.989929	-4.52211
ELF3	-1.00795	3.78771	-1.34855	0.190499	0.989929	-4.52213
GABBR1	-0.582639	3.67676	-1.33525	0.194748	0.989929	-4.52233
SYTL1	-0.7936	3.26413	-1.39034	0.17762	0.989929	-4.52242
TLE3	0.379219	6.07023	1.30818	0.203625	0.989929	-4.52248
POLA2	-0.679319	3.29824	-1.37154	0.183326	0.989929	-4.52251
POLD1	-0.990242	2.54286	-1.46052	0.157559	0.989929	-4.5226
SLC2A13	0.633874	3.00088	1.34551	0.191463	0.989929	-4.52262
AMMECR1L	-0.576303	3.6349	-1.34084	0.192954	0.989929	-4.52262
SCD	0.642392	3.09649	1.33718	0.194128	0.989929	-4.52294
LRRC59	-0.351242	5.58705	-1.29487	0.208104	0.989929	-4.52298
LTB	-0.583595	6.41792	-1.30793	0.203709	0.989929	-4.52307
SEC24A	0.514117	4.20879	1.29	0.209763	0.989929	-4.52342
PRDX3	0.324201	5.93677	1.30391	0.205055	0.989929	-4.52345
CHMP2A	-0.335292	6.43542	-1.30931	0.203248	0.989929	-4.52345
CYBA	0.248634	10.3055	1.35681	0.187899	0.989929	-4.52364
PLA2G7	0.481983	5.47866	1.29573	0.207814	0.989929	-4.52373
HECTD3	-0.698115	2.85503	-1.41455	0.170482	0.989929	-4.52403
STAG3	0.555729	3.00809	1.34013	0.193181	0.989929	-4.5242
DDX17	0.270376	8.02554	1.3334	0.195345	0.989929	-4.52423
SPINT1	0.439842	4.41891	1.28612	0.211088	0.989929	-4.52432
ABCC10	-0.710508	3.20849	-1.37928	0.18096	0.989929	-4.52444
C5orf22	-0.85955	2.69737	-1.43172	0.165559	0.989929	-4.52471
TOR1AIP2	0.380596	4.91869	1.28581	0.211197	0.989929	-4.52475
ATF7IP2	0.520609	4.24291	1.28573	0.211223	0.989929	-4.52507
LSP1	-0.290935	8.59672	-1.33511	0.194795	0.989929	-4.52554
LCAT	-1.02384	2.16343	-1.47603	0.153381	0.989929	-4.52555
IER3	0.405049	9.45179	1.34619	0.191247	0.989929	-4.52572
IARS2	0.594946	3.96336	1.28867	0.210215	0.989929	-4.52577
NHSL2	-0.835686	3.15829	-1.38563	0.179036	0.989929	-4.52578
POT1	-0.781211	2.7774	-1.41466	0.170451	0.989929	-4.52592
SNX10	0.318017	6.18649	1.30475	0.204772	0.989929	-4.52602
RHBDD2	0.402475	4.44315	1.28143	0.212701	0.989929	-4.52639
AAGAB	0.665086	3.00628	1.33201	0.195795	0.989929	-4.52647
STN1	-0.552646	3.62075	-1.32571	0.197841	0.989929	-4.5265
CDCA7L	-0.976338	2.49592	-1.44052	0.163082	0.989929	-4.52651
SHROOM1	-0.993224	2.12298	-1.47114	0.154689	0.989929	-4.52657
BCLAF3	0.774433	2.47268	1.3658	0.185098	0.989929	-4.52657
EFHD2	-0.248067	8.21363	-1.32965	0.196559	0.989929	-4.52696
TATDN3	0.58043	3.81643	1.28974	0.209851	0.989929	-4.52701
ITSN1	0.6449	3.40328	1.30471	0.204786	0.989929	-4.52712
SNX19	0.585138	3.43799	1.30521	0.20462	0.989929	-4.52718
CPEB3	0.68678	3.0859	1.31721	0.200629	0.989929	-4.52743
C5	-0.926898	2.06156	-1.46555	0.156195	0.989929	-4.52777
CENPB	0.56403	3.74908	1.29124	0.20934	0.989929	-4.52779
VAPB	-0.554489	3.80739	-1.30922	0.203278	0.989929	-4.52794
JMY	0.374806	6.54673	1.30867	0.203461	0.989929	-4.52797
SIRPB1	0.549036	3.88823	1.28709	0.210757	0.989929	-4.5281
CSTB	-0.265164	8.60595	-1.33171	0.195892	0.989929	-4.52825
ATP11A	0.407611	4.48955	1.27695	0.214255	0.989929	-4.52835
DDT	0.674254	3.04509	1.31668	0.200806	0.989929	-4.52909
TRIB2	-0.784554	2.62207	-1.41116	0.171468	0.989929	-4.52922
HIRIP3	-0.825221	3.50139	-1.33932	0.193441	0.989929	-4.52962
PDCD7	-0.371897	5.10669	-1.2756	0.214723	0.989929	-4.52973
TCF7	-0.525943	3.81271	-1.29836	0.206921	0.989929	-4.5299
PKD2	0.552799	3.37923	1.30004	0.206357	0.989929	-4.5302
UTP6	0.387664	5.11768	1.27813	0.213844	0.989929	-4.53023
MPI	-0.818263	3.03438	-1.36834	0.184312	0.989929	-4.53026
SLC35B2	0.50074	4.53711	1.27283	0.215686	0.989929	-4.53027
SMIM20	0.356258	5.39063	1.28252	0.212328	0.989929	-4.53028
ZNF677	-0.702358	3.02829	-1.36824	0.184344	0.989929	-4.53032
GABARAPL1	-0.380104	6.44309	-1.29823	0.206967	0.989929	-4.53034
GEMIN5	-0.799058	2.80385	-1.39426	0.176448	0.989929	-4.53044
PAQR5	-0.949909	2.32671	-1.43102	0.165757	0.989929	-4.53079
CENPJ	0.584713	2.71876	1.33334	0.195365	0.989929	-4.53097
ACVRL1	0.512765	3.85238	1.27909	0.213511	0.989929	-4.53102
UBE2G2	-0.298104	6.00113	-1.2882	0.210378	0.989929	-4.5314
CASD1	0.558036	3.01124	1.31395	0.201708	0.989929	-4.5314
NMNAT3	-0.988488	2.41126	-1.42064	0.168722	0.989929	-4.53146
MRPL27	-0.35686	5.24801	-1.27394	0.215299	0.989929	-4.53156
DCP2	-0.325628	5.62152	-1.2804	0.213057	0.989929	-4.5316
CYP2S1	0.520145	5.34592	1.28029	0.213096	0.989929	-4.53164
KPNB1	0.292142	6.64882	1.30426	0.204937	0.989929	-4.53186
WDR18	-0.685547	4.14011	-1.28165	0.212628	0.989929	-4.53186
MS4A14	0.643558	3.28821	1.29484	0.208114	0.989929	-4.53191
AC016831.5	0.403821	6.59354	1.30386	0.205072	0.989929	-4.53192
DNAJB6	0.258648	8.49158	1.32784	0.197149	0.989929	-4.53201
GINS4	0.586679	3.13926	1.30234	0.205583	0.989929	-4.53214
LPIN2	0.367042	4.77005	1.26969	0.216785	0.989929	-4.53223
USPL1	-0.424216	4.58014	-1.26903	0.217014	0.989929	-4.53227
AP1AR	-0.480292	4.35712	-1.27293	0.215653	0.989929	-4.53227
FHOD1	-0.388561	4.62926	-1.26805	0.217357	0.989929	-4.53248
EFR3A	-0.428157	5.07232	-1.26911	0.216986	0.989929	-4.53249
MTHFD1L	-0.521283	3.7966	-1.29624	0.207639	0.989929	-4.53251
AC105105.1	0.623122	2.95762	1.31283	0.20208	0.989929	-4.5326
CALCOCO1	0.676786	3.19465	1.29514	0.208011	0.989929	-4.53265
PAFAH1B3	0.380668	4.47612	1.26738	0.217595	0.989929	-4.53268
SEPHS2	0.336469	5.60735	1.28212	0.212465	0.989929	-4.53274
SLC23A2	0.493189	4.15451	1.26842	0.217229	0.989929	-4.5328
BTBD2	-0.824054	3.05545	-1.3667	0.184818	0.989929	-4.53288
TMEM185A	-0.924843	2.57916	-1.39937	0.174931	0.989929	-4.53298
AC124798.1	0.567289	3.50758	1.28404	0.211804	0.989929	-4.53305
HERPUD1	0.231553	8.8845	1.32999	0.196449	0.989929	-4.53333
MECR	-1.11143	2.39738	-1.42125	0.168546	0.989929	-4.53345
CHKA	-0.541014	4.24161	-1.27366	0.215395	0.989929	-4.53362
TIMP3	-0.924862	4.22884	-1.27868	0.213652	0.989929	-4.53362
SH2D3A	0.790188	3.05233	1.29576	0.207801	0.989929	-4.53365
TDP2	0.425991	4.09566	1.267	0.217726	0.989929	-4.53379
GBF1	-0.656568	3.70757	-1.29521	0.20799	0.989929	-4.53387
ABHD11	-0.585825	3.54648	-1.30386	0.205072	0.989929	-4.53394
WDR11	0.331714	4.85604	1.26694	0.217749	0.989929	-4.53408
GPN3	-0.381725	4.48281	-1.2646	0.21857	0.989929	-4.53436
PAIP1	0.521633	4.49632	1.2637	0.21889	0.989929	-4.53441
MYO1G	-0.457248	4.89705	-1.26391	0.218815	0.989929	-4.53446
SMPD1	-0.63618	3.41222	-1.31647	0.200874	0.989929	-4.5345
ACOT7	0.481289	4.14936	1.26443	0.218633	0.989929	-4.53454
GALNS	0.525879	3.61369	1.27554	0.214744	0.989929	-4.53457
BEX2	0.588589	2.99125	1.30085	0.206082	0.989929	-4.53466
AC024909.2	-0.909686	2.06156	-1.42602	0.167182	0.989929	-4.53469
MAP3K12	-0.954787	2.83652	-1.37398	0.182579	0.989929	-4.53477
GBP3	0.590034	3.58864	1.27472	0.215026	0.989929	-4.53478
MRPL12	-0.489026	4.94715	-1.26293	0.219162	0.989929	-4.53513
ARHGAP9	0.342793	5.10955	1.26825	0.217287	0.989929	-4.53521
JDP2	0.40468	5.20796	1.26935	0.216904	0.989929	-4.53564
CA2	-0.531463	4.70319	-1.26066	0.219963	0.989929	-4.53576
SLC19A1	-0.78889	3.04461	-1.34339	0.19214	0.989929	-4.53576
SPTBN1	-0.928909	3.15633	-1.34533	0.191521	0.989929	-4.53577
WDR92	-0.774768	2.55358	-1.37865	0.181153	0.989929	-4.53591
NELFB	-0.659439	4.26273	-1.26547	0.218266	0.989929	-4.53619
ODF2	0.582405	3.13733	1.28928	0.210009	0.989929	-4.53625
YEATS2	0.490565	3.67036	1.26894	0.217047	0.989929	-4.53647
DUS3L	-0.558772	3.44169	-1.30233	0.205584	0.989929	-4.53692
ZNHIT6	0.642113	3.43649	1.27213	0.215931	0.989929	-4.53697
SLC10A3	-0.612362	3.35615	-1.30892	0.203378	0.989929	-4.53698
LCORL	0.394463	4.97806	1.26232	0.219377	0.989929	-4.5372
PTGIR	-0.660475	3.33997	-1.31667	0.20081	0.989929	-4.53722
AK3	-0.474304	4.43678	-1.25759	0.221053	0.989929	-4.53742
MRGBP	0.55222	3.28623	1.28137	0.212724	0.989929	-4.53742
ENPP2	0.830662	4.34735	1.25665	0.221386	0.989929	-4.53746
TMEM254	0.645838	2.76716	1.30286	0.205408	0.989929	-4.53769
C6orf203	-0.729569	3.32336	-1.31074	0.202773	0.989929	-4.53776
YIPF3	-0.338212	5.18421	-1.26124	0.219758	0.989929	-4.53782
ZNF674-AS1	0.688965	3.31536	1.27252	0.215796	0.989929	-4.53782
TOE1	-0.909788	3.00111	-1.34481	0.191688	0.989929	-4.53785
KLF9	0.380064	4.78319	1.25831	0.220797	0.989929	-4.53789
RGP1	-0.631057	3.37511	-1.30832	0.203581	0.989929	-4.53793
ARMC10	0.374013	4.6274	1.25629	0.221513	0.989929	-4.53809
GTF3C4	-0.709044	3.18573	-1.31869	0.200144	0.989929	-4.53815
STARD5	-0.796617	2.91429	-1.34541	0.191496	0.989929	-4.53817
BRD4	-0.241562	6.71305	-1.29252	0.208904	0.989929	-4.53847
GLI4	-0.782932	3.42219	-1.3088	0.203418	0.989929	-4.53849
R3HCC1	-0.551488	3.85674	-1.27066	0.216443	0.989929	-4.53849
PIK3IP1	0.668389	3.54039	1.26501	0.218427	0.989929	-4.53851
NUP37	-0.620515	3.81708	-1.27318	0.215563	0.989929	-4.53868
MARK2	0.382256	5.07036	1.2604	0.220056	0.989929	-4.5389
SSBP2	-0.572042	3.79759	-1.27305	0.215611	0.989929	-4.53901
U2AF2	-0.375058	5.16263	-1.25739	0.221125	0.989929	-4.5392
PPM1F	-0.401068	4.85267	-1.25323	0.222606	0.989929	-4.5393
CLSPN	-1.22848	2.90834	-1.35507	0.188444	0.989929	-4.53955
SNHG19	-0.96439	2.96487	-1.34083	0.192957	0.989929	-4.53964
PHTF1	-0.701206	3.38218	-1.3012	0.205966	0.989929	-4.53975
PIK3R5	-0.384063	4.80551	-1.25204	0.22303	0.989929	-4.53979
PDK3	0.432234	3.84585	1.25518	0.22191	0.989929	-4.53989
ELF1	0.263241	7.50654	1.30589	0.20439	0.989929	-4.53992
COQ2	-0.49152	3.92941	-1.26426	0.21869	0.989929	-4.54002
CRYZL1	0.680556	3.53201	1.26074	0.219936	0.989929	-4.54031
PSAP	-0.278178	9.63858	-1.32599	0.197752	0.989929	-4.54049
MYO1C	-0.5564	4.03719	-1.25761	0.221044	0.989929	-4.54052
AC087239.1	-0.667959	3.66044	-1.2797	0.213301	0.989929	-4.54057
PDCD5	-0.370656	5.62088	-1.2645	0.218608	0.989929	-4.54059
CCDC126	0.597828	3.13874	1.27104	0.216312	0.989929	-4.54082
C1orf162	-0.310727	7.7033	-1.3046	0.204822	0.989929	-4.54088
ARV1	0.485307	3.5983	1.25745	0.221101	0.989929	-4.54102
AP001059.3	-0.800702	2.64521	-1.35132	0.189625	0.989929	-4.5411
NT5C3B	-0.753921	3.22618	-1.30478	0.204764	0.989929	-4.54118
NUDT9	0.531271	3.4547	1.26044	0.220039	0.989929	-4.54126
PANX1	-0.683967	2.80385	-1.33358	0.195288	0.989929	-4.54129
CDC42BPB	0.511371	3.75476	1.25156	0.223203	0.989929	-4.54157
GTF2E1	0.710547	2.75287	1.28802	0.210437	0.989929	-4.54173
PPP3CC	0.665096	2.75896	1.28806	0.210426	0.989929	-4.54184
CEP192	0.490498	3.7276	1.25226	0.222953	0.989929	-4.54195
KDM4A	-0.595985	3.61587	-1.27351	0.215448	0.989929	-4.54222
SLC9A7	0.565235	3.66678	1.2497	0.223869	0.989929	-4.54253
CENPBD1	-0.672214	2.86283	-1.32129	0.199288	0.989929	-4.54281
RNF114	0.30403	6.10397	1.27642	0.214437	0.989929	-4.54284
AC135050.3	-0.542097	4.22742	-1.24717	0.224779	0.989929	-4.54287
CYREN	0.433039	4.05153	1.24414	0.225871	0.989929	-4.54295
USF3	-0.703488	3.20511	-1.29371	0.208498	0.989929	-4.54299
PSEN2	-0.838695	2.36716	-1.35565	0.188261	0.989929	-4.54299
IGFBP4	-0.666227	3.54964	-1.27562	0.214717	0.989929	-4.54302
TAF4	0.625069	3.16726	1.26224	0.219403	0.989929	-4.54321
CATSPER2	-0.984854	2.46804	-1.35084	0.189777	0.989929	-4.54356
AC020911.2	-1.04933	2.21777	-1.3714	0.183369	0.989929	-4.54363
SMNDC1	0.311209	5.27789	1.25587	0.221665	0.989929	-4.54365
RASD1	-0.870393	3.18127	-1.30496	0.204701	0.989929	-4.54372
MRPL30	0.724956	3.08507	1.2645	0.218605	0.989929	-4.5438
COMMD1	-0.416068	5.23662	-1.25013	0.223715	0.989929	-4.54382
FTO	-0.717034	2.7946	-1.32597	0.197756	0.989929	-4.5439
CA11	-0.696669	3.12108	-1.29882	0.206768	0.989929	-4.54395
TCTE3	-0.906324	2.76617	-1.33017	0.196391	0.989929	-4.54407
CCDC22	0.574238	3.45787	1.2505	0.223584	0.989929	-4.54423
GAB1	0.62714	2.83451	1.27397	0.215291	0.989929	-4.54431
PRDM8	0.586228	3.68281	1.24433	0.225802	0.989929	-4.54456
GABPB1	-0.868716	3.16212	-1.2994	0.206572	0.989929	-4.54458
KPNA5	0.627863	2.73912	1.27647	0.21442	0.989929	-4.54476
BNIP3L	0.259584	7.794	1.30269	0.205462	0.989929	-4.54485
MHENCR	-0.838277	2.92108	-1.31603	0.201019	0.989929	-4.54492
GUSB	0.393322	5.33345	1.2555	0.221797	0.989929	-4.54494
ADK	-0.483731	4.72913	-1.23896	0.22775	0.989929	-4.54503
XRRA1	0.513573	3.78058	1.24098	0.227016	0.989929	-4.54508
WIZ	0.727523	2.72889	1.27498	0.214936	0.989929	-4.54517
EMP2	0.735953	3.18041	1.25491	0.222006	0.989929	-4.54525
ZFYVE28	-1.01105	2.11127	-1.36282	0.186023	0.989929	-4.54536
XRCC6	-0.261503	6.91436	-1.28603	0.211119	0.989929	-4.54543
VPS51	-0.34459	5.34206	-1.2485	0.2243	0.989929	-4.54588
GBA2	-0.456791	4.15508	-1.23841	0.227948	0.989929	-4.54617
AKT3	0.573263	3.0955	1.25454	0.222139	0.989929	-4.54622
MS4A7	0.38135	8.81232	1.313	0.202023	0.989929	-4.54627
ABRAXAS1	0.685457	2.83075	1.26404	0.218769	0.989929	-4.54629
GEMIN6	-0.695817	3.45861	-1.26827	0.21728	0.989929	-4.54633
RPL26L1	0.330091	4.97115	1.24437	0.225787	0.989929	-4.54635
COA6	0.356247	4.92093	1.24322	0.226206	0.989929	-4.54645
NCOA7	0.334882	5.82324	1.26406	0.218761	0.989929	-4.54653
PSMA3	-0.315232	6.37646	-1.27223	0.215896	0.989929	-4.54669
CUL2	-0.523421	4.08858	-1.23833	0.227979	0.989929	-4.54678
IL32	0.728286	3.35581	1.24379	0.225998	0.989929	-4.54678
ZNF407	0.749911	3.19003	1.24954	0.223927	0.989929	-4.54684
AC017083.1	-0.871763	2.4718	-1.33215	0.195752	0.989929	-4.54684
AKAP1	0.46528	4.20599	1.23366	0.229682	0.989929	-4.54696
PTBP3	0.378521	6.52609	1.27977	0.213275	0.989929	-4.54705
CCDC28A	-0.383373	4.79563	-1.23561	0.228968	0.989929	-4.54709
ZNF626	-0.921919	2.33596	-1.33932	0.193441	0.989929	-4.5472
NBPF14	0.601329	3.1309	1.25129	0.2233	0.989929	-4.54721
ZC3H12A	0.466422	6.19634	1.27291	0.215659	0.989929	-4.54723
HBP1	0.320652	5.94856	1.26601	0.218074	0.989929	-4.54727
FGD2	0.304831	5.97121	1.26585	0.21813	0.989929	-4.5474
TMEM126A	-0.381254	4.98002	-1.23768	0.228214	0.989929	-4.54759
PLPPR2	-0.86935	2.29551	-1.33715	0.194138	0.989929	-4.54768
PLXNB2	-0.339352	5.35135	-1.24509	0.22553	0.989929	-4.54789
RAB12	0.570533	3.41629	1.23977	0.227456	0.989929	-4.54791
CASP6	-0.632136	3.40944	-1.26487	0.218475	0.989929	-4.54815
TBC1D10C	-0.593465	3.51295	-1.25336	0.222558	0.989929	-4.54817
HCG11	-0.773135	2.75024	-1.30338	0.205233	0.989929	-4.54853
TMEM41B	-0.542622	4.0041	-1.23289	0.229966	0.989929	-4.54901
CADPS	0.75614	3.49862	1.23236	0.23016	0.989929	-4.54902
RNF169	0.393554	4.44613	1.2297	0.231135	0.989929	-4.54914
PSMA6	0.476275	4.25782	1.22797	0.231771	0.989929	-4.54932
MPHOSPH8	-0.292283	6.37546	-1.2681	0.217343	0.989929	-4.54933
NSMF	-0.717132	3.41968	-1.25698	0.221268	0.989929	-4.54934
SPATA5	-0.871049	2.71598	-1.30255	0.205509	0.989929	-4.54958
USE1	-0.409299	4.53418	-1.22736	0.231998	0.989929	-4.54961
SCRN2	-0.688173	3.03508	-1.27494	0.214951	0.989929	-4.55001
LFNG	-0.373542	5.21004	-1.23597	0.22884	0.989929	-4.55034
SNAP29	0.314843	5.15481	1.23951	0.227548	0.989929	-4.55084
RAPGEF2	-0.404175	5.05253	-1.23158	0.230443	0.989929	-4.55094
PMS2	-0.701882	2.64521	-1.29411	0.208362	0.989929	-4.55095
NIPAL3	0.662317	3.05929	1.23953	0.227543	0.989929	-4.55105
JADE2	-0.496977	3.49115	-1.24324	0.226195	0.989929	-4.55107
ATXN1	0.375844	5.25261	1.2417	0.226754	0.989929	-4.55114
TMEM129	-0.693221	2.90719	-1.27817	0.213831	0.989929	-4.55152
ARHGEF9	-0.630896	3.56685	-1.24209	0.226614	0.989929	-4.5519
CASP10	0.645787	3.58313	1.2237	0.23335	0.989929	-4.55196
ATG12	-0.346178	5.46251	-1.23949	0.227557	0.989929	-4.55207
ASF1A	-0.51968	3.97719	-1.22491	0.232901	0.989929	-4.5523
NELFCD	0.368117	4.58991	1.22434	0.233113	0.989929	-4.55236
[truncated: 7,343 more rows]

## Sheet: CD4_cytotoxic_lo_T_cell
gene	logFC	AveExpr	t	P.Value	adj.P.Val	B
IGHA1	-1.71475	8.57097	-4.82142	7.94652e-05	0.193196	0.357543
TSPO	-0.976374	6.70706	-4.67965	0.00011239	0.193196	-0.163511
C1orf56	1.32644	4.56959	4.80219	8.32873e-05	0.193196	-0.686955
LDLR	1.08256	4.95517	4.6023	0.000135833	0.193196	-0.702801
LDLRAD4	0.837932	6.31987	3.85485	0.000847923	0.737127	-1.26735
HIST1H2AC	0.871132	5.18958	3.96531	0.000647449	0.614017	-1.41398
SELENOP	2.67445	2.51878	5.97229	5.01398e-06	0.0523058	-1.60588
LGALS4	-2.47685	4.64682	-5.25928	2.74244e-05	0.143046	-1.71593
MT-CO2	-0.362936	14.0018	-3.26157	0.00354446	0.945977	-1.79436
IGKC	-1.14639	8.96159	-3.17287	0.00437194	0.945977	-2.15011
DDIT4	-0.514537	8.2773	-3.09318	0.0052725	0.945977	-2.29155
RBM7	0.45431	5.84236	3.11861	0.00496728	0.945977	-2.42324
GTF2F1	-0.513172	5.86162	-3.14538	0.00466446	0.945977	-2.44353
HLA-DRA	1.15264	3.79043	3.6052	0.00155514	0.945977	-2.44872
CCR9	2.30148	2.44546	4.56686	0.000148156	0.193196	-2.45298
LZTFL1	0.727518	4.40987	3.35149	0.00286159	0.945977	-2.47325
ODF2L	0.45778	7.31382	2.98471	0.00678983	0.945977	-2.48405
CCNK	0.499569	5.41628	3.0843	0.00538335	0.945977	-2.53904
NENF	-0.562045	5.46089	-3.08536	0.00536999	0.945977	-2.61044
LINC01588	0.90892	3.7904	3.43523	0.00234198	0.945977	-2.63009
ABHD3	0.574558	5.02639	3.05821	0.00572197	0.945977	-2.64783
PYCARD	-0.780704	5.3913	-3.06109	0.00568366	0.945977	-2.67624
WEE1	1.18424	3.66286	3.44265	0.00230064	0.945977	-2.67682
ADIRF	2.57663	2.1847	4.39184	0.000227591	0.263803	-2.67875
MDM4	0.51029	6.12438	2.91026	0.00806508	0.945977	-2.67929
MT-CO3	-0.301808	14.1488	-2.74609	0.0117323	0.945977	-2.7249
GUK1	-0.446609	7.866	-2.81995	0.00992029	0.945977	-2.72507
JCHAIN	-1.34393	6.37555	-2.92657	0.00776759	0.945977	-2.73012
ACTG1	-0.39641	10.3635	-2.75423	0.0115184	0.945977	-2.75864
PIGR	-3.28431	4.96046	-3.97289	0.000635564	0.614017	-2.76188
SRSF1	0.619511	4.50986	3.0511	0.00581775	0.945977	-2.78727
RPS8	-0.316564	11.9704	-2.71493	0.0125875	0.945977	-2.79504
SMAD7	0.544232	7.05136	2.77418	0.0110091	0.945977	-2.81057
IGLC3	-1.38274	5.7006	-2.96953	0.0070331	0.945977	-2.81202
IGLC2	-1.42979	6.2266	-2.89119	0.00842684	0.945977	-2.81253
FAM122C	0.496015	6.37269	2.79828	0.0104222	0.945977	-2.81622
ZDHHC12	-0.689352	4.65689	-3.11791	0.00497542	0.945977	-2.82238
ITM2C	-0.858901	4.85628	-3.07919	0.00544817	0.945977	-2.82958
ZNF791	0.628322	5.4959	2.84737	0.00931773	0.945977	-2.83522
RPL7A	-0.328419	11.2359	-2.68362	0.0135058	0.945977	-2.8564
AC058791.1	0.88275	7.06055	2.73743	0.0119645	0.945977	-2.8599
MFSD4B	0.918129	3.44229	3.33096	0.00300523	0.945977	-2.89787
TEX264	-0.51205	5.4022	-2.8508	0.00924504	0.945977	-2.91365
NMT2	-0.758068	5.02569	-2.94675	0.00741379	0.945977	-2.9152
STARD4	0.952016	3.3936	3.34089	0.00293487	0.945977	-2.91962
GPR171	0.622875	6.35971	2.71712	0.0125255	0.945977	-2.92904
BLVRB	-0.890093	4.43619	-3.10212	0.00516319	0.945977	-2.93439
REPIN1	-0.853428	3.97088	-3.35184	0.00285916	0.945977	-2.95783
COMMD1	-0.595517	4.66682	-2.95859	0.00721349	0.945977	-2.97654
ITGB2	-0.604769	6.40234	-2.69754	0.01309	0.945977	-2.98999
C19orf24	-0.409748	6.18306	-2.69405	0.0131932	0.945977	-3.00368
SLC26A2	-1.17163	3.95494	-3.42533	0.00239825	0.945977	-3.00415
TNFRSF4	-0.768885	6.63358	-2.67487	0.0137736	0.945977	-3.00606
ACTR1B	-0.703684	4.27956	-3.06252	0.00566464	0.945977	-3.01775
HTATSF1	-0.512779	5.29427	-2.75116	0.0115987	0.945977	-3.05677
SNHG25	-0.792929	6.08505	-2.66936	0.0139447	0.945977	-3.06695
NEDD8	-0.420154	7.09603	-2.59531	0.0164477	0.945977	-3.08243
VPS13D	0.73875	4.16621	2.86944	0.00885839	0.945977	-3.09116
MT-ATP6	-0.316965	14.384	-2.52634	0.019153	0.945977	-3.10607
TALDO1	-0.455228	5.77648	-2.64917	0.014589	0.945977	-3.10806
CYHR1	-0.802607	4.33203	-2.96186	0.00715911	0.945977	-3.11231
MT-ND4	-0.345011	13.3967	-2.51717	0.0195424	0.945977	-3.11729
TMEM141	-0.792101	4.51252	-2.8913	0.00842468	0.945977	-3.11731
TPGS2	-0.760413	4.36995	-2.93735	0.00757654	0.945977	-3.11791
RBM12	0.499306	5.25169	2.64154	0.0148397	0.945977	-3.14135
MRPL20	-0.390376	6.59328	-2.57037	0.0173819	0.945977	-3.14138
NUPL2	0.625999	4.06229	2.8435	0.00940065	0.945977	-3.1461
MATR3-1	0.800031	4.21159	2.79014	0.010617	0.945977	-3.15693
MRPL50	0.487839	5.53801	2.59388	0.0165001	0.945977	-3.16774
MIS18BP1	0.476422	5.75196	2.57413	0.0172378	0.945977	-3.17322
TKT	-0.401596	5.86368	-2.58176	0.0169491	0.945977	-3.18303
ZBTB25	0.512683	5.23572	2.60288	0.0161736	0.945977	-3.18785
MT-ND5	-0.40797	11.1956	-2.47632	0.0213685	0.945977	-3.18849
TNFRSF18	-0.597772	6.42098	-2.54859	0.0182377	0.945977	-3.1886
PPIB	-0.383423	7.86984	-2.49694	0.0204278	0.945977	-3.19965
COX4I1	-0.313788	9.08424	-2.4752	0.0214209	0.945977	-3.21118
MRPL21	-0.523707	5.08688	-2.64585	0.0146976	0.945977	-3.21233
RPS2	-0.309767	11.9911	-2.45177	0.0225413	0.945977	-3.22378
SART1	-0.719657	4.22817	-2.84505	0.00936738	0.945977	-3.22997
MAN1A1	0.613031	4.65459	2.63664	0.0150028	0.945977	-3.23989
HARS	-0.576329	4.62049	-2.70489	0.0128754	0.945977	-3.25564
MTA1	-0.813931	4.05126	-2.90509	0.0081617	0.945977	-3.26306
ATP5MC2	-0.306917	8.4831	-2.44194	0.0230273	0.945977	-3.26826
CHI3L2	0.797355	3.40086	2.94202	0.00749538	0.945977	-3.27147
MT-CO1	-0.303865	14.1707	-2.42325	0.0239789	0.945977	-3.27797
R3HCC1L	0.614968	4.21248	2.68869	0.013353	0.945977	-3.27833
SSR4	-0.353587	8.2863	-2.42735	0.0237671	0.945977	-3.29245
ASMTL	-1.33594	3.68155	-3.37711	0.00269169	0.945977	-3.29524
AKR1A1	-0.661202	4.85969	-2.62597	0.0153639	0.945977	-3.29965
AASDH	0.566705	4.0926	2.69073	0.0132919	0.945977	-3.30557
DDX39B	0.525793	5.38961	2.49354	0.0205801	0.945977	-3.30923
POLR2J	-0.429931	6.07098	-2.46874	0.0217244	0.945977	-3.31091
SIK2	0.756982	3.91755	2.72046	0.0124316	0.945977	-3.31154
BSG	-0.393411	6.35773	-2.45281	0.0224907	0.945977	-3.31321
HPS5	0.670993	3.72833	2.78526	0.0107356	0.945977	-3.31365
NDUFA10	-0.473021	5.55412	-2.504	0.0201148	0.945977	-3.31748
GUCA2A	1.92782	2.07006	3.45604	0.00222789	0.945977	-3.32538
SRM	-0.595259	5.28912	-2.52317	0.0192866	0.945977	-3.33284
CCDC25	-0.579826	5.11945	-2.53116	0.0189508	0.945977	-3.34694
POP7	-0.875142	3.82412	-2.9049	0.00816531	0.945977	-3.34793
SNRPD2	-0.356283	7.75661	-2.38956	0.025786	0.945977	-3.35428
ATP5MC3	-0.354511	6.94502	-2.40286	0.0250579	0.945977	-3.35431
MPZL3	0.419153	5.58175	2.44342	0.0229536	0.945977	-3.35677
RPL19	-0.291706	11.8544	-2.36683	0.0270749	0.945977	-3.35775
DLG1	0.532573	4.64916	2.52573	0.0191787	0.945977	-3.36862
SOCS4	0.607807	4.47558	2.55013	0.0181758	0.945977	-3.3695
KDM5B	0.439015	5.50294	2.4384	0.0232052	0.945977	-3.36953
TRIB2	0.514602	4.93023	2.48353	0.0210351	0.945977	-3.37565
UBN1	0.525796	5.00387	2.47393	0.0214805	0.945977	-3.37678
ELF3	-1.23011	4.00279	-2.90515	0.00816055	0.945977	-3.39284
NME1	-0.68459	4.4162	-2.65101	0.014529	0.945977	-3.39698
GAPDH	-0.333871	9.6148	-2.34526	0.0283531	0.945977	-3.39757
ANAPC11	-0.547343	6.08297	-2.39629	0.0254148	0.945977	-3.4078
FAM161A	1.59185	2.07408	3.40024	0.00254679	0.945977	-3.40955
AC016831.7	0.502297	6.44145	2.36537	0.0271601	0.945977	-3.4113
YTHDC2	0.502399	5.20734	2.42525	0.0238751	0.945977	-3.41197
FKBP2	-0.4476	6.52682	-2.37037	0.0268706	0.945977	-3.41423
NHP2	-0.532946	5.77732	-2.4047	0.0249588	0.945977	-3.41754
ZFYVE21	-1.1066	3.5382	-3.0592	0.00570879	0.945977	-3.42393
FUNDC2	-0.464453	5.55732	-2.41118	0.0246122	0.945977	-3.42717
IQCG	0.735264	3.42337	2.73506	0.0120286	0.945977	-3.44213
TUT7	0.450358	5.77897	2.3613	0.0273976	0.945977	-3.44686
RBM3	-0.322944	7.41265	-2.32498	0.0296054	0.945977	-3.44945
SPEF2	0.693477	3.49166	2.70896	0.0127579	0.945977	-3.4535
LINC01089	0.657308	3.97892	2.56279	0.0176753	0.945977	-3.45437
GALK1	-1.0489	3.20437	-3.17147	0.00438646	0.945977	-3.45924
PRELID1	-0.383203	6.75803	-2.32664	0.0295011	0.945977	-3.46303
DCTN2	-0.533521	5.15515	-2.41395	0.0244654	0.945977	-3.47359
TRAPPC1	-0.384565	6.69606	-2.3198	0.0299337	0.945977	-3.47389
ARL6IP4	-0.332925	7.39507	-2.30702	0.0307568	0.945977	-3.47425
RPLP0	-0.287112	10.561	-2.28871	0.0319724	0.945977	-3.47708
PI4KB	0.708349	3.74834	2.59546	0.0164424	0.945977	-3.47768
DUSP10	0.494201	5.55629	2.34044	0.0286465	0.945977	-3.48601
LGALS1	-0.897111	7.29127	-2.30315	0.0310102	0.945977	-3.48663
YIPF1	-1.10732	3.41679	-3.01839	0.00627875	0.945977	-3.48942
FLNA	0.46681	6.37533	2.30758	0.0307205	0.945977	-3.49087
MIIP	-0.760733	4.10658	-2.65062	0.0145419	0.945977	-3.49186
PSMB9	-0.506144	7.23569	-2.29664	0.0314408	0.945977	-3.49254
SPRY1	0.758322	6.23367	2.30574	0.0308401	0.945977	-3.49519
RBM48	0.503315	4.45234	2.43738	0.0232563	0.945977	-3.49632
AC015813.1	1.34046	2.15727	3.22042	0.00390747	0.945977	-3.49791
SEC11C	-0.364609	6.52135	-2.3039	0.0309606	0.945977	-3.50012
RNASEH2C	-0.406312	5.85453	-2.33103	0.0292266	0.945977	-3.50046
PABPC4	-0.515964	6.54271	-2.30516	0.0308781	0.945977	-3.50073
ABCA1	-0.735707	4.32692	-2.55453	0.0180005	0.945977	-3.50293
ZNHIT1	-0.394226	6.4225	-2.29812	0.0313424	0.945977	-3.51244
PMVK	-0.407833	5.48992	-2.34046	0.0286451	0.945977	-3.51725
CTSA	-0.610884	4.67813	-2.44554	0.0228484	0.945977	-3.52068
NUDT1	-0.580471	4.94796	-2.39932	0.0252496	0.945977	-3.5237
RPS14	-0.290108	12.2328	-2.26026	0.0339487	0.945977	-3.5241
TRIM56	0.377858	5.54791	2.30811	0.0306855	0.945977	-3.52874
NIFK-AS1	0.667363	3.73495	2.54149	0.0185254	0.945977	-3.52981
QARS	-0.59933	4.35541	-2.49914	0.0203298	0.945977	-3.53121
FLCN	0.590285	3.94547	2.49153	0.0206708	0.945977	-3.53619
MYL6	-0.331705	9.30587	-2.24846	0.0348008	0.945977	-3.53919
TMEM179B	-0.510689	5.00415	-2.36959	0.0269156	0.945977	-3.54415
TRIM26	-0.651069	4.2658	-2.52443	0.0192334	0.945977	-3.54684
CLPX	0.560781	3.96679	2.47396	0.0214789	0.945977	-3.54798
YJEFN3	1.09927	2.16535	3.15015	0.00461239	0.945977	-3.54802
NRIP1	0.652941	4.59287	2.36151	0.0273855	0.945977	-3.55304
POMC	-0.947882	3.37035	-2.93019	0.00770297	0.945977	-3.55569
NDUFAF7	0.713841	3.64648	2.5361	0.0187464	0.945977	-3.55779
ZNF480	-0.586308	4.14812	-2.52034	0.0194069	0.945977	-3.55839
VILL	0.822476	2.94856	2.78357	0.0107769	0.945977	-3.5589
FLVCR1	1.21386	2.28482	3.03949	0.0059776	0.945977	-3.5657
AC087239.1	0.765076	3.88042	2.46573	0.0218676	0.945977	-3.56845
RNF157	-0.684458	4.24896	-2.48904	0.0207835	0.945977	-3.57569
CDC14A	0.414907	6.44097	2.2409	0.035357	0.945977	-3.5762
PEBP1	-0.319424	7.41544	-2.22955	0.0362069	0.945977	-3.57869
ZNF891	0.662416	3.92996	2.44839	0.0227074	0.945977	-3.58384
AC005838.2	0.882405	2.97335	2.72092	0.0124186	0.945977	-3.58813
PUM3	-0.487248	4.9946	-2.33217	0.029156	0.945977	-3.58879
ZFPL1	-0.624225	4.22923	-2.48827	0.0208187	0.945977	-3.58957
CORO1B	-0.531517	6.47752	-2.23472	0.0358173	0.945977	-3.59321
PHKG1	1.31531	2.06476	3.13469	0.00478319	0.945977	-3.59354
PLEK	1.43776	2.03665	3.13124	0.0048221	0.945977	-3.59585
MT-CYB	-0.282903	13.6147	-2.22219	0.0367683	0.945977	-3.59664
NDUFA2	-0.383781	6.46336	-2.22999	0.0361737	0.945977	-3.59766
KCNK5	0.91308	2.58303	2.89797	0.00829662	0.945977	-3.59883
MBD5	0.514049	4.96516	2.28223	0.0324131	0.945977	-3.60187
VTI1B	-0.535894	5.06933	-2.30939	0.0306028	0.945977	-3.60202
AC010491.1	1.20058	2.03082	3.17976	0.00430148	0.945977	-3.60301
RAPGEF6	0.462512	4.60409	2.32173	0.0298107	0.945977	-3.60344
ATP2B1-AS1	0.427933	5.96639	2.23043	0.0361405	0.945977	-3.60375
BUD23	-0.446159	5.66597	-2.255	0.0343264	0.945977	-3.60546
RABEP2	-0.768401	3.6004	-2.69851	0.0130613	0.945977	-3.61043
NGRN	0.658013	3.49071	2.52864	0.0190562	0.945977	-3.61209
RPL7L1	0.433576	6.40528	2.21312	0.0374706	0.945977	-3.61265
NFU1	0.50751	4.74963	2.29271	0.0317029	0.945977	-3.61302
GPM6B	0.573942	4.5482	2.31393	0.0303092	0.945977	-3.61422
YPEL1	1.21075	2.18764	3.03274	0.00607239	0.945977	-3.61439
SLC12A2	0.489199	4.70332	2.29706	0.0314126	0.945977	-3.61446
DCTN3	-0.415927	5.93816	-2.23207	0.0360167	0.945977	-3.61638
ZCCHC8	0.393794	4.96789	2.27133	0.0331671	0.945977	-3.61834
TRA2A	0.346816	6.46615	2.2067	0.0379749	0.945977	-3.62043
CYB5D2	0.776984	3.07197	2.64501	0.0147253	0.945977	-3.62123
RASSF2	-0.562073	4.64401	-2.3512	0.0279958	0.945977	-3.62413
KRT18	-0.849544	4.08804	-2.50359	0.0201325	0.945977	-3.62666
ETHE1	-0.451381	5.27967	-2.26444	0.0336515	0.945977	-3.62762
CD24	-4.9206	3.50194	-4.74886	9.48827e-05	0.193196	-3.63025
HIC1	0.449776	6.19838	2.20242	0.0383151	0.945977	-3.6316
C15orf48	-1.2151	4.07391	-2.58098	0.0169786	0.945977	-3.63176
STMN1	0.625209	5.13263	2.24159	0.0353062	0.945977	-3.63201
ARL2	-0.516831	4.87903	-2.29888	0.0312916	0.945977	-3.63448
VAMP5	-0.44532	5.7834	-2.22407	0.036624	0.945977	-3.63568
WDR3	-0.870087	3.38792	-2.7597	0.0113764	0.945977	-3.63841
TBC1D32	1.39584	1.80065	3.20911	0.00401349	0.945977	-3.6388
TMIGD2	0.781791	4.06836	2.35016	0.0280583	0.945977	-3.6399
SLC25A6	-0.281302	8.33861	-2.17493	0.0405636	0.945977	-3.64555
CREG1	-0.887463	3.63598	-2.70019	0.0130123	0.945977	-3.64987
CIC	0.626373	3.86288	2.38759	0.025895	0.945977	-3.65024
RGPD5	0.752366	4.23959	2.31357	0.0303321	0.945977	-3.65161
SDCBP2-AS1	1.18862	1.99039	3.11232	0.00504115	0.945977	-3.65317
PHF12	0.542568	5.19723	2.22017	0.0369236	0.945977	-3.65425
GPX4	-0.32503	7.71051	-2.1697	0.041005	0.945977	-3.6561
MAML2	0.496988	5.37719	2.20242	0.0383149	0.945977	-3.66453
SIVA1	-0.377671	6.47531	-2.17688	0.0404002	0.945977	-3.66458
MIR3142HG	1.32342	2.16272	2.92352	0.00782229	0.945977	-3.66579
PPP1R14B	-0.609283	6.0971	-2.18824	0.0394601	0.945977	-3.66627
KLHL28	0.397659	5.3947	2.19981	0.0385238	0.945977	-3.6689
PTMS	-0.495515	5.81126	-2.19684	0.0387617	0.945977	-3.66902
LRRC75A	0.767559	4.11375	2.31382	0.0303163	0.945977	-3.67176
JAZF1	0.752185	3.35845	2.48315	0.0210525	0.945977	-3.67211
PHGR1	0.726569	6.23635	2.16794	0.0411541	0.945977	-3.67297
BAIAP2	0.480286	5.65362	2.18172	0.0399978	0.945977	-3.67589
PDCD1	-0.609574	4.38979	-2.33707	0.0288529	0.945977	-3.68017
ATXN7	0.809095	3.03605	2.57763	0.0171046	0.945977	-3.68136
IREB2	0.462717	5.15846	2.19849	0.0386295	0.945977	-3.68217
COA3	-0.620197	4.1409	-2.39253	0.0256213	0.945977	-3.68453
MCOLN2	0.702393	3.40989	2.4607	0.0221079	0.945977	-3.68483
VPS51	-0.414389	5.6853	-2.18455	0.0397635	0.945977	-3.68848
FABP1	-1.10128	5.04184	-2.2528	0.0344853	0.945977	-3.69116
TXN	-0.377789	7.44875	-2.14419	0.0432199	0.945977	-3.69206
MAL	-0.574989	5.72026	-2.18152	0.040014	0.945977	-3.69431
SPAG1	-0.822923	3.26198	-2.72763	0.0122321	0.945977	-3.69632
DYNC2H1	1.18285	1.91212	3.06067	0.00568916	0.945977	-3.70511
ZFP14	0.644061	3.34763	2.44769	0.022742	0.945977	-3.71093
IMMT	-0.400803	5.25726	-2.18766	0.0395075	0.945977	-3.71268
ZNF8	1.36213	1.47444	3.27873	0.00340298	0.945977	-3.71462
MZT2B	-0.393966	7.73058	-2.12317	0.045125	0.945977	-3.7179
ABCG1	-0.728943	4.11972	-2.37488	0.0266116	0.945977	-3.72112
PIGG	0.744398	3.26994	2.44206	0.0230215	0.945977	-3.72571
MRPL41	-0.384625	6.08298	-2.13523	0.0440223	0.945977	-3.72779
HIRIP3	-0.768936	4.0731	-2.38605	0.0259809	0.945977	-3.72784
AIG1	-0.919934	3.55533	-2.61953	0.0155859	0.945977	-3.72796
IFIT2	1.07572	4.24606	2.22358	0.0366615	0.945977	-3.72919
PTS	0.445073	4.65613	2.19449	0.0389519	0.945977	-3.7302
ADAMTSL4	0.747417	3.02863	2.52733	0.0191111	0.945977	-3.73029
RTCB	-0.512481	4.53504	-2.24698	0.0349092	0.945977	-3.73123
SCML4	0.37551	6.07227	2.12394	0.0450534	0.945977	-3.73352
KCTD12	1.61375	1.5003	3.18998	0.00419897	0.945977	-3.73438
C16orf54	0.472081	5.69284	2.1274	0.044735	0.945977	-3.73955
ZNF708	0.534035	4.09775	2.25388	0.0344071	0.945977	-3.74036
CD79B	-0.711463	4.00493	-2.38164	0.0262282	0.945977	-3.74183
DDB2	-0.590441	4.9462	-2.19052	0.0392738	0.945977	-3.7448
RALB	0.60183	3.59795	2.33842	0.0287702	0.945977	-3.74655
IVNS1ABP	0.321955	7.74752	2.0999	0.047322	0.945977	-3.74746
RFX3	0.80915	3.18665	2.4364	0.0233059	0.945977	-3.74797
ARIH2OS	0.77208	2.9877	2.50003	0.0202902	0.945977	-3.7496
MANF	-0.379686	6.12194	-2.11393	0.0459863	0.945977	-3.75261
FXYD5	-0.37981	8.13334	-2.09573	0.0477254	0.945977	-3.75281
P4HA1	0.46379	4.54841	2.18218	0.0399595	0.945977	-3.75325
MRPL55	-0.476267	4.76403	-2.19339	0.0390406	0.945977	-3.75487
MPP6	0.887797	2.58763	2.62821	0.0152875	0.945977	-3.75564
PPP2R5C	0.328607	8.64245	2.09048	0.048238	0.945977	-3.75923
RUNX2	-0.496678	4.75995	-2.1878	0.0394968	0.945977	-3.75943
DNM1L	0.380371	5.44873	2.11833	0.0455738	0.945977	-3.76097
AFF3	0.871856	2.9677	2.47758	0.0213101	0.945977	-3.76313
ADA	0.469652	4.89339	2.14197	0.0434172	0.945977	-3.76465
DCLRE1B	1.12275	2.14644	2.80554	0.0102516	0.945977	-3.77001
MAP2K2	-0.358074	6.44536	-2.09201	0.0480887	0.945977	-3.77069
ALG3	-0.793947	3.80997	-2.39746	0.0253513	0.945977	-3.77172
MRPL3	-0.423821	5.26161	-2.13337	0.0441912	0.945977	-3.77262
IGHA2	-1.92871	3.39688	-2.92895	0.007725	0.945977	-3.77321
MYO18A	-1.09655	3.08175	-2.80541	0.0102544	0.945977	-3.77719
TCP1	0.420518	6.54549	2.08161	0.0491161	0.945977	-3.77807
BTBD19	0.809432	3.40043	2.33623	0.0289048	0.945977	-3.77877
AP001462.1	0.761184	3.01448	2.4449	0.0228801	0.945977	-3.77954
PARK7	-0.294221	7.40676	-2.07496	0.0497833	0.945977	-3.78211
SURF2	-0.509057	4.88261	-2.15796	0.0420114	0.945977	-3.78344
MBNL2	0.518156	4.62472	2.14707	0.0429646	0.945977	-3.78393
ITPK1	-1.07424	3.12216	-2.74817	0.0116773	0.945977	-3.78442
GRPEL2	0.659038	3.92727	2.22453	0.0365887	0.945977	-3.78895
ATXN3	0.432141	4.70745	2.1357	0.04398	0.945977	-3.78914
ATP5MF	-0.454532	6.5666	-2.07589	0.0496893	0.945977	-3.78939
POGK	-0.639756	4.11922	-2.25951	0.0340023	0.945977	-3.79231
ETNK1	0.408977	4.90724	2.11715	0.0456842	0.945977	-3.79325
CLDN4	-1.91406	3.70316	-2.65656	0.0143501	0.945977	-3.79562
SNX27	0.684955	3.6588	2.26255	0.0337858	0.945977	-3.79731
ZC3HAV1	0.388625	7.62421	2.057	0.0516256	0.945977	-3.80405
RALGAPA1	0.516536	6.73416	2.05857	0.051462	0.945977	-3.80516
BCL7C	-0.48815	5.82354	-2.07562	0.0497161	0.945977	-3.80851
PHB	-0.425203	5.46196	-2.08683	0.0485977	0.945977	-3.80984
ZNF324	-0.605195	4.0059	-2.27264	0.0330752	0.945977	-3.81245
ATP1B1	-0.405466	4.82169	-2.12816	0.0446654	0.945977	-3.81319
TBCC	0.330536	7.1193	2.05017	0.0523423	0.945977	-3.81414
ARL17A	0.69389	3.63835	2.24435	0.0351023	0.945977	-3.81614
AC022098.4	1.0821	2.03282	2.76696	0.0111908	0.945977	-3.81955
KLF11	0.787013	2.9641	2.4189	0.0242055	0.945977	-3.81979
UBTF	-0.369367	6.15509	-2.05638	0.0516908	0.945977	-3.82037
CUX1	0.5334	4.26799	2.14108	0.0434969	0.945977	-3.82323
SLC20A2	-0.614815	3.90983	-2.28258	0.0323893	0.945977	-3.82423
LRRC8A	0.576821	3.53038	2.26331	0.0337315	0.945977	-3.82425
RAP2B	0.381516	5.18241	2.07355	0.0499252	0.945977	-3.82536
SKIL	0.406747	6.69376	2.04054	0.0533677	0.945977	-3.82838
ARHGEF12	0.605011	3.67716	2.23318	0.035933	0.945977	-3.82896
RPS11	-0.288128	10.6052	-2.04434	0.0529609	0.945977	-3.82932
TBL1XR1	0.366178	5.94629	2.04688	0.0526913	0.945977	-3.83003
CXorf40A	-1.4717	3.27264	-2.70635	0.012833	0.945977	-3.8313
RBM42	-0.463946	4.56792	-2.14124	0.0434823	0.945977	-3.83133
RPS19BP1	-0.322136	6.37999	-2.04153	0.0532619	0.945977	-3.83338
CTDSP2	0.463164	5.00421	2.07132	0.0501518	0.945977	-3.83424
APAF1	0.652295	3.43797	2.26839	0.0333733	0.945977	-3.83445
UNKL	0.752844	2.92403	2.40746	0.0248105	0.945977	-3.83589
STAT4	0.402801	7.06318	2.03216	0.0542752	0.945977	-3.83717
DNTTIP1	0.563418	3.96683	2.16164	0.0416932	0.945977	-3.84086
IGHM	1.15159	4.17065	2.12323	0.0451189	0.945977	-3.84138
PSMA6	0.503297	4.3673	2.11021	0.0463365	0.945977	-3.84385
ICAM2	-0.336708	6.24946	-2.0346	0.0540092	0.945977	-3.84389
LDB1	0.624744	3.85818	2.1734	0.040692	0.945977	-3.84445
BCL6	0.458781	4.26059	2.12576	0.0448864	0.945977	-3.84498
DNPH1	-0.538537	5.38672	-2.06071	0.0512401	0.945977	-3.8452
ETFB	-0.391084	5.91232	-2.03433	0.0540387	0.945977	-3.85228
POLG2	0.622611	4.38139	2.09864	0.0474436	0.945977	-3.85301
FBRSL1	0.650144	3.40723	2.25323	0.034454	0.945977	-3.85386
PHTF1	0.552636	3.68502	2.19959	0.0385411	0.945977	-3.85531
PAAF1	-0.792653	3.31973	-2.46225	0.0220335	0.945977	-3.85544
DBR1	0.55331	3.94121	2.14951	0.0427491	0.945977	-3.85947
ERBIN	0.322368	6.03833	2.02046	0.0555646	0.945977	-3.86026
FAM50A	-0.350651	6.08837	-2.02175	0.0554211	0.945977	-3.86233
TMEM127	0.609651	3.55754	2.20441	0.0381564	0.945977	-3.86515
ZNF24	0.425702	5.94425	2.01605	0.0560568	0.945977	-3.86625
ITPR1	0.409599	5.44161	2.02412	0.0551583	0.945977	-3.86895
NFYB	0.509273	4.4779	2.07672	0.0496057	0.945977	-3.86934
CISD3	-0.537567	4.84599	-2.07474	0.0498053	0.945977	-3.86971
CREBZF	0.464708	5.27885	2.0274	0.054796	0.945977	-3.86971
RPL7	-0.279959	10.2285	-2.01214	0.0564977	0.945977	-3.87098
ZKSCAN5	0.930541	2.85377	2.37368	0.0266804	0.945977	-3.87268
IL17A	0.927481	4.75575	2.04205	0.0532058	0.945977	-3.87333
GIPC1	-0.533872	4.50297	-2.10857	0.046492	0.945977	-3.87426
HNRNPR	-0.297317	6.42242	-2.00333	0.0575004	0.945977	-3.87854
APP	-0.543955	4.21582	-2.14952	0.0427478	0.945977	-3.87963
RPS3	-0.252496	12.0324	-2.01826	0.0558098	0.945977	-3.88154
PSMB6	-0.386115	6.02762	-2.00611	0.0571829	0.945977	-3.88249
YIPF4	0.430735	5.26169	2.01716	0.0559331	0.945977	-3.88329
POLR3K	-0.495105	4.55281	-2.09025	0.0482606	0.945977	-3.88329
SERF2	-0.370069	9.47733	-1.99769	0.0581516	0.945977	-3.88548
CMTR2	0.506771	4.46314	2.0583	0.0514903	0.945977	-3.88576
MZB1	-0.846332	3.48837	-2.38105	0.0262618	0.945977	-3.88606
KRT8	-0.960326	3.9692	-2.22326	0.0366861	0.945977	-3.88861
FMC1	0.618673	3.7436	2.14569	0.0430865	0.945977	-3.89129
C9orf16	-0.341871	7.27602	-1.98864	0.0592094	0.945977	-3.89217
DSTN	-0.415918	6.37461	-1.9921	0.0588029	0.945977	-3.89313
KLHL8	0.785902	2.88179	2.34174	0.0285673	0.945977	-3.89357
FLI1	0.383505	4.95628	2.02096	0.0555087	0.945977	-3.89424
PDIA4	-0.442799	4.71318	-2.05655	0.0516727	0.945977	-3.89615
PRKRIP1	-0.490286	4.67821	-2.05909	0.0514087	0.945977	-3.89914
PPIE	-0.398371	4.92175	-2.03258	0.0542287	0.945977	-3.90152
ENO1	-0.398336	7.49925	-1.98021	0.0602098	0.945977	-3.90263
SYNJ1	0.644086	3.09384	2.27763	0.0327292	0.945977	-3.9038
ECH1	-0.38278	6.21725	-1.98361	0.0598044	0.945977	-3.90491
VEGFB	-0.719264	4.90611	-2.03774	0.0536689	0.945977	-3.90505
HNRNPAB	-0.278403	7.09044	-1.97719	0.0605717	0.945977	-3.90661
VCL	0.713493	3.12717	2.25851	0.0340738	0.945977	-3.90785
SRI	-0.387655	6.18715	-1.98085	0.0601336	0.945977	-3.90894
SYNGAP1	0.403444	4.68829	2.02089	0.0555164	0.945977	-3.91022
SDF4	-0.329651	6.10863	-1.97981	0.0602578	0.945977	-3.91073
CINP	-0.546401	3.99045	-2.14579	0.0430773	0.945977	-3.91095
CLN5	0.419269	4.78207	2.01303	0.0563964	0.945977	-3.91179
CTBP1	0.465301	4.71234	2.01671	0.0559835	0.945977	-3.9123
CKB	-2.45636	3.69802	-2.70955	0.012741	0.945977	-3.91309
ARL3	0.508655	4.24072	2.0514	0.0522132	0.945977	-3.91541
IFITM1	-1.21877	3.2846	-2.5399	0.0185903	0.945977	-3.91808
SPPL3	0.434231	4.43209	2.02958	0.054557	0.945977	-3.92071
MFSD8	0.444343	3.93989	2.08498	0.0487805	0.945977	-3.92075
INO80D	0.37278	5.42401	1.97734	0.0605533	0.945977	-3.92301
C22orf46	0.540397	4.35348	2.02336	0.0552421	0.945977	-3.92817
RPIA	-0.490676	4.54422	-2.04452	0.0529423	0.945977	-3.92823
EXOSC5	-0.802552	3.3389	-2.34485	0.0283779	0.945977	-3.92877
ZNF519	1.04264	2.34635	2.42063	0.0241151	0.945977	-3.9303
BX284668.6	0.933608	2.16462	2.52126	0.0193678	0.945977	-3.93129
EDF1	-0.268539	7.88104	-1.95746	0.0629848	0.945977	-3.93193
YBEY	-0.534675	3.79796	-2.16337	0.0415449	0.945977	-3.93241
SNAPC5	-0.446368	4.73739	-2.01558	0.0561098	0.945977	-3.93352
MGST1	-2.22339	2.13191	-3.4574	0.00222059	0.945977	-3.93611
CHORDC1	0.351523	7.08628	1.95276	0.0635717	0.945977	-3.9368
HIP1R	0.440557	5.139	1.97256	0.0611309	0.945977	-3.93702
PTPN9	-0.731358	3.50734	-2.23577	0.0357389	0.945977	-3.93717
SLF1	-0.440032	5.12174	-1.98667	0.0594413	0.945977	-3.93842
UTP15	-0.774242	3.22188	-2.33609	0.0289135	0.945977	-3.94178
UBE2J1	-0.456707	4.60054	-2.01915	0.05571	0.945977	-3.94254
EI24	0.444611	4.38235	2.00575	0.0572231	0.945977	-3.94465
PARP4	-0.480107	4.59408	-2.01286	0.0564157	0.945977	-3.95025
RDH14	0.451473	4.28631	2.00995	0.0567455	0.945977	-3.95078
MRPL24	-0.680421	4.07441	-2.08224	0.0490527	0.945977	-3.95103
TPM4	-0.321843	7.28666	-1.94094	0.0650698	0.945977	-3.95134
PARG	-0.70052	3.44736	-2.24074	0.0353688	0.945977	-3.95149
CELF1	0.364594	5.66173	1.94676	0.0643282	0.945977	-3.95181
CYC1	-0.418798	5.09558	-1.97301	0.0610756	0.945977	-3.95231
KIZ-AS1	1.16365	1.75777	2.65189	0.0145005	0.945977	-3.95281
TMSB10	-0.285627	10.7978	-1.95577	0.0631949	0.945977	-3.95319
CLP1	0.574039	3.77112	2.06482	0.0508158	0.945977	-3.95332
SH3GLB2	-0.483051	4.31717	-2.04007	0.0534189	0.945977	-3.95387
KCNN4	-1.14188	2.85013	-2.58505	0.0168262	0.945977	-3.95423
AEBP2	0.468571	4.43623	1.99324	0.0586688	0.945977	-3.95445
HSPBP1	-0.832196	3.53334	-2.23493	0.0358017	0.945977	-3.95503
CCDC126	-0.743869	3.17548	-2.34754	0.0282156	0.945977	-3.95518
ERLEC1	-0.41931	5.04707	-1.97279	0.0611023	0.945977	-3.95584
MTCH1	-0.32229	5.98845	-1.94092	0.0650733	0.945977	-3.9574
TAMM41	0.622426	3.50365	2.10722	0.0466211	0.945977	-3.95787
PRMT7	-0.803806	3.25551	-2.28821	0.0320063	0.945977	-3.95901
WARS2	0.726028	2.91623	2.23024	0.036155	0.945977	-3.95934
CTSW	-0.572212	4.98447	-1.97526	0.0608046	0.945977	-3.95987
ZFP36L1	0.278109	9.00683	1.94016	0.0651709	0.945977	-3.96047
ST6GALNAC6	1.04168	2.82992	2.22371	0.0366515	0.945977	-3.96354
ISG20	-0.275288	7.50044	-1.93143	0.0662977	0.945977	-3.96356
CRIPT	0.481986	4.72205	1.96029	0.0626335	0.945977	-3.96667
SYNGR2	-0.490747	4.53083	-2.00465	0.0573489	0.945977	-3.96726
AGO3	0.362281	5.44038	1.93626	0.065672	0.945977	-3.96795
RPP14	0.465978	4.22034	1.99208	0.0588056	0.945977	-3.97324
RAD54L2	-0.579308	3.77347	-2.11954	0.0454616	0.945977	-3.9743
RPS24	-0.217301	11.4637	-1.94637	0.0643782	0.945977	-3.97488
IFI44L	0.886007	4.07416	1.99329	0.0586639	0.945977	-3.97556
GYPC	-0.271437	7.10647	-1.91993	0.0678098	0.945977	-3.97682
CDC37	-0.328283	7.1564	-1.91919	0.0679088	0.945977	-3.97778
BRCC3	-0.810299	3.53276	-2.24684	0.0349196	0.945977	-3.978
IGFBP7	-1.58731	2.22266	-3.05204	0.00580503	0.945977	-3.97829
TNFRSF25	0.335007	6.21177	1.91794	0.0680753	0.945977	-3.97966
TM9SF4	0.562072	3.24732	2.13456	0.0440832	0.945977	-3.98004
GOLGA8B	0.39549	5.32199	1.92559	0.0670629	0.945977	-3.98153
COPS9	-0.433212	6.66459	-1.91578	0.068363	0.945977	-3.98174
DDX17	0.260463	7.91761	1.91866	0.0679788	0.945977	-3.98187
SEC22B	0.381685	5.02703	1.93272	0.0661308	0.945977	-3.98378
STRBP	0.483726	4.08282	1.99216	0.0587953	0.945977	-3.98421
ZBTB40	0.543869	3.73136	2.03937	0.0534941	0.945977	-3.98421
RABIF	0.446737	4.58634	1.95124	0.0637636	0.945977	-3.98472
UBE2A	0.325408	6.33283	1.91313	0.0687188	0.945977	-3.98495
FANCA	1.40483	1.55811	2.62894	0.0152627	0.945977	-3.98764
CST7	-0.456614	6.53001	-1.91066	0.0690511	0.945977	-3.98807
ATF7	-0.580072	4.02883	-2.04535	0.0528531	0.945977	-3.98835
ATF6B	-0.452264	4.69632	-1.96123	0.062517	0.945977	-3.98884
LEMD2	0.459077	3.93951	2.00598	0.0571976	0.945977	-3.98993
CCNQ	-0.47794	4.41447	-1.98845	0.0592315	0.945977	-3.99313
AL353194.1	0.827704	2.557	2.27963	0.0325916	0.945977	-3.99317
HDLBP	-0.356821	5.13958	-1.92901	0.0666144	0.945977	-3.99322
SAAL1	-1.23913	2.72902	-2.59099	0.0166062	0.945977	-3.99392
HDDC3	-0.492593	4.17231	-2.01601	0.0560611	0.945977	-3.99439
ELMO2	0.784085	2.9814	2.15899	0.0419217	0.945977	-3.99529
PSMF1	-0.416948	5.13709	-1.92897	0.0666193	0.945977	-3.99542
PRMT6	1.04946	2.06402	2.41718	0.0242953	0.945977	-3.99614
ARL1	-0.447771	4.7152	-1.95626	0.0631349	0.945977	-3.9963
CNBD2	-0.491471	4.16819	-2.00577	0.0572218	0.945977	-3.9981
Z98885.3	0.895521	2.73564	2.21838	0.0370619	0.945977	-3.99818
CLEC2D	0.314796	8.06043	1.90579	0.0697115	0.945977	-3.9989
MRPL9	-0.427912	4.83904	-1.94031	0.0651513	0.945977	-3.99895
CASP10	0.541309	3.55452	2.04437	0.0529579	0.945977	-3.99944
ST3GAL1	0.332237	5.97636	1.90163	0.0702791	0.945977	-3.99971
DHX15	-0.388759	4.98369	-1.93087	0.0663717	0.945977	-4.00055
CBWD3	0.856295	2.48676	2.29161	0.0317772	0.945977	-4.0008
KHDC4	0.490275	5.18007	1.91068	0.0690484	0.945977	-4.00105
TCOF1	0.429621	4.77836	1.92601	0.0670066	0.945977	-4.00127
NKAP	-0.390739	5.26216	-1.91667	0.0682441	0.945977	-4.00143
HDGFL2	-0.551901	4.18024	-2.01176	0.05654	0.945977	-4.00168
RPL15	-0.238518	11.2029	-1.92374	0.0673059	0.945977	-4.00219
APTX	-0.534864	3.90642	-2.04004	0.0534212	0.945977	-4.00293
AC060780.1	0.367951	4.95367	1.91616	0.0683122	0.945977	-4.00361
CPD	0.441515	4.75773	1.92303	0.0673997	0.945977	-4.00376
AC114760.2	0.560858	5.64075	1.89915	0.0706196	0.945977	-4.00468
PSME4	0.454657	4.58614	1.93011	0.0664707	0.945977	-4.00527
PSMB7	-0.332737	5.52843	-1.90451	0.0698852	0.945977	-4.00654
ZNF582-AS1	-2.43369	1.46835	-3.60794	0.00154487	0.945977	-4.00753
PEX14	1.04138	2.00081	2.41729	0.0242895	0.945977	-4.00791
RPL11	-0.222901	12.0111	-1.92802	0.0667441	0.945977	-4.00862
RPS4X	-0.242974	11.7052	-1.92399	0.0672729	0.945977	-4.00921
CENPM	0.564414	4.02424	1.96672	0.0618413	0.945977	-4.00933
ZNF444	-1.0037	2.88238	-2.41229	0.0245531	0.945977	-4.01214
CLSTN3	-0.625861	3.73265	-2.08865	0.0484179	0.945977	-4.01345
ARID3B	0.532334	3.74313	2.00463	0.057352	0.945977	-4.01364
GNG5	-0.27248	7.07093	-1.88857	0.0720892	0.945977	-4.01463
ZNF680	0.781586	2.66712	2.20874	0.0378141	0.945977	-4.01545
DYNC1LI1	0.355791	5.06459	1.90043	0.0704436	0.945977	-4.01633
AC108673.3	0.819253	2.43339	2.29525	0.0315329	0.945977	-4.01643
ZBTB10	0.433294	6.49475	1.88533	0.072544	0.945977	-4.01769
ISOC2	-0.830338	3.33401	-2.19724	0.0387295	0.945977	-4.01819
FCHSD1	0.631905	3.1281	2.10968	0.0463876	0.945977	-4.01829
NKX3-1	1.10064	1.90707	2.44041	0.0231039	0.945977	-4.01871
SPPL2A	0.360631	5.23853	1.89319	0.0714432	0.945977	-4.01928
SLC50A1	-0.595407	3.67701	-2.07522	0.0497574	0.945977	-4.01945
NF2	-0.729357	3.33254	-2.16622	0.0413011	0.945977	-4.02025
AP002490.1	1.13675	1.80047	2.52427	0.0192402	0.945977	-4.02084
TRAPPC6A	-0.45253	5.97893	-1.88453	0.0726561	0.945977	-4.02115
ZNF677	-0.715622	3.2966	-2.19054	0.0392728	0.945977	-4.02188
TLCD2	0.857351	2.64406	2.21779	0.0371073	0.945977	-4.02268
RABGAP1	0.485981	3.68471	1.99718	0.0582102	0.945977	-4.02269
MT1X	0.363835	6.10579	1.88057	0.0732176	0.945977	-4.02333
ANAPC15	-0.40743	4.7365	-1.91949	0.0678691	0.945977	-4.02405
TSC22D2	0.36312	5.99216	1.87985	0.0733192	0.945977	-4.02444
PROSER1	-0.879064	3.00084	-2.32811	0.0294089	0.945977	-4.02832
FAM13A	0.638403	3.63863	1.98994	0.0590558	0.945977	-4.02947
UBR7	0.588152	3.01367	2.11646	0.0457488	0.945977	-4.03026
VASH1	1.00757	1.80693	2.47091	0.0216223	0.945977	-4.0303
SGTB	-0.405793	4.68318	-1.91848	0.0680025	0.945977	-4.03079
UBE2Z	0.472095	4.77171	1.89472	0.0712314	0.945977	-4.03127
NUP98	0.351894	5.49356	1.87636	0.0738174	0.945977	-4.03249
PAFAH1B2	0.424147	4.85439	1.88911	0.0720125	0.945977	-4.03396
PLEKHB1	-0.999532	2.65688	-2.46943	0.021692	0.945977	-4.0345
THAP1	0.44833	4.24324	1.92328	0.0673666	0.945977	-4.03469
NLK	0.962788	2.28311	2.2789	0.0326419	0.945977	-4.03519
NSFL1C	-0.501392	4.34089	-1.93968	0.0652324	0.945977	-4.03799
ZNF428	-0.38597	5.57856	-1.87361	0.0742118	0.945977	-4.03851
AC020915.3	-0.878613	3.11165	-2.23849	0.0355362	0.945977	-4.03921
PPM1K	0.308248	6.61986	1.86643	0.0752494	0.945977	-4.0402
PSMB3	-0.332149	6.29969	-1.86172	0.075937	0.945977	-4.04494
PCNX2	0.336337	4.89949	1.87788	0.0736002	0.945977	-4.04513
PHKB	0.410334	4.76568	1.88198	0.0730174	0.945977	-4.0457
H2AFY	-0.320796	5.9778	-1.86192	0.0759083	0.945977	-4.04606
METTL15	0.442367	4.44263	1.89722	0.070885	0.945977	-4.04628
RASSF3	0.458462	4.31446	1.90411	0.0699397	0.945977	-4.0474
CSF2	-2.3111	3.66466	-2.33227	0.0291495	0.945977	-4.04794
CNPY2	0.323667	5.69257	1.85844	0.0764201	0.945977	-4.05013
NSL1	0.375763	4.80554	1.87467	0.0740595	0.945977	-4.05135
B4GALT7	-0.693059	3.54457	-2.0885	0.0484327	0.945977	-4.05194
CAAP1	-0.507818	4.16106	-1.95359	0.0634684	0.945977	-4.052
NUDT4	0.322758	6.11325	1.85473	0.0769681	0.945977	-4.05284
PXYLP1	1.21169	1.40595	2.55536	0.0179675	0.945977	-4.0539
SMAP2	-0.359564	7.09166	-1.85471	0.0769718	0.945977	-4.05498
PRR5L	1.0434	1.75646	2.43575	0.0233388	0.945977	-4.05594
[truncated: 9,905 more rows]

## Sheet: CD8_cytotoxic_hi_T_cell_NK
gene	logFC	AveExpr	t	P.Value	adj.P.Val	B
[truncated: 9,882 more rows]

## Sheet: B_cell
gene	logFC	AveExpr	t	P.Value	adj.P.Val	B
[truncated: 7,738 more rows]

[truncated: 3 more sheets: Plasma_cell, Intra_Colon_Summary, Intra_Colon]
