# Supplementary material for: A longitudinal single-cell atlas of anti-tumour necrosis factor treatment in inflammatory bowel disease
Source: Nat Immunol. 2024 Oct 22;25(11):2152–65. doi: 10.1038/s41590-024-01994-8 (PMC11519010; doi:10.1038/s41590-024-01994-8)
Supplement: Supplementary file 6 — Differential abundance and expression of inflamed vs noninflamed in CD and UC. [file 41590_2024_1994_MOESM6_ESM.xlsx]

## Sheet: Legend
Inflammation_score	Genes differentially expressed (FDR adjusted p-value < 0.05) between histologically inflamed (as per Nancy index) IBD resections to non-inflamed/non-IBD gut tissue using DESeq2 (GSE166928).
Abundance_CD_noninfl_vs_infl	MASC comparison of non-inflamed versus inflamed tissue in CD. Differential abundance conducted using MASC checking for abundance of cell state over 'low' resolution category. (BH adjusted p-value < 0.05, two sided)
Abundance_UC_noninfl_vs_infl	MASC comparison off non-inflamed versus inflamed tissue in UC. Differential abundance conducted using MASC checking for abundance of cell state over 'low' resolution category. (BH adjusted p-value < 0.05, two sided)
Abundance_inflCD_vs_inflUC	MASC comparison of inflamed CD versus inflamed UC tissue. Differential abundance conducted using MASC checking for abundance of cell state over 'low' resolution category. (BH adjusted p-value < 0.05, two sided)
Covariates adjusted for include: Age, Sex, Site, Treatment, Disease Duration, % mito, and nested random effect for multiple samples/patient
GEX_UC_infl_vs_noninfl	MAST comparison of non-inflamed vs inflamed tissue in UC. Differential expression conducting using MAST checking for differentially expressed genes in each cell state (BH adjusted p-value < 0.05, two sided , fold change > 0.25, or <-0.25)
GEX_colon_CD_infl_vs_noninfl	MAST comparison of non-inflamed vs inflamed tissue in colon in CD. Differential expression conducting using MAST checking for differentially expressed genes in each cell state (BH adjusted p-value < 0.05, two sided , fold change > 0.25, or <-0.25)
GEX_ileum_CD_infl_vs_noninfl	MAST comparison of non-inflamed vs inflamed tissue in ileum in CD. Differential expression conducting using MAST checking for differentially expressed genes in each cell state (BH adjusted p-value < 0.05, two sided , fold change > 0.25, or <-0.25)
Cell state: high resolution discrete cluster of cells derived using leiden clustering
Differential abundance: difference in the proportion of cell state over 'low' resolution category in samples across different conditions

## Sheet: Inflammation_score
Inflammation_score_genes
ENSG00000183439
ENSG00000127920
ENSG00000284631
ENSG00000107968
ENSG00000279369
ENSG00000139182
ENSG00000214128
ENSG00000169442
ENSG00000224733
ENSG00000273319
ENSG00000155962
ENSG00000171777
ENSG00000123453
ENSG00000153976
ENSG00000027869
ENSG00000253522
ENSG00000213809
ENSG00000092020
ENSG00000227507
ENSG00000020633
ENSG00000028137
ENSG00000120949
ENSG00000114127
ENSG00000142408
ENSG00000257275
ENSG00000136490
ENSG00000023608
ENSG00000099998
ENSG00000182326
ENSG00000095752
ENSG00000145649
ENSG00000205777
ENSG00000256654
ENSG00000100767
ENSG00000198796
ENSG00000170396
ENSG00000171310
ENSG00000064886
ENSG00000151789
ENSG00000198883
ENSG00000166523
ENSG00000118596
ENSG00000139194
ENSG00000176971
ENSG00000101082
ENSG00000239636
ENSG00000161381
ENSG00000148288
ENSG00000282572
ENSG00000105939
ENSG00000185155
ENSG00000187243
ENSG00000077279
ENSG00000131196
ENSG00000268486
ENSG00000133321
ENSG00000113302
ENSG00000168918
ENSG00000155465
ENSG00000049249
ENSG00000112486
ENSG00000131401
ENSG00000272168
ENSG00000175322
ENSG00000102359
ENSG00000186074
ENSG00000279191
ENSG00000121895
ENSG00000089327
ENSG00000070190
ENSG00000276231
ENSG00000148926
ENSG00000133789
ENSG00000168038
ENSG00000266208
ENSG00000196405
ENSG00000105374
ENSG00000103522
ENSG00000005810
ENSG00000256591
ENSG00000135439
ENSG00000255092
ENSG00000152601
ENSG00000120709
ENSG00000223953
ENSG00000153029
ENSG00000169855
ENSG00000071246
ENSG00000083290
ENSG00000181634
ENSG00000187608
ENSG00000153310
ENSG00000213413
ENSG00000160791
ENSG00000160991
ENSG00000072818
ENSG00000160013
ENSG00000268734
ENSG00000132530
ENSG00000267107
ENSG00000151135
ENSG00000204442
ENSG00000179776
ENSG00000215105
ENSG00000135604
ENSG00000135899
ENSG00000100453
ENSG00000275560
ENSG00000115274
ENSG00000177689
ENSG00000273272
ENSG00000280832
ENSG00000134817
ENSG00000165046
ENSG00000013725
ENSG00000234420
ENSG00000104972
ENSG00000128340
ENSG00000130775
ENSG00000101596
ENSG00000164430
ENSG00000146070
ENSG00000102096
ENSG00000143702
ENSG00000170667
ENSG00000138755
ENSG00000248099
ENSG00000272937
ENSG00000280011
ENSG00000163568
ENSG00000106683
ENSG00000140105
ENSG00000180304
ENSG00000141582
ENSG00000169169
ENSG00000270972
ENSG00000231510
ENSG00000131378
ENSG00000128294
ENSG00000272620
ENSG00000232518
ENSG00000136689
ENSG00000204682
ENSG00000111729
ENSG00000136167
ENSG00000132965
ENSG00000267801
ENSG00000178607
ENSG00000223865
ENSG00000236988
ENSG00000253811
ENSG00000115085
ENSG00000185904
ENSG00000129038
ENSG00000274020
ENSG00000198771
ENSG00000103047
ENSG00000091106
ENSG00000163600
ENSG00000204262
ENSG00000196832
ENSG00000151617
ENSG00000069424
ENSG00000263001
ENSG00000196843
ENSG00000049192
ENSG00000196154
ENSG00000275302
ENSG00000152422
ENSG00000234428
ENSG00000204482
ENSG00000196274
ENSG00000135046
ENSG00000131389
ENSG00000081320
ENSG00000114013
ENSG00000280153
ENSG00000187498
ENSG00000125772
ENSG00000143333
ENSG00000125735
ENSG00000187134
ENSG00000010295
ENSG00000135374
ENSG00000069966
ENSG00000162734
ENSG00000232810
ENSG00000113140
ENSG00000211949
ENSG00000023445
ENSG00000204261
ENSG00000171984
ENSG00000188825
ENSG00000163536
ENSG00000162511
ENSG00000176170
ENSG00000166501
ENSG00000159674
ENSG00000162551
ENSG00000074695
ENSG00000139436
ENSG00000243279
ENSG00000089820
ENSG00000142512
ENSG00000119729
ENSG00000211892
ENSG00000227039
ENSG00000116132
ENSG00000130429
ENSG00000120708
ENSG00000204186
ENSG00000182492
ENSG00000226913
ENSG00000103187
ENSG00000123329
ENSG00000116157
ENSG00000273125
ENSG00000115966
ENSG00000124772
ENSG00000214776
ENSG00000182287
ENSG00000160183
ENSG00000130755
ENSG00000188452
ENSG00000163162
ENSG00000242574
ENSG00000185507
ENSG00000255850
ENSG00000213654
ENSG00000154589
ENSG00000147408
ENSG00000235128
ENSG00000138378
ENSG00000088826
ENSG00000108821
ENSG00000100450
ENSG00000122420
ENSG00000171476
ENSG00000131203
ENSG00000237181
ENSG00000172575
ENSG00000145779
ENSG00000116824
ENSG00000163644
ENSG00000138795
ENSG00000160932
ENSG00000235531
ENSG00000118292
ENSG00000102265
ENSG00000155961
ENSG00000136960
ENSG00000162654
ENSG00000113319
ENSG00000105329
ENSG00000071282
ENSG00000204161
ENSG00000272211
ENSG00000123610
ENSG00000143851
ENSG00000101347
ENSG00000105122
ENSG00000168421
ENSG00000073861
ENSG00000223749
ENSG00000240065
ENSG00000140995
ENSG00000186283
ENSG00000127314
ENSG00000096996
ENSG00000140749
ENSG00000133466
ENSG00000277396
ENSG00000272330
ENSG00000004399
ENSG00000003436
ENSG00000135272
ENSG00000213445
ENSG00000211938
ENSG00000272933
ENSG00000077420
ENSG00000130487
ENSG00000163219
ENSG00000106546
ENSG00000104312
ENSG00000231721
ENSG00000279785
ENSG00000214212
ENSG00000181631
ENSG00000260816
ENSG00000177721
ENSG00000109943
ENSG00000163508
ENSG00000186393
ENSG00000236031
ENSG00000143297
ENSG00000158517
ENSG00000178719
ENSG00000101236
ENSG00000225783
ENSG00000111348
ENSG00000175463
ENSG00000166130
ENSG00000005059
ENSG00000136286
ENSG00000204257
ENSG00000060558
ENSG00000148344
ENSG00000138639
ENSG00000159261
ENSG00000109089
ENSG00000042062
ENSG00000203747
ENSG00000205710
ENSG00000198821
ENSG00000239713
ENSG00000261218
ENSG00000109625
ENSG00000121361
ENSG00000276533
ENSG00000163564
ENSG00000125910
ENSG00000149311
ENSG00000139187
ENSG00000118473
ENSG00000167634
ENSG00000121966
ENSG00000100365
ENSG00000160469
ENSG00000163947
ENSG00000214029
ENSG00000173821
ENSG00000173559
ENSG00000136147
ENSG00000102879
ENSG00000134851
ENSG00000171700
ENSG00000226928
ENSG00000126709
ENSG00000093134
ENSG00000225663
ENSG00000111145
ENSG00000029153
ENSG00000156127
ENSG00000085662
ENSG00000164283
ENSG00000142102
ENSG00000066336
ENSG00000179583
ENSG00000155097
ENSG00000181007
ENSG00000140299
ENSG00000137509
ENSG00000249751
ENSG00000134571
ENSG00000117385
ENSG00000117280
ENSG00000159496
ENSG00000112559
ENSG00000266094
ENSG00000175106
ENSG00000092200
ENSG00000128656
ENSG00000198885
ENSG00000126264
ENSG00000162490
ENSG00000225963
ENSG00000141756
ENSG00000183615
ENSG00000013016
ENSG00000271646
ENSG00000204287
ENSG00000135074
ENSG00000079263
ENSG00000177674
ENSG00000278129
ENSG00000198400
ENSG00000115165
ENSG00000100077
ENSG00000119630
ENSG00000232930
ENSG00000213626
ENSG00000152804
ENSG00000147443
ENSG00000283265
ENSG00000183486
ENSG00000091879
ENSG00000141505
ENSG00000255398
ENSG00000196209
ENSG00000012660
ENSG00000180828
ENSG00000172156
ENSG00000061337
ENSG00000124019
ENSG00000090382
ENSG00000176320
ENSG00000133574
ENSG00000135077
ENSG00000182557
ENSG00000115523
ENSG00000204577
ENSG00000034053
ENSG00000240024
ENSG00000104951
ENSG00000187116
ENSG00000142694
ENSG00000111335
ENSG00000113749
ENSG00000059804
ENSG00000166573
ENSG00000113088
ENSG00000139329
ENSG00000187688
ENSG00000167207
ENSG00000129003
ENSG00000168899
ENSG00000251442
ENSG00000050767
ENSG00000130589
ENSG00000138316
ENSG00000254802
ENSG00000100985
ENSG00000253755
ENSG00000170525
ENSG00000185386
ENSG00000110876
ENSG00000171631
ENSG00000233661
ENSG00000131238
ENSG00000164932
ENSG00000108950
ENSG00000146112
ENSG00000100644
ENSG00000155926
ENSG00000008516
ENSG00000163823
ENSG00000162692
ENSG00000265206
ENSG00000160326
ENSG00000127084
ENSG00000197329
ENSG00000100055
ENSG00000182511
ENSG00000155849
ENSG00000276116
ENSG00000150551
ENSG00000176978
ENSG00000125726
ENSG00000164938
ENSG00000188130
ENSG00000166750
ENSG00000280721
ENSG00000196954
ENSG00000169826
ENSG00000170379
ENSG00000126759
ENSG00000158555
ENSG00000180739
ENSG00000182885
ENSG00000117228
ENSG00000023902
ENSG00000275582
ENSG00000101825
ENSG00000110799
ENSG00000261371
ENSG00000086300
ENSG00000280543
ENSG00000173208
ENSG00000186517
ENSG00000131873
ENSG00000087116
ENSG00000111912
ENSG00000085117
ENSG00000105639
ENSG00000115935
ENSG00000128284
ENSG00000162702
ENSG00000205403
ENSG00000196839
ENSG00000163739
ENSG00000121552
ENSG00000087589
ENSG00000166073
ENSG00000081237
ENSG00000181704
ENSG00000261205
ENSG00000029534
ENSG00000184588
ENSG00000254087
ENSG00000125810
ENSG00000169508
ENSG00000186407
ENSG00000187583
ENSG00000196739
ENSG00000259334
ENSG00000179059
ENSG00000086991
ENSG00000211893
ENSG00000182871
ENSG00000149968
ENSG00000224397
ENSG00000010671
ENSG00000237988
ENSG00000245281
ENSG00000197646
ENSG00000111913
ENSG00000172243
ENSG00000101224
ENSG00000159110
ENSG00000170004
ENSG00000154096
ENSG00000120149
ENSG00000002549
ENSG00000138185
ENSG00000170909
ENSG00000100987
ENSG00000188906
ENSG00000099985
ENSG00000266028
ENSG00000160255
ENSG00000129667
ENSG00000041982
ENSG00000171189
ENSG00000075618
ENSG00000106991
ENSG00000153317
ENSG00000143387
ENSG00000274536
ENSG00000108622
ENSG00000167100
ENSG00000103313
ENSG00000111536
ENSG00000115956
ENSG00000149305
ENSG00000115415
ENSG00000188404
ENSG00000088992
ENSG00000211897
ENSG00000129657
ENSG00000179388
ENSG00000114270
ENSG00000243509
ENSG00000140511
ENSG00000270547
ENSG00000113532
ENSG00000132274
ENSG00000071575
ENSG00000196611
ENSG00000261759
ENSG00000026508
ENSG00000177989
ENSG00000180871
ENSG00000117461
ENSG00000088882
ENSG00000162849
ENSG00000111199
ENSG00000103811
ENSG00000213886
ENSG00000155307
ENSG00000078098
ENSG00000140368
ENSG00000170542
ENSG00000181104
ENSG00000122679
ENSG00000169403
ENSG00000170581
ENSG00000211448
ENSG00000157368
ENSG00000222041
ENSG00000225614
ENSG00000157350
ENSG00000184922
ENSG00000003402
ENSG00000211896
ENSG00000164691
ENSG00000185404
ENSG00000089351
ENSG00000112303
ENSG00000110852
ENSG00000154451
ENSG00000155304
ENSG00000082074
ENSG00000150977
ENSG00000102524
ENSG00000140379
ENSG00000197977
ENSG00000109790
ENSG00000186818
ENSG00000181458
ENSG00000043462
ENSG00000159216
ENSG00000113389
ENSG00000243649
ENSG00000118985
ENSG00000140859
ENSG00000077984
ENSG00000120875
ENSG00000171051
ENSG00000142347
ENSG00000163221
ENSG00000133048
ENSG00000124731
ENSG00000000938
ENSG00000174175
ENSG00000165886
ENSG00000140932
ENSG00000165168
ENSG00000151651
ENSG00000148848
ENSG00000162493
ENSG00000130303
ENSG00000163421
ENSG00000163464
ENSG00000114251
ENSG00000068366
ENSG00000149485
ENSG00000116701
ENSG00000025708
ENSG00000103569
ENSG00000140678
ENSG00000140030
ENSG00000176788
ENSG00000122691
ENSG00000122641
ENSG00000124875
ENSG00000143546
ENSG00000085265
ENSG00000122862
ENSG00000196358
ENSG00000078081
ENSG00000158163
ENSG00000163220
ENSG00000119535
ENSG00000162747
ENSG00000163735
ENSG00000163563

## Sheet: Abundance_CD_noninfl_vs_infl
cell_state	size	model.pvalue	GroupI.OR	GroupI.OR.95pct.ci.lower	GroupI.OR.95pct.ci.upper	BH	category
ABCA8pos_WNT2Bpos_FOShi_fibroblast	4984	0.361693	1.2225	0.794647	1.88072	0.465019	Fib_peri
ABCA8pos_WNT2Bpos_FOSlo_fibroblast	10715	0.168958	0.748529	0.496381	1.12876	0.24405	Fib_peri
Arterial_endothelium	11652	0.00747348	0.760832	0.623164	0.928915	0.020662	Vascular
C1Qhi_IL1Bhi_macro	2177	0.000178977	0.510616	0.364251	0.715795	0.000447444	Mono_macro_DC
C1Qhi_IL1Blo_macro	2201	0.414697	1.1419	0.829606	1.57174	0.414697	Mono_macro_DC
C3hi_CCL19pos_fibroblast	589	0.557847	1.15829	0.708366	1.894	0.604334	Fib_peri
C3hi_RSPO3pos_fibroblast	3722	0.393477	0.848931	0.584368	1.23327	0.465019	Fib_peri
CCL22pos_memory_B	535	0.00121355	1.4652	1.16237	1.84692	0.00667451	B_cell
CCL3pos_CCL4pos_follicular_B	228	0.100915	1.39618	0.940494	2.07267	0.222014	B_cell
CD1Chi_DC	3720	0.0141045	0.72512	0.564753	0.931023	0.0222573	Mono_macro_DC
CD4_FOShi_T	10293	0.000186852	0.688428	0.568654	0.833431	0.000415227	CD4_cytotoxic_lo_T_cell
CD4_FOSpos_T	9873	9.67e-05	0.659329	0.538974	0.806559	0.000386824	CD4_cytotoxic_lo_T_cell
CD4_HSPhi_CD70pos_Treg	541	0.209561	1.23961	0.894877	1.71715	0.232846	CD4_cytotoxic_lo_T_cell
CD4_HSPhi_Treg	1337	0.189834	1.16601	0.928001	1.46507	0.223334	CD4_cytotoxic_lo_T_cell
CD4_IKZF2hi_TNFRSF18hi_Treg	2427	5.97e-06	1.84548	1.43087	2.38022	5.97e-05	CD4_cytotoxic_lo_T_cell
CD4_IKZF2hi_TNFRSF18lo_Treg	2678	5.02e-05	1.62991	1.29568	2.05035	0.000251026	CD4_cytotoxic_lo_T_cell
CD4_IKZF2lo_LAG3pos_Treg	2470	0.00012913	1.56238	1.25328	1.94772	0.00040591	CD4_cytotoxic_lo_T_cell
CD4_KLF2hi_T	3247	3.95e-05	1.38898	1.19688	1.61191	0.000251026	CD4_cytotoxic_lo_T_cell
CD4_KLF2int_T	2859	0.658057	1.06563	0.803718	1.4129	0.658057	CD4_cytotoxic_lo_T_cell
CD4_naive_T	7314	0.167709	1.27466	0.900001	1.80529	0.209636	CD4_cytotoxic_lo_T_cell
CD4_TNFSF13Bhi_T	1358	0.0790661	0.818799	0.656291	1.02155	0.112952	CD4_cytotoxic_lo_T_cell
CD4_TWIST1_Treg	1077	2.84e-06	1.94046	1.48322	2.53866	5.69e-05	CD4_cytotoxic_lo_T_cell
CD74hi_HLADRB1hi_arterial_pericyte	4689	0.990733	1.0025	0.681257	1.47521	0.990733	Fib_peri
CD74hi_HLADRB1hi_venous_pericyte	147	0.000265532	2.86965	1.66152	4.95625	0.00115064	Fib_peri
CD8_CTLA4hi_TIGIThi_T	709	0.0258551	1.36586	1.04238	1.78973	0.0361972	CD8_cytotoxic_hi_T_cell_NK
CD8_cycling_T	335	0.00376245	0.660543	0.499514	0.873483	0.00877904	CD8_cytotoxic_hi_T_cell_NK
CD8_EGR1hi_T	3630	0.447687	0.926844	0.762481	1.12664	0.460241	CD8_cytotoxic_hi_T_cell_NK
CD8_FGFBP2pos_T	1040	8.93e-05	2.2565	1.51952	3.35091	0.000416575	CD8_cytotoxic_hi_T_cell_NK
CD8_GZMKhi_T	4927	3.11e-05	1.66575	1.3246	2.09476	0.000217754	CD8_cytotoxic_hi_T_cell_NK
CD8_GZMKint_T	4186	0.0030092	0.760983	0.638388	0.907122	0.00842576	CD8_cytotoxic_hi_T_cell_NK
CD8_IL17Apos_IL26pos_IL23Rpos_T	1240	0.218246	1.18048	0.908844	1.5333	0.25462	CD8_cytotoxic_hi_T_cell_NK
CD8_IL7Rhi_T	12190	0.0015097	0.672227	0.527952	0.855927	0.00528396	CD8_cytotoxic_hi_T_cell_NK
CD8_naive	2980	0.0120137	1.78529	1.14334	2.78769	0.0186879	CD8_cytotoxic_hi_T_cell_NK
CD8_TNFhi_IFNGhi_IL2pos_T	907	0.0694232	0.805952	0.640417	1.01427	0.0883568	CD8_cytotoxic_hi_T_cell_NK
Cycling_B	1567	0.571596	0.925014	0.707462	1.20947	0.785945	B_cell
Cycling_MNP	615	0.000161694	0.468126	0.320603	0.683528	0.000447444	Mono_macro_DC
FCRL4pos_memory_B	1876	0.645022	0.946626	0.747792	1.19833	0.788361	B_cell
Follicular_B	4084	0.0490702	1.30197	1.0037	1.68888	0.134943	B_cell
GClike_B	312	0.557623	0.805588	0.403285	1.60921	0.785945	B_cell
gd_SOX4pos_T	2022	0.460241	0.898144	0.676804	1.19187	0.460241	CD8_cytotoxic_hi_T_cell_NK
gd_T	1702	1.44e-05	0.4935	0.364114	0.668862	0.000201253	CD8_cytotoxic_hi_T_cell_NK
IFN_resp_memory_B	833	7.18e-05	3.02829	1.80911	5.06911	0.000789729	B_cell
IgApos_IFN_resp_plasma	670	0.52171	1.14699	0.756272	1.73958	0.52171	Plasma_cell
IgApos_plasma	48680	0.000837694	0.557382	0.398588	0.779437	0.00209423	Plasma_cell
IgGhi_IgAhi_memory_B	249	0.26123	1.21324	0.86768	1.69642	0.478921	B_cell
IgGpos_CXCR4hi_plasma	3544	0.00811884	1.67927	1.14764	2.45717	0.0128911	Plasma_cell
IgGpos_CXCR4lo_plasma	1126	0.0103129	1.82548	1.16194	2.86794	0.0128911	Plasma_cell
IGLC6hi_memory_B	212	0.7451	1.06305	0.73501	1.53751	0.81961	B_cell
Ileal_BEST4_OTOP2	231	0.0340643	0.434316	0.193275	0.975971	0.110709	Ileal_epithelium
Ileal_EEC_CHGAhi_CHGBhi	382	0.662904	0.886165	0.516087	1.52162	0.718146	Ileal_epithelium
Ileal_EEC_CHGAlo_CHGBlo	347	0.482624	1.14393	0.78956	1.65734	0.718146	Ileal_epithelium
Ileal_enterocyte	17939	0.00445431	0.493032	0.314583	0.772708	0.019302	Ileal_epithelium
Ileal_enterocyte_DUOX2pos_LCN2pos	1430	0.735254	1.14498	0.522296	2.51002	0.735254	Ileal_epithelium
Ileal_enterocyte_DUOX2pos_MUC6pos_PGCpos	119	0.000326876	11.2218	3.91421	32.1719	0.00424938	Ileal_epithelium
Ileal_enterocyte_PLCG2hi	2411	0.430236	1.1078	0.866937	1.41559	0.718146	Ileal_epithelium
Ileal_goblet	827	0.00257239	2.58475	1.48865	4.48792	0.0167206	Ileal_epithelium
Ileal_LGR5pos_stem	2856	0.662504	1.15887	0.597943	2.24598	0.718146	Ileal_epithelium
Ileal_paneth	418	0.250632	1.51899	0.755606	3.05362	0.651642	Ileal_epithelium
Ileal_RPShi_enterocyte	2363	0.602461	1.12842	0.719915	1.76871	0.718146	Ileal_epithelium
Ileal_TA	3839	0.559653	1.13925	0.737514	1.75981	0.718146	Ileal_epithelium
Ileal_tuft	433	0.469077	0.742404	0.327908	1.68085	0.718146	Ileal_epithelium
Intermediate_B	2404	0.936563	1.0079	0.829845	1.22417	0.936563	B_cell
LAMP3pos_DC	469	7.31e-06	2.51058	1.68835	3.73324	3.65e-05	Mono_macro_DC
LAMP3pos_IL1Bpos_DC	429	0.00277699	2.20935	1.30665	3.73568	0.00555398	Mono_macro_DC
Lymphatic_endothelium	396	0.580624	1.23838	1.23677	1.24	0.580624	Vascular
MAIT	1226	0.00674652	1.5164	1.13499	2.02598	0.013493	CD8_cytotoxic_hi_T_cell_NK
Memory_B	12622	0.00260289	0.719854	0.584513	0.886533	0.00954392	B_cell
NK	2172	0.00975823	1.36143	1.0825	1.71222	0.0170769	CD8_cytotoxic_hi_T_cell_NK
Non_ileal_BEST4_OTOP2	5722	0.240295	0.777552	0.511513	1.18196	0.327675	Non_ileal_epithelium
Non_ileal_CT_colonocyte	20602	0.176704	0.79676	0.579625	1.09524	0.265056	Non_ileal_epithelium
Non_ileal_EEC_DDCpos_CHGApos	2012	0.973555	0.992308	0.643957	1.5291	0.973555	Non_ileal_epithelium
Non_ileal_EEC_GCGpos_PYYpos	1342	0.955541	0.987366	0.638883	1.52593	0.973555	Non_ileal_epithelium
Non_ileal_EEC_NEUROG3pos	724	0.00469699	1.8971	1.23712	2.90916	0.0132109	Non_ileal_epithelium
Non_ileal_enterocyte_DUOXA2pos	6254	4.13e-06	0.45894	0.335292	0.628186	6.19e-05	Non_ileal_epithelium
Non_ileal_enterocyte_DUOXA2pos_CXCL11pos	1939	0.0198073	0.622265	0.420698	0.920408	0.0424441	Non_ileal_epithelium
Non_ileal_enterocyte_PLCG2hi	14994	0.00528437	1.40699	1.11437	1.77643	0.0132109	Non_ileal_epithelium
Non_ileal_goblet	6102	1.35e-05	2.29591	1.63631	3.22139	0.000101519	Non_ileal_epithelium
Non_ileal_LGR5pos_stem	13961	0.6508	1.0448	0.863361	1.26436	0.8135	Non_ileal_epithelium
Non_ileal_M_like	927	0.120292	1.76443	0.8748	3.55876	0.200487	Non_ileal_epithelium
Non_ileal_paneth	442	0.00245834	3.67186	1.64475	8.19735	0.00921879	Non_ileal_epithelium
Non_ileal_TA	32278	0.819171	0.974486	0.766042	1.23965	0.945197	Non_ileal_epithelium
Non_ileal_tuft	1573	0.119983	1.5742	0.894795	2.76948	0.200487	Non_ileal_epithelium
Non_ileal_undiff_enterocyte	34451	0.000351529	0.746309	0.634887	0.877284	0.00175765	Non_ileal_epithelium
NOTCH3hi_MYH11pos_pericyte	1183	0.128715	1.98632	0.818789	4.81867	0.209163	Fib_peri
NOTCH3hi_TNChi_LOXL2pos_pericyte	547	5.49e-07	7.61506	3.51557	16.4949	3.57e-06	Fib_peri
NOTCH3hi_TNCint_CCL19pos_pericyte	667	0.00680395	1.8646	1.20295	2.89017	0.0176903	Fib_peri
NOTCH3hi_TNClo_pericyte	2776	0.00628154	1.82911	1.20117	2.78533	0.0176903	Fib_peri
pDC	390	0.0155801	2.6324	1.1743	5.90097	0.0222573	Mono_macro_DC
Plasmablast	1123	0.000197389	1.89524	1.36705	2.6275	0.000986947	Plasma_cell
S100A8_A9hi_mono	3125	6.32e-06	2.71722	1.77959	4.14886	3.65e-05	Mono_macro_DC
S100A8_A9hi_TNFhi_IL6pos_mono	815	0.0604399	1.5189	0.979308	2.35581	0.0755499	Mono_macro_DC
SOX6pos_POSTNpos_fibroblast	6606	0.00931478	0.597585	0.409153	0.872796	0.020182	Fib_peri
SOX6pos_POSTNpos_NRG1hi_NPYpos_fibroblast	1713	0.0279704	0.578275	0.357183	0.93622	0.051945	Fib_peri
Th1	1719	0.000162364	2.1009	1.45978	3.02361	0.00040591	CD4_cytotoxic_lo_T_cell
Th1_17_22	511	0.0161399	0.717056	0.550005	0.934844	0.0268999	CD4_cytotoxic_lo_T_cell
Th1_17_GZMAhi	1959	0.292084	1.18167	0.870156	1.6047	0.307457	CD4_cytotoxic_lo_T_cell
Th1_17_GZMApos	1712	0.105479	0.818908	0.644094	1.04117	0.140639	CD4_cytotoxic_lo_T_cell
Th17	1767	0.000635153	1.40196	1.15687	1.69896	0.00127031	CD4_cytotoxic_lo_T_cell
Th22	6655	0.00131488	0.715937	0.585142	0.875967	0.00239069	CD4_cytotoxic_lo_T_cell
THY1pos_FAPpos_PDPNpos_fibroblast	295	2.11e-07	17.8965	5.95915	53.7468	2.74e-06	Fib_peri
Tph_Tfh	3773	0.0334275	1.33894	1.03867	1.726	0.051427	CD4_cytotoxic_lo_T_cell
Tph_Tfh_CXCL13pos	2964	0.000162017	1.9495	1.38414	2.74577	0.00040591	CD4_cytotoxic_lo_T_cell
Venous_endothelium	5342	0.0137746	1.2836	1.05207	1.56608	0.020662	Vascular
XCR1pos_DC	605	0.300554	0.842001	0.610354	1.16157	0.333949	Mono_macro_DC

## Sheet: Abundance_UC_noninfl_vs_infl
cell_state	size	model.pvalue	GroupI.OR	GroupI.OR.95pct.ci.lower	GroupI.OR.95pct.ci.upper	BH	category
ABCA8pos_WNT2Bpos_FOShi_fibroblast	6007	2.58e-05	0.502332	0.366364	0.688762	3.73e-05	Fib_peri
ABCA8pos_WNT2Bpos_FOSlo_fibroblast	12260	8.82e-10	0.314263	0.223999	0.440901	4.43e-09	Fib_peri
Arterial_endothelium	26016	0.188247	0.905782	0.781821	1.0494	0.188247	Vascular
C1Qhi_IL1Bhi_macro	1654	2.78e-06	0.508662	0.386164	0.670017	9.26e-06	Mono_macro_DC
C1Qhi_IL1Blo_macro	1787	0.000857268	1.53291	1.18833	1.97741	0.00214317	Mono_macro_DC
C3hi_CCL19pos_fibroblast	980	0.22675	1.24589	0.874879	1.77423	0.22675	Fib_peri
C3hi_RSPO3pos_fibroblast	4590	2.65e-07	0.403802	0.288837	0.564526	4.93e-07	Fib_peri
CCL22pos_memory_B	681	0.0226661	1.26834	1.03373	1.55619	0.0623318	B_cell
CCL3pos_CCL4pos_follicular_B	328	0.066743	1.30562	0.983337	1.73353	0.122362	B_cell
CD1Chi_DC	2265	1.52e-11	0.450628	0.36178	0.561296	1.52e-10	Mono_macro_DC
CD4_FOShi_T	7897	1.82e-05	0.617533	0.500971	0.761217	9.11e-05	CD4_cytotoxic_lo_T_cell
CD4_FOSpos_T	8274	0.000647915	0.711247	0.588029	0.860283	0.00161979	CD4_cytotoxic_lo_T_cell
CD4_HSPhi_CD70pos_Treg	570	0.681922	1.05484	0.816915	1.36206	0.681922	CD4_cytotoxic_lo_T_cell
CD4_HSPhi_Treg	1373	0.388012	1.07716	0.910381	1.27448	0.456485	CD4_cytotoxic_lo_T_cell
CD4_IKZF2hi_TNFRSF18hi_Treg	3223	1.84e-07	1.73833	1.42537	2.12001	1.84e-06	CD4_cytotoxic_lo_T_cell
CD4_IKZF2hi_TNFRSF18lo_Treg	3644	1.23e-11	1.9848	1.66389	2.36761	2.47e-10	CD4_cytotoxic_lo_T_cell
CD4_IKZF2lo_LAG3pos_Treg	3493	6.98e-05	1.46498	1.21847	1.76136	0.000279114	CD4_cytotoxic_lo_T_cell
CD4_KLF2hi_T	3837	0.133985	1.11748	0.966895	1.29151	0.175444	CD4_cytotoxic_lo_T_cell
CD4_KLF2int_T	2843	0.0922272	1.20553	0.96917	1.49952	0.141888	CD4_cytotoxic_lo_T_cell
CD4_naive_T	7068	0.105644	1.20537	0.961225	1.51152	0.150919	CD4_cytotoxic_lo_T_cell
CD4_TNFSF13Bhi_T	1121	0.533849	0.93361	0.752721	1.15797	0.561946	CD4_cytotoxic_lo_T_cell
CD4_TWIST1_Treg	1998	3.04e-06	1.74333	1.37958	2.203	2.03e-05	CD4_cytotoxic_lo_T_cell
CD74hi_HLADRB1hi_arterial_pericyte	7355	0.105963	1.25546	0.954933	1.65057	0.114793	Fib_peri
CD74hi_HLADRB1hi_venous_pericyte	413	1.03e-09	3.3246	2.36641	4.67078	4.43e-09	Fib_peri
CD8_CTLA4hi_TIGIThi_T	1431	4.44e-07	1.84635	1.45393	2.34468	1.24e-06	CD8_cytotoxic_hi_T_cell_NK
CD8_cycling_T	303	0.537706	0.919906	0.706202	1.19828	0.575018	CD8_cytotoxic_hi_T_cell_NK
CD8_EGR1hi_T	1995	5.99e-06	0.615739	0.505933	0.749378	1.4e-05	CD8_cytotoxic_hi_T_cell_NK
CD8_FGFBP2pos_T	1752	7.81e-10	3.0704	2.15924	4.36607	5.47e-09	CD8_cytotoxic_hi_T_cell_NK
CD8_GZMKhi_T	6421	1.56e-07	1.78445	1.44087	2.20996	5.46e-07	CD8_cytotoxic_hi_T_cell_NK
CD8_GZMKint_T	2898	0.299243	0.903365	0.746265	1.09354	0.435732	CD8_cytotoxic_hi_T_cell_NK
CD8_IL17Apos_IL26pos_IL23Rpos_T	1269	0.575018	0.934354	0.738553	1.18206	0.575018	CD8_cytotoxic_hi_T_cell_NK
CD8_IL7Rhi_T	5570	6.54e-08	0.528565	0.424784	0.657701	3.05e-07	CD8_cytotoxic_hi_T_cell_NK
CD8_naive	2330	0.022223	1.42615	1.05358	1.93047	0.0388903	CD8_cytotoxic_hi_T_cell_NK
CD8_TNFhi_IFNGhi_IL2pos_T	624	0.017274	0.777248	0.635588	0.95048	0.034548	CD8_cytotoxic_hi_T_cell_NK
Cycling_B	2910	0.160032	1.28465	0.902959	1.82769	0.195594	B_cell
Cycling_MNP	536	0.473615	0.888831	0.648045	1.21908	0.473615	Mono_macro_DC
FCRL4pos_memory_B	1990	0.0904377	0.841294	0.691086	1.02415	0.142116	B_cell
Follicular_B	6138	0.131467	1.17899	0.952867	1.45878	0.180767	B_cell
GClike_B	566	0.328872	1.2505	0.797216	1.96151	0.361759	B_cell
gd_SOX4pos_T	1400	0.498697	0.940805	0.78807	1.12314	0.575018	CD8_cytotoxic_hi_T_cell_NK
gd_T	1122	1.02e-12	0.350527	0.26925	0.456339	1.43e-11	CD8_cytotoxic_hi_T_cell_NK
IFN_resp_memory_B	627	6.65e-05	1.94816	1.40078	2.70943	0.000731308	B_cell
IgApos_IFN_resp_plasma	529	0.658889	0.947324	0.745846	1.20323	0.658889	Plasma_cell
IgApos_plasma	50970	1.66e-13	0.388091	0.311111	0.484118	8.29e-13	Plasma_cell
IgGhi_IgAhi_memory_B	597	0.00516368	1.5861	1.14839	2.19064	0.0189335	B_cell
IgGpos_CXCR4hi_plasma	12823	8.18e-07	2.04781	1.57059	2.67005	1.02e-06	Plasma_cell
IgGpos_CXCR4lo_plasma	5720	7.19e-12	2.74433	2.11739	3.5569	1.8e-11	Plasma_cell
IGLC6hi_memory_B	277	0.0648932	0.759691	0.570848	1.01101	0.122362	B_cell
Intermediate_B	2786	0.731149	0.977464	0.865847	1.10347	0.731149	B_cell
LAMP3pos_DC	308	0.154687	1.27949	0.904462	1.81003	0.171874	Mono_macro_DC
LAMP3pos_IL1Bpos_DC	255	0.0817062	1.31562	0.964186	1.79514	0.116723	Mono_macro_DC
Lymphatic_endothelium	121	0.00690228	0.33345	0.147553	0.753552	0.0207068	Vascular
MAIT	1009	0.311237	1.15115	0.877734	1.50974	0.435732	CD8_cytotoxic_hi_T_cell_NK
Memory_B	12137	0.00255656	0.728882	0.595243	0.892526	0.0140611	B_cell
NK	1951	0.522411	1.07099	0.868237	1.32109	0.575018	CD8_cytotoxic_hi_T_cell_NK
Non_ileal_BEST4_OTOP2	5715	5.19e-06	0.479635	0.35127	0.654909	2.31e-05	Non_ileal_epithelium
Non_ileal_CT_colonocyte	20118	0.241159	1.1249	0.926107	1.36636	0.328854	Non_ileal_epithelium
Non_ileal_EEC_DDCpos_CHGApos	1368	0.00129087	0.609058	0.4508	0.822875	0.00276614	Non_ileal_epithelium
Non_ileal_EEC_GCGpos_PYYpos	1030	0.634069	0.936282	0.713686	1.22831	0.679359	Non_ileal_epithelium
Non_ileal_EEC_NEUROG3pos	609	0.69184	1.06481	0.785262	1.44387	0.69184	Non_ileal_epithelium
Non_ileal_enterocyte_DUOXA2pos	6431	0.197512	1.19101	0.913485	1.55285	0.296267	Non_ileal_epithelium
Non_ileal_enterocyte_DUOXA2pos_CXCL11pos	2156	6.63e-07	1.93652	1.52281	2.46263	4.98e-06	Non_ileal_epithelium
Non_ileal_enterocyte_PLCG2hi	14156	0.448297	1.06513	0.90558	1.25279	0.517266	Non_ileal_epithelium
Non_ileal_goblet	8682	0.000113974	1.64076	1.29222	2.08331	0.000341923	Non_ileal_epithelium
Non_ileal_LGR5pos_stem	17730	0.0126459	0.838674	0.732272	0.960538	0.0237111	Non_ileal_epithelium
Non_ileal_M_like	1010	0.403859	1.18425	0.805948	1.74013	0.504823	Non_ileal_epithelium
Non_ileal_paneth	695	4.71e-08	3.20321	2.16412	4.74119	7.06e-07	Non_ileal_epithelium
Non_ileal_TA	30909	0.000705562	0.773603	0.668235	0.895586	0.00176391	Non_ileal_epithelium
Non_ileal_tuft	1582	0.165169	1.27951	0.90962	1.79982	0.275281	Non_ileal_epithelium
Non_ileal_undiff_enterocyte	32658	6.15e-06	0.763999	0.681732	0.856194	2.31e-05	Non_ileal_epithelium
NOTCH3hi_MYH11pos_pericyte	2772	0.000500989	2.70204	1.57316	4.64101	0.000651286	Fib_peri
NOTCH3hi_TNChi_LOXL2pos_pericyte	1561	7.16e-13	6.60131	4.05947	10.7347	9.31e-12	Fib_peri
NOTCH3hi_TNCint_CCL19pos_pericyte	1241	1.36e-09	2.4251	1.87425	3.13785	4.43e-09	Fib_peri
NOTCH3hi_TNClo_pericyte	5371	6.94e-09	3.1079	2.17663	4.43761	1.5e-08	Fib_peri
pDC	354	0.00535788	2.16871	2.16559	2.17183	0.0089298	Mono_macro_DC
Plasmablast	3606	1.79e-08	2.69335	1.92312	3.77208	2.99e-08	Plasma_cell
S100A8_A9hi_mono	2788	3.02e-08	2.53474	1.8676	3.4402	1.51e-07	Mono_macro_DC
S100A8_A9hi_TNFhi_IL6pos_mono	338	0.124065	1.32537	0.921757	1.90572	0.155081	Mono_macro_DC
SOX6pos_POSTNpos_fibroblast	7464	2.46e-05	0.460853	0.324654	0.654191	3.73e-05	Fib_peri
SOX6pos_POSTNpos_NRG1hi_NPYpos_fibroblast	2693	0.0323708	0.675917	0.472153	0.967617	0.0382564	Fib_peri
Th1	1129	0.499298	0.927954	0.749025	1.14963	0.554776	CD4_cytotoxic_lo_T_cell
Th1_17_22	354	0.00104861	0.652322	0.509318	0.835478	0.00233025	CD4_cytotoxic_lo_T_cell
Th1_17_GZMAhi	2469	0.140355	0.850057	0.68647	1.05263	0.175444	CD4_cytotoxic_lo_T_cell
Th1_17_GZMApos	1699	0.00947449	0.717641	0.561179	0.917727	0.0157908	CD4_cytotoxic_lo_T_cell
Th17	4079	0.00219421	1.34673	1.11648	1.62446	0.00438843	CD4_cytotoxic_lo_T_cell
Th22	5609	0.000103363	0.707139	0.595455	0.839771	0.000344543	CD4_cytotoxic_lo_T_cell
THY1pos_FAPpos_PDPNpos_fibroblast	1280	2.3e-09	4.21107	2.71375	6.53454	5.99e-09	Fib_peri
Tph_Tfh	4244	0.00443358	0.766432	0.641355	0.915902	0.00806106	CD4_cytotoxic_lo_T_cell
Tph_Tfh_CXCL13pos	5730	0.000437036	1.4704	1.18557	1.82366	0.00124867	CD4_cytotoxic_lo_T_cell
Venous_endothelium	9690	0.134809	1.11913	0.965942	1.29662	0.188247	Vascular
XCR1pos_DC	539	0.00276438	0.609223	0.451624	0.821817	0.00552876	Mono_macro_DC

## Sheet: Abundance_inflCD_vs_inflUC
cell_state	size	model.pvalue	DiseaseUC.OR	DiseaseUC.OR.95pct.ci.lower	DiseaseUC.OR.95pct.ci.upper	BH	category
ABCA8pos_WNT2Bpos_FOShi_fibroblast	2739	0.955138	1.02568	0.419721	2.50645	0.955138	Fib_peri
ABCA8pos_WNT2Bpos_FOSlo_fibroblast	4984	0.252517	0.593063	0.242459	1.45065	0.810126	Fib_peri
Arterial_endothelium	21575	0.0265389	1.34642	1.04068	1.74198	0.0398084	Vascular
C1Qhi_IL1Bhi_macro	2128	0.858549	0.941445	0.484925	1.82775	0.858549	Mono_macro_DC
C1Qhi_IL1Blo_macro	2879	0.504061	0.86658	0.570896	1.31541	0.818363	Mono_macro_DC
C3hi_CCL19pos_fibroblast	569	0.0874516	0.604733	0.344125	1.0627	0.810126	Fib_peri
C3hi_RSPO3pos_fibroblast	1615	0.373904	0.67867	0.289807	1.58931	0.810126	Fib_peri
CCL22pos_memory_B	825	0.270113	0.844571	0.626494	1.13856	0.343116	B_cell
CCL3pos_CCL4pos_follicular_B	366	0.141006	1.38839	0.898665	2.145	0.258512	B_cell
CD1Chi_DC	3390	0.572854	0.89346	0.603423	1.3229	0.818363	Mono_macro_DC
CD4_FOShi_T	9437	0.727006	0.944354	0.68354	1.30468	0.919266	CD4_cytotoxic_lo_T_cell
CD4_FOSpos_T	9643	0.982059	1.00376	0.71447	1.41017	0.982059	CD4_cytotoxic_lo_T_cell
CD4_HSPhi_CD70pos_Treg	713	0.402545	0.818827	0.514893	1.30217	0.687224	CD4_cytotoxic_lo_T_cell
CD4_HSPhi_Treg	1750	0.714246	1.06314	0.766514	1.47454	0.919266	CD4_cytotoxic_lo_T_cell
CD4_IKZF2hi_TNFRSF18hi_Treg	4040	0.487553	0.904194	0.681965	1.19884	0.750082	CD4_cytotoxic_lo_T_cell
CD4_IKZF2hi_TNFRSF18lo_Treg	4473	0.810458	1.03001	0.805715	1.31675	0.919266	CD4_cytotoxic_lo_T_cell
CD4_IKZF2lo_LAG3pos_Treg	4110	0.766239	0.95702	0.716336	1.27857	0.919266	CD4_cytotoxic_lo_T_cell
CD4_KLF2hi_T	4528	0.131218	0.837584	0.667329	1.05128	0.524874	CD4_cytotoxic_lo_T_cell
CD4_KLF2int_T	3558	0.315078	0.829301	0.576219	1.19354	0.687224	CD4_cytotoxic_lo_T_cell
CD4_naive_T	9136	0.361651	0.832205	0.562376	1.2315	0.687224	CD4_cytotoxic_lo_T_cell
CD4_TNFSF13Bhi_T	1466	0.944919	0.985903	0.669297	1.45228	0.982059	CD4_cytotoxic_lo_T_cell
CD4_TWIST1_Treg	2245	0.253886	1.22637	0.860778	1.74724	0.687224	CD4_cytotoxic_lo_T_cell
CD74hi_HLADRB1hi_arterial_pericyte	4666	0.571131	0.853216	0.492867	1.47703	0.923275	Fib_peri
CD74hi_HLADRB1hi_venous_pericyte	360	0.354217	1.34404	0.727692	2.48244	0.810126	Fib_peri
CD8_CTLA4hi_TIGIThi_T	1508	0.000352434	1.99904	1.37035	2.91616	0.00493408	CD8_cytotoxic_hi_T_cell_NK
CD8_cycling_T	334	0.130016	1.3738	0.905091	2.08525	0.263203	CD8_cytotoxic_hi_T_cell_NK
CD8_EGR1hi_T	2902	0.433753	0.887342	0.65722	1.19804	0.506045	CD8_cytotoxic_hi_T_cell_NK
CD8_FGFBP2pos_T	2154	0.115365	1.6148	0.895851	2.91073	0.263203	CD8_cytotoxic_hi_T_cell_NK
CD8_GZMKhi_T	7861	0.117324	1.29311	0.941769	1.77552	0.263203	CD8_cytotoxic_hi_T_cell_NK
CD8_GZMKint_T	3943	0.405929	0.890379	0.677145	1.17076	0.506045	CD8_cytotoxic_hi_T_cell_NK
CD8_IL17Apos_IL26pos_IL23Rpos_T	1380	0.957812	1.01212	0.645785	1.58625	0.957812	CD8_cytotoxic_hi_T_cell_NK
CD8_IL7Rhi_T	9080	0.16957	0.741607	0.486875	1.12961	0.296748	CD8_cytotoxic_hi_T_cell_NK
CD8_naive	3443	0.407596	0.788017	0.449354	1.38192	0.506045	CD8_cytotoxic_hi_T_cell_NK
CD8_TNFhi_IFNGhi_IL2pos_T	900	0.309658	0.828046	0.576625	1.18909	0.481691	CD8_cytotoxic_hi_T_cell_NK
Cycling_B	2836	0.0639758	1.74677	0.971524	3.14062	0.227013	B_cell
Cycling_MNP	658	0.18157	1.46053	0.858803	2.48385	0.818363	Mono_macro_DC
FCRL4pos_memory_B	2162	0.210189	0.815685	0.594879	1.11845	0.330297	B_cell
Follicular_B	6631	0.280731	1.29968	0.810242	2.08476	0.343116	B_cell
GClike_B	513	0.010655	2.85805	1.29198	6.32241	0.117205	B_cell
gd_SOX4pos_T	1693	0.0740774	0.65903	0.422204	1.0287	0.263203	CD8_cytotoxic_hi_T_cell_NK
gd_T	1012	0.0509511	0.640515	0.415982	0.986244	0.263203	CD8_cytotoxic_hi_T_cell_NK
IFN_resp_memory_B	1119	0.103188	0.586994	0.315573	1.09186	0.227013	B_cell
IgApos_IFN_resp_plasma	467	0.0665822	0.696778	0.472718	1.02704	0.0832278	Plasma_cell
IgApos_plasma	40294	0.00126268	0.402158	0.232752	0.694865	0.00631339	Plasma_cell
IgGhi_IgAhi_memory_B	593	0.0658883	1.5777	0.972605	2.55924	0.227013	B_cell
IgGpos_CXCR4hi_plasma	10671	0.00899245	2.26291	1.23241	4.15508	0.0149874	Plasma_cell
IgGpos_CXCR4lo_plasma	4856	0.00491642	2.43115	1.32532	4.45968	0.0122911	Plasma_cell
IGLC6hi_memory_B	266	0.331885	0.765264	0.449198	1.30372	0.365073	B_cell
Intermediate_B	3102	0.390413	0.901994	0.714075	1.13937	0.390413	B_cell
LAMP3pos_DC	617	0.368955	0.824306	0.5418	1.25412	0.818363	Mono_macro_DC
LAMP3pos_IL1Bpos_DC	553	0.100434	0.696245	0.453062	1.06996	0.818363	Mono_macro_DC
Lymphatic_endothelium	326	0.964348	0.959589	0.162574	5.66395	0.964348	Vascular
MAIT	1413	0.131602	1.50151	0.89317	2.5242	0.263203	CD8_cytotoxic_hi_T_cell_NK
Memory_B	14002	0.0995409	0.748461	0.529541	1.05789	0.227013	B_cell
NK	2551	0.878379	1.03503	0.665566	1.60958	0.945946	CD8_cytotoxic_hi_T_cell_NK
Non_ileal_BEST4_OTOP2	940	0.683023	0.850916	0.392123	1.84651	0.73181	Non_ileal_epithelium
Non_ileal_CT_colonocyte	5271	0.0192433	1.75807	1.10129	2.80655	0.0505509	Non_ileal_epithelium
Non_ileal_EEC_DDCpos_CHGApos	273	1.44e-05	0.261725	0.149634	0.457783	0.000215452	Non_ileal_epithelium
Non_ileal_EEC_GCGpos_PYYpos	247	0.0235904	0.509521	0.281659	0.921723	0.0505509	Non_ileal_epithelium
Non_ileal_EEC_NEUROG3pos	176	0.0222217	0.518781	0.293259	0.917736	0.0505509	Non_ileal_epithelium
Non_ileal_enterocyte_DUOXA2pos	1360	0.00363496	2.98105	1.43988	6.1718	0.0181748	Non_ileal_epithelium
Non_ileal_enterocyte_DUOXA2pos_CXCL11pos	722	0.00186392	2.93734	1.53045	5.63756	0.0139794	Non_ileal_epithelium
Non_ileal_enterocyte_PLCG2hi	4809	0.0126976	0.622141	0.428886	0.902475	0.0476158	Non_ileal_epithelium
Non_ileal_goblet	3407	0.106244	0.648857	0.387316	1.08701	0.144879	Non_ileal_epithelium
Non_ileal_LGR5pos_stem	3515	0.677776	0.944939	0.716672	1.24591	0.73181	Non_ileal_epithelium
Non_ileal_M_like	340	0.0835501	0.506727	0.235913	1.08842	0.135004	Non_ileal_epithelium
Non_ileal_paneth	403	0.779135	0.898666	0.427117	1.89081	0.779135	Non_ileal_epithelium
Non_ileal_TA	6557	0.0285452	0.74801	0.578396	0.967364	0.0535222	Non_ileal_epithelium
Non_ileal_tuft	630	0.0900029	0.4586	0.186272	1.12907	0.135004	Non_ileal_epithelium
Non_ileal_undiff_enterocyte	6831	0.502053	1.08534	0.857706	1.37338	0.627566	Non_ileal_epithelium
NOTCH3hi_MYH11pos_pericyte	2086	0.608194	1.29697	0.484098	3.47479	0.923275	Fib_peri
NOTCH3hi_TNChi_LOXL2pos_pericyte	1748	0.66542	1.20167	0.524166	2.75485	0.923275	Fib_peri
NOTCH3hi_TNCint_CCL19pos_pericyte	1089	0.843313	0.939597	0.509953	1.73123	0.923275	Fib_peri
NOTCH3hi_TNClo_pericyte	4728	0.852254	1.07337	0.506595	2.27426	0.923275	Fib_peri
pDC	631	0.821837	1.11824	0.439876	2.84278	0.858549	Mono_macro_DC
Plasmablast	3355	0.107251	1.6296	0.90134	2.94626	0.107251	Plasma_cell
S100A8_A9hi_mono	4912	0.658191	1.15229	0.614747	2.15987	0.822738	Mono_macro_DC
S100A8_A9hi_TNFhi_IL6pos_mono	945	0.421651	0.794698	0.452828	1.39467	0.818363	Mono_macro_DC
SOX6pos_POSTNpos_fibroblast	3241	0.158134	0.455223	0.155744	1.33056	0.810126	Fib_peri
SOX6pos_POSTNpos_NRG1hi_NPYpos_fibroblast	1109	0.768341	1.18568	0.376759	3.73142	0.923275	Fib_peri
Th1	1783	0.000169015	0.386699	0.243783	0.613398	0.0033803	CD4_cytotoxic_lo_T_cell
Th1_17_22	450	0.046149	0.64206	0.416998	0.988594	0.30766	CD4_cytotoxic_lo_T_cell
Th1_17_GZMAhi	2522	0.412334	0.843728	0.564538	1.26099	0.687224	CD4_cytotoxic_lo_T_cell
Th1_17_GZMApos	1820	0.253585	0.80913	0.561926	1.16508	0.687224	CD4_cytotoxic_lo_T_cell
Th17	4009	0.00108914	1.69662	1.25497	2.29369	0.0108914	CD4_cytotoxic_lo_T_cell
Th22	6635	0.82734	1.04217	0.718723	1.51119	0.919266	CD4_cytotoxic_lo_T_cell
THY1pos_FAPpos_PDPNpos_fibroblast	1244	0.347396	1.61202	0.597517	4.34899	0.810126	Fib_peri
Tph_Tfh	4686	0.318004	0.82896	0.574935	1.19522	0.687224	CD4_cytotoxic_lo_T_cell
Tph_Tfh_CXCL13pos	5928	0.0654724	1.37999	0.981964	1.93935	0.327362	CD4_cytotoxic_lo_T_cell
Venous_endothelium	8661	0.0246687	0.731087	0.556447	0.960538	0.0398084	Vascular
XCR1pos_DC	702	0.472871	1.25575	0.677686	2.32691	0.818363	Mono_macro_DC

## Sheet: GEX_UC_infl_vs_noninfl
cell_state	gene	pvalue	coef	ci.hi	ci.lo	fdr	feature_types	gene_id
ABCA8pos_WNT2Bpos_FOShi_fibroblast	CFD	1.28537e-29	-1.64924	-0.97629	-2.32219	3.45765e-26	Gene Expression	ENSG00000197766
ABCA8pos_WNT2Bpos_FOShi_fibroblast	RPS12	8.22876e-28	-0.658608	-0.485704	-0.831512	1.10677e-24	Gene Expression	ENSG00000112306
ABCA8pos_WNT2Bpos_FOShi_fibroblast	MFAP4	2.58275e-27	-0.734955	-0.59216	-0.877749	2.31587e-24	Gene Expression	ENSG00000166482
ABCA8pos_WNT2Bpos_FOShi_fibroblast	PTN	1.56178e-26	-0.475993	-0.189127	-0.762859	1.0503e-23	Gene Expression	ENSG00000105894
ABCA8pos_WNT2Bpos_FOShi_fibroblast	ADAMDEC1	5.63442e-26	-2.10241	-1.29901	-2.90581	3.03132e-23	Gene Expression	ENSG00000134028
ABCA8pos_WNT2Bpos_FOShi_fibroblast	RPL13	1.55287e-25	-0.591558	-0.4312	-0.751916	5.96746e-23	Gene Expression	ENSG00000167526
ABCA8pos_WNT2Bpos_FOShi_fibroblast	RPS24	1.50921e-25	-0.415578	-0.288298	-0.542858	5.96746e-23	Gene Expression	ENSG00000138326
ABCA8pos_WNT2Bpos_FOShi_fibroblast	RPL41	1.30743e-24	-0.5585	-0.417144	-0.699857	4.39625e-22	Gene Expression	ENSG00000229117
ABCA8pos_WNT2Bpos_FOShi_fibroblast	RPS13	2.85292e-24	-0.445527	-0.29351	-0.597544	8.52706e-22	Gene Expression	ENSG00000110700
ABCA8pos_WNT2Bpos_FOShi_fibroblast	RPS27A	6.34198e-24	-0.51466	-0.377679	-0.651641	1.70599e-21	Gene Expression	ENSG00000143947
ABCA8pos_WNT2Bpos_FOShi_fibroblast	EDIL3	1.94246e-23	-0.679885	-0.452205	-0.907565	4.75019e-21	Gene Expression	ENSG00000164176
ABCA8pos_WNT2Bpos_FOShi_fibroblast	ABCA8	2.89614e-23	-0.6616	-0.42125	-0.90195	6.49218e-21	Gene Expression	ENSG00000141338
ABCA8pos_WNT2Bpos_FOShi_fibroblast	RPL30	5.3962e-23	-0.600912	-0.382922	-0.818902	1.1166e-20	Gene Expression	ENSG00000156482
ABCA8pos_WNT2Bpos_FOShi_fibroblast	SAT1	1.00369e-22	0.822005	0.977944	0.666065	1.92851e-20	Gene Expression	ENSG00000130066
ABCA8pos_WNT2Bpos_FOShi_fibroblast	FBLN1	1.2021e-22	-0.640578	-0.483699	-0.797458	2.15576e-20	Gene Expression	ENSG00000077942
ABCA8pos_WNT2Bpos_FOShi_fibroblast	RPL32	1.40524e-22	-0.525377	-0.347831	-0.702922	2.36256e-20	Gene Expression	ENSG00000144713
ABCA8pos_WNT2Bpos_FOShi_fibroblast	GSN	5.52978e-22	-0.899403	-0.695262	-1.10354	7.82901e-20	Gene Expression	ENSG00000148180
ABCA8pos_WNT2Bpos_FOShi_fibroblast	RPL13A	5.15349e-22	-0.614427	-0.437127	-0.791727	7.82901e-20	Gene Expression	ENSG00000142541
ABCA8pos_WNT2Bpos_FOShi_fibroblast	RPS6	5.38253e-22	-0.398243	-0.297674	-0.498813	7.82901e-20	Gene Expression	ENSG00000137154
ABCA8pos_WNT2Bpos_FOShi_fibroblast	APOE	8.6898e-22	-1.11687	-0.647723	-1.58602	1.16878e-19	Gene Expression	ENSG00000130203
ABCA8pos_WNT2Bpos_FOShi_fibroblast	COX7C	1.82775e-21	-0.555566	-0.427988	-0.683145	2.34126e-19	Gene Expression	ENSG00000127184
ABCA8pos_WNT2Bpos_FOShi_fibroblast	TXNIP	2.06526e-21	-0.738587	-0.592615	-0.884558	2.52525e-19	Gene Expression	ENSG00000265972
ABCA8pos_WNT2Bpos_FOShi_fibroblast	PLAC9	2.63199e-21	-0.569568	-0.455807	-0.683329	3.07828e-19	Gene Expression	ENSG00000189129
ABCA8pos_WNT2Bpos_FOShi_fibroblast	RPS19	3.93977e-21	-0.436962	-0.248901	-0.625023	4.41583e-19	Gene Expression	ENSG00000105372
ABCA8pos_WNT2Bpos_FOShi_fibroblast	CXCL12	4.21961e-21	-0.614946	-0.447277	-0.782614	4.5403e-19	Gene Expression	ENSG00000107562
ABCA8pos_WNT2Bpos_FOShi_fibroblast	RPS18	4.7233e-21	-0.68306	-0.436053	-0.930067	4.8868e-19	Gene Expression	ENSG00000231500
ABCA8pos_WNT2Bpos_FOShi_fibroblast	RPS11	5.10851e-21	-0.503022	-0.346496	-0.659548	5.08959e-19	Gene Expression	ENSG00000142534
ABCA8pos_WNT2Bpos_FOShi_fibroblast	RPS7	7.71505e-21	-0.444296	-0.321728	-0.566865	7.41196e-19	Gene Expression	ENSG00000171863
ABCA8pos_WNT2Bpos_FOShi_fibroblast	RPS15	8.33282e-21	-0.544557	-0.357685	-0.73143	7.72941e-19	Gene Expression	ENSG00000115268
ABCA8pos_WNT2Bpos_FOShi_fibroblast	RPL21	9.59955e-21	-0.497281	-0.350977	-0.643584	8.6076e-19	Gene Expression	ENSG00000122026
ABCA8pos_WNT2Bpos_FOShi_fibroblast	RPL11	1.82146e-20	-0.66315	-0.457142	-0.869157	1.58056e-18	Gene Expression	ENSG00000142676
ABCA8pos_WNT2Bpos_FOShi_fibroblast	RPL38	2.04686e-20	-0.538388	-0.383297	-0.693478	1.72064e-18	Gene Expression	ENSG00000172809
ABCA8pos_WNT2Bpos_FOShi_fibroblast	FABP5	3.47055e-20	-0.887147	-0.694638	-1.07966	2.82902e-18	Gene Expression	ENSG00000164687
ABCA8pos_WNT2Bpos_FOShi_fibroblast	A2M	4.90408e-20	-0.91859	-0.682852	-1.15433	3.86069e-18	Gene Expression	ENSG00000175899
ABCA8pos_WNT2Bpos_FOShi_fibroblast	RPLP1	5.0232e-20	-0.411127	-0.302517	-0.519737	3.86069e-18	Gene Expression	ENSG00000137818
ABCA8pos_WNT2Bpos_FOShi_fibroblast	RPS23	5.89688e-20	-0.464167	-0.323251	-0.605082	4.40628e-18	Gene Expression	ENSG00000186468
ABCA8pos_WNT2Bpos_FOShi_fibroblast	HAPLN1	7.45939e-20	-0.430873	-0.0156464	-0.8461	5.42318e-18	Gene Expression	ENSG00000145681
ABCA8pos_WNT2Bpos_FOShi_fibroblast	RPS27	8.01437e-20	-0.662656	-0.473099	-0.852213	5.67333e-18	Gene Expression	ENSG00000177954
ABCA8pos_WNT2Bpos_FOShi_fibroblast	RPL35	1.42131e-19	-0.33892	-0.228212	-0.449627	9.80341e-18	Gene Expression	ENSG00000136942
ABCA8pos_WNT2Bpos_FOShi_fibroblast	RPLP2	1.77759e-19	-0.369027	-0.243466	-0.494589	1.19543e-17	Gene Expression	ENSG00000177600
ABCA8pos_WNT2Bpos_FOShi_fibroblast	KLF6	2.2474e-19	0.476721	0.636951	0.31649	1.4394e-17	Gene Expression	ENSG00000067082
ABCA8pos_WNT2Bpos_FOShi_fibroblast	RPL18A	2.21184e-19	-0.442648	-0.313805	-0.57149	1.4394e-17	Gene Expression	ENSG00000105640
ABCA8pos_WNT2Bpos_FOShi_fibroblast	FN1	2.65954e-19	-0.799147	-0.524679	-1.07361	1.66376e-17	Gene Expression	ENSG00000115414
ABCA8pos_WNT2Bpos_FOShi_fibroblast	RPS4X	3.15328e-19	-0.478073	-0.305063	-0.651082	1.9278e-17	Gene Expression	ENSG00000198034
ABCA8pos_WNT2Bpos_FOShi_fibroblast	RPS28	3.30764e-19	-0.441038	-0.327962	-0.554113	1.97723e-17	Gene Expression	ENSG00000233927
ABCA8pos_WNT2Bpos_FOShi_fibroblast	RPS2	4.88395e-19	-0.553114	-0.386553	-0.719676	2.85605e-17	Gene Expression	ENSG00000140988
ABCA8pos_WNT2Bpos_FOShi_fibroblast	RPL10	5.30889e-19	-0.722505	-0.551803	-0.893207	3.03849e-17	Gene Expression	ENSG00000147403
ABCA8pos_WNT2Bpos_FOShi_fibroblast	RPL6	7.42241e-19	-0.475782	-0.340283	-0.61128	4.15964e-17	Gene Expression	ENSG00000089009
ABCA8pos_WNT2Bpos_FOShi_fibroblast	NOP53	7.59921e-19	-0.432039	-0.342562	-0.521515	4.17181e-17	Gene Expression	ENSG00000105373
ABCA8pos_WNT2Bpos_FOShi_fibroblast	FXYD1	9.06186e-19	-0.478669	-0.351478	-0.605861	4.87528e-17	Gene Expression	ENSG00000266964
ABCA8pos_WNT2Bpos_FOShi_fibroblast	LRP1	1.14195e-18	-0.368978	-0.29438	-0.443575	5.90739e-17	Gene Expression	ENSG00000123384
ABCA8pos_WNT2Bpos_FOShi_fibroblast	RPL34	1.12356e-18	-0.411347	-0.236261	-0.586432	5.90739e-17	Gene Expression	ENSG00000109475
ABCA8pos_WNT2Bpos_FOShi_fibroblast	SELENOP	1.22238e-18	-0.534355	-0.384723	-0.683988	6.20413e-17	Gene Expression	ENSG00000250722
ABCA8pos_WNT2Bpos_FOShi_fibroblast	RPL7	1.34881e-18	-0.46695	-0.323861	-0.610039	6.71906e-17	Gene Expression	ENSG00000147604
ABCA8pos_WNT2Bpos_FOShi_fibroblast	RPL23A	1.44313e-18	-0.514518	-0.351526	-0.67751	7.05823e-17	Gene Expression	ENSG00000198242
ABCA8pos_WNT2Bpos_FOShi_fibroblast	RPL35A	1.48431e-18	-0.462422	-0.31119	-0.613655	7.13e-17	Gene Expression	ENSG00000182899
ABCA8pos_WNT2Bpos_FOShi_fibroblast	RPS8	1.81261e-18	-0.685285	-0.488301	-0.88227	8.55424e-17	Gene Expression	ENSG00000142937
ABCA8pos_WNT2Bpos_FOShi_fibroblast	CD81	1.86913e-18	-0.583831	-0.404377	-0.763284	8.66891e-17	Gene Expression	ENSG00000110651
ABCA8pos_WNT2Bpos_FOShi_fibroblast	RPS25	2.00151e-18	-0.456512	-0.315703	-0.597321	8.97342e-17	Gene Expression	ENSG00000118181
ABCA8pos_WNT2Bpos_FOShi_fibroblast	RPS3A	1.97437e-18	-0.52229	-0.382288	-0.662291	8.97342e-17	Gene Expression	ENSG00000145425
ABCA8pos_WNT2Bpos_FOShi_fibroblast	DCN	2.50429e-18	-0.67597	-0.441414	-0.910526	1.10435e-16	Gene Expression	ENSG00000011465
ABCA8pos_WNT2Bpos_FOShi_fibroblast	RPL7A	2.73499e-18	-0.588351	-0.386238	-0.790464	1.17796e-16	Gene Expression	ENSG00000148303
ABCA8pos_WNT2Bpos_FOShi_fibroblast	SCARA5	2.75879e-18	-0.522017	-0.26887	-0.775164	1.17796e-16	Gene Expression	ENSG00000168079
ABCA8pos_WNT2Bpos_FOShi_fibroblast	LTBP4	3.92298e-18	-0.720685	-0.535589	-0.90578	1.62351e-16	Gene Expression	ENSG00000090006
ABCA8pos_WNT2Bpos_FOShi_fibroblast	RPL19	3.88217e-18	-0.631401	-0.412001	-0.850801	1.62351e-16	Gene Expression	ENSG00000108298
ABCA8pos_WNT2Bpos_FOShi_fibroblast	CCNI	4.46926e-18	-0.466315	-0.364716	-0.567913	1.82156e-16	Gene Expression	ENSG00000118816
ABCA8pos_WNT2Bpos_FOShi_fibroblast	RPL29	4.81928e-18	-0.537303	-0.321887	-0.752719	1.9349e-16	Gene Expression	ENSG00000162244
ABCA8pos_WNT2Bpos_FOShi_fibroblast	RPL3	6.36071e-18	-0.61093	-0.409559	-0.812301	2.51622e-16	Gene Expression	ENSG00000100316
ABCA8pos_WNT2Bpos_FOShi_fibroblast	RPL9	7.40104e-18	-0.4213	-0.309694	-0.532905	2.88533e-16	Gene Expression	ENSG00000163682
ABCA8pos_WNT2Bpos_FOShi_fibroblast	RPS3	7.61206e-18	-0.547972	-0.361039	-0.734905	2.92521e-16	Gene Expression	ENSG00000149273
ABCA8pos_WNT2Bpos_FOShi_fibroblast	RPL27	1.22513e-17	-0.346337	-0.247452	-0.445222	4.64167e-16	Gene Expression	ENSG00000131469
ABCA8pos_WNT2Bpos_FOShi_fibroblast	RPL12	1.33634e-17	-0.380138	-0.223526	-0.536751	4.99271e-16	Gene Expression	ENSG00000197958
ABCA8pos_WNT2Bpos_FOShi_fibroblast	SPARCL1	1.38066e-17	-0.630593	-0.435093	-0.826093	5.08765e-16	Gene Expression	ENSG00000152583
ABCA8pos_WNT2Bpos_FOShi_fibroblast	HMGN2	1.61225e-17	-0.390084	-0.30399	-0.476178	5.86073e-16	Gene Expression	ENSG00000198830
ABCA8pos_WNT2Bpos_FOShi_fibroblast	COL15A1	2.08581e-17	-0.400056	-0.232804	-0.567308	7.4811e-16	Gene Expression	ENSG00000204291
ABCA8pos_WNT2Bpos_FOShi_fibroblast	RPS14	2.16166e-17	-0.46461	-0.28019	-0.64903	7.65115e-16	Gene Expression	ENSG00000164587
ABCA8pos_WNT2Bpos_FOShi_fibroblast	LINC01082	3.49612e-17	-0.468357	-0.342251	-0.594462	1.22137e-15	Gene Expression	ENSG00000269186
ABCA8pos_WNT2Bpos_FOShi_fibroblast	LSP1	3.75126e-17	-0.329594	-0.197473	-0.461715	1.2937e-15	Gene Expression	ENSG00000130592
ABCA8pos_WNT2Bpos_FOShi_fibroblast	FAU	5.48595e-17	-0.462369	-0.314409	-0.610329	1.868e-15	Gene Expression	ENSG00000149806
ABCA8pos_WNT2Bpos_FOShi_fibroblast	ITM2B	5.62048e-17	-0.577092	-0.450198	-0.703986	1.88989e-15	Gene Expression	ENSG00000136156
ABCA8pos_WNT2Bpos_FOShi_fibroblast	RPL27A	6.33207e-17	-0.564867	-0.371108	-0.758625	2.10287e-15	Gene Expression	ENSG00000166441
ABCA8pos_WNT2Bpos_FOShi_fibroblast	RPS15A	1.08627e-16	-0.413008	-0.270135	-0.555881	3.56349e-15	Gene Expression	ENSG00000134419
ABCA8pos_WNT2Bpos_FOShi_fibroblast	RPL5	1.37692e-16	-0.641943	-0.464379	-0.819507	4.46254e-15	Gene Expression	ENSG00000122406
ABCA8pos_WNT2Bpos_FOShi_fibroblast	RPS9	1.47389e-16	-0.430435	-0.259656	-0.601213	4.71997e-15	Gene Expression	ENSG00000170889
ABCA8pos_WNT2Bpos_FOShi_fibroblast	RPL18	2.03483e-16	-0.527554	-0.33109	-0.724019	6.43964e-15	Gene Expression	ENSG00000063177
ABCA8pos_WNT2Bpos_FOShi_fibroblast	RPL37	2.16977e-16	-0.426227	-0.252001	-0.600453	6.78683e-15	Gene Expression	ENSG00000145592
ABCA8pos_WNT2Bpos_FOShi_fibroblast	RPL15	3.05291e-16	-0.486531	-0.341839	-0.631224	9.43946e-15	Gene Expression	ENSG00000174748
ABCA8pos_WNT2Bpos_FOShi_fibroblast	RPS29	3.19925e-16	-0.482264	-0.299378	-0.66515	9.77951e-15	Gene Expression	ENSG00000213741
ABCA8pos_WNT2Bpos_FOShi_fibroblast	RPL4	3.42733e-16	-0.420357	-0.328593	-0.512121	1.0359e-14	Gene Expression	ENSG00000174444
ABCA8pos_WNT2Bpos_FOShi_fibroblast	ID1	3.83421e-16	0.597633	0.754247	0.44102	1.146e-14	Gene Expression	ENSG00000125968
ABCA8pos_WNT2Bpos_FOShi_fibroblast	RPL26	5.53716e-16	-0.484654	-0.294479	-0.674829	1.63681e-14	Gene Expression	ENSG00000161970
ABCA8pos_WNT2Bpos_FOShi_fibroblast	ADH1B	6.2615e-16	-0.473143	-0.253521	-0.692765	1.83081e-14	Gene Expression	ENSG00000196616
ABCA8pos_WNT2Bpos_FOShi_fibroblast	TCF21	9.97918e-16	-0.478721	-0.363017	-0.594424	2.85574e-14	Gene Expression	ENSG00000118526
ABCA8pos_WNT2Bpos_FOShi_fibroblast	RPL10A	1.49897e-15	-0.535511	-0.380141	-0.690882	4.24445e-14	Gene Expression	ENSG00000198755
ABCA8pos_WNT2Bpos_FOShi_fibroblast	LGALS3	1.52643e-15	-0.452342	-0.345614	-0.55907	4.27717e-14	Gene Expression	ENSG00000131981
ABCA8pos_WNT2Bpos_FOShi_fibroblast	PEBP1	1.90448e-15	-0.268879	-0.188095	-0.349663	5.28151e-14	Gene Expression	ENSG00000089220
ABCA8pos_WNT2Bpos_FOShi_fibroblast	RPL22	2.26556e-15	-0.373572	-0.205565	-0.541579	6.16837e-14	Gene Expression	ENSG00000116251
ABCA8pos_WNT2Bpos_FOShi_fibroblast	RPL36	2.27014e-15	-0.306723	-0.157304	-0.456141	6.16837e-14	Gene Expression	ENSG00000130255
ABCA8pos_WNT2Bpos_FOShi_fibroblast	NUCKS1	2.34952e-15	-0.336877	-0.250024	-0.42373	6.3202e-14	Gene Expression	ENSG00000069275
ABCA8pos_WNT2Bpos_FOShi_fibroblast	PSAP	3.72104e-15	-0.268134	-0.197465	-0.338804	9.81334e-14	Gene Expression	ENSG00000197746
ABCA8pos_WNT2Bpos_FOShi_fibroblast	RACK1	5.3267e-15	-0.575202	-0.43509	-0.715314	1.39115e-13	Gene Expression	ENSG00000204628
ABCA8pos_WNT2Bpos_FOShi_fibroblast	CXCL14	6.5406e-15	-0.825514	-0.474004	-1.17703	1.69175e-13	Gene Expression	ENSG00000145824
ABCA8pos_WNT2Bpos_FOShi_fibroblast	EEF1A1	6.61388e-15	-0.642076	-0.498105	-0.786046	1.69441e-13	Gene Expression	ENSG00000156508
ABCA8pos_WNT2Bpos_FOShi_fibroblast	TMEM176B	8.04171e-15	-0.590612	-0.450477	-0.730746	2.04077e-13	Gene Expression	ENSG00000106565
ABCA8pos_WNT2Bpos_FOShi_fibroblast	DLL1	8.13678e-15	0.273999	0.390019	0.15798	2.0456e-13	Gene Expression	ENSG00000198719
ABCA8pos_WNT2Bpos_FOShi_fibroblast	RPL24	9.46001e-15	-0.398693	-0.282225	-0.515161	2.35624e-13	Gene Expression	ENSG00000114391
ABCA8pos_WNT2Bpos_FOShi_fibroblast	MARCKS	1.12265e-14	-0.319557	-0.171995	-0.467119	2.77058e-13	Gene Expression	ENSG00000277443
ABCA8pos_WNT2Bpos_FOShi_fibroblast	RPL37A	1.30269e-14	-0.43826	-0.256648	-0.619872	3.18566e-13	Gene Expression	ENSG00000197756
ABCA8pos_WNT2Bpos_FOShi_fibroblast	CFH	1.36712e-14	-0.449875	-0.337869	-0.561882	3.31312e-13	Gene Expression	ENSG00000000971
ABCA8pos_WNT2Bpos_FOShi_fibroblast	RPL8	1.55801e-14	-0.537279	-0.338741	-0.735818	3.72357e-13	Gene Expression	ENSG00000161016
ABCA8pos_WNT2Bpos_FOShi_fibroblast	RPS16	1.56418e-14	-0.372107	-0.239678	-0.504536	3.72357e-13	Gene Expression	ENSG00000105193
ABCA8pos_WNT2Bpos_FOShi_fibroblast	SOD3	1.81011e-14	-0.540418	-0.337649	-0.743187	4.27122e-13	Gene Expression	ENSG00000109610
ABCA8pos_WNT2Bpos_FOShi_fibroblast	LUM	2.73044e-14	-0.571749	-0.294144	-0.849355	6.38685e-13	Gene Expression	ENSG00000139329
ABCA8pos_WNT2Bpos_FOShi_fibroblast	STMN2	2.83156e-14	-0.263552	-0.0942809	-0.432823	6.5663e-13	Gene Expression	ENSG00000104435
ABCA8pos_WNT2Bpos_FOShi_fibroblast	ADIRF	3.48314e-14	-0.480857	-0.143724	-0.817989	7.94037e-13	Gene Expression	ENSG00000148671
ABCA8pos_WNT2Bpos_FOShi_fibroblast	UBA52	3.5965e-14	-0.332242	-0.209116	-0.455368	8.12991e-13	Gene Expression	ENSG00000221983
ABCA8pos_WNT2Bpos_FOShi_fibroblast	PMAIP1	4.37106e-14	0.317107	0.455105	0.179109	9.79845e-13	Gene Expression	ENSG00000141682
ABCA8pos_WNT2Bpos_FOShi_fibroblast	PPDPF	4.95551e-14	-0.328768	-0.254122	-0.403413	1.10168e-12	Gene Expression	ENSG00000125534
ABCA8pos_WNT2Bpos_FOShi_fibroblast	PPP1R14A	6.45386e-14	-0.456725	-0.31249	-0.600961	1.42302e-12	Gene Expression	ENSG00000167641
ABCA8pos_WNT2Bpos_FOShi_fibroblast	PFDN5	6.88412e-14	-0.36411	-0.268829	-0.459391	1.50555e-12	Gene Expression	ENSG00000123349
ABCA8pos_WNT2Bpos_FOShi_fibroblast	PLPP3	8.57419e-14	-0.430996	-0.287229	-0.574763	1.86005e-12	Gene Expression	ENSG00000162407
ABCA8pos_WNT2Bpos_FOShi_fibroblast	EID1	9.16309e-14	-0.268563	-0.200471	-0.336655	1.95625e-12	Gene Expression	ENSG00000255302
ABCA8pos_WNT2Bpos_FOShi_fibroblast	VMP1	9.28047e-14	0.568264	0.742233	0.394295	1.96571e-12	Gene Expression	ENSG00000062716
ABCA8pos_WNT2Bpos_FOShi_fibroblast	MATN2	1.14458e-13	-0.271964	-0.142336	-0.401591	2.4054e-12	Gene Expression	ENSG00000132561
ABCA8pos_WNT2Bpos_FOShi_fibroblast	IGKC	2.26042e-13	1.13454	1.5893	0.679784	4.71358e-12	Gene Expression	ENSG00000211592
ABCA8pos_WNT2Bpos_FOShi_fibroblast	COL14A1	3.21153e-13	-0.365789	-0.261215	-0.470363	6.59468e-12	Gene Expression	ENSG00000187955
ABCA8pos_WNT2Bpos_FOShi_fibroblast	RPS5	3.37675e-13	-0.588897	-0.397321	-0.780473	6.82967e-12	Gene Expression	ENSG00000083845
ABCA8pos_WNT2Bpos_FOShi_fibroblast	SERPINE1	3.35622e-13	0.312609	0.490683	0.134534	6.82967e-12	Gene Expression	ENSG00000106366
ABCA8pos_WNT2Bpos_FOShi_fibroblast	HMGB1	3.77977e-13	-0.330248	-0.248696	-0.4118	7.58775e-12	Gene Expression	ENSG00000189403
ABCA8pos_WNT2Bpos_FOShi_fibroblast	RPL23	4.06639e-13	-0.490099	-0.352298	-0.6279	8.10265e-12	Gene Expression	ENSG00000125691
ABCA8pos_WNT2Bpos_FOShi_fibroblast	RPS20	4.15355e-13	-0.378508	-0.244792	-0.512225	8.21548e-12	Gene Expression	ENSG00000008988
ABCA8pos_WNT2Bpos_FOShi_fibroblast	NACA	4.69615e-13	-0.486697	-0.332448	-0.640946	9.15409e-12	Gene Expression	ENSG00000196531
ABCA8pos_WNT2Bpos_FOShi_fibroblast	S100A6	5.59834e-13	-0.315193	-0.15348	-0.476905	1.08342e-11	Gene Expression	ENSG00000197956
ABCA8pos_WNT2Bpos_FOShi_fibroblast	CD63	6.01916e-13	-0.354577	-0.184173	-0.524981	1.15654e-11	Gene Expression	ENSG00000135404
ABCA8pos_WNT2Bpos_FOShi_fibroblast	COX4I1	8.7075e-13	-0.317019	-0.235341	-0.398697	1.66122e-11	Gene Expression	ENSG00000131143
ABCA8pos_WNT2Bpos_FOShi_fibroblast	SPRY1	8.87003e-13	-0.33769	-0.227523	-0.447857	1.68031e-11	Gene Expression	ENSG00000164056
ABCA8pos_WNT2Bpos_FOShi_fibroblast	RPLP0	9.02898e-13	-0.399025	-0.259029	-0.539022	1.69846e-11	Gene Expression	ENSG00000089157
ABCA8pos_WNT2Bpos_FOShi_fibroblast	RPL14	9.73158e-13	-0.505715	-0.354832	-0.656597	1.81791e-11	Gene Expression	ENSG00000188846
ABCA8pos_WNT2Bpos_FOShi_fibroblast	BHLHE40	9.92839e-13	0.380744	0.593513	0.167974	1.84189e-11	Gene Expression	ENSG00000134107
ABCA8pos_WNT2Bpos_FOShi_fibroblast	RPL28	1.21409e-12	-0.419073	-0.22414	-0.614006	2.23692e-11	Gene Expression	ENSG00000108107
ABCA8pos_WNT2Bpos_FOShi_fibroblast	RPL31	1.49059e-12	-0.413598	-0.307794	-0.519401	2.72769e-11	Gene Expression	ENSG00000071082
ABCA8pos_WNT2Bpos_FOShi_fibroblast	RPS21	2.09081e-12	-0.402364	-0.263375	-0.541353	3.77468e-11	Gene Expression	ENSG00000171858
ABCA8pos_WNT2Bpos_FOShi_fibroblast	TRIB1	2.35157e-12	0.358135	0.466425	0.249845	4.21715e-11	Gene Expression	ENSG00000173334
ABCA8pos_WNT2Bpos_FOShi_fibroblast	MT-CO1	3.63718e-12	0.621093	0.763238	0.478948	6.43684e-11	Gene Expression	ENSG00000198804
ABCA8pos_WNT2Bpos_FOShi_fibroblast	SLC25A6	3.86218e-12	-0.278945	-0.204733	-0.353156	6.79036e-11	Gene Expression	ENSG00000169100
ABCA8pos_WNT2Bpos_FOShi_fibroblast	PMP22	4.59604e-12	-0.448504	-0.310026	-0.586982	7.97635e-11	Gene Expression	ENSG00000109099
ABCA8pos_WNT2Bpos_FOShi_fibroblast	NEAT1	5.90228e-12	0.861738	1.0789	0.644579	1.00488e-10	Gene Expression	ENSG00000245532
ABCA8pos_WNT2Bpos_FOShi_fibroblast	LAPTM4A	7.7043e-12	-0.371662	-0.264001	-0.479322	1.28724e-10	Gene Expression	ENSG00000068697
ABCA8pos_WNT2Bpos_FOShi_fibroblast	TNFSF10	1.20787e-11	-0.267085	-0.142984	-0.391187	1.98121e-10	Gene Expression	ENSG00000121858
ABCA8pos_WNT2Bpos_FOShi_fibroblast	SRP14	1.31334e-11	-0.381805	-0.274723	-0.488887	2.14114e-10	Gene Expression	ENSG00000140319
ABCA8pos_WNT2Bpos_FOShi_fibroblast	IGHG3	1.75759e-11	0.448642	1.10422	-0.20694	2.79759e-10	Gene Expression	ENSG00000211897
ABCA8pos_WNT2Bpos_FOShi_fibroblast	TOMM7	1.92192e-11	-0.331088	-0.244471	-0.417704	3.04115e-10	Gene Expression	ENSG00000196683
ABCA8pos_WNT2Bpos_FOShi_fibroblast	RBP1	1.9444e-11	-0.428314	-0.2817	-0.574928	3.05873e-10	Gene Expression	ENSG00000114115
ABCA8pos_WNT2Bpos_FOShi_fibroblast	EIF3E	2.64031e-11	-0.301409	-0.179687	-0.423131	4.12932e-10	Gene Expression	ENSG00000104408
ABCA8pos_WNT2Bpos_FOShi_fibroblast	RPSA	1.16943e-10	-0.376442	-0.254772	-0.498112	1.70041e-09	Gene Expression	ENSG00000168028
ABCA8pos_WNT2Bpos_FOShi_fibroblast	PHLDA2	1.24041e-10	0.309818	0.435326	0.184311	1.79392e-09	Gene Expression	ENSG00000181649
ABCA8pos_WNT2Bpos_FOShi_fibroblast	AC020916.1	1.30258e-10	0.493915	0.735376	0.252454	1.87377e-09	Gene Expression	ENSG00000267519
ABCA8pos_WNT2Bpos_FOShi_fibroblast	PIM1	2.0477e-10	0.365528	0.511534	0.219521	2.81037e-09	Gene Expression	ENSG00000137193
ABCA8pos_WNT2Bpos_FOShi_fibroblast	TMEM176A	2.39767e-10	-0.437859	-0.29246	-0.583258	3.24108e-09	Gene Expression	ENSG00000002933
ABCA8pos_WNT2Bpos_FOShi_fibroblast	PHLDA1	4.77707e-10	0.502118	0.677648	0.326588	6.33021e-09	Gene Expression	ENSG00000139289
ABCA8pos_WNT2Bpos_FOShi_fibroblast	IGFBP7	5.43032e-10	-0.410845	-0.230432	-0.591257	7.16056e-09	Gene Expression	ENSG00000163453
ABCA8pos_WNT2Bpos_FOShi_fibroblast	GADD45B	8.4469e-10	0.502895	0.656388	0.349401	1.09769e-08	Gene Expression	ENSG00000099860
ABCA8pos_WNT2Bpos_FOShi_fibroblast	TPT1	9.10731e-10	-0.312021	-0.196375	-0.427668	1.17782e-08	Gene Expression	ENSG00000133112
ABCA8pos_WNT2Bpos_FOShi_fibroblast	CCL2	1.00884e-09	-0.586363	-0.344358	-0.828367	1.29228e-08	Gene Expression	ENSG00000108691
ABCA8pos_WNT2Bpos_FOShi_fibroblast	UQCRB	1.24536e-09	-0.292723	-0.205504	-0.379942	1.56542e-08	Gene Expression	ENSG00000156467
ABCA8pos_WNT2Bpos_FOShi_fibroblast	SLC38A2	1.41825e-09	0.379256	0.498755	0.259756	1.75811e-08	Gene Expression	ENSG00000134294
ABCA8pos_WNT2Bpos_FOShi_fibroblast	RPL36AL	1.46731e-09	-0.290287	-0.203842	-0.376731	1.80231e-08	Gene Expression	ENSG00000165502
ABCA8pos_WNT2Bpos_FOShi_fibroblast	SOD2	1.57719e-09	0.529154	0.709522	0.348787	1.91975e-08	Gene Expression	ENSG00000112096
ABCA8pos_WNT2Bpos_FOShi_fibroblast	CTGF	2.12027e-09	0.325258	0.470969	0.179546	2.52368e-08	Gene Expression	ENSG00000118523
ABCA8pos_WNT2Bpos_FOShi_fibroblast	IFITM3	2.40924e-09	-0.318836	-0.122787	-0.514886	2.83007e-08	Gene Expression	ENSG00000142089
ABCA8pos_WNT2Bpos_FOShi_fibroblast	EEF1B2	3.73775e-09	-0.334807	-0.23124	-0.438374	4.29682e-08	Gene Expression	ENSG00000114942
ABCA8pos_WNT2Bpos_FOShi_fibroblast	BTF3	4.7279e-09	-0.331312	-0.225584	-0.437039	5.29919e-08	Gene Expression	ENSG00000145741
ABCA8pos_WNT2Bpos_FOShi_fibroblast	MCL1	5.68798e-09	0.401369	0.558061	0.244678	6.32259e-08	Gene Expression	ENSG00000143384
ABCA8pos_WNT2Bpos_FOShi_fibroblast	IGFBP5	5.95805e-09	0.641026	0.859687	0.422364	6.59553e-08	Gene Expression	ENSG00000115461
ABCA8pos_WNT2Bpos_FOShi_fibroblast	GPX3	9.06847e-09	-0.310956	-0.118592	-0.503319	9.75768e-08	Gene Expression	ENSG00000211445
ABCA8pos_WNT2Bpos_FOShi_fibroblast	CTSC	1.00953e-08	-0.475651	-0.287776	-0.663527	1.06914e-07	Gene Expression	ENSG00000109861
ABCA8pos_WNT2Bpos_FOShi_fibroblast	DDX3X	1.49406e-08	0.321625	0.432253	0.210997	1.52509e-07	Gene Expression	ENSG00000215301
ABCA8pos_WNT2Bpos_FOShi_fibroblast	MT-ND5	1.68598e-08	0.49955	0.687622	0.311478	1.71142e-07	Gene Expression	ENSG00000198786
ABCA8pos_WNT2Bpos_FOShi_fibroblast	DUSP1	2.05773e-08	0.494597	0.636617	0.352577	2.05773e-07	Gene Expression	ENSG00000120129
ABCA8pos_WNT2Bpos_FOShi_fibroblast	RHOB	2.23586e-08	0.378285	0.502375	0.254195	2.2031e-07	Gene Expression	ENSG00000143878
ABCA8pos_WNT2Bpos_FOShi_fibroblast	EMP1	2.30065e-08	0.346237	0.451381	0.241094	2.25867e-07	Gene Expression	ENSG00000134531
ABCA8pos_WNT2Bpos_FOShi_fibroblast	MT2A	3.06814e-08	0.352486	0.492422	0.21255	2.9267e-07	Gene Expression	ENSG00000125148
ABCA8pos_WNT2Bpos_FOShi_fibroblast	KLF10	4.24622e-08	0.335215	0.456785	0.213645	3.88515e-07	Gene Expression	ENSG00000155090
ABCA8pos_WNT2Bpos_FOShi_fibroblast	IGHA1	5.50481e-08	0.562926	0.793134	0.332718	4.95249e-07	Gene Expression	ENSG00000211895
ABCA8pos_WNT2Bpos_FOShi_fibroblast	MIDN	6.98117e-08	0.306758	0.405978	0.207538	6.15716e-07	Gene Expression	ENSG00000167470
ABCA8pos_WNT2Bpos_FOShi_fibroblast	ATF3	1.00888e-07	0.461953	0.641081	0.282825	8.4282e-07	Gene Expression	ENSG00000162772
ABCA8pos_WNT2Bpos_FOShi_fibroblast	TMSB10	1.4367e-07	-0.320691	-0.198475	-0.442906	1.16058e-06	Gene Expression	ENSG00000034510
ABCA8pos_WNT2Bpos_FOShi_fibroblast	TIMP1	2.21379e-07	0.285355	0.447651	0.12306	1.68223e-06	Gene Expression	ENSG00000102265
ABCA8pos_WNT2Bpos_FOShi_fibroblast	HNRNPA2B1	2.30856e-07	0.300088	0.415405	0.184771	1.74439e-06	Gene Expression	ENSG00000122566
ABCA8pos_WNT2Bpos_FOShi_fibroblast	YBX3	3.74219e-07	0.278254	0.383883	0.172626	2.65606e-06	Gene Expression	ENSG00000060138
ABCA8pos_WNT2Bpos_FOShi_fibroblast	MT-CYB	4.58537e-07	0.417083	0.55468	0.279486	3.1466e-06	Gene Expression	ENSG00000198727
ABCA8pos_WNT2Bpos_FOShi_fibroblast	CST3	5.38688e-07	-0.267413	-0.142542	-0.392284	3.62267e-06	Gene Expression	ENSG00000101439
ABCA8pos_WNT2Bpos_FOShi_fibroblast	H3F3A	5.95398e-07	-0.745537	NA	NA	3.94246e-06	Gene Expression	ENSG00000163041
ABCA8pos_WNT2Bpos_FOShi_fibroblast	BRD2	6.88152e-07	0.289355	0.394521	0.18419	4.50396e-06	Gene Expression	ENSG00000204256
ABCA8pos_WNT2Bpos_FOShi_fibroblast	S100A13	8.58752e-07	-0.266962	-0.172813	-0.361112	5.46109e-06	Gene Expression	ENSG00000189171
ABCA8pos_WNT2Bpos_FOShi_fibroblast	C1S	1.42808e-06	-0.332054	-0.205422	-0.458686	8.40598e-06	Gene Expression	ENSG00000182326
ABCA8pos_WNT2Bpos_FOShi_fibroblast	HSPB1	1.56941e-06	0.361372	0.509366	0.213379	9.09851e-06	Gene Expression	ENSG00000106211
ABCA8pos_WNT2Bpos_FOShi_fibroblast	BTG2	1.70558e-06	0.348192	0.481706	0.214679	9.6998e-06	Gene Expression	ENSG00000159388
ABCA8pos_WNT2Bpos_FOShi_fibroblast	NAMPT	1.90145e-06	0.310291	0.437991	0.182591	1.06339e-05	Gene Expression	ENSG00000105835
ABCA8pos_WNT2Bpos_FOShi_fibroblast	CCL8	2.31247e-06	-0.584636	-0.128923	-1.04035	1.25668e-05	Gene Expression	ENSG00000108700
ABCA8pos_WNT2Bpos_FOShi_fibroblast	SQSTM1	2.38298e-06	0.29469	0.409943	0.179436	1.29238e-05	Gene Expression	ENSG00000161011
ABCA8pos_WNT2Bpos_FOShi_fibroblast	LMNA	3.01942e-06	0.3919	0.607784	0.176017	1.60519e-05	Gene Expression	ENSG00000160789
ABCA8pos_WNT2Bpos_FOShi_fibroblast	KCNQ1OT1	3.41365e-06	0.300334	0.443695	0.156972	1.7935e-05	Gene Expression	ENSG00000269821
ABCA8pos_WNT2Bpos_FOShi_fibroblast	ID3	3.58444e-06	0.345574	0.499978	0.191169	1.86376e-05	Gene Expression	ENSG00000117318
ABCA8pos_WNT2Bpos_FOShi_fibroblast	HNRNPU	4.37245e-06	0.264851	0.365988	0.163713	2.21504e-05	Gene Expression	ENSG00000153187
ABCA8pos_WNT2Bpos_FOShi_fibroblast	S100A4	4.79386e-06	-0.448073	-0.261579	-0.634567	2.37486e-05	Gene Expression	ENSG00000196154
ABCA8pos_WNT2Bpos_FOShi_fibroblast	MT-ND3	5.79067e-06	0.502191	0.690396	0.313987	2.76225e-05	Gene Expression	ENSG00000198840
ABCA8pos_WNT2Bpos_FOShi_fibroblast	MT-ND2	8.21601e-06	0.444026	0.613002	0.275051	3.71447e-05	Gene Expression	ENSG00000198763
ABCA8pos_WNT2Bpos_FOShi_fibroblast	MT-ND1	9.19833e-06	0.474766	0.650466	0.299066	4.05631e-05	Gene Expression	ENSG00000198888
ABCA8pos_WNT2Bpos_FOShi_fibroblast	H3F3B	1.55854e-05	0.29722	0.413007	0.181433	6.35223e-05	Gene Expression	ENSG00000132475
ABCA8pos_WNT2Bpos_FOShi_fibroblast	IER3	1.66331e-05	0.3761	0.530137	0.222064	6.70811e-05	Gene Expression	ENSG00000137331
ABCA8pos_WNT2Bpos_FOShi_fibroblast	CEBPB	1.69196e-05	0.324307	0.47645	0.172163	6.80324e-05	Gene Expression	ENSG00000172216
ABCA8pos_WNT2Bpos_FOShi_fibroblast	C11orf96	1.96093e-05	0.431727	0.621557	0.241897	7.71812e-05	Gene Expression	ENSG00000187479
ABCA8pos_WNT2Bpos_FOShi_fibroblast	MYADM	3.63546e-05	0.29845	0.434481	0.162419	0.000130566	Gene Expression	ENSG00000179820
ABCA8pos_WNT2Bpos_FOShi_fibroblast	PLCG2	4.32078e-05	0.271758	0.465616	0.0778998	0.000151143	Gene Expression	ENSG00000197943
ABCA8pos_WNT2Bpos_FOShi_fibroblast	CCL13	7.42159e-05	-0.403703	-0.034046	-0.773359	0.000231066	Gene Expression	ENSG00000181374
ABCA8pos_WNT2Bpos_FOShi_fibroblast	THBS1	0.000182364	0.278996	0.441092	0.116899	0.000486665	Gene Expression	ENSG00000137801
ABCA8pos_WNT2Bpos_FOShi_fibroblast	NCOA7	0.000220879	0.268466	0.395331	0.141601	0.000572414	Gene Expression	ENSG00000111912
ABCA8pos_WNT2Bpos_FOShi_fibroblast	CXCL1	0.000433071	0.388301	0.590093	0.18651	0.000996245	Gene Expression	ENSG00000163739
ABCA8pos_WNT2Bpos_FOShi_fibroblast	NFKBIZ	0.000661243	0.28894	0.465596	0.112284	0.0014162	Gene Expression	ENSG00000144802
ABCA8pos_WNT2Bpos_FOShi_fibroblast	NR4A1	0.00279612	0.316943	0.513139	0.120747	0.00464294	Gene Expression	ENSG00000123358
ABCA8pos_WNT2Bpos_FOShi_fibroblast	CCL11	0.0301409	-0.385237	-0.0234148	-0.74706	0.036342	Gene Expression	ENSG00000172156
ABCA8pos_WNT2Bpos_FOSlo_fibroblast	GSN	5.35333e-25	-0.856682	-0.58227	-1.13109	1.07816e-21	Gene Expression	ENSG00000148180
ABCA8pos_WNT2Bpos_FOSlo_fibroblast	TXNIP	3.85799e-25	-0.991239	-0.740846	-1.24163	1.07816e-21	Gene Expression	ENSG00000265972
ABCA8pos_WNT2Bpos_FOSlo_fibroblast	CFD	8.24768e-24	-1.36268	-0.295972	-2.42939	1.10739e-20	Gene Expression	ENSG00000197766
ABCA8pos_WNT2Bpos_FOSlo_fibroblast	EDIL3	1.10862e-23	-0.915285	-0.717938	-1.11263	1.11638e-20	Gene Expression	ENSG00000164176
ABCA8pos_WNT2Bpos_FOSlo_fibroblast	PTN	1.16483e-22	-0.544169	-0.149036	-0.939301	9.38389e-20	Gene Expression	ENSG00000105894
ABCA8pos_WNT2Bpos_FOSlo_fibroblast	SCARA5	3.66144e-21	-0.696378	-0.513973	-0.878783	2.45805e-18	Gene Expression	ENSG00000168079
ABCA8pos_WNT2Bpos_FOSlo_fibroblast	HAPLN1	3.0599e-20	-0.687961	-0.162217	-1.2137	1.76076e-17	Gene Expression	ENSG00000145681
ABCA8pos_WNT2Bpos_FOSlo_fibroblast	FN1	6.30098e-20	-1.17372	-0.756472	-1.59096	3.17254e-17	Gene Expression	ENSG00000115414
ABCA8pos_WNT2Bpos_FOSlo_fibroblast	ABCA8	2.97321e-19	-0.853151	-0.574764	-1.13154	1.33068e-16	Gene Expression	ENSG00000141338
ABCA8pos_WNT2Bpos_FOSlo_fibroblast	ADAMDEC1	2.86059e-18	-1.6255	-0.911672	-2.33933	1.15224e-15	Gene Expression	ENSG00000134028
ABCA8pos_WNT2Bpos_FOSlo_fibroblast	PLAC9	1.18835e-17	-0.649009	-0.502492	-0.795526	4.35153e-15	Gene Expression	ENSG00000189129
ABCA8pos_WNT2Bpos_FOSlo_fibroblast	FBLN1	6.38349e-17	-0.499989	-0.248103	-0.751876	1.9779e-14	Gene Expression	ENSG00000077942
ABCA8pos_WNT2Bpos_FOSlo_fibroblast	RPS8	6.11506e-17	-0.420099	-0.306225	-0.533974	1.9779e-14	Gene Expression	ENSG00000142937
ABCA8pos_WNT2Bpos_FOSlo_fibroblast	LTBP4	2.94053e-16	-0.571508	-0.339053	-0.803963	8.46033e-14	Gene Expression	ENSG00000090006
ABCA8pos_WNT2Bpos_FOSlo_fibroblast	RPS11	4.9795e-16	-0.272872	-0.189377	-0.356367	1.33716e-13	Gene Expression	ENSG00000142534
ABCA8pos_WNT2Bpos_FOSlo_fibroblast	SFRP1	5.42984e-16	-0.32766	0.0546446	-0.709966	1.36696e-13	Gene Expression	ENSG00000104332
ABCA8pos_WNT2Bpos_FOSlo_fibroblast	RPL10	6.73623e-16	-0.41267	-0.282359	-0.54298	1.59609e-13	Gene Expression	ENSG00000147403
ABCA8pos_WNT2Bpos_FOSlo_fibroblast	CXCL12	8.74072e-16	-0.606642	-0.428749	-0.784534	1.95598e-13	Gene Expression	ENSG00000107562
ABCA8pos_WNT2Bpos_FOSlo_fibroblast	CCNI	1.08364e-15	-0.403685	-0.312598	-0.494773	2.29731e-13	Gene Expression	ENSG00000118816
ABCA8pos_WNT2Bpos_FOSlo_fibroblast	MATN2	1.51631e-15	-0.512586	-0.329422	-0.695751	3.05386e-13	Gene Expression	ENSG00000132561
ABCA8pos_WNT2Bpos_FOSlo_fibroblast	RPL11	2.31624e-15	-0.314145	-0.200716	-0.427574	4.44276e-13	Gene Expression	ENSG00000142676
ABCA8pos_WNT2Bpos_FOSlo_fibroblast	HMGN2	3.49996e-15	-0.370823	-0.28525	-0.456396	6.1295e-13	Gene Expression	ENSG00000198830
ABCA8pos_WNT2Bpos_FOSlo_fibroblast	COL6A3	1.61572e-14	0.644984	0.81002	0.479948	2.50312e-12	Gene Expression	ENSG00000163359
ABCA8pos_WNT2Bpos_FOSlo_fibroblast	A2M	1.67852e-14	-0.556616	-0.35039	-0.762843	2.5041e-12	Gene Expression	ENSG00000175899
ABCA8pos_WNT2Bpos_FOSlo_fibroblast	RPS18	2.56512e-14	-2.11556	NA	NA	3.56286e-12	Gene Expression	ENSG00000231500
ABCA8pos_WNT2Bpos_FOSlo_fibroblast	LSP1	3.20296e-14	-0.526408	-0.269021	-0.783796	4.3005e-12	Gene Expression	ENSG00000130592
ABCA8pos_WNT2Bpos_FOSlo_fibroblast	EEF1A1	9.10498e-14	-0.372506	-0.261106	-0.483907	1.09588e-11	Gene Expression	ENSG00000156508
ABCA8pos_WNT2Bpos_FOSlo_fibroblast	RPL13A	9.25019e-14	-0.274466	-0.151218	-0.397714	1.09588e-11	Gene Expression	ENSG00000142541
ABCA8pos_WNT2Bpos_FOSlo_fibroblast	FABP5	1.22943e-13	-0.743591	-0.44182	-1.04536	1.4149e-11	Gene Expression	ENSG00000164687
ABCA8pos_WNT2Bpos_FOSlo_fibroblast	IGKC	1.35859e-13	1.04628	1.4537	0.638863	1.52011e-11	Gene Expression	ENSG00000211592
ABCA8pos_WNT2Bpos_FOSlo_fibroblast	RPS2	1.51577e-13	-0.28751	-0.177653	-0.397366	1.65014e-11	Gene Expression	ENSG00000140988
ABCA8pos_WNT2Bpos_FOSlo_fibroblast	SELENOP	1.58854e-13	-0.593115	-0.439504	-0.746727	1.68386e-11	Gene Expression	ENSG00000250722
ABCA8pos_WNT2Bpos_FOSlo_fibroblast	PPP1R14A	1.97891e-13	-0.505168	-0.33949	-0.670847	2.04386e-11	Gene Expression	ENSG00000167641
ABCA8pos_WNT2Bpos_FOSlo_fibroblast	LINC01082	2.14892e-13	-0.402262	-0.275942	-0.528582	2.16396e-11	Gene Expression	ENSG00000269186
ABCA8pos_WNT2Bpos_FOSlo_fibroblast	FXYD1	3.04387e-13	-0.415883	-0.26731	-0.564456	2.91921e-11	Gene Expression	ENSG00000266964
ABCA8pos_WNT2Bpos_FOSlo_fibroblast	STAT2	3.19189e-13	0.279625	0.384501	0.174749	2.92203e-11	Gene Expression	ENSG00000170581
ABCA8pos_WNT2Bpos_FOSlo_fibroblast	KHDRBS3	4.47853e-13	-0.275574	-0.17004	-0.381109	4.00878e-11	Gene Expression	ENSG00000131773
ABCA8pos_WNT2Bpos_FOSlo_fibroblast	HSP90AB1	4.99e-13	-0.305345	-0.217218	-0.393472	4.36951e-11	Gene Expression	ENSG00000096384
ABCA8pos_WNT2Bpos_FOSlo_fibroblast	IGHG3	8.72357e-13	0.440733	0.996722	-0.115256	7.17113e-11	Gene Expression	ENSG00000211897
ABCA8pos_WNT2Bpos_FOSlo_fibroblast	NFIA	1.15018e-12	-0.357634	-0.256474	-0.458793	9.08416e-11	Gene Expression	ENSG00000162599
ABCA8pos_WNT2Bpos_FOSlo_fibroblast	SOD3	1.56563e-12	-0.65855	-0.449898	-0.867202	1.21276e-10	Gene Expression	ENSG00000109610
ABCA8pos_WNT2Bpos_FOSlo_fibroblast	COL15A1	1.7412e-12	-0.503524	-0.212584	-0.794465	1.32331e-10	Gene Expression	ENSG00000204291
ABCA8pos_WNT2Bpos_FOSlo_fibroblast	RPL5	1.97303e-12	-0.361187	-0.23208	-0.490295	1.46856e-10	Gene Expression	ENSG00000122406
ABCA8pos_WNT2Bpos_FOSlo_fibroblast	NUCKS1	2.9547e-12	-0.352662	-0.260642	-0.444682	2.01721e-10	Gene Expression	ENSG00000069275
ABCA8pos_WNT2Bpos_FOSlo_fibroblast	RPL4	2.92185e-12	-0.287254	-0.205487	-0.369021	2.01721e-10	Gene Expression	ENSG00000174444
ABCA8pos_WNT2Bpos_FOSlo_fibroblast	ADIRF	3.86176e-12	-0.384332	-0.035897	-0.732766	2.59253e-10	Gene Expression	ENSG00000148671
ABCA8pos_WNT2Bpos_FOSlo_fibroblast	CD81	4.83218e-12	-0.282711	-0.166901	-0.39852	3.19082e-10	Gene Expression	ENSG00000110651
ABCA8pos_WNT2Bpos_FOSlo_fibroblast	COX7C	5.29719e-12	-0.276149	-0.186543	-0.365755	3.38684e-10	Gene Expression	ENSG00000127184
ABCA8pos_WNT2Bpos_FOSlo_fibroblast	RPL7A	6.88339e-12	-0.342156	-0.218462	-0.465851	4.28601e-10	Gene Expression	ENSG00000148303
ABCA8pos_WNT2Bpos_FOSlo_fibroblast	MFAP4	8.18736e-12	-0.549416	0.199256	-1.29809	4.99677e-10	Gene Expression	ENSG00000166482
ABCA8pos_WNT2Bpos_FOSlo_fibroblast	SAT1	8.71032e-12	0.486244	0.617284	0.355204	5.15958e-10	Gene Expression	ENSG00000130066
ABCA8pos_WNT2Bpos_FOSlo_fibroblast	RPL10A	1.10728e-11	-0.277798	-0.176365	-0.379231	6.28185e-10	Gene Expression	ENSG00000198755
ABCA8pos_WNT2Bpos_FOSlo_fibroblast	RPS3	1.12344e-11	-0.297085	-0.190469	-0.403701	6.28502e-10	Gene Expression	ENSG00000149273
ABCA8pos_WNT2Bpos_FOSlo_fibroblast	RPL3	1.52605e-11	-0.307585	-0.191505	-0.423665	8.33024e-10	Gene Expression	ENSG00000100316
ABCA8pos_WNT2Bpos_FOSlo_fibroblast	VIM	1.55106e-11	-0.294495	-0.178311	-0.410679	8.33024e-10	Gene Expression	ENSG00000026025
ABCA8pos_WNT2Bpos_FOSlo_fibroblast	SPARCL1	1.8766e-11	-0.792036	-0.523229	-1.06084	9.81679e-10	Gene Expression	ENSG00000152583
ABCA8pos_WNT2Bpos_FOSlo_fibroblast	SPRY1	2.55442e-11	-0.351587	-0.227577	-0.475597	1.27027e-09	Gene Expression	ENSG00000164056
ABCA8pos_WNT2Bpos_FOSlo_fibroblast	RPL19	3.32612e-11	-0.331838	-0.192289	-0.471386	1.55786e-09	Gene Expression	ENSG00000108298
ABCA8pos_WNT2Bpos_FOSlo_fibroblast	LGALS3	5.87833e-11	-0.438683	-0.319568	-0.557799	2.60197e-09	Gene Expression	ENSG00000131981
ABCA8pos_WNT2Bpos_FOSlo_fibroblast	CCDC80	5.95461e-11	-0.297792	-0.182675	-0.41291	2.60708e-09	Gene Expression	ENSG00000091986
ABCA8pos_WNT2Bpos_FOSlo_fibroblast	MARCKS	7.86288e-11	-0.383731	-0.157656	-0.609806	3.33386e-09	Gene Expression	ENSG00000277443
ABCA8pos_WNT2Bpos_FOSlo_fibroblast	HES1	8.48637e-11	-0.649512	-0.443968	-0.855057	3.52403e-09	Gene Expression	ENSG00000114315
ABCA8pos_WNT2Bpos_FOSlo_fibroblast	ITM2B	1.19416e-10	-0.339951	-0.235064	-0.444838	4.58103e-09	Gene Expression	ENSG00000136156
ABCA8pos_WNT2Bpos_FOSlo_fibroblast	PTCH1	1.18983e-10	-0.308477	-0.199015	-0.417938	4.58103e-09	Gene Expression	ENSG00000185920
ABCA8pos_WNT2Bpos_FOSlo_fibroblast	EIF1	1.91037e-10	-0.330152	-0.218991	-0.441312	7.19155e-09	Gene Expression	ENSG00000173812
ABCA8pos_WNT2Bpos_FOSlo_fibroblast	SPTBN1	2.66569e-10	-0.282738	-0.197786	-0.36769	9.67333e-09	Gene Expression	ENSG00000115306
ABCA8pos_WNT2Bpos_FOSlo_fibroblast	H3F3A	2.99823e-10	-0.270029	-0.180479	-0.359579	1.06875e-08	Gene Expression	ENSG00000163041
ABCA8pos_WNT2Bpos_FOSlo_fibroblast	NEAT1	2.9925e-10	0.600556	0.77638	0.424732	1.06875e-08	Gene Expression	ENSG00000245532
ABCA8pos_WNT2Bpos_FOSlo_fibroblast	DNAJB1	4.77825e-10	-0.64828	-0.434758	-0.861802	1.5776e-08	Gene Expression	ENSG00000132002
ABCA8pos_WNT2Bpos_FOSlo_fibroblast	EIF3E	4.86012e-10	-0.289341	-0.198497	-0.380186	1.59159e-08	Gene Expression	ENSG00000104408
ABCA8pos_WNT2Bpos_FOSlo_fibroblast	RARRES2	1.00068e-09	0.375312	0.523059	0.227566	3.05358e-08	Gene Expression	ENSG00000106538
ABCA8pos_WNT2Bpos_FOSlo_fibroblast	HIF1A	1.32067e-09	0.376273	0.524865	0.227681	3.88296e-08	Gene Expression	ENSG00000100644
ABCA8pos_WNT2Bpos_FOSlo_fibroblast	ABI3BP	1.87e-09	-0.414197	-0.102411	-0.725984	5.30448e-08	Gene Expression	ENSG00000154175
ABCA8pos_WNT2Bpos_FOSlo_fibroblast	SERTAD1	2.4912e-09	-0.263624	-0.144439	-0.382809	6.82624e-08	Gene Expression	ENSG00000197019
ABCA8pos_WNT2Bpos_FOSlo_fibroblast	ADH1B	3.96316e-09	-0.545804	-0.29649	-0.795117	1.07138e-07	Gene Expression	ENSG00000196616
ABCA8pos_WNT2Bpos_FOSlo_fibroblast	ZEB2	4.09803e-09	-0.313835	-0.215011	-0.412659	1.09317e-07	Gene Expression	ENSG00000169554
ABCA8pos_WNT2Bpos_FOSlo_fibroblast	BMP4	4.26987e-09	-0.274297	-0.121621	-0.426974	1.13152e-07	Gene Expression	ENSG00000125378
ABCA8pos_WNT2Bpos_FOSlo_fibroblast	EFEMP1	4.58691e-09	-0.35458	-0.201148	-0.508012	1.19974e-07	Gene Expression	ENSG00000115380
ABCA8pos_WNT2Bpos_FOSlo_fibroblast	UBB	4.81578e-09	-0.303891	-0.182439	-0.425343	1.24796e-07	Gene Expression	ENSG00000170315
ABCA8pos_WNT2Bpos_FOSlo_fibroblast	RPS5	5.11139e-09	-0.290598	-0.165001	-0.416194	1.30308e-07	Gene Expression	ENSG00000083845
ABCA8pos_WNT2Bpos_FOSlo_fibroblast	TIMP1	5.81899e-09	0.581566	0.763353	0.399778	1.43797e-07	Gene Expression	ENSG00000102265
ABCA8pos_WNT2Bpos_FOSlo_fibroblast	RACK1	6.1199e-09	-0.266539	-0.170475	-0.362604	1.485e-07	Gene Expression	ENSG00000204628
ABCA8pos_WNT2Bpos_FOSlo_fibroblast	TMEM176B	6.76331e-09	-0.281125	-0.149094	-0.413156	1.63129e-07	Gene Expression	ENSG00000106565
ABCA8pos_WNT2Bpos_FOSlo_fibroblast	NOP53	1.01449e-08	-0.269383	-0.183352	-0.355413	2.30867e-07	Gene Expression	ENSG00000105373
ABCA8pos_WNT2Bpos_FOSlo_fibroblast	CFH	2.0975e-08	-0.348206	-0.214346	-0.482066	4.40039e-07	Gene Expression	ENSG00000000971
ABCA8pos_WNT2Bpos_FOSlo_fibroblast	APOE	2.72761e-08	-0.546594	-0.180918	-0.912271	5.52102e-07	Gene Expression	ENSG00000130203
ABCA8pos_WNT2Bpos_FOSlo_fibroblast	FOS	2.92513e-08	-0.809753	-0.509276	-1.11023	5.89122e-07	Gene Expression	ENSG00000170345
ABCA8pos_WNT2Bpos_FOSlo_fibroblast	RBP1	3.10927e-08	-0.313875	-0.204336	-0.423413	6.23092e-07	Gene Expression	ENSG00000114115
ABCA8pos_WNT2Bpos_FOSlo_fibroblast	F3	8.29282e-08	0.378258	0.579777	0.176739	1.50466e-06	Gene Expression	ENSG00000117525
ABCA8pos_WNT2Bpos_FOSlo_fibroblast	COL14A1	9.53644e-08	-0.361609	-0.238756	-0.484462	1.69968e-06	Gene Expression	ENSG00000187955
ABCA8pos_WNT2Bpos_FOSlo_fibroblast	DCN	9.89307e-08	-0.514541	0.549095	-1.57818	1.75522e-06	Gene Expression	ENSG00000011465
ABCA8pos_WNT2Bpos_FOSlo_fibroblast	TPM2	1.29267e-07	0.282273	0.377801	0.186744	2.2063e-06	Gene Expression	ENSG00000198467
ABCA8pos_WNT2Bpos_FOSlo_fibroblast	PNRC1	1.66881e-07	-0.270867	-0.176319	-0.365415	2.76625e-06	Gene Expression	ENSG00000146278
ABCA8pos_WNT2Bpos_FOSlo_fibroblast	HSPA1A	2.12806e-07	-0.630184	-0.347853	-0.912515	3.4425e-06	Gene Expression	ENSG00000204389
ABCA8pos_WNT2Bpos_FOSlo_fibroblast	PLPP3	2.33795e-07	-0.365193	-0.230065	-0.50032	3.72224e-06	Gene Expression	ENSG00000162407
ABCA8pos_WNT2Bpos_FOSlo_fibroblast	CCL2	2.91356e-07	-0.622282	-0.322648	-0.921916	4.51377e-06	Gene Expression	ENSG00000108691
ABCA8pos_WNT2Bpos_FOSlo_fibroblast	LRP1	4.42974e-07	-0.266859	-0.16573	-0.367988	6.55338e-06	Gene Expression	ENSG00000123384
ABCA8pos_WNT2Bpos_FOSlo_fibroblast	RPS27	5.64549e-07	-0.268096	-0.1309	-0.405293	8.17987e-06	Gene Expression	ENSG00000177954
ABCA8pos_WNT2Bpos_FOSlo_fibroblast	TIMP3	5.88351e-07	-0.354727	-0.142818	-0.566636	8.44192e-06	Gene Expression	ENSG00000100234
ABCA8pos_WNT2Bpos_FOSlo_fibroblast	IGHA1	6.97635e-07	0.50476	0.71648	0.29304	9.7572e-06	Gene Expression	ENSG00000211895
ABCA8pos_WNT2Bpos_FOSlo_fibroblast	NEGR1	7.03764e-07	-0.267555	-0.160844	-0.374267	9.80887e-06	Gene Expression	ENSG00000172260
ABCA8pos_WNT2Bpos_FOSlo_fibroblast	CXCL1	9.0007e-07	0.510635	0.732547	0.288722	1.2166e-05	Gene Expression	ENSG00000163739
ABCA8pos_WNT2Bpos_FOSlo_fibroblast	KLF4	8.98464e-07	-0.432701	-0.241134	-0.624268	1.2166e-05	Gene Expression	ENSG00000136826
ABCA8pos_WNT2Bpos_FOSlo_fibroblast	TMEM176A	2.13817e-06	-0.305676	0.0648045	-0.676156	2.58635e-05	Gene Expression	ENSG00000002933
ABCA8pos_WNT2Bpos_FOSlo_fibroblast	CXCL14	2.4412e-06	-0.397813	0.0271928	-0.822818	2.85847e-05	Gene Expression	ENSG00000145824
ABCA8pos_WNT2Bpos_FOSlo_fibroblast	JUNB	4.15894e-06	-0.488115	-0.278807	-0.697423	4.52762e-05	Gene Expression	ENSG00000171223
ABCA8pos_WNT2Bpos_FOSlo_fibroblast	COL1A1	4.32235e-06	0.441152	0.622301	0.260002	4.65519e-05	Gene Expression	ENSG00000108821
ABCA8pos_WNT2Bpos_FOSlo_fibroblast	ZFP36L2	4.45098e-06	-0.326283	-0.195546	-0.457019	4.7669e-05	Gene Expression	ENSG00000152518
ABCA8pos_WNT2Bpos_FOSlo_fibroblast	PLAU	4.78963e-06	0.279403	0.393876	0.164929	5.06368e-05	Gene Expression	ENSG00000122861
ABCA8pos_WNT2Bpos_FOSlo_fibroblast	GPX3	5.72521e-06	-0.331948	-0.179527	-0.484369	5.87362e-05	Gene Expression	ENSG00000211445
ABCA8pos_WNT2Bpos_FOSlo_fibroblast	TCF21	9.9254e-06	-0.354304	-0.196257	-0.51235	9.51893e-05	Gene Expression	ENSG00000118526
ABCA8pos_WNT2Bpos_FOSlo_fibroblast	HSP90AA1	1.12231e-05	-0.406062	-0.201019	-0.611106	0.000106009	Gene Expression	ENSG00000080824
ABCA8pos_WNT2Bpos_FOSlo_fibroblast	COL18A1	1.54581e-05	0.27373	0.409573	0.137888	0.000139609	Gene Expression	ENSG00000182871
ABCA8pos_WNT2Bpos_FOSlo_fibroblast	MT-ND5	1.83654e-05	0.33753	0.475562	0.199498	0.000161872	Gene Expression	ENSG00000198786
ABCA8pos_WNT2Bpos_FOSlo_fibroblast	IGFBP5	2.25997e-05	0.587205	0.858677	0.315734	0.000190955	Gene Expression	ENSG00000115461
ABCA8pos_WNT2Bpos_FOSlo_fibroblast	EGR1	2.73511e-05	-0.569979	-0.321288	-0.81867	0.000220782	Gene Expression	ENSG00000120738
ABCA8pos_WNT2Bpos_FOSlo_fibroblast	ZFP36	2.83689e-05	-0.495603	-0.272263	-0.718943	0.000227629	Gene Expression	ENSG00000128016
ABCA8pos_WNT2Bpos_FOSlo_fibroblast	VCAN	4.79035e-05	-0.309901	-0.070558	-0.549244	0.000353771	Gene Expression	ENSG00000038427
ABCA8pos_WNT2Bpos_FOSlo_fibroblast	MT-CYB	5.85584e-05	0.311483	0.441087	0.181879	0.000421955	Gene Expression	ENSG00000198727
ABCA8pos_WNT2Bpos_FOSlo_fibroblast	PTGDS	6.11332e-05	0.302674	0.54791	0.0574373	0.000435831	Gene Expression	ENSG00000107317
ABCA8pos_WNT2Bpos_FOSlo_fibroblast	NFKBIA	6.17222e-05	-0.365612	-0.20174	-0.529485	0.000439253	Gene Expression	ENSG00000100906
ABCA8pos_WNT2Bpos_FOSlo_fibroblast	MT-ND1	9.95801e-05	0.355189	0.508921	0.201457	0.000655406	Gene Expression	ENSG00000198888
ABCA8pos_WNT2Bpos_FOSlo_fibroblast	HLA-A	0.000191281	0.26794	0.39447	0.141411	0.0011086	Gene Expression	ENSG00000206503
ABCA8pos_WNT2Bpos_FOSlo_fibroblast	CCL8	0.000289931	-0.371608	-0.0229535	-0.720263	0.00156129	Gene Expression	ENSG00000108700
ABCA8pos_WNT2Bpos_FOSlo_fibroblast	MT-ND2	0.000327609	0.299791	0.44738	0.152201	0.00170053	Gene Expression	ENSG00000198763
ABCA8pos_WNT2Bpos_FOSlo_fibroblast	IRF1	0.000337094	-0.38846	-0.191747	-0.585173	0.00173856	Gene Expression	ENSG00000125347
ABCA8pos_WNT2Bpos_FOSlo_fibroblast	HLA-B	0.000426025	0.273994	0.408559	0.139428	0.00208727	Gene Expression	ENSG00000234745
ABCA8pos_WNT2Bpos_FOSlo_fibroblast	TNXB	0.00156007	-0.283912	-0.104396	-0.463428	0.0056409	Gene Expression	ENSG00000168477
ABCA8pos_WNT2Bpos_FOSlo_fibroblast	HSPA1B	0.00189899	-0.374486	-0.134648	-0.614323	0.00657707	Gene Expression	ENSG00000204388
ABCA8pos_WNT2Bpos_FOSlo_fibroblast	JUN	0.00249408	-0.442336	-0.196662	-0.688009	0.00812796	Gene Expression	ENSG00000177606
ABCA8pos_WNT2Bpos_FOSlo_fibroblast	CCL13	0.00279044	-0.364261	0.0245211	-0.753043	0.00883639	Gene Expression	ENSG00000181374
ABCA8pos_WNT2Bpos_FOSlo_fibroblast	S100A4	0.0119105	-0.298914	-0.085461	-0.512366	0.0259888	Gene Expression	ENSG00000196154
Arterial_endothelium	CAV1	5.60409e-26	-0.567834	-0.446364	-0.689305	3.1467e-22	Gene Expression	ENSG00000105974
Arterial_endothelium	BTG2	2.47677e-20	-0.334172	-0.235819	-0.432525	6.95354e-17	Gene Expression	ENSG00000159388
Arterial_endothelium	CAV2	1.63117e-19	-0.303008	-0.240329	-0.365687	3.053e-16	Gene Expression	ENSG00000105971
Arterial_endothelium	GSN	3.97376e-19	-0.51343	-0.376894	-0.649967	5.57816e-16	Gene Expression	ENSG00000148180
Arterial_endothelium	TUBA1B	5.46641e-18	-0.276841	-0.214429	-0.339253	6.13877e-15	Gene Expression	ENSG00000123416
Arterial_endothelium	IGFBP4	7.63178e-18	-0.414937	-0.294722	-0.535152	7.14207e-15	Gene Expression	ENSG00000141753
Arterial_endothelium	FABP5	1.72602e-16	-1.14291	-0.730116	-1.55571	1.38452e-13	Gene Expression	ENSG00000164687
Arterial_endothelium	IGKC	4.89473e-16	1.1795	1.5877	0.7713	3.05377e-13	Gene Expression	ENSG00000211592
Arterial_endothelium	CAVIN2	1.18185e-15	-0.475349	-0.363551	-0.587147	6.63609e-13	Gene Expression	ENSG00000168497
Arterial_endothelium	CD36	2.1528e-15	-0.950039	-0.506194	-1.39388	1.0989e-12	Gene Expression	ENSG00000135218
Arterial_endothelium	CA4	4.86565e-15	-0.338857	-0.00459861	-0.673116	2.00079e-12	Gene Expression	ENSG00000167434
Arterial_endothelium	LIFR	4.98862e-15	-0.462989	-0.304424	-0.621554	2.00079e-12	Gene Expression	ENSG00000113594
Arterial_endothelium	MGLL	7.38566e-15	-0.362712	-0.270107	-0.455316	2.7647e-12	Gene Expression	ENSG00000074416
Arterial_endothelium	HSPG2	1.1677e-14	0.388612	0.496015	0.281209	3.64259e-12	Gene Expression	ENSG00000142798
Arterial_endothelium	TXNIP	1.3179e-14	-0.640609	-0.450289	-0.830929	3.89475e-12	Gene Expression	ENSG00000265972
Arterial_endothelium	PLAT	2.4126e-14	-0.574254	-0.392325	-0.756183	6.15762e-12	Gene Expression	ENSG00000104368
Arterial_endothelium	AHNAK	3.92518e-14	-0.270427	-0.19674	-0.344114	9.18328e-12	Gene Expression	ENSG00000124942
Arterial_endothelium	ADIRF	5.10655e-14	-0.478922	-0.295159	-0.662685	1.14693e-11	Gene Expression	ENSG00000148671
Arterial_endothelium	TACC1	5.48283e-14	-0.356163	-0.268393	-0.443934	1.18408e-11	Gene Expression	ENSG00000147526
Arterial_endothelium	HLA-E	1.22205e-13	-0.309195	-0.219679	-0.39871	2.21349e-11	Gene Expression	ENSG00000204592
Arterial_endothelium	FCN3	2.40448e-13	0.289891	0.489376	0.0904053	3.97093e-11	Gene Expression	ENSG00000142748
Arterial_endothelium	CD320	4.21299e-13	-0.776331	-0.550843	-1.00182	6.57109e-11	Gene Expression	ENSG00000167775
Arterial_endothelium	ENPP2	1.05616e-12	-0.647137	-0.451826	-0.842447	1.52061e-10	Gene Expression	ENSG00000136960
Arterial_endothelium	IGFBP2	1.29337e-12	-0.311963	-0.217115	-0.40681	1.77128e-10	Gene Expression	ENSG00000115457
Arterial_endothelium	TUBB4B	1.83945e-12	-0.272273	-0.198801	-0.345745	2.45917e-10	Gene Expression	ENSG00000188229
Arterial_endothelium	SPARCL1	2.28607e-12	-0.296266	-0.171015	-0.421516	2.85251e-10	Gene Expression	ENSG00000152583
Arterial_endothelium	EIF1	3.44304e-12	-0.28701	-0.185653	-0.388367	4.20276e-10	Gene Expression	ENSG00000173812
Arterial_endothelium	IGHG3	4.89199e-12	0.318414	0.782357	-0.145529	5.84437e-10	Gene Expression	ENSG00000211897
Arterial_endothelium	IGLC2	3.70969e-11	0.302153	0.593856	0.0104506	3.59136e-09	Gene Expression	ENSG00000211677
Arterial_endothelium	JUN	3.68774e-11	-0.77289	-0.507798	-1.03798	3.59136e-09	Gene Expression	ENSG00000177606
Arterial_endothelium	IER2	3.61109e-10	-0.504864	-0.347031	-0.662697	2.81615e-08	Gene Expression	ENSG00000160888
Arterial_endothelium	APOLD1	2.03395e-09	-0.345302	-0.219197	-0.471407	1.22029e-07	Gene Expression	ENSG00000178878
Arterial_endothelium	UBB	2.72258e-09	-0.283315	-0.185875	-0.380755	1.55992e-07	Gene Expression	ENSG00000170315
Arterial_endothelium	DNAJB1	3.09913e-09	-0.544886	-0.353542	-0.736229	1.70604e-07	Gene Expression	ENSG00000132002
Arterial_endothelium	GADD45B	3.39812e-09	-0.413974	-0.270434	-0.557514	1.81718e-07	Gene Expression	ENSG00000099860
Arterial_endothelium	NR4A1	1.15895e-08	-0.378065	-0.244542	-0.511588	5.20601e-07	Gene Expression	ENSG00000123358
Arterial_endothelium	COL4A1	1.57427e-08	0.383065	0.511861	0.254268	6.74775e-07	Gene Expression	ENSG00000187498
Arterial_endothelium	SLC9A3R2	2.2116e-08	-0.335026	-0.202325	-0.467727	8.9339e-07	Gene Expression	ENSG00000065054
Arterial_endothelium	H3F3B	3.17892e-08	-0.32971	-0.209871	-0.449549	1.15907e-06	Gene Expression	ENSG00000132475
Arterial_endothelium	KLF4	3.96492e-08	-0.471229	-0.286266	-0.656193	1.37749e-06	Gene Expression	ENSG00000136826
Arterial_endothelium	ATF3	4.89551e-08	-0.4037	-0.195171	-0.61223	1.66673e-06	Gene Expression	ENSG00000162772
Arterial_endothelium	INSR	5.16555e-08	0.316772	0.425712	0.207831	1.74726e-06	Gene Expression	ENSG00000171105
Arterial_endothelium	CLDN5	6.41375e-08	-0.384196	-0.252751	-0.515641	2.02321e-06	Gene Expression	ENSG00000184113
Arterial_endothelium	EGR1	1.00214e-07	-0.595018	-0.360725	-0.829312	2.87091e-06	Gene Expression	ENSG00000120738
Arterial_endothelium	COL4A2	1.08488e-07	0.299755	0.404322	0.195188	3.09217e-06	Gene Expression	ENSG00000134871
Arterial_endothelium	IGHA1	1.57108e-07	0.472184	0.671075	0.273292	4.22086e-06	Gene Expression	ENSG00000211895
Arterial_endothelium	DUSP1	1.71589e-07	-0.442641	-0.262512	-0.622771	4.54467e-06	Gene Expression	ENSG00000120129
Arterial_endothelium	PCDH17	6.86244e-07	0.266616	0.373113	0.160119	1.48813e-05	Gene Expression	ENSG00000118946
Arterial_endothelium	ENG	7.04714e-07	0.264065	0.361112	0.167019	1.52191e-05	Gene Expression	ENSG00000106991
Arterial_endothelium	CTGF	8.74491e-07	-0.283918	-0.173304	-0.394531	1.80524e-05	Gene Expression	ENSG00000118523
Arterial_endothelium	HSPA1A	1.13196e-06	-0.653052	-0.366505	-0.939599	2.26584e-05	Gene Expression	ENSG00000204389
Arterial_endothelium	KLF2	1.32726e-06	-0.403791	-0.232624	-0.574957	2.6058e-05	Gene Expression	ENSG00000127528
Arterial_endothelium	FOS	3.43896e-06	-0.585851	-0.315118	-0.856585	5.67934e-05	Gene Expression	ENSG00000170345
Arterial_endothelium	VWF	5.0644e-06	0.326766	0.450891	0.20264	7.87717e-05	Gene Expression	ENSG00000110799
Arterial_endothelium	JUNB	5.55575e-06	-0.421424	-0.234886	-0.607961	8.50014e-05	Gene Expression	ENSG00000171223
Arterial_endothelium	SPARC	3.46351e-05	0.29561	0.419395	0.171825	0.000405158	Gene Expression	ENSG00000113140
Arterial_endothelium	HES1	5.17635e-05	-0.386007	-0.180594	-0.59142	0.000551521	Gene Expression	ENSG00000114315
Arterial_endothelium	JUND	6.28581e-05	-0.341766	-0.180988	-0.502543	0.000641582	Gene Expression	ENSG00000130522
Arterial_endothelium	HSPA1B	8.33346e-05	-0.426021	-0.205653	-0.646389	0.000808159	Gene Expression	ENSG00000204388
Arterial_endothelium	FOSB	9.26606e-05	-0.478904	-0.238502	-0.719305	0.000883343	Gene Expression	ENSG00000125740
Arterial_endothelium	ZFP36	0.000310688	-0.397849	-0.187748	-0.60795	0.00231061	Gene Expression	ENSG00000128016
Arterial_endothelium	TIMP3	0.000934519	-0.289995	-0.130453	-0.449538	0.00565864	Gene Expression	ENSG00000100234
Arterial_endothelium	AQP1	0.00194757	0.284415	0.443979	0.124851	0.00995053	Gene Expression	ENSG00000240583
C1Qhi_IL1Bhi_macro	TYMP	3.85126e-18	0.929456	1.1893	0.669611	1.88904e-14	Gene Expression	ENSG00000025708
C1Qhi_IL1Bhi_macro	RPLP0	7.54549e-15	-0.46046	-0.337791	-0.58313	1.85053e-11	Gene Expression	ENSG00000089157
C1Qhi_IL1Bhi_macro	CST3	1.25631e-14	-0.970587	-0.759764	-1.18141	2.05407e-11	Gene Expression	ENSG00000101439
C1Qhi_IL1Bhi_macro	IGKC	1.63524e-13	1.28906	1.75326	0.82487	2.00522e-10	Gene Expression	ENSG00000211592
C1Qhi_IL1Bhi_macro	RPS6	1.33618e-12	-0.415762	-0.284695	-0.546828	1.31079e-09	Gene Expression	ENSG00000137154
C1Qhi_IL1Bhi_macro	FCER1A	1.96846e-12	-0.74607	-0.0406338	-1.45151	1.60922e-09	Gene Expression	ENSG00000179639
C1Qhi_IL1Bhi_macro	RPL3	3.20904e-12	-0.420776	-0.288601	-0.552952	2.24862e-09	Gene Expression	ENSG00000100316
C1Qhi_IL1Bhi_macro	CTSB	8.07991e-12	0.562854	0.750533	0.375176	4.41998e-09	Gene Expression	ENSG00000164733
C1Qhi_IL1Bhi_macro	HLA-DPB1	8.11005e-12	-0.59247	-0.428442	-0.756499	4.41998e-09	Gene Expression	ENSG00000223865
C1Qhi_IL1Bhi_macro	NPM1	9.51657e-12	-0.354399	-0.24106	-0.467737	4.66788e-09	Gene Expression	ENSG00000181163
C1Qhi_IL1Bhi_macro	NAP1L1	7.01294e-11	-0.430033	-0.292516	-0.56755	3.12713e-08	Gene Expression	ENSG00000187109
C1Qhi_IL1Bhi_macro	WARS	8.6435e-11	0.469874	0.646929	0.29282	3.53303e-08	Gene Expression	ENSG00000140105
C1Qhi_IL1Bhi_macro	HLA-DPA1	1.05187e-10	-0.676323	-0.494318	-0.858328	3.9688e-08	Gene Expression	ENSG00000231389
C1Qhi_IL1Bhi_macro	HLA-DMA	1.33405e-10	-0.351811	-0.258075	-0.445547	4.54708e-08	Gene Expression	ENSG00000204257
C1Qhi_IL1Bhi_macro	RPL23A	1.48325e-10	-0.27684	-0.160041	-0.393638	4.54708e-08	Gene Expression	ENSG00000198242
C1Qhi_IL1Bhi_macro	S100A9	1.44201e-10	0.925798	1.67983	0.17177	4.54708e-08	Gene Expression	ENSG00000163220
C1Qhi_IL1Bhi_macro	AXL	1.95512e-10	-0.466539	-0.219641	-0.713438	5.6411e-08	Gene Expression	ENSG00000167601
C1Qhi_IL1Bhi_macro	A2M	5.02804e-10	-0.553525	-0.37636	-0.730689	1.37014e-07	Gene Expression	ENSG00000175899
C1Qhi_IL1Bhi_macro	EEF1B2	5.66096e-10	-0.338979	-0.220489	-0.457469	1.46142e-07	Gene Expression	ENSG00000114942
C1Qhi_IL1Bhi_macro	CD74	1.02711e-09	-0.534782	-0.385969	-0.683595	2.51899e-07	Gene Expression	ENSG00000019582
C1Qhi_IL1Bhi_macro	RPL5	1.10701e-09	-0.421796	-0.282922	-0.56067	2.58566e-07	Gene Expression	ENSG00000122406
C1Qhi_IL1Bhi_macro	SLC40A1	1.46024e-09	-0.625704	-0.411237	-0.84017	3.25568e-07	Gene Expression	ENSG00000138449
C1Qhi_IL1Bhi_macro	RACK1	1.74386e-09	-0.299058	-0.184122	-0.413994	3.71898e-07	Gene Expression	ENSG00000204628
C1Qhi_IL1Bhi_macro	CLEC10A	2.30609e-09	-0.511907	-0.348901	-0.674914	4.71308e-07	Gene Expression	ENSG00000132514
C1Qhi_IL1Bhi_macro	HLA-DQA1	2.58516e-09	-0.523211	-0.373436	-0.672986	5.07208e-07	Gene Expression	ENSG00000196735
C1Qhi_IL1Bhi_macro	STAT1	2.87059e-09	0.432158	0.662122	0.202195	5.41548e-07	Gene Expression	ENSG00000115415
C1Qhi_IL1Bhi_macro	RPS8	3.86657e-09	-0.386273	-0.247653	-0.524893	7.02427e-07	Gene Expression	ENSG00000142937
C1Qhi_IL1Bhi_macro	RPL31	5.06592e-09	-0.441463	-0.293628	-0.589298	8.87441e-07	Gene Expression	ENSG00000071082
C1Qhi_IL1Bhi_macro	RPL11	5.55107e-09	-0.316545	-0.200481	-0.432608	9.204e-07	Gene Expression	ENSG00000142676
C1Qhi_IL1Bhi_macro	RPL4	5.62936e-09	-0.28114	-0.185064	-0.377216	9.204e-07	Gene Expression	ENSG00000174444
C1Qhi_IL1Bhi_macro	CTSL	7.05848e-09	0.448672	0.60121	0.296135	1.06836e-06	Gene Expression	ENSG00000135047
C1Qhi_IL1Bhi_macro	RPL27A	7.1782e-09	-0.326214	-0.190792	-0.461636	1.06836e-06	Gene Expression	ENSG00000166441
C1Qhi_IL1Bhi_macro	RPS2	7.18771e-09	-0.346368	-0.212555	-0.480181	1.06836e-06	Gene Expression	ENSG00000140988
C1Qhi_IL1Bhi_macro	VAMP5	1.1661e-08	0.416216	0.63281	0.199623	1.68227e-06	Gene Expression	ENSG00000168899
C1Qhi_IL1Bhi_macro	IL1B	1.66259e-08	-0.716504	-0.386335	-1.04667	2.17526e-06	Gene Expression	ENSG00000125538
C1Qhi_IL1Bhi_macro	RPL32	1.68522e-08	-0.349296	-0.221326	-0.477267	2.17526e-06	Gene Expression	ENSG00000144713
C1Qhi_IL1Bhi_macro	CALM2	2.02212e-08	-0.291974	-0.193222	-0.390726	2.47963e-06	Gene Expression	ENSG00000143933
C1Qhi_IL1Bhi_macro	ATOX1	2.34323e-08	0.428792	0.582249	0.275335	2.53291e-06	Gene Expression	ENSG00000177556
C1Qhi_IL1Bhi_macro	GLUL	2.22276e-08	0.503942	0.71899	0.288894	2.53291e-06	Gene Expression	ENSG00000135821
C1Qhi_IL1Bhi_macro	HLA-DQB1	2.15108e-08	-0.542278	-0.366132	-0.718424	2.53291e-06	Gene Expression	ENSG00000179344
C1Qhi_IL1Bhi_macro	PSME2	2.31223e-08	0.437012	0.584685	0.28934	2.53291e-06	Gene Expression	ENSG00000100911
C1Qhi_IL1Bhi_macro	RPS18	2.37541e-08	-0.435542	-0.286628	-0.584457	2.53291e-06	Gene Expression	ENSG00000231500
C1Qhi_IL1Bhi_macro	RPL23	2.60453e-08	-0.332394	-0.210473	-0.454316	2.71814e-06	Gene Expression	ENSG00000125691
C1Qhi_IL1Bhi_macro	SOCS3	3.45111e-08	0.454208	0.607257	0.301159	3.45463e-06	Gene Expression	ENSG00000184557
C1Qhi_IL1Bhi_macro	IFITM3	3.63912e-08	0.386559	0.552667	0.220451	3.56998e-06	Gene Expression	ENSG00000142089
C1Qhi_IL1Bhi_macro	CTSC	4.07286e-08	0.589234	0.84384	0.334628	3.8418e-06	Gene Expression	ENSG00000109861
C1Qhi_IL1Bhi_macro	BASP1	4.42148e-08	0.34025	0.531525	0.148975	4.01618e-06	Gene Expression	ENSG00000176788
C1Qhi_IL1Bhi_macro	TSC22D3	4.60158e-08	0.36294	0.482311	0.243569	4.10377e-06	Gene Expression	ENSG00000157514
C1Qhi_IL1Bhi_macro	IGHG3	5.26743e-08	0.43978	1.18809	-0.308528	4.6137e-06	Gene Expression	ENSG00000211897
C1Qhi_IL1Bhi_macro	TIMP1	6.50714e-08	0.591735	0.793218	0.390252	5.50302e-06	Gene Expression	ENSG00000102265
C1Qhi_IL1Bhi_macro	RPS5	7.96444e-08	-0.316819	-0.19804	-0.435599	6.62128e-06	Gene Expression	ENSG00000083845
C1Qhi_IL1Bhi_macro	HLA-DRB1	8.58287e-08	-0.458338	-0.316989	-0.599686	7.0165e-06	Gene Expression	ENSG00000196126
C1Qhi_IL1Bhi_macro	IGF1	1.09115e-07	-0.428109	-0.211563	-0.644655	8.7739e-06	Gene Expression	ENSG00000017427
C1Qhi_IL1Bhi_macro	RPS3A	1.14597e-07	-0.388307	-0.245971	-0.530643	9.06612e-06	Gene Expression	ENSG00000145425
C1Qhi_IL1Bhi_macro	LSP1	1.31051e-07	-0.42261	-0.254666	-0.590554	1.02033e-05	Gene Expression	ENSG00000130592
C1Qhi_IL1Bhi_macro	EEF1A1	1.74762e-07	-0.32673	-0.212955	-0.440505	1.2988e-05	Gene Expression	ENSG00000156508
C1Qhi_IL1Bhi_macro	SAT1	1.85636e-07	0.401445	0.534076	0.268813	1.35902e-05	Gene Expression	ENSG00000130066
C1Qhi_IL1Bhi_macro	MT2A	1.95056e-07	0.463825	0.687038	0.240612	1.40698e-05	Gene Expression	ENSG00000125148
C1Qhi_IL1Bhi_macro	ITM2B	2.1974e-07	-0.375851	-0.23295	-0.518752	1.56207e-05	Gene Expression	ENSG00000136156
C1Qhi_IL1Bhi_macro	RPL37A	2.39815e-07	-0.331385	-0.207104	-0.455665	1.68042e-05	Gene Expression	ENSG00000197756
C1Qhi_IL1Bhi_macro	CCND2	2.49612e-07	-0.26368	-0.0992098	-0.428149	1.72443e-05	Gene Expression	ENSG00000118971
C1Qhi_IL1Bhi_macro	RPS14	2.73392e-07	-0.397711	-0.259729	-0.535693	1.83697e-05	Gene Expression	ENSG00000164587
C1Qhi_IL1Bhi_macro	RPS23	3.17314e-07	-0.308597	-0.177399	-0.439795	2.10328e-05	Gene Expression	ENSG00000186468
C1Qhi_IL1Bhi_macro	REL	3.32972e-07	-0.40361	-0.249231	-0.557989	2.17764e-05	Gene Expression	ENSG00000162924
C1Qhi_IL1Bhi_macro	RPL10A	3.90098e-07	-0.341413	-0.222306	-0.460519	2.45312e-05	Gene Expression	ENSG00000198755
C1Qhi_IL1Bhi_macro	RPS4X	3.88317e-07	-0.338956	-0.21194	-0.465973	2.45312e-05	Gene Expression	ENSG00000198034
C1Qhi_IL1Bhi_macro	KYNU	4.09083e-07	0.30387	0.424026	0.183713	2.53994e-05	Gene Expression	ENSG00000115919
C1Qhi_IL1Bhi_macro	RPL7A	4.38545e-07	-0.331529	-0.207504	-0.455553	2.65564e-05	Gene Expression	ENSG00000148303
C1Qhi_IL1Bhi_macro	RPL29	5.20567e-07	-0.298756	-0.165099	-0.432413	3.07668e-05	Gene Expression	ENSG00000162244
C1Qhi_IL1Bhi_macro	SOD2	5.2062e-07	0.450302	0.614675	0.285929	3.07668e-05	Gene Expression	ENSG00000112096
C1Qhi_IL1Bhi_macro	PLA2G7	5.55134e-07	0.425392	0.581296	0.269487	3.24158e-05	Gene Expression	ENSG00000146070
C1Qhi_IL1Bhi_macro	RPS3	5.78208e-07	-0.345104	-0.20586	-0.484349	3.3366e-05	Gene Expression	ENSG00000149273
C1Qhi_IL1Bhi_macro	RPS10	5.98854e-07	-0.363459	-0.208871	-0.518046	3.3763e-05	Gene Expression	ENSG00000124614
C1Qhi_IL1Bhi_macro	LMNA	6.49052e-07	-0.62683	-0.283237	-0.970422	3.61773e-05	Gene Expression	ENSG00000160789
C1Qhi_IL1Bhi_macro	PABPC1	6.77766e-07	-0.316456	-0.198192	-0.43472	3.73533e-05	Gene Expression	ENSG00000070756
C1Qhi_IL1Bhi_macro	VMP1	6.96712e-07	0.405286	0.555826	0.254746	3.75535e-05	Gene Expression	ENSG00000062716
C1Qhi_IL1Bhi_macro	FCGRT	7.89824e-07	-0.308363	-0.188605	-0.428121	4.16569e-05	Gene Expression	ENSG00000104870
C1Qhi_IL1Bhi_macro	FXYD5	8.10138e-07	-0.287771	-0.167992	-0.40755	4.20034e-05	Gene Expression	ENSG00000089327
C1Qhi_IL1Bhi_macro	RPSA	9.00812e-07	-0.291056	-0.175169	-0.406944	4.60259e-05	Gene Expression	ENSG00000168028
C1Qhi_IL1Bhi_macro	RPL13A	1.12549e-06	-0.343629	-0.210973	-0.476286	5.57628e-05	Gene Expression	ENSG00000142541
C1Qhi_IL1Bhi_macro	ATP6V0E1	1.21481e-06	0.29806	0.42831	0.16781	5.95867e-05	Gene Expression	ENSG00000113732
C1Qhi_IL1Bhi_macro	MMP19	1.25451e-06	0.357661	0.498676	0.216647	6.09244e-05	Gene Expression	ENSG00000123342
C1Qhi_IL1Bhi_macro	FILIP1L	1.3363e-06	-0.401831	-0.124215	-0.679448	6.42602e-05	Gene Expression	ENSG00000168386
C1Qhi_IL1Bhi_macro	SELENOP	1.46263e-06	-0.763817	-0.34291	-1.18472	6.96525e-05	Gene Expression	ENSG00000250722
C1Qhi_IL1Bhi_macro	LAP3	1.95555e-06	0.278783	0.418606	0.13896	8.8873e-05	Gene Expression	ENSG00000002549
C1Qhi_IL1Bhi_macro	PHACTR1	1.95684e-06	-0.341536	-0.207709	-0.475362	8.8873e-05	Gene Expression	ENSG00000112137
C1Qhi_IL1Bhi_macro	TAGLN2	2.98503e-06	-0.328378	-0.196566	-0.46019	0.000130728	Gene Expression	ENSG00000158710
C1Qhi_IL1Bhi_macro	CD9	3.08681e-06	-0.283413	-0.0726856	-0.494141	0.000133989	Gene Expression	ENSG00000010278
C1Qhi_IL1Bhi_macro	RPL26	3.40362e-06	-0.327023	-0.18676	-0.467286	0.000146445	Gene Expression	ENSG00000161970
C1Qhi_IL1Bhi_macro	ITM2C	3.43928e-06	-0.268231	-0.0739127	-0.462549	0.000146693	Gene Expression	ENSG00000135916
C1Qhi_IL1Bhi_macro	RPS21	3.64773e-06	-0.27551	-0.152643	-0.398378	0.000154243	Gene Expression	ENSG00000171858
C1Qhi_IL1Bhi_macro	CPVL	3.77103e-06	-0.359583	-0.210461	-0.508704	0.000158093	Gene Expression	ENSG00000106066
C1Qhi_IL1Bhi_macro	GBP1	4.1114e-06	0.349728	0.558054	0.141401	0.000170902	Gene Expression	ENSG00000117228
C1Qhi_IL1Bhi_macro	IGLC2	4.35282e-06	0.362609	0.605465	0.119754	0.000179417	Gene Expression	ENSG00000211677
C1Qhi_IL1Bhi_macro	RPL10	4.55712e-06	-0.343589	-0.205611	-0.481567	0.000182717	Gene Expression	ENSG00000147403
C1Qhi_IL1Bhi_macro	DDX5	4.84825e-06	-0.271501	-0.168284	-0.374718	0.00018725	Gene Expression	ENSG00000108654
C1Qhi_IL1Bhi_macro	GK	4.81907e-06	0.272622	0.414265	0.13098	0.00018725	Gene Expression	ENSG00000198814
C1Qhi_IL1Bhi_macro	PLD4	4.96739e-06	-0.264015	-0.108306	-0.419724	0.000190352	Gene Expression	ENSG00000166428
C1Qhi_IL1Bhi_macro	RPL6	5.02079e-06	-0.274706	-0.164597	-0.384814	0.000190907	Gene Expression	ENSG00000089009
C1Qhi_IL1Bhi_macro	EZR	6.5334e-06	-0.316748	-0.190354	-0.443142	0.000239152	Gene Expression	ENSG00000092820
C1Qhi_IL1Bhi_macro	THBS1	6.77017e-06	0.687736	1.00526	0.370216	0.000245983	Gene Expression	ENSG00000137801
C1Qhi_IL1Bhi_macro	SH3BGRL3	7.28547e-06	0.371991	0.523356	0.220625	0.000258951	Gene Expression	ENSG00000142669
C1Qhi_IL1Bhi_macro	DNASE1L3	8.17586e-06	-0.667714	-0.365795	-0.969633	0.000288508	Gene Expression	ENSG00000163687
C1Qhi_IL1Bhi_macro	YWHAH	8.68149e-06	-0.265286	-0.128729	-0.401842	0.000302005	Gene Expression	ENSG00000128245
C1Qhi_IL1Bhi_macro	C4orf48	9.33628e-06	0.291462	0.419821	0.163102	0.000320241	Gene Expression	ENSG00000243449
C1Qhi_IL1Bhi_macro	RPLP1	1.12182e-05	-0.282909	-0.177023	-0.388794	0.000379485	Gene Expression	ENSG00000137818
C1Qhi_IL1Bhi_macro	S100B	1.22307e-05	0.291074	0.50582	0.0763269	0.000405349	Gene Expression	ENSG00000160307
C1Qhi_IL1Bhi_macro	MYADM	1.3937e-05	-0.364471	-0.211366	-0.517577	0.000452723	Gene Expression	ENSG00000179820
C1Qhi_IL1Bhi_macro	DUSP6	1.60793e-05	0.393145	0.595689	0.190601	0.000518874	Gene Expression	ENSG00000139318
C1Qhi_IL1Bhi_macro	GATM	1.66296e-05	-0.276088	-0.130209	-0.421966	0.000529662	Gene Expression	ENSG00000171766
C1Qhi_IL1Bhi_macro	MARCKS	2.04931e-05	-0.302515	-0.15502	-0.450011	0.00062824	Gene Expression	ENSG00000277443
C1Qhi_IL1Bhi_macro	TXN	2.8108e-05	0.394811	0.56578	0.223841	0.000835575	Gene Expression	ENSG00000136810
C1Qhi_IL1Bhi_macro	KDM6B	3.27018e-05	-0.274048	-0.146503	-0.401592	0.000949126	Gene Expression	ENSG00000132510
C1Qhi_IL1Bhi_macro	CYBA	3.45547e-05	0.284397	0.404458	0.164337	0.000997006	Gene Expression	ENSG00000051523
C1Qhi_IL1Bhi_macro	ATP6V1F	3.49705e-05	0.267953	0.394059	0.141846	0.0010031	Gene Expression	ENSG00000128524
C1Qhi_IL1Bhi_macro	TMEM123	4.33926e-05	-0.267952	-0.144411	-0.391493	0.00116945	Gene Expression	ENSG00000152558
C1Qhi_IL1Bhi_macro	RPL34	4.70673e-05	-0.336681	-0.186012	-0.48735	0.00124121	Gene Expression	ENSG00000109475
C1Qhi_IL1Bhi_macro	RPS20	5.03767e-05	-0.283064	-0.141094	-0.425033	0.0013074	Gene Expression	ENSG00000008988
C1Qhi_IL1Bhi_macro	NEAT1	5.50562e-05	0.40021	0.579591	0.220829	0.00138488	Gene Expression	ENSG00000245532
C1Qhi_IL1Bhi_macro	IGHA1	9.31143e-05	0.505346	0.780168	0.230524	0.00218529	Gene Expression	ENSG00000211895
C1Qhi_IL1Bhi_macro	ID2	9.77444e-05	-0.297916	-0.160845	-0.434986	0.00228303	Gene Expression	ENSG00000115738
C1Qhi_IL1Bhi_macro	VIM	0.00010809	-0.356793	-0.187791	-0.525796	0.00246596	Gene Expression	ENSG00000026025
C1Qhi_IL1Bhi_macro	IL7R	0.000124713	0.309744	0.596398	0.0230893	0.00275549	Gene Expression	ENSG00000168685
C1Qhi_IL1Bhi_macro	TMSB10	0.000139726	0.345167	0.501761	0.188573	0.00297981	Gene Expression	ENSG00000034510
C1Qhi_IL1Bhi_macro	RPL37	0.000219587	-0.311963	-0.171558	-0.452369	0.00430829	Gene Expression	ENSG00000145592
C1Qhi_IL1Bhi_macro	CXCL9	0.000232127	0.425222	1.04013	-0.18969	0.00446503	Gene Expression	ENSG00000138755
C1Qhi_IL1Bhi_macro	PRDX1	0.000234195	0.315586	0.483664	0.147508	0.00446975	Gene Expression	ENSG00000117450
C1Qhi_IL1Bhi_macro	TMEM176B	0.000236407	0.306278	0.449424	0.163132	0.00447713	Gene Expression	ENSG00000106565
C1Qhi_IL1Bhi_macro	PPP1R15A	0.000260548	-0.281676	-0.145492	-0.41786	0.00486589	Gene Expression	ENSG00000087074
C1Qhi_IL1Bhi_macro	RPS29	0.000262647	-0.283667	-0.14893	-0.418404	0.00486589	Gene Expression	ENSG00000213741
C1Qhi_IL1Bhi_macro	FCGR3A	0.000294753	0.316008	0.596637	0.0353789	0.00533491	Gene Expression	ENSG00000203747
C1Qhi_IL1Bhi_macro	EGR2	0.000319546	0.31741	0.48617	0.14865	0.00569954	Gene Expression	ENSG00000122877
C1Qhi_IL1Bhi_macro	ATP1B3	0.00034607	0.289877	0.437266	0.142488	0.00612806	Gene Expression	ENSG00000069849
C1Qhi_IL1Bhi_macro	MMP12	0.000451297	0.531062	0.884947	0.177177	0.00773989	Gene Expression	ENSG00000262406
C1Qhi_IL1Bhi_macro	ISG15	0.000603388	0.308929	0.468028	0.149831	0.0099316	Gene Expression	ENSG00000187608
C1Qhi_IL1Bhi_macro	FABP5	0.00270413	0.318192	0.504113	0.13227	0.0306139	Gene Expression	ENSG00000164687
C1Qhi_IL1Bhi_macro	CXCL1	0.00316656	0.386315	0.69705	0.0755788	0.0339868	Gene Expression	ENSG00000163739
C1Qhi_IL1Bhi_macro	CTSD	0.00344859	0.341711	0.595396	0.0880256	0.0359901	Gene Expression	ENSG00000117984
C1Qhi_IL1Bhi_macro	KLF6	0.00345603	0.34349	0.533764	0.153216	0.0359912	Gene Expression	ENSG00000067082
C1Qhi_IL1Blo_macro	IGKC	7.17411e-10	1.11689	1.56663	0.667144	2.94426e-06	Gene Expression	ENSG00000211592
C1Qhi_IL1Blo_macro	S100A9	1.15873e-08	0.903752	1.62053	0.186969	2.1236e-05	Gene Expression	ENSG00000163220
C1Qhi_IL1Blo_macro	TYMP	1.55234e-08	0.512126	0.709966	0.314286	2.1236e-05	Gene Expression	ENSG00000025708
C1Qhi_IL1Blo_macro	CTSC	4.12531e-08	0.667977	0.943058	0.392895	4.23257e-05	Gene Expression	ENSG00000109861
C1Qhi_IL1Blo_macro	LCP1	9.81406e-07	0.45396	0.642051	0.265869	0.000805538	Gene Expression	ENSG00000136167
C1Qhi_IL1Blo_macro	STAT1	1.27137e-06	0.523124	0.763511	0.282736	0.000869618	Gene Expression	ENSG00000115415
C1Qhi_IL1Blo_macro	CST3	3.16441e-06	-0.620143	-0.345329	-0.894957	0.00144297	Gene Expression	ENSG00000101439
C1Qhi_IL1Blo_macro	LAP3	7.2544e-06	0.414962	0.58641	0.243515	0.00285892	Gene Expression	ENSG00000002549
C1Qhi_IL1Blo_macro	MRC1	7.70551e-06	0.379914	0.571956	0.187872	0.00285892	Gene Expression	ENSG00000260314
C1Qhi_IL1Blo_macro	CD163	1.26794e-05	0.336215	0.665207	0.0072229	0.00325226	Gene Expression	ENSG00000177575
C1Qhi_IL1Blo_macro	VAMP5	1.09186e-05	0.291172	0.506705	0.0756388	0.00325226	Gene Expression	ENSG00000168899
C1Qhi_IL1Blo_macro	CTSL	1.49495e-05	0.603887	0.899255	0.308519	0.00340849	Gene Expression	ENSG00000135047
C1Qhi_IL1Blo_macro	CYBB	1.43627e-05	0.349305	0.512317	0.186293	0.00340849	Gene Expression	ENSG00000165168
C1Qhi_IL1Blo_macro	IGHG3	1.74532e-05	0.471255	1.00599	-0.0634783	0.00376989	Gene Expression	ENSG00000211897
C1Qhi_IL1Blo_macro	POMP	2.03448e-05	0.287612	0.426647	0.148576	0.00417474	Gene Expression	ENSG00000132963
C1Qhi_IL1Blo_macro	PRDX1	2.17526e-05	0.386327	0.578551	0.194103	0.00422136	Gene Expression	ENSG00000117450
C1Qhi_IL1Blo_macro	IGLC2	2.68141e-05	0.315406	0.626794	0.0040174	0.00478458	Gene Expression	ENSG00000211677
C1Qhi_IL1Blo_macro	RPS23	2.88359e-05	-0.401895	-0.203543	-0.600247	0.00493094	Gene Expression	ENSG00000186468
C1Qhi_IL1Blo_macro	CTSB	3.5729e-05	0.535871	0.778807	0.292935	0.00544644	Gene Expression	ENSG00000164733
C1Qhi_IL1Blo_macro	FTL	3.58319e-05	0.433176	0.638578	0.227775	0.00544644	Gene Expression	ENSG00000087086
C1Qhi_IL1Blo_macro	HLA-DQB1	3.46406e-05	-0.41458	-0.20505	-0.62411	0.00544644	Gene Expression	ENSG00000179344
C1Qhi_IL1Blo_macro	NOP10	4.36507e-05	0.341692	0.498313	0.185071	0.00616508	Gene Expression	ENSG00000182117
C1Qhi_IL1Blo_macro	RPL10A	4.50664e-05	-0.283409	-0.0482746	-0.518544	0.00616508	Gene Expression	ENSG00000198755
C1Qhi_IL1Blo_macro	HLA-DQA1	4.84356e-05	-0.292374	-0.0647968	-0.519952	0.00641225	Gene Expression	ENSG00000196735
C1Qhi_IL1Blo_macro	ALOX5AP	5.15805e-05	-0.438121	-0.153136	-0.723107	0.00660674	Gene Expression	ENSG00000132965
C1Qhi_IL1Blo_macro	B2M	5.31244e-05	0.422151	0.60047	0.243832	0.00660674	Gene Expression	ENSG00000166710
C1Qhi_IL1Blo_macro	SDCBP	5.94175e-05	0.286898	0.448832	0.124965	0.00717204	Gene Expression	ENSG00000137575
C1Qhi_IL1Blo_macro	SH3BGRL3	7.93881e-05	0.339021	0.502378	0.175664	0.00905024	Gene Expression	ENSG00000142669
C1Qhi_IL1Blo_macro	RPS14	0.00023069	-0.307303	-0.151221	-0.463385	0.0205267	Gene Expression	ENSG00000164587
C1Qhi_IL1Blo_macro	GLUL	0.000376698	0.350335	0.534497	0.166174	0.0291693	Gene Expression	ENSG00000135821
C1Qhi_IL1Blo_macro	HLA-DPA1	0.000418113	-0.403182	-0.20857	-0.597793	0.0306417	Gene Expression	ENSG00000231389
C1Qhi_IL1Blo_macro	MAP1LC3B	0.000410801	0.267075	0.425852	0.108298	0.0306417	Gene Expression	ENSG00000140941
C1Qhi_IL1Blo_macro	ATP6V1F	0.000441785	0.300297	0.466143	0.13445	0.0307303	Gene Expression	ENSG00000128524
C1Qhi_IL1Blo_macro	CD74	0.000450824	-0.338993	-0.170408	-0.507578	0.0308364	Gene Expression	ENSG00000019582
C1Qhi_IL1Blo_macro	SOD2	0.000496774	0.393921	0.636991	0.150851	0.0334223	Gene Expression	ENSG00000112096
C1Qhi_IL1Blo_macro	TIMP1	0.000523808	0.468404	0.710072	0.226737	0.0341223	Gene Expression	ENSG00000102265
C1Qhi_IL1Blo_macro	BTG2	0.000624516	-0.374843	-0.173566	-0.576119	0.0371451	Gene Expression	ENSG00000159388
C1Qhi_IL1Blo_macro	LSP1	0.000601262	-0.304187	-0.126527	-0.481848	0.0371451	Gene Expression	ENSG00000130592
C1Qhi_IL1Blo_macro	UBE2D3	0.000590245	0.277534	0.425538	0.12953	0.0371451	Gene Expression	ENSG00000109332
C1Qhi_IL1Blo_macro	IFITM3	0.000818029	0.327314	0.506027	0.148601	0.0450902	Gene Expression	ENSG00000142089
C1Qhi_IL1Blo_macro	NR4A2	0.000872593	-0.419962	-0.0531333	-0.786791	0.0450902	Gene Expression	ENSG00000153234
C1Qhi_IL1Blo_macro	RPS6	0.00080482	-0.269815	-0.110262	-0.429368	0.0450902	Gene Expression	ENSG00000137154
C1Qhi_IL1Blo_macro	LMNA	0.00100155	-0.42606	-0.123726	-0.728395	0.0489329	Gene Expression	ENSG00000160789
C3hi_CCL19pos_fibroblast	CXCL14	2.20556e-11	-2.02402	-0.990735	-3.05729	9.48172e-08	Gene Expression	ENSG00000145824
C3hi_CCL19pos_fibroblast	ADAMDEC1	6.65492e-11	-1.24873	-0.705386	-1.79207	1.43047e-07	Gene Expression	ENSG00000134028
C3hi_CCL19pos_fibroblast	TXNIP	5.38053e-10	-0.959211	-0.632334	-1.28609	7.7103e-07	Gene Expression	ENSG00000265972
C3hi_CCL19pos_fibroblast	EDIL3	1.22381e-09	-0.466449	-0.217592	-0.715307	1.31529e-06	Gene Expression	ENSG00000164176
C3hi_CCL19pos_fibroblast	ABI3BP	2.4342e-08	-0.660909	-0.423651	-0.898167	1.75736e-05	Gene Expression	ENSG00000154175
C3hi_CCL19pos_fibroblast	RBP1	2.4527e-08	-0.457505	-0.23129	-0.683721	1.75736e-05	Gene Expression	ENSG00000114115
C3hi_CCL19pos_fibroblast	RPL11	3.06717e-08	-1.32154	0.809544	-3.45262	1.88368e-05	Gene Expression	ENSG00000142676
C3hi_CCL19pos_fibroblast	ABCA8	4.08828e-08	-0.268942	0.00646713	-0.544351	2.19694e-05	Gene Expression	ENSG00000141338
C3hi_CCL19pos_fibroblast	CFD	9.34521e-08	-0.867736	-0.311358	-1.42411	4.4639e-05	Gene Expression	ENSG00000197766
C3hi_CCL19pos_fibroblast	RPL4	1.4607e-07	-0.433493	-0.266227	-0.600759	6.27957e-05	Gene Expression	ENSG00000174444
C3hi_CCL19pos_fibroblast	IGFBP4	1.64175e-07	0.443038	0.631401	0.254675	6.41624e-05	Gene Expression	ENSG00000141753
C3hi_CCL19pos_fibroblast	HAPLN1	7.42886e-07	-0.434637	0.0973439	-0.966619	0.000266139	Gene Expression	ENSG00000145681
C3hi_CCL19pos_fibroblast	SCARA5	8.48147e-07	-0.366242	-0.0490044	-0.68348	0.000280476	Gene Expression	ENSG00000168079
C3hi_CCL19pos_fibroblast	EEF1A1	1.5263e-06	-0.321354	-0.165546	-0.477161	0.000437438	Gene Expression	ENSG00000156508
C3hi_CCL19pos_fibroblast	ITIH5	1.49238e-06	-0.266955	-0.118245	-0.415666	0.000437438	Gene Expression	ENSG00000123243
C3hi_CCL19pos_fibroblast	RPL29	2.08062e-06	-0.345427	-0.190138	-0.500715	0.000559038	Gene Expression	ENSG00000162244
C3hi_CCL19pos_fibroblast	PTN	2.9134e-06	-0.273759	0.0269155	-0.574433	0.000736748	Gene Expression	ENSG00000105894
C3hi_CCL19pos_fibroblast	AC020916.1	5.63076e-06	0.457613	0.783151	0.132075	0.000940626	Gene Expression	ENSG00000267519
C3hi_CCL19pos_fibroblast	EPAS1	4.54058e-06	0.275781	0.480156	0.0714052	0.000940626	Gene Expression	ENSG00000116016
C3hi_CCL19pos_fibroblast	NCL	5.50394e-06	-0.349754	-0.187582	-0.511925	0.000940626	Gene Expression	ENSG00000115053
C3hi_CCL19pos_fibroblast	PITX1	5.45942e-06	-0.314437	-0.112467	-0.516407	0.000940626	Gene Expression	ENSG00000069011
C3hi_CCL19pos_fibroblast	PTCH1	4.59191e-06	-0.308377	-0.0681759	-0.548578	0.000940626	Gene Expression	ENSG00000185920
C3hi_CCL19pos_fibroblast	RPL5	6.34523e-06	-0.526277	-0.0494976	-1.00306	0.000940626	Gene Expression	ENSG00000122406
C3hi_CCL19pos_fibroblast	RPS18	4.34014e-06	-0.404139	-0.254113	-0.554165	0.000940626	Gene Expression	ENSG00000231500
C3hi_CCL19pos_fibroblast	RPS8	6.23695e-06	-0.418666	-0.268288	-0.569043	0.000940626	Gene Expression	ENSG00000142937
C3hi_CCL19pos_fibroblast	TMEM176A	5.76011e-06	-0.421065	-0.194381	-0.647748	0.000940626	Gene Expression	ENSG00000002933
C3hi_CCL19pos_fibroblast	MFAP4	6.96106e-06	-0.387469	-0.144176	-0.630762	0.000950827	Gene Expression	ENSG00000166482
C3hi_CCL19pos_fibroblast	NEAT1	7.07757e-06	0.729506	0.991586	0.467426	0.000950827	Gene Expression	ENSG00000245532
C3hi_CCL19pos_fibroblast	RPL10	6.88686e-06	-0.37521	-0.231578	-0.518842	0.000950827	Gene Expression	ENSG00000147403
C3hi_CCL19pos_fibroblast	LTBP4	9.45211e-06	-0.507889	-0.277738	-0.738039	0.00116099	Gene Expression	ENSG00000090006
C3hi_CCL19pos_fibroblast	HMGN2	1.09133e-05	-0.294024	-0.15997	-0.428078	0.00130323	Gene Expression	ENSG00000198830
C3hi_CCL19pos_fibroblast	RPL3	1.33903e-05	-0.399724	-0.187327	-0.612122	0.0015558	Gene Expression	ENSG00000100316
C3hi_CCL19pos_fibroblast	CISD1	1.41143e-05	0.276028	0.417385	0.134671	0.00159678	Gene Expression	ENSG00000122873
C3hi_CCL19pos_fibroblast	CD81	1.54535e-05	-0.461688	-0.232151	-0.691225	0.00170345	Gene Expression	ENSG00000110651
C3hi_CCL19pos_fibroblast	TMEM176B	1.83173e-05	-0.476403	-0.221751	-0.731055	0.00192063	Gene Expression	ENSG00000106565
C3hi_CCL19pos_fibroblast	IGFBP3	2.27315e-05	-0.310884	0.295894	-0.917661	0.00232673	Gene Expression	ENSG00000146674
C3hi_CCL19pos_fibroblast	FABP5	2.55799e-05	-0.303544	0.116365	-0.723453	0.00249927	Gene Expression	ENSG00000164687
C3hi_CCL19pos_fibroblast	RPL13A	3.19983e-05	-0.453102	-0.229945	-0.676259	0.00299045	Gene Expression	ENSG00000142541
C3hi_CCL19pos_fibroblast	SOD2	3.55808e-05	0.523273	0.75555	0.290997	0.00325451	Gene Expression	ENSG00000112096
C3hi_CCL19pos_fibroblast	IGKC	4.85069e-05	0.849532	1.29706	0.402007	0.00408885	Gene Expression	ENSG00000211592
C3hi_CCL19pos_fibroblast	GSN	5.15031e-05	-0.468045	-0.228694	-0.707395	0.00417758	Gene Expression	ENSG00000148180
C3hi_CCL19pos_fibroblast	CHI3L1	6.26498e-05	0.411033	1.13627	-0.314204	0.00481993	Gene Expression	ENSG00000133048
C3hi_CCL19pos_fibroblast	CIRBP	6.58406e-05	-0.278339	-0.137091	-0.419587	0.00481993	Gene Expression	ENSG00000099622
C3hi_CCL19pos_fibroblast	EFEMP1	6.61493e-05	-0.323866	-0.0769192	-0.570813	0.00481993	Gene Expression	ENSG00000115380
C3hi_CCL19pos_fibroblast	RBP5	6.40304e-05	-0.265153	-0.0552768	-0.475029	0.00481993	Gene Expression	ENSG00000139194
C3hi_CCL19pos_fibroblast	RPL30	7.78702e-05	-0.277665	-0.137751	-0.41758	0.00542881	Gene Expression	ENSG00000156482
C3hi_CCL19pos_fibroblast	NAMPT	9.19637e-05	0.549308	0.918229	0.180386	0.00617738	Gene Expression	ENSG00000105835
C3hi_CCL19pos_fibroblast	TNFSF10	9.62099e-05	-0.39701	-0.188595	-0.605425	0.00636318	Gene Expression	ENSG00000121858
C3hi_CCL19pos_fibroblast	RPS13	0.000110319	-0.268612	-0.134132	-0.403092	0.00687334	Gene Expression	ENSG00000110700
C3hi_CCL19pos_fibroblast	ZEB2	0.000110226	-0.295445	-0.147289	-0.443601	0.00687334	Gene Expression	ENSG00000169554
C3hi_CCL19pos_fibroblast	RACK1	0.000112853	-0.290768	-0.162549	-0.418987	0.00693081	Gene Expression	ENSG00000204628
C3hi_CCL19pos_fibroblast	RPL15	0.000115827	-0.284094	-0.132613	-0.435575	0.00701326	Gene Expression	ENSG00000174748
C3hi_CCL19pos_fibroblast	CRYBG3	0.000123321	-0.266594	-0.134505	-0.398682	0.00736332	Gene Expression	ENSG00000080200
C3hi_CCL19pos_fibroblast	HSPA8	0.000129074	0.283879	0.43421	0.133549	0.00760123	Gene Expression	ENSG00000109971
C3hi_CCL19pos_fibroblast	RPL18	0.00013092	-0.286927	-0.133711	-0.440143	0.00760573	Gene Expression	ENSG00000063177
C3hi_CCL19pos_fibroblast	FN1	0.000136624	-0.55982	-0.265684	-0.853956	0.00783128	Gene Expression	ENSG00000115414
C3hi_CCL19pos_fibroblast	SPARCL1	0.000141775	-0.419034	-0.20928	-0.628787	0.00801963	Gene Expression	ENSG00000152583
C3hi_CCL19pos_fibroblast	PIM1	0.000197626	0.348233	0.624137	0.0723292	0.0104888	Gene Expression	ENSG00000137193
C3hi_CCL19pos_fibroblast	CDKN1A	0.000231073	0.331153	0.630831	0.0314751	0.0112885	Gene Expression	ENSG00000124762
C3hi_CCL19pos_fibroblast	RPS3	0.000229357	-0.338735	-0.143287	-0.534183	0.0112885	Gene Expression	ENSG00000149273
C3hi_CCL19pos_fibroblast	RPS5	0.000279805	-0.272722	-0.0859846	-0.45946	0.0129342	Gene Expression	ENSG00000083845
C3hi_CCL19pos_fibroblast	RPL7A	0.000286264	-0.284636	-0.117409	-0.451863	0.013092	Gene Expression	ENSG00000148303
C3hi_CCL19pos_fibroblast	IGFBP5	0.000360259	0.519144	0.810012	0.228277	0.0159665	Gene Expression	ENSG00000115461
C3hi_CCL19pos_fibroblast	NFKBIZ	0.000507201	0.470908	0.751816	0.19	0.0201081	Gene Expression	ENSG00000144802
C3hi_CCL19pos_fibroblast	TCF21	0.000514525	-0.369223	-0.165337	-0.573108	0.0201086	Gene Expression	ENSG00000118526
C3hi_CCL19pos_fibroblast	STAT2	0.00052402	0.300492	0.455	0.145985	0.0202951	Gene Expression	ENSG00000170581
C3hi_CCL19pos_fibroblast	TIMP1	0.000546867	0.643441	0.960048	0.326834	0.0209909	Gene Expression	ENSG00000102265
C3hi_CCL19pos_fibroblast	SRP14	0.000646081	-0.276836	-0.116501	-0.437171	0.0245797	Gene Expression	ENSG00000140319
C3hi_CCL19pos_fibroblast	RPS3A	0.000720856	-0.302312	-0.120501	-0.484122	0.0269475	Gene Expression	ENSG00000145425
C3hi_CCL19pos_fibroblast	MT2A	0.000756531	1.03869	1.7029	0.374482	0.0280373	Gene Expression	ENSG00000125148
C3hi_CCL19pos_fibroblast	COL15A1	0.000898995	-0.277118	0.0468274	-0.601062	0.0319403	Gene Expression	ENSG00000204291
C3hi_CCL19pos_fibroblast	RPSA	0.000925503	-0.325941	-0.0973253	-0.554557	0.0326098	Gene Expression	ENSG00000168028
C3hi_CCL19pos_fibroblast	RPS9	0.00107137	-0.277219	-0.120148	-0.434289	0.0359831	Gene Expression	ENSG00000170889
C3hi_CCL19pos_fibroblast	SAT1	0.00118155	0.4923	0.741433	0.243167	0.038481	Gene Expression	ENSG00000130066
C3hi_CCL19pos_fibroblast	VMP1	0.00117372	0.322612	0.496312	0.148911	0.038481	Gene Expression	ENSG00000062716
C3hi_CCL19pos_fibroblast	CEBPB	0.00121162	0.327772	0.495771	0.159773	0.0391637	Gene Expression	ENSG00000172216
C3hi_CCL19pos_fibroblast	NNMT	0.00124717	0.41177	0.637585	0.185955	0.039795	Gene Expression	ENSG00000166741
C3hi_CCL19pos_fibroblast	TIMP3	0.00134478	0.340608	0.573633	0.107582	0.0425088	Gene Expression	ENSG00000100234
C3hi_CCL19pos_fibroblast	RPS27A	0.00152563	-0.286532	-0.13337	-0.439694	0.0471846	Gene Expression	ENSG00000143947
C3hi_CCL19pos_fibroblast	RPL31	0.00164616	-0.321898	-0.132647	-0.511149	0.0491449	Gene Expression	ENSG00000071082
C3hi_CCL19pos_fibroblast	TAGLN	0.00163866	0.466612	0.751205	0.182019	0.0491449	Gene Expression	ENSG00000149591
C3hi_CCL19pos_fibroblast	CXCL12	0.00168264	-0.336309	-0.103883	-0.568736	0.0498872	Gene Expression	ENSG00000107562
C3hi_RSPO3pos_fibroblast	ADAMDEC1	2.72684e-15	-1.56835	-1.17511	-1.96159	9.5494e-12	Gene Expression	ENSG00000134028
C3hi_RSPO3pos_fibroblast	IGFBP3	1.01967e-14	-0.426415	0.0449175	-0.897748	1.78544e-11	Gene Expression	ENSG00000146674
C3hi_RSPO3pos_fibroblast	GSN	2.4603e-14	-0.777545	-0.485037	-1.07005	2.87199e-11	Gene Expression	ENSG00000148180
C3hi_RSPO3pos_fibroblast	COL6A3	5.41837e-14	0.89414	1.2074	0.580885	4.31813e-11	Gene Expression	ENSG00000163359
C3hi_RSPO3pos_fibroblast	IGFBP4	6.16523e-14	0.60195	0.812402	0.391498	4.31813e-11	Gene Expression	ENSG00000141753
C3hi_RSPO3pos_fibroblast	EDIL3	1.52651e-13	-0.736272	-0.464491	-1.00805	8.49954e-11	Gene Expression	ENSG00000164176
C3hi_RSPO3pos_fibroblast	FN1	1.69894e-13	-0.965967	-0.644014	-1.28792	8.49954e-11	Gene Expression	ENSG00000115414
C3hi_RSPO3pos_fibroblast	CCNI	4.95129e-13	-0.386015	-0.277032	-0.494997	2.16743e-10	Gene Expression	ENSG00000118816
C3hi_RSPO3pos_fibroblast	TXNIP	1.09012e-12	-0.785363	-0.405522	-1.1652	4.24178e-10	Gene Expression	ENSG00000265972
C3hi_RSPO3pos_fibroblast	SFRP2	4.2009e-12	0.735064	1.23534	0.23479	1.47115e-09	Gene Expression	ENSG00000145423
C3hi_RSPO3pos_fibroblast	CALM1	8.16556e-12	-0.329625	-0.236629	-0.42262	2.4452e-09	Gene Expression	ENSG00000198668
C3hi_RSPO3pos_fibroblast	GREM1	8.37876e-12	0.437334	0.688573	0.186096	2.4452e-09	Gene Expression	ENSG00000166923
C3hi_RSPO3pos_fibroblast	RPL3	9.8216e-12	-0.349985	-0.193693	-0.506277	2.64579e-09	Gene Expression	ENSG00000100316
C3hi_RSPO3pos_fibroblast	NEAT1	1.37505e-11	0.663771	0.838357	0.489184	3.21029e-09	Gene Expression	ENSG00000245532
C3hi_RSPO3pos_fibroblast	RPL23A	2.12652e-11	-0.374072	-0.233428	-0.514716	4.65443e-09	Gene Expression	ENSG00000198242
C3hi_RSPO3pos_fibroblast	SPTBN1	2.42186e-11	-0.349203	-0.248312	-0.450094	4.98902e-09	Gene Expression	ENSG00000115306
C3hi_RSPO3pos_fibroblast	SOD2	2.89066e-11	0.628759	0.824191	0.433328	5.32795e-09	Gene Expression	ENSG00000112096
C3hi_RSPO3pos_fibroblast	H3F3A	3.11059e-11	-0.418824	-0.285087	-0.552561	5.44664e-09	Gene Expression	ENSG00000163041
C3hi_RSPO3pos_fibroblast	LTBP4	3.49179e-11	-0.676108	-0.396071	-0.956146	5.82297e-09	Gene Expression	ENSG00000090006
C3hi_RSPO3pos_fibroblast	PROCR	4.01235e-11	-0.286961	-0.156148	-0.417773	6.38693e-09	Gene Expression	ENSG00000101000
C3hi_RSPO3pos_fibroblast	ABCA8	4.59689e-11	-0.285231	-0.0785422	-0.49192	6.99926e-09	Gene Expression	ENSG00000141338
C3hi_RSPO3pos_fibroblast	CFD	6.75343e-11	-1.10354	-0.569734	-1.63734	9.85438e-09	Gene Expression	ENSG00000197766
C3hi_RSPO3pos_fibroblast	EPB41L2	8.04713e-11	-0.290594	-0.195948	-0.38524	1.12724e-08	Gene Expression	ENSG00000079819
C3hi_RSPO3pos_fibroblast	TIMP3	1.68844e-10	-0.463218	-0.302021	-0.624415	2.2742e-08	Gene Expression	ENSG00000100234
C3hi_RSPO3pos_fibroblast	WNT2B	2.00673e-10	-0.269151	-0.171969	-0.366333	2.50984e-08	Gene Expression	ENSG00000134245
C3hi_RSPO3pos_fibroblast	CFH	2.12158e-10	-0.595296	-0.333408	-0.857184	2.56199e-08	Gene Expression	ENSG00000000971
C3hi_RSPO3pos_fibroblast	PTCH1	2.81241e-10	-0.271523	-0.136166	-0.40688	3.28302e-08	Gene Expression	ENSG00000185920
C3hi_RSPO3pos_fibroblast	IGKC	3.95871e-10	0.793828	1.20798	0.379674	4.47206e-08	Gene Expression	ENSG00000211592
C3hi_RSPO3pos_fibroblast	RPL4	7.92299e-10	-0.290336	-0.198122	-0.38255	8.40797e-08	Gene Expression	ENSG00000174444
C3hi_RSPO3pos_fibroblast	RPS3	8.47922e-10	-0.439557	-0.255911	-0.623202	8.73359e-08	Gene Expression	ENSG00000149273
C3hi_RSPO3pos_fibroblast	NOP53	1.02404e-09	-0.287636	-0.192759	-0.382514	1.02463e-07	Gene Expression	ENSG00000105373
C3hi_RSPO3pos_fibroblast	SAT1	1.50357e-09	0.479565	0.629306	0.329824	1.46263e-07	Gene Expression	ENSG00000130066
C3hi_RSPO3pos_fibroblast	CLU	2.03897e-09	0.597164	1.09624	0.0980846	1.87907e-07	Gene Expression	ENSG00000120885
C3hi_RSPO3pos_fibroblast	ID4	3.31004e-09	-0.292789	-0.122811	-0.462768	2.89794e-07	Gene Expression	ENSG00000172201
C3hi_RSPO3pos_fibroblast	HMGN2	3.97764e-09	-0.308633	-0.211952	-0.405314	3.39749e-07	Gene Expression	ENSG00000198830
C3hi_RSPO3pos_fibroblast	NUCKS1	4.19254e-09	-0.297995	-0.197594	-0.398395	3.49578e-07	Gene Expression	ENSG00000069275
C3hi_RSPO3pos_fibroblast	CNBP	5.48541e-09	-0.263864	-0.17862	-0.349108	4.36589e-07	Gene Expression	ENSG00000169714
C3hi_RSPO3pos_fibroblast	BGN	8.35027e-09	0.345459	0.526834	0.164084	6.10028e-07	Gene Expression	ENSG00000182492
C3hi_RSPO3pos_fibroblast	ZEB2	9.54643e-09	-0.353951	-0.236665	-0.471237	6.82278e-07	Gene Expression	ENSG00000169554
C3hi_RSPO3pos_fibroblast	PLAC9	2.23432e-08	-0.443747	-0.28816	-0.599333	1.49457e-06	Gene Expression	ENSG00000189129
C3hi_RSPO3pos_fibroblast	SELENOW	2.26191e-08	-0.28434	-0.187266	-0.381414	1.49457e-06	Gene Expression	ENSG00000178980
C3hi_RSPO3pos_fibroblast	ALDH1A1	2.88367e-08	-0.297727	-0.164293	-0.431162	1.83611e-06	Gene Expression	ENSG00000165092
C3hi_RSPO3pos_fibroblast	HNRNPA1	2.9385e-08	-0.264077	-0.176213	-0.35194	1.83761e-06	Gene Expression	ENSG00000135486
C3hi_RSPO3pos_fibroblast	NNMT	3.18344e-08	0.510883	0.719526	0.30224	1.95586e-06	Gene Expression	ENSG00000166741
C3hi_RSPO3pos_fibroblast	NACA	4.07171e-08	-0.285715	-0.168025	-0.403405	2.35494e-06	Gene Expression	ENSG00000196531
C3hi_RSPO3pos_fibroblast	RACK1	4.93975e-08	-0.410981	-0.252905	-0.569056	2.70297e-06	Gene Expression	ENSG00000204628
C3hi_RSPO3pos_fibroblast	RPL10A	5.05154e-08	-0.301498	-0.162206	-0.440791	2.72161e-06	Gene Expression	ENSG00000198755
C3hi_RSPO3pos_fibroblast	EFEMP1	5.76204e-08	-0.421163	-0.229205	-0.613122	3.04795e-06	Gene Expression	ENSG00000115380
C3hi_RSPO3pos_fibroblast	RPS8	7.00821e-08	-0.350303	-0.219569	-0.481036	3.55692e-06	Gene Expression	ENSG00000142937
C3hi_RSPO3pos_fibroblast	MMP2	8.38425e-08	0.443388	0.608167	0.278608	4.078e-06	Gene Expression	ENSG00000087245
C3hi_RSPO3pos_fibroblast	RPL5	9.92757e-08	-0.344284	-0.214886	-0.473681	4.69816e-06	Gene Expression	ENSG00000122406
C3hi_RSPO3pos_fibroblast	ADIRF	1.06062e-07	-0.466719	-0.185094	-0.748343	4.95241e-06	Gene Expression	ENSG00000148671
C3hi_RSPO3pos_fibroblast	RPL10	5.51231e-07	-0.343649	-0.149717	-0.537581	2.01085e-05	Gene Expression	ENSG00000147403
C3hi_RSPO3pos_fibroblast	PHLDA1	6.84421e-07	0.342832	0.475403	0.21026	2.34985e-05	Gene Expression	ENSG00000139289
C3hi_RSPO3pos_fibroblast	PPP1R14A	9.26305e-07	-0.365815	-0.0733703	-0.658259	2.89636e-05	Gene Expression	ENSG00000167641
C3hi_RSPO3pos_fibroblast	MT2A	1.18986e-06	0.425435	0.662484	0.188387	3.50158e-05	Gene Expression	ENSG00000125148
C3hi_RSPO3pos_fibroblast	ANGPTL1	1.29846e-06	-0.30964	-0.105784	-0.513497	3.66801e-05	Gene Expression	ENSG00000116194
C3hi_RSPO3pos_fibroblast	EEF1A1	1.36162e-06	-0.266976	-0.155499	-0.378453	3.66801e-05	Gene Expression	ENSG00000156508
C3hi_RSPO3pos_fibroblast	NAMPT	1.44544e-06	0.355264	0.491492	0.219036	3.8348e-05	Gene Expression	ENSG00000105835
C3hi_RSPO3pos_fibroblast	FABP5	1.96682e-06	-0.278386	-0.042831	-0.513941	4.7832e-05	Gene Expression	ENSG00000164687
C3hi_RSPO3pos_fibroblast	FGF7	1.95404e-06	0.333217	0.464508	0.201925	4.7832e-05	Gene Expression	ENSG00000140285
C3hi_RSPO3pos_fibroblast	TPM1	2.18892e-06	-0.286279	-0.155996	-0.416563	5.17947e-05	Gene Expression	ENSG00000140416
C3hi_RSPO3pos_fibroblast	IGFBP7	2.82738e-06	-0.495525	-0.266415	-0.724635	6.26677e-05	Gene Expression	ENSG00000163453
C3hi_RSPO3pos_fibroblast	SPARCL1	2.97101e-06	-0.397147	-0.20225	-0.592043	6.46241e-05	Gene Expression	ENSG00000152583
C3hi_RSPO3pos_fibroblast	CEBPB	5.26565e-06	0.382492	0.544022	0.220962	9.94205e-05	Gene Expression	ENSG00000172216
C3hi_RSPO3pos_fibroblast	MT-CO2	5.37233e-06	0.72937	18266.4	-18265	0.000100074	Gene Expression	ENSG00000198712
C3hi_RSPO3pos_fibroblast	EMILIN1	5.60993e-06	0.308625	0.437708	0.179542	0.000102323	Gene Expression	ENSG00000138080
C3hi_RSPO3pos_fibroblast	MFAP4	6.05887e-06	-0.295402	-0.177159	-0.413645	0.000109372	Gene Expression	ENSG00000166482
C3hi_RSPO3pos_fibroblast	RPL7A	6.31692e-06	-0.272373	-0.119786	-0.424961	0.000113445	Gene Expression	ENSG00000148303
C3hi_RSPO3pos_fibroblast	RPS5	6.45502e-06	-0.342809	-0.156327	-0.529292	0.000115081	Gene Expression	ENSG00000083845
C3hi_RSPO3pos_fibroblast	CTSC	9.01405e-06	-0.381452	-0.179471	-0.583433	0.000146832	Gene Expression	ENSG00000109861
C3hi_RSPO3pos_fibroblast	FXYD1	9.73132e-06	-0.270085	-0.152824	-0.387347	0.000152477	Gene Expression	ENSG00000266964
C3hi_RSPO3pos_fibroblast	RPL19	9.71082e-06	-0.32238	-0.142096	-0.502664	0.000152477	Gene Expression	ENSG00000108298
C3hi_RSPO3pos_fibroblast	C3	9.81869e-06	0.556419	0.821868	0.290969	0.000152822	Gene Expression	ENSG00000125730
C3hi_RSPO3pos_fibroblast	DUSP1	1.24975e-05	0.443109	0.653857	0.232361	0.000181603	Gene Expression	ENSG00000120129
C3hi_RSPO3pos_fibroblast	ZFP36L2	1.56534e-05	-0.310285	-0.175663	-0.444907	0.000211714	Gene Expression	ENSG00000152518
C3hi_RSPO3pos_fibroblast	MARCKS	1.99118e-05	-0.318178	-0.174601	-0.461755	0.000252649	Gene Expression	ENSG00000277443
C3hi_RSPO3pos_fibroblast	CD81	2.51774e-05	-0.315385	-0.157566	-0.473203	0.000304039	Gene Expression	ENSG00000110651
C3hi_RSPO3pos_fibroblast	AC020916.1	4.10076e-05	0.32356	0.498275	0.148845	0.000448776	Gene Expression	ENSG00000267519
C3hi_RSPO3pos_fibroblast	ITM2B	4.73724e-05	-0.30148	-0.162897	-0.440064	0.000495219	Gene Expression	ENSG00000136156
C3hi_RSPO3pos_fibroblast	RPL11	5.03515e-05	-0.301773	-0.157932	-0.445614	0.000511104	Gene Expression	ENSG00000142676
C3hi_RSPO3pos_fibroblast	OGN	5.85288e-05	-0.294939	-0.123333	-0.466545	0.00057396	Gene Expression	ENSG00000106809
C3hi_RSPO3pos_fibroblast	ADH1B	6.12203e-05	-0.417202	-0.185003	-0.649401	0.000590616	Gene Expression	ENSG00000196616
C3hi_RSPO3pos_fibroblast	CCL19	8.4605e-05	0.305248	0.676557	-0.0660599	0.000735903	Gene Expression	ENSG00000172724
C3hi_RSPO3pos_fibroblast	C11orf96	9.25246e-05	0.48237	0.707367	0.257373	0.00079019	Gene Expression	ENSG00000187479
C3hi_RSPO3pos_fibroblast	PTGDS	0.000156406	0.712365	1.07783	0.3469	0.00115312	Gene Expression	ENSG00000107317
C3hi_RSPO3pos_fibroblast	THBS1	0.000172707	0.344466	0.53026	0.158671	0.00123685	Gene Expression	ENSG00000137801
C3hi_RSPO3pos_fibroblast	B2M	0.000189248	0.346452	0.50858	0.184323	0.00130719	Gene Expression	ENSG00000166710
C3hi_RSPO3pos_fibroblast	IGHA1	0.000193113	0.325778	0.507612	0.143945	0.00132604	Gene Expression	ENSG00000211895
C3hi_RSPO3pos_fibroblast	SELENOP	0.000311422	-0.334536	-0.15469	-0.514382	0.00183294	Gene Expression	ENSG00000250722
C3hi_RSPO3pos_fibroblast	TIMP1	0.000389134	0.36809	0.547326	0.188855	0.00214239	Gene Expression	ENSG00000102265
C3hi_RSPO3pos_fibroblast	CXCL14	0.000485226	-0.438304	-0.166344	-0.710263	0.00249159	Gene Expression	ENSG00000145824
C3hi_RSPO3pos_fibroblast	TMEM176A	0.000497712	-0.26466	-0.12341	-0.40591	0.00252974	Gene Expression	ENSG00000002933
C3hi_RSPO3pos_fibroblast	IGFBP5	0.000795358	0.338214	0.535527	0.1409	0.00350474	Gene Expression	ENSG00000115461
C3hi_RSPO3pos_fibroblast	MGP	0.000913079	0.410056	0.719251	0.100861	0.00388059	Gene Expression	ENSG00000111341
C3hi_RSPO3pos_fibroblast	SOCS3	0.000969112	0.388391	0.636577	0.140205	0.00400216	Gene Expression	ENSG00000184557
C3hi_RSPO3pos_fibroblast	C1S	0.000985594	0.26391	0.401885	0.125936	0.00404637	Gene Expression	ENSG00000182326
C3hi_RSPO3pos_fibroblast	HSP90AB1	0.0010946	-0.263803	-0.163002	-0.364604	0.00433539	Gene Expression	ENSG00000096384
C3hi_RSPO3pos_fibroblast	MT-ND3	0.00132761	0.366043	0.58579	0.146296	0.00488886	Gene Expression	ENSG00000198840
C3hi_RSPO3pos_fibroblast	IER2	0.00134773	0.42282	0.666247	0.179393	0.00493183	Gene Expression	ENSG00000160888
C3hi_RSPO3pos_fibroblast	HLA-B	0.00276724	0.270109	0.434884	0.105334	0.00792386	Gene Expression	ENSG00000234745
C3hi_RSPO3pos_fibroblast	CXCL12	0.00373922	-0.293231	-0.101434	-0.485027	0.00959322	Gene Expression	ENSG00000107562
C3hi_RSPO3pos_fibroblast	COL1A1	0.0047133	0.45963	0.747563	0.171697	0.0112439	Gene Expression	ENSG00000108821
C3hi_RSPO3pos_fibroblast	COL3A1	0.00472677	0.397817	0.642675	0.15296	0.0112606	Gene Expression	ENSG00000168542
C3hi_RSPO3pos_fibroblast	MT-ND5	0.00547774	0.282755	0.469149	0.09636	0.012507	Gene Expression	ENSG00000198786
C3hi_RSPO3pos_fibroblast	ATF3	0.0214062	0.264129	0.461646	0.0666129	0.0345777	Gene Expression	ENSG00000162772
CD1Chi_DC	CST3	7.64956e-19	-1.05468	-0.845027	-1.26434	2.70639e-15	Gene Expression	ENSG00000101439
CD1Chi_DC	TYMP	1.14556e-18	0.769376	0.972786	0.565966	2.70639e-15	Gene Expression	ENSG00000025708
CD1Chi_DC	FCER1A	2.68333e-15	-0.94631	-0.685413	-1.20721	4.22624e-12	Gene Expression	ENSG00000179639
CD1Chi_DC	IGKC	9.26793e-15	1.26282	1.76091	0.764726	1.05042e-11	Gene Expression	ENSG00000211592
CD1Chi_DC	WARS	1.11156e-14	0.422536	0.547791	0.297281	1.05042e-11	Gene Expression	ENSG00000140105
CD1Chi_DC	HLA-DQB1	6.07522e-14	-0.48234	-0.313866	-0.650813	4.78424e-11	Gene Expression	ENSG00000179344
CD1Chi_DC	HLA-DQA1	2.70519e-13	-0.459017	-0.253483	-0.664552	1.826e-10	Gene Expression	ENSG00000196735
CD1Chi_DC	DNASE1L3	3.14875e-13	-0.746801	-0.445382	-1.04822	1.85973e-10	Gene Expression	ENSG00000163687
CD1Chi_DC	CLEC10A	3.65381e-13	-0.605458	-0.376399	-0.834518	1.91825e-10	Gene Expression	ENSG00000132514
CD1Chi_DC	NAP1L1	1.47182e-12	-0.401724	-0.267156	-0.536292	6.95436e-10	Gene Expression	ENSG00000187109
CD1Chi_DC	VMP1	5.89793e-12	0.457272	0.584545	0.329998	2.32231e-09	Gene Expression	ENSG00000062716
CD1Chi_DC	IGHG3	6.64217e-12	0.326728	0.838828	-0.185373	2.41417e-09	Gene Expression	ENSG00000211897
CD1Chi_DC	SOCS3	1.26396e-11	0.430536	0.541903	0.31917	4.26588e-09	Gene Expression	ENSG00000184557
CD1Chi_DC	LGALS2	1.63363e-11	-0.445708	-0.301795	-0.589621	5.14594e-09	Gene Expression	ENSG00000100079
CD1Chi_DC	HLA-DPB1	6.57061e-11	-0.606949	-0.424484	-0.789414	1.8384e-08	Gene Expression	ENSG00000223865
CD1Chi_DC	S100A9	6.61437e-11	0.593423	1.1572	0.0296427	1.8384e-08	Gene Expression	ENSG00000163220
CD1Chi_DC	RPL10A	3.63219e-10	-0.355854	-0.245628	-0.46608	8.58105e-08	Gene Expression	ENSG00000198755
CD1Chi_DC	IRF1	6.15837e-10	0.484251	0.641742	0.32676	1.38563e-07	Gene Expression	ENSG00000125347
CD1Chi_DC	CTSB	6.46359e-10	0.405194	0.526368	0.28402	1.3882e-07	Gene Expression	ENSG00000164733
CD1Chi_DC	RPL13A	7.42921e-10	-0.411136	-0.280992	-0.54128	1.52622e-07	Gene Expression	ENSG00000142541
CD1Chi_DC	IFITM3	1.14639e-09	0.332143	0.52644	0.137846	2.16668e-07	Gene Expression	ENSG00000142089
CD1Chi_DC	RPLP0	1.34099e-09	-0.302349	-0.194464	-0.410234	2.26292e-07	Gene Expression	ENSG00000089157
CD1Chi_DC	THBS1	1.3187e-09	0.410415	0.75725	0.06358	2.26292e-07	Gene Expression	ENSG00000137801
CD1Chi_DC	RPL12	1.49857e-09	-0.345467	-0.236707	-0.454227	2.44164e-07	Gene Expression	ENSG00000197958
CD1Chi_DC	CD74	2.10009e-09	-0.551414	-0.393043	-0.709785	3.30764e-07	Gene Expression	ENSG00000019582
CD1Chi_DC	IGLC2	2.88424e-09	0.462626	0.853319	0.0719338	4.39615e-07	Gene Expression	ENSG00000211677
CD1Chi_DC	RPS14	3.65811e-09	-0.4682	-0.328988	-0.607412	5.40143e-07	Gene Expression	ENSG00000164587
CD1Chi_DC	RPL14	4.50774e-09	-0.31611	-0.205696	-0.426523	6.45427e-07	Gene Expression	ENSG00000188846
CD1Chi_DC	RPL4	5.36672e-09	-0.328667	-0.21992	-0.437414	7.08644e-07	Gene Expression	ENSG00000174444
CD1Chi_DC	RPS15	5.39919e-09	-0.340161	-0.242257	-0.438065	7.08644e-07	Gene Expression	ENSG00000115268
CD1Chi_DC	HLA-DPA1	7.13203e-09	-0.535245	-0.338905	-0.731585	9.1078e-07	Gene Expression	ENSG00000231389
CD1Chi_DC	EEF2	7.37248e-09	-0.32667	-0.212615	-0.440725	9.16709e-07	Gene Expression	ENSG00000167658
CD1Chi_DC	SOD2	8.61643e-09	0.509779	0.697556	0.322001	1.04391e-06	Gene Expression	ENSG00000112096
CD1Chi_DC	RPS8	9.45307e-09	-0.474397	-0.304484	-0.64431	1.10067e-06	Gene Expression	ENSG00000142937
CD1Chi_DC	SAT1	9.55075e-09	0.485924	0.685515	0.286333	1.10067e-06	Gene Expression	ENSG00000130066
CD1Chi_DC	RPL23A	1.05247e-08	-0.346181	-0.223568	-0.468794	1.18403e-06	Gene Expression	ENSG00000198242
CD1Chi_DC	RPL26	1.08881e-08	-0.404631	-0.261441	-0.547821	1.19642e-06	Gene Expression	ENSG00000161970
CD1Chi_DC	RPS7	1.14529e-08	-0.326315	-0.211118	-0.441512	1.22988e-06	Gene Expression	ENSG00000171863
CD1Chi_DC	LSP1	1.23599e-08	-0.30349	-0.133329	-0.473652	1.29779e-06	Gene Expression	ENSG00000130592
CD1Chi_DC	RPS20	1.45622e-08	-0.332483	-0.213061	-0.451906	1.4361e-06	Gene Expression	ENSG00000008988
CD1Chi_DC	RPL37A	2.51363e-08	-0.433649	-0.295431	-0.571867	2.37538e-06	Gene Expression	ENSG00000197756
CD1Chi_DC	HIF1A	3.67225e-08	0.270188	0.355904	0.184473	3.40223e-06	Gene Expression	ENSG00000100644
CD1Chi_DC	CEBPB	3.90871e-08	0.3238	0.439167	0.208433	3.55167e-06	Gene Expression	ENSG00000172216
CD1Chi_DC	GLUL	4.36927e-08	0.444016	0.59127	0.296763	3.88456e-06	Gene Expression	ENSG00000135821
CD1Chi_DC	RPL7A	4.43949e-08	-0.353536	-0.225408	-0.481665	3.88456e-06	Gene Expression	ENSG00000148303
CD1Chi_DC	RPS18	4.61783e-08	-0.475709	-0.310372	-0.641046	3.96714e-06	Gene Expression	ENSG00000231500
CD1Chi_DC	CCL3	4.9021e-08	0.503776	0.80619	0.201363	4.06359e-06	Gene Expression	ENSG00000277632
CD1Chi_DC	TMEM14C	4.83275e-08	-0.286362	-0.176236	-0.396489	4.06359e-06	Gene Expression	ENSG00000111843
CD1Chi_DC	POMP	5.33586e-08	0.311811	0.415076	0.208547	4.34689e-06	Gene Expression	ENSG00000132963
CD1Chi_DC	RPLP1	6.52184e-08	-0.408175	-0.280973	-0.535378	5.13595e-06	Gene Expression	ENSG00000137818
CD1Chi_DC	CD1C	6.6935e-08	-0.42672	-0.261906	-0.591534	5.18472e-06	Gene Expression	ENSG00000158481
CD1Chi_DC	RPL31	7.29878e-08	-0.383961	-0.234404	-0.533517	5.47408e-06	Gene Expression	ENSG00000071082
CD1Chi_DC	RPL32	9.72641e-08	-0.391851	-0.266667	-0.517034	6.81637e-06	Gene Expression	ENSG00000144713
CD1Chi_DC	TIMP1	9.78908e-08	0.592651	0.778871	0.406431	6.81637e-06	Gene Expression	ENSG00000102265
CD1Chi_DC	IGHA1	1.05852e-07	0.602176	0.843018	0.361335	7.23843e-06	Gene Expression	ENSG00000211895
CD1Chi_DC	RPL3	1.07236e-07	-0.354127	-0.212974	-0.49528	7.23843e-06	Gene Expression	ENSG00000100316
CD1Chi_DC	CCL4	1.31057e-07	0.323772	0.525105	0.12244	8.25657e-06	Gene Expression	ENSG00000275302
CD1Chi_DC	TXN	1.37503e-07	0.277068	0.391239	0.162897	8.32953e-06	Gene Expression	ENSG00000136810
CD1Chi_DC	RPS2	1.40229e-07	-0.410239	-0.263347	-0.557132	8.36541e-06	Gene Expression	ENSG00000140988
CD1Chi_DC	VIM	1.41637e-07	-0.395564	-0.231982	-0.559146	8.36541e-06	Gene Expression	ENSG00000026025
CD1Chi_DC	RPL15	1.60367e-07	-0.36123	-0.234429	-0.488031	9.35473e-06	Gene Expression	ENSG00000174748
CD1Chi_DC	LAP3	1.93665e-07	0.280643	0.409577	0.151709	1.09602e-05	Gene Expression	ENSG00000002549
CD1Chi_DC	RPL41	1.94848e-07	-0.335119	-0.21844	-0.451799	1.09602e-05	Gene Expression	ENSG00000229117
CD1Chi_DC	ERP29	2.17017e-07	-0.264894	-0.169319	-0.360469	1.20636e-05	Gene Expression	ENSG00000089248
CD1Chi_DC	RPS23	2.30726e-07	-0.352525	-0.218874	-0.486177	1.24488e-05	Gene Expression	ENSG00000186468
CD1Chi_DC	RPL13	2.70238e-07	-0.379073	-0.2502	-0.507946	1.43469e-05	Gene Expression	ENSG00000167526
CD1Chi_DC	RPL23	2.77234e-07	-0.304693	-0.182697	-0.426689	1.45548e-05	Gene Expression	ENSG00000125691
CD1Chi_DC	NEAT1	2.97365e-07	0.567285	0.75193	0.38264	1.54189e-05	Gene Expression	ENSG00000245532
CD1Chi_DC	RPS6	3.0022e-07	-0.370436	-0.23684	-0.504031	1.54189e-05	Gene Expression	ENSG00000137154
CD1Chi_DC	RPL35A	3.49831e-07	-0.289803	-0.182304	-0.397302	1.75846e-05	Gene Expression	ENSG00000182899
CD1Chi_DC	RPS3A	3.63933e-07	-0.36997	-0.219517	-0.520424	1.79123e-05	Gene Expression	ENSG00000145425
CD1Chi_DC	RPL6	4.06552e-07	-0.310723	-0.19435	-0.427095	1.98037e-05	Gene Expression	ENSG00000089009
CD1Chi_DC	RPL34	4.68769e-07	-0.341338	-0.205897	-0.476779	2.26014e-05	Gene Expression	ENSG00000109475
CD1Chi_DC	PRELID1	4.8978e-07	0.310502	0.419429	0.201574	2.31421e-05	Gene Expression	ENSG00000169230
CD1Chi_DC	RPS11	5.03856e-07	-0.283879	-0.170058	-0.3977	2.35715e-05	Gene Expression	ENSG00000142534
CD1Chi_DC	RPS16	5.14056e-07	-0.289198	-0.189624	-0.388773	2.38129e-05	Gene Expression	ENSG00000105193
CD1Chi_DC	RPS3	5.27089e-07	-0.343061	-0.214193	-0.471929	2.41796e-05	Gene Expression	ENSG00000149273
CD1Chi_DC	RPL29	5.97484e-07	-0.317714	-0.20558	-0.429849	2.66331e-05	Gene Expression	ENSG00000162244
CD1Chi_DC	SERPINB9	6.23449e-07	0.294933	0.414091	0.175776	2.75308e-05	Gene Expression	ENSG00000170542
CD1Chi_DC	RPS4X	7.40054e-07	-0.394287	-0.252325	-0.53625	3.17887e-05	Gene Expression	ENSG00000198034
CD1Chi_DC	EIF3E	7.81087e-07	-0.289024	-0.166536	-0.411511	3.3249e-05	Gene Expression	ENSG00000104408
CD1Chi_DC	RPL5	8.31143e-07	-0.324606	-0.198912	-0.450299	3.50638e-05	Gene Expression	ENSG00000122406
CD1Chi_DC	RPL11	9.17913e-07	-0.337737	-0.199171	-0.476303	3.73891e-05	Gene Expression	ENSG00000142676
CD1Chi_DC	RPL37	9.1214e-07	-0.394313	-0.252032	-0.536594	3.73891e-05	Gene Expression	ENSG00000145592
CD1Chi_DC	RPS19	1.34803e-06	-0.310089	-0.195793	-0.424385	5.26401e-05	Gene Expression	ENSG00000105372
CD1Chi_DC	RPL36	1.44972e-06	-0.297986	-0.190074	-0.405899	5.47995e-05	Gene Expression	ENSG00000130255
CD1Chi_DC	SQSTM1	1.71627e-06	-0.327468	-0.191675	-0.463261	6.28633e-05	Gene Expression	ENSG00000161011
CD1Chi_DC	RPS10	1.74064e-06	-0.376662	-0.209171	-0.544153	6.32657e-05	Gene Expression	ENSG00000124614
CD1Chi_DC	RPL21	1.98735e-06	-0.32042	-0.188869	-0.451971	7.1681e-05	Gene Expression	ENSG00000122026
CD1Chi_DC	EEF1B2	2.21427e-06	-0.314053	-0.19156	-0.436546	7.74821e-05	Gene Expression	ENSG00000114942
CD1Chi_DC	RPL10	2.21377e-06	-0.424909	-0.259436	-0.590382	7.74821e-05	Gene Expression	ENSG00000147403
CD1Chi_DC	RPS15A	2.20818e-06	-0.290089	-0.16743	-0.412747	7.74821e-05	Gene Expression	ENSG00000134419
CD1Chi_DC	HLA-DRB1	2.33489e-06	-0.385608	-0.246066	-0.52515	7.99447e-05	Gene Expression	ENSG00000196126
CD1Chi_DC	RPS24	2.74007e-06	-0.2831	-0.156404	-0.409796	9.24774e-05	Gene Expression	ENSG00000138326
CD1Chi_DC	RPS28	3.07313e-06	-0.276952	-0.161848	-0.392056	0.000102257	Gene Expression	ENSG00000233927
CD1Chi_DC	HLA-DRA	3.26337e-06	-0.485777	-0.306417	-0.665136	0.000107828	Gene Expression	ENSG00000204287
CD1Chi_DC	RPL27A	3.60511e-06	-0.36603	-0.224765	-0.507296	0.000115879	Gene Expression	ENSG00000166441
CD1Chi_DC	RPS27	4.24119e-06	-0.359194	-0.202219	-0.516168	0.000132713	Gene Expression	ENSG00000177954
CD1Chi_DC	RPS21	4.41997e-06	-0.320403	-0.186966	-0.453839	0.000136499	Gene Expression	ENSG00000171858
CD1Chi_DC	HBEGF	5.49978e-06	0.288587	0.420605	0.15657	0.00016658	Gene Expression	ENSG00000113070
CD1Chi_DC	RPL18	6.11256e-06	-0.278305	-0.163023	-0.393586	0.000183961	Gene Expression	ENSG00000063177
CD1Chi_DC	RPL18A	8.57341e-06	-0.281662	-0.16104	-0.402284	0.000244032	Gene Expression	ENSG00000105640
CD1Chi_DC	TMSB4X	9.45244e-06	-0.390413	-0.237449	-0.543376	0.00026585	Gene Expression	ENSG00000205542
CD1Chi_DC	CD44	9.92372e-06	0.303371	0.433679	0.173062	0.000275821	Gene Expression	ENSG00000026508
CD1Chi_DC	SERPINB1	9.91342e-06	0.295335	0.418738	0.171933	0.000275821	Gene Expression	ENSG00000021355
CD1Chi_DC	FILIP1L	1.02876e-05	-0.329238	-0.134984	-0.523492	0.000284263	Gene Expression	ENSG00000168386
CD1Chi_DC	RPL30	1.07759e-05	-0.281799	-0.16275	-0.400848	0.00029472	Gene Expression	ENSG00000156482
CD1Chi_DC	RPL7	1.07908e-05	-0.264618	-0.156623	-0.372613	0.00029472	Gene Expression	ENSG00000147604
CD1Chi_DC	MS4A6A	1.08841e-05	-0.324116	-0.182715	-0.465518	0.000295561	Gene Expression	ENSG00000110077
CD1Chi_DC	HLA-DOA	1.33954e-05	-0.265664	-0.151973	-0.379355	0.000345864	Gene Expression	ENSG00000204252
CD1Chi_DC	RPL9	1.59003e-05	-0.269895	-0.159109	-0.380681	0.000401759	Gene Expression	ENSG00000163682
CD1Chi_DC	CD63	1.63734e-05	0.35591	0.498312	0.213509	0.000410244	Gene Expression	ENSG00000135404
CD1Chi_DC	PABPC1	1.778e-05	-0.311203	-0.190132	-0.432273	0.000442161	Gene Expression	ENSG00000070756
CD1Chi_DC	PSME2	2.08359e-05	0.291136	0.430661	0.151612	0.000510101	Gene Expression	ENSG00000100911
CD1Chi_DC	EEF1A1	3.07208e-05	-0.343034	-0.198831	-0.487238	0.000715052	Gene Expression	ENSG00000156508
CD1Chi_DC	TSC22D3	3.24385e-05	0.280015	0.409603	0.150426	0.000740445	Gene Expression	ENSG00000157514
CD1Chi_DC	RPL19	4.79279e-05	-0.328842	-0.180614	-0.477069	0.0010533	Gene Expression	ENSG00000108298
CD1Chi_DC	PHACTR1	7.45204e-05	-0.265175	-0.144665	-0.385686	0.00155114	Gene Expression	ENSG00000112137
CD1Chi_DC	IER3	8.89886e-05	0.320583	0.483182	0.157984	0.00181238	Gene Expression	ENSG00000137331
CD1Chi_DC	PPA1	9.35973e-05	0.285192	0.410701	0.159682	0.00189806	Gene Expression	ENSG00000180817
CD1Chi_DC	HLA-DRB5	0.000172014	-0.279076	0.452321	-1.01047	0.00311405	Gene Expression	ENSG00000198502
CD1Chi_DC	RPS29	0.000174665	-0.323774	-0.176512	-0.471036	0.00314996	Gene Expression	ENSG00000213741
CD1Chi_DC	CPVL	0.000200979	-0.266321	-0.12689	-0.405751	0.00351712	Gene Expression	ENSG00000106066
CD1Chi_DC	S100A11	0.00020201	0.334123	0.486652	0.181594	0.00352213	Gene Expression	ENSG00000163191
CD1Chi_DC	RPS12	0.000261774	-0.263278	-0.131272	-0.395284	0.00444922	Gene Expression	ENSG00000112306
CD1Chi_DC	CD207	0.000359593	-0.268987	-0.0832583	-0.454715	0.00574013	Gene Expression	ENSG00000116031
CD1Chi_DC	DUSP1	0.000971135	0.400033	0.610149	0.189917	0.0127461	Gene Expression	ENSG00000120129
CD1Chi_DC	LMNA	0.00100384	-0.433703	-0.177625	-0.689782	0.0130306	Gene Expression	ENSG00000160789
CD1Chi_DC	AC245014.3	0.00201993	0.264263	0.431682	0.0968433	0.0226703	Gene Expression	ENSG00000276216
CD1Chi_DC	KLF6	0.00473451	0.288472	0.460808	0.116137	0.0425296	Gene Expression	ENSG00000067082
CD1Chi_DC	B2M	0.00494298	0.275916	0.436154	0.115677	0.0439015	Gene Expression	ENSG00000166710
CD4_TWIST1_Treg	IGKC	2.71121e-10	0.903659	1.7482	0.05912	7.16573e-07	Gene Expression	ENSG00000211592
CD4_FOShi_T	IGKC	1.51998e-16	0.966744	1.30847	0.625023	3.195e-13	Gene Expression	ENSG00000211592
CD4_FOShi_T	ZNF331	8.14631e-13	-0.268625	-0.169462	-0.367789	8.56177e-10	Gene Expression	ENSG00000130844
CD4_FOShi_T	IRF1	3.68441e-09	0.384051	0.50642	0.261682	1.54893e-06	Gene Expression	ENSG00000125347
CD4_FOShi_T	NEAT1	8.02372e-08	0.319296	0.432041	0.206551	1.87398e-05	Gene Expression	ENSG00000245532
CD4_FOShi_T	IGHA1	5.29551e-05	0.309111	0.47839	0.139831	0.00258864	Gene Expression	ENSG00000211895
CD4_FOSpos_T	IGKC	1.33508e-15	0.911328	1.27874	0.543916	2.98791e-12	Gene Expression	ENSG00000211592
CD4_FOSpos_T	IL32	9.23402e-13	-0.291149	-0.211531	-0.370767	1.03329e-09	Gene Expression	ENSG00000008517
CD4_FOSpos_T	ZNF331	1.50055e-08	-0.292106	-0.188907	-0.395304	3.67588e-06	Gene Expression	ENSG00000130844
CD4_FOSpos_T	IGHA1	1.92915e-05	0.322325	0.486931	0.15772	0.00119929	Gene Expression	ENSG00000211895
Th1_17_GZMApos	IGKC	6.50568e-10	0.947262	1.38485	0.509677	8.51268e-07	Gene Expression	ENSG00000211592
Th1_17_GZMApos	HSP90AB1	2.12774e-09	-0.420647	-0.26143	-0.579865	1.8561e-06	Gene Expression	ENSG00000096384
Th1_17_GZMApos	FOSB	5.71121e-09	-0.455196	-0.253978	-0.656414	3.73656e-06	Gene Expression	ENSG00000125740
Th1_17_GZMApos	DNAJA1	1.27558e-08	-0.490787	-0.325746	-0.655829	6.6764e-06	Gene Expression	ENSG00000086061
Th1_17_GZMApos	JUN	3.96404e-08	-0.737881	-0.439738	-1.03602	1.48198e-05	Gene Expression	ENSG00000177606
Th1_17_GZMApos	JUNB	1.15413e-07	-0.442128	-0.281803	-0.602453	3.77546e-05	Gene Expression	ENSG00000171223
Th1_17_GZMApos	FOS	3.0825e-07	-0.619019	-0.370709	-0.86733	8.96321e-05	Gene Expression	ENSG00000170345
Th1_17_GZMApos	ID2	7.79827e-07	-0.365807	-0.207962	-0.523653	0.000204081	Gene Expression	ENSG00000115738
Th1_17_GZMApos	BTG2	1.12553e-06	-0.35467	-0.196315	-0.513025	0.000267774	Gene Expression	ENSG00000159388
Th1_17_GZMApos	CD69	1.48803e-06	-0.457403	-0.188895	-0.725911	0.000305405	Gene Expression	ENSG00000110848
Th1_17_GZMApos	DNAJB1	4.32532e-06	-0.277274	-0.146768	-0.40778	0.000665844	Gene Expression	ENSG00000132002
Th1_17_GZMApos	IER2	4.05801e-06	-0.313705	-0.176534	-0.450876	0.000665844	Gene Expression	ENSG00000160888
Th1_17_GZMApos	GADD45B	6.18717e-06	-0.272648	-0.140933	-0.404364	0.000809591	Gene Expression	ENSG00000099860
Th1_17_GZMApos	NEAT1	8.03965e-06	0.335555	0.469438	0.201672	0.000916547	Gene Expression	ENSG00000245532
Th1_17_GZMApos	TNF	8.47164e-06	-0.279504	-0.105966	-0.453042	0.000916547	Gene Expression	ENSG00000232810
Th1_17_GZMApos	NR4A2	1.03401e-05	-0.354198	-0.165462	-0.542933	0.00100223	Gene Expression	ENSG00000153234
Th1_17_GZMApos	HSPA8	1.28897e-05	-0.270585	-0.154979	-0.386191	0.00120473	Gene Expression	ENSG00000109971
Th1_17_GZMApos	IL17A	4.3058e-05	-0.545773	-0.0667605	-1.02479	0.00326115	Gene Expression	ENSG00000112115
Th1_17_GZMApos	TMSB10	4.73534e-05	0.371728	0.529551	0.213905	0.00326115	Gene Expression	ENSG00000034510
Th1_17_GZMApos	RGS2	9.96615e-05	-0.285652	-0.145786	-0.425518	0.00566987	Gene Expression	ENSG00000116741
Th1_17_GZMApos	MYADM	0.000132279	-0.281677	-0.143755	-0.419599	0.0070648	Gene Expression	ENSG00000179820
Th1_17_GZMApos	IGLC2	0.00018052	0.283704	0.556056	0.0113517	0.00891362	Gene Expression	ENSG00000211677
Th1_17_GZMApos	DUSP1	0.000294853	-0.380276	-0.179081	-0.581471	0.0130387	Gene Expression	ENSG00000120129
Th1_17_GZMApos	RGS1	0.000310538	-0.404463	-0.163364	-0.645561	0.0131077	Gene Expression	ENSG00000090104
Th1_17_GZMApos	HSP90AA1	0.000441475	-0.373738	-0.187998	-0.559477	0.0177745	Gene Expression	ENSG00000080824
CD4_HSPhi_CD70pos_Treg	JUNB	3.28883e-06	-0.514979	-0.324705	-0.705253	0.00810698	Gene Expression	ENSG00000171223
CD4_HSPhi_Treg	IGKC	6.1261e-10	0.924425	1.39669	0.452157	1.26565e-06	Gene Expression	ENSG00000211592
CD4_IKZF2hi_TNFRSF18lo_Treg	IGKC	9.62114e-11	0.962219	1.44401	0.480428	2.30907e-07	Gene Expression	ENSG00000211592
CD4_IKZF2hi_TNFRSF18lo_Treg	RPL13A	5.40067e-06	-0.281184	-0.109953	-0.452415	0.00432053	Gene Expression	ENSG00000142541
CD4_IKZF2hi_TNFRSF18lo_Treg	IGHA1	0.000242474	0.33343	0.534967	0.131893	0.0363711	Gene Expression	ENSG00000211895
CD4_IKZF2hi_TNFRSF18hi_Treg	IGKC	7.00477e-10	0.992395	1.53752	0.447275	2.23032e-06	Gene Expression	ENSG00000211592
CD4_IKZF2hi_TNFRSF18hi_Treg	IGHG3	1.55113e-08	0.380132	0.760658	-0.000394017	1.6035e-05	Gene Expression	ENSG00000211897
CD4_IKZF2hi_TNFRSF18hi_Treg	RPL31	2.01444e-08	-0.281178	-0.185691	-0.376664	1.6035e-05	Gene Expression	ENSG00000071082
CD4_IKZF2hi_TNFRSF18hi_Treg	JUNB	6.77034e-06	-0.351349	-0.20357	-0.499128	0.0013473	Gene Expression	ENSG00000171223
CD4_IKZF2hi_TNFRSF18hi_Treg	RPL13A	2.62726e-05	-0.274514	-0.144038	-0.404989	0.00349028	Gene Expression	ENSG00000142541
CD4_IKZF2hi_TNFRSF18hi_Treg	FOS	4.64553e-05	-0.277151	-0.12077	-0.433533	0.00493046	Gene Expression	ENSG00000170345
CD4_IKZF2hi_TNFRSF18hi_Treg	RPLP2	4.46236e-05	-0.265877	-0.141352	-0.390402	0.00493046	Gene Expression	ENSG00000177600
CD4_IKZF2hi_TNFRSF18hi_Treg	FOSB	6.60142e-05	-0.276947	-0.12408	-0.429814	0.00634155	Gene Expression	ENSG00000125740
CD4_IKZF2hi_TNFRSF18hi_Treg	VIM	8.68882e-05	-0.305245	-0.152844	-0.457647	0.00768478	Gene Expression	ENSG00000026025
CD4_IKZF2hi_TNFRSF18hi_Treg	IGHA1	0.00025207	0.40605	0.634869	0.177231	0.0156884	Gene Expression	ENSG00000211895
CD4_IKZF2lo_LAG3pos_Treg	IGKC	2.70278e-12	1.15576	1.62852	0.683008	7.38129e-09	Gene Expression	ENSG00000211592
CD4_IKZF2lo_LAG3pos_Treg	RPS8	7.93399e-10	-0.274035	-0.160522	-0.387547	1.08339e-06	Gene Expression	ENSG00000142937
CD4_IKZF2lo_LAG3pos_Treg	VIM	1.12352e-06	-0.29621	-0.17612	-0.416301	0.00043651	Gene Expression	ENSG00000026025
CD4_IKZF2lo_LAG3pos_Treg	RGCC	3.7308e-06	-0.336106	-0.198787	-0.473424	0.000883331	Gene Expression	ENSG00000102760
CD4_IKZF2lo_LAG3pos_Treg	IGLC2	5.91366e-06	0.266685	0.500401	0.0329688	0.00123648	Gene Expression	ENSG00000211677
CD4_IKZF2lo_LAG3pos_Treg	IGHA1	1.04069e-05	0.341049	0.531564	0.150534	0.00177632	Gene Expression	ENSG00000211895
CD4_IKZF2lo_LAG3pos_Treg	JUNB	0.000143172	-0.300732	-0.121796	-0.479669	0.00782008	Gene Expression	ENSG00000171223
CD4_IKZF2lo_LAG3pos_Treg	FOS	0.000423119	-0.341747	-0.171674	-0.51182	0.0156375	Gene Expression	ENSG00000170345
CD4_naive_T	IGKC	2.72316e-15	1.05134	1.44405	0.658636	6.05902e-12	Gene Expression	ENSG00000211592
CD4_naive_T	IGHA1	1.53899e-07	0.362768	0.543182	0.182355	0.000111123	Gene Expression	ENSG00000211895
CD4_naive_T	NEAT1	1.78781e-05	0.284446	0.405977	0.162915	0.0032822	Gene Expression	ENSG00000245532
CD4_naive_T	RPL11	0.000215294	-1.31673	NA	NA	0.0148906	Gene Expression	ENSG00000142676
CD4_naive_T	FOS	0.00163722	-0.271447	-0.0806325	-0.462261	0.0441015	Gene Expression	ENSG00000170345
CD4_KLF2hi_T	IGKC	2.06517e-14	1.09189	1.52034	0.663446	5.19803e-11	Gene Expression	ENSG00000211592
CD4_KLF2hi_T	GIMAP7	8.85407e-07	0.266171	0.361023	0.171319	0.000445714	Gene Expression	ENSG00000179144
CD4_KLF2hi_T	FOS	1.1521e-06	-0.382376	-0.181849	-0.582903	0.000483307	Gene Expression	ENSG00000170345
CD4_KLF2hi_T	IGHA1	1.98696e-05	0.290699	0.502089	0.079309	0.0030633	Gene Expression	ENSG00000211895
CD4_TNFSF13Bhi_T	IGKC	2.01451e-10	1.17771	1.59911	0.756314	5.25183e-07	Gene Expression	ENSG00000211592
CD4_TNFSF13Bhi_T	IGHG3	2.34983e-06	0.60242	1.11386	0.0909806	0.00306301	Gene Expression	ENSG00000211897
CD4_TNFSF13Bhi_T	ID2	4.53505e-06	-0.336888	-0.168637	-0.505139	0.00394096	Gene Expression	ENSG00000115738
CD4_TNFSF13Bhi_T	IGHA1	9.75663e-05	0.360712	0.595136	0.126288	0.0439907	Gene Expression	ENSG00000211895
CD74hi_HLADRB1hi_arterial_pericyte	PLAT	2.99866e-16	-0.665935	-0.502203	-0.829667	2.34135e-12	Gene Expression	ENSG00000104368
CD74hi_HLADRB1hi_arterial_pericyte	C4orf48	1.94063e-15	0.305336	0.425609	0.185063	4.92466e-12	Gene Expression	ENSG00000243449
CD74hi_HLADRB1hi_arterial_pericyte	CD320	1.98422e-15	-0.926624	-0.628245	-1.225	4.92466e-12	Gene Expression	ENSG00000167775
CD74hi_HLADRB1hi_arterial_pericyte	ENPP2	2.52288e-15	-1.02184	-0.755865	-1.28782	4.92466e-12	Gene Expression	ENSG00000136960
CD74hi_HLADRB1hi_arterial_pericyte	IGKC	1.46135e-14	1.20683	1.624	0.789651	2.28205e-11	Gene Expression	ENSG00000211592
CD74hi_HLADRB1hi_arterial_pericyte	LIFR	3.78826e-14	-0.642153	-0.470154	-0.814153	4.92979e-11	Gene Expression	ENSG00000113594
CD74hi_HLADRB1hi_arterial_pericyte	IGHG3	1.01731e-13	0.430265	1.06343	-0.202905	1.13474e-10	Gene Expression	ENSG00000211897
CD74hi_HLADRB1hi_arterial_pericyte	CD36	2.12199e-13	-0.698227	-0.410327	-0.986127	2.02426e-10	Gene Expression	ENSG00000135218
CD74hi_HLADRB1hi_arterial_pericyte	GSN	2.59254e-13	-0.518817	-0.368458	-0.669176	2.02426e-10	Gene Expression	ENSG00000148180
CD74hi_HLADRB1hi_arterial_pericyte	ATOX1	1.06272e-12	0.351171	0.437052	0.26529	5.92696e-10	Gene Expression	ENSG00000177556
CD74hi_HLADRB1hi_arterial_pericyte	CLDN5	1.04474e-12	-0.836465	-0.59919	-1.07374	5.92696e-10	Gene Expression	ENSG00000184113
CD74hi_HLADRB1hi_arterial_pericyte	NKX2-3	1.00398e-12	-0.348921	-0.220745	-0.477096	5.92696e-10	Gene Expression	ENSG00000119919
CD74hi_HLADRB1hi_arterial_pericyte	UGCG	3.00437e-12	0.431351	0.553088	0.309615	1.56387e-09	Gene Expression	ENSG00000148154
CD74hi_HLADRB1hi_arterial_pericyte	IGLC2	3.23332e-12	0.406364	0.737722	0.0750057	1.57786e-09	Gene Expression	ENSG00000211677
CD74hi_HLADRB1hi_arterial_pericyte	FABP5	4.36476e-12	-0.891676	-0.592835	-1.19052	2.00471e-09	Gene Expression	ENSG00000164687
CD74hi_HLADRB1hi_arterial_pericyte	TXNIP	6.2474e-12	-0.728203	-0.480076	-0.97633	2.56735e-09	Gene Expression	ENSG00000265972
CD74hi_HLADRB1hi_arterial_pericyte	MGLL	9.60923e-12	-0.373589	-0.26248	-0.484698	3.75144e-09	Gene Expression	ENSG00000074416
CD74hi_HLADRB1hi_arterial_pericyte	SUB1	6.07659e-11	0.274552	0.351968	0.197135	2.06287e-08	Gene Expression	ENSG00000113387
CD74hi_HLADRB1hi_arterial_pericyte	ACE	8.14171e-10	-0.380421	-0.266622	-0.49422	2.35446e-07	Gene Expression	ENSG00000159640
CD74hi_HLADRB1hi_arterial_pericyte	TACC1	9.41948e-10	-0.369472	-0.240168	-0.498777	2.53611e-07	Gene Expression	ENSG00000147526
CD74hi_HLADRB1hi_arterial_pericyte	NNMT	1.04691e-09	0.405955	0.532559	0.279351	2.67836e-07	Gene Expression	ENSG00000166741
CD74hi_HLADRB1hi_arterial_pericyte	HLA-E	1.79105e-09	-0.39724	-0.282035	-0.512445	4.11309e-07	Gene Expression	ENSG00000204592
CD74hi_HLADRB1hi_arterial_pericyte	COL4A1	2.40166e-09	0.490719	0.680717	0.30072	5.18982e-07	Gene Expression	ENSG00000187498
CD74hi_HLADRB1hi_arterial_pericyte	ATP5F1E	3.52308e-09	0.392406	0.518751	0.266062	6.70931e-07	Gene Expression	ENSG00000124172
CD74hi_HLADRB1hi_arterial_pericyte	C1orf54	3.40082e-09	0.27027	0.360387	0.180153	6.70931e-07	Gene Expression	ENSG00000118292
CD74hi_HLADRB1hi_arterial_pericyte	LOXL2	3.51512e-09	0.270017	0.405576	0.134458	6.70931e-07	Gene Expression	ENSG00000134013
CD74hi_HLADRB1hi_arterial_pericyte	TFPI	3.96972e-09	0.283444	0.378889	0.187999	7.3799e-07	Gene Expression	ENSG00000003436
CD74hi_HLADRB1hi_arterial_pericyte	SERTAD1	4.0958e-09	-0.308439	-0.19998	-0.416898	7.43722e-07	Gene Expression	ENSG00000197019
CD74hi_HLADRB1hi_arterial_pericyte	SPARC	4.36191e-09	0.519243	0.694759	0.343727	7.7404e-07	Gene Expression	ENSG00000113140
CD74hi_HLADRB1hi_arterial_pericyte	COL18A1	5.26431e-09	0.355877	0.463656	0.248098	8.9356e-07	Gene Expression	ENSG00000182871
CD74hi_HLADRB1hi_arterial_pericyte	BTG2	5.82748e-09	-0.41346	-0.271188	-0.555732	9.68106e-07	Gene Expression	ENSG00000159388
CD74hi_HLADRB1hi_arterial_pericyte	JAM2	6.21139e-09	-0.36944	-0.244503	-0.494377	9.9548e-07	Gene Expression	ENSG00000154721
CD74hi_HLADRB1hi_arterial_pericyte	SLC14A1	7.17696e-09	-0.296678	-0.171626	-0.421731	1.10813e-06	Gene Expression	ENSG00000141469
CD74hi_HLADRB1hi_arterial_pericyte	CYTOR	8.30213e-09	0.441605	0.586133	0.297078	1.22308e-06	Gene Expression	ENSG00000222041
CD74hi_HLADRB1hi_arterial_pericyte	MAP1B	9.08031e-09	0.340723	0.447876	0.23357	1.31295e-06	Gene Expression	ENSG00000131711
CD74hi_HLADRB1hi_arterial_pericyte	ICAM2	9.47369e-09	-0.268945	-0.182464	-0.355426	1.34492e-06	Gene Expression	ENSG00000108622
CD74hi_HLADRB1hi_arterial_pericyte	PCDH17	1.37068e-08	0.430352	0.574166	0.286538	1.78371e-06	Gene Expression	ENSG00000118946
CD74hi_HLADRB1hi_arterial_pericyte	COL6A3	1.71417e-08	0.27916	0.394547	0.163773	2.12449e-06	Gene Expression	ENSG00000163359
CD74hi_HLADRB1hi_arterial_pericyte	CAV1	2.83964e-08	-0.399648	-0.27812	-0.521177	3.31433e-06	Gene Expression	ENSG00000105974
CD74hi_HLADRB1hi_arterial_pericyte	C1R	3.33342e-08	0.383427	0.518947	0.247908	3.82754e-06	Gene Expression	ENSG00000159403
CD74hi_HLADRB1hi_arterial_pericyte	COL1A2	3.98278e-08	0.569144	0.750642	0.387647	4.34296e-06	Gene Expression	ENSG00000164692
CD74hi_HLADRB1hi_arterial_pericyte	FSTL1	4.18124e-08	0.351455	0.469382	0.233527	4.47221e-06	Gene Expression	ENSG00000163430
CD74hi_HLADRB1hi_arterial_pericyte	COL5A2	4.67634e-08	0.291065	0.398533	0.183597	4.7177e-06	Gene Expression	ENSG00000204262
CD74hi_HLADRB1hi_arterial_pericyte	COL1A1	6.48331e-08	0.546095	0.732262	0.359929	6.24959e-06	Gene Expression	ENSG00000108821
CD74hi_HLADRB1hi_arterial_pericyte	NR4A1	7.48898e-08	-0.452924	-0.218795	-0.687053	7.13097e-06	Gene Expression	ENSG00000123358
CD74hi_HLADRB1hi_arterial_pericyte	PHGR1	8.33843e-08	-0.305715	-0.0776371	-0.533792	7.84415e-06	Gene Expression	ENSG00000233041
CD74hi_HLADRB1hi_arterial_pericyte	PDGFRB	1.26954e-07	0.263325	0.354834	0.171816	1.11377e-05	Gene Expression	ENSG00000113721
CD74hi_HLADRB1hi_arterial_pericyte	JUN	1.35624e-07	-0.597898	-0.386263	-0.809533	1.16369e-05	Gene Expression	ENSG00000177606
CD74hi_HLADRB1hi_arterial_pericyte	IGHA1	1.38682e-07	0.584929	0.814038	0.35582	1.17699e-05	Gene Expression	ENSG00000211895
CD74hi_HLADRB1hi_arterial_pericyte	THBS1	2.51427e-07	0.383279	0.523165	0.243392	1.88764e-05	Gene Expression	ENSG00000137801
CD74hi_HLADRB1hi_arterial_pericyte	COL4A2	2.72347e-07	0.399932	0.555806	0.244058	2.00612e-05	Gene Expression	ENSG00000134871
CD74hi_HLADRB1hi_arterial_pericyte	IGFBP2	3.11713e-07	-0.411712	-0.257612	-0.565813	2.24812e-05	Gene Expression	ENSG00000115457
CD74hi_HLADRB1hi_arterial_pericyte	MARCKS	3.32198e-07	0.327671	0.449779	0.205563	2.30043e-05	Gene Expression	ENSG00000277443
CD74hi_HLADRB1hi_arterial_pericyte	MALAT1	3.90232e-07	-0.662858	-0.387899	-0.937818	2.64951e-05	Gene Expression	ENSG00000251562
CD74hi_HLADRB1hi_arterial_pericyte	PLVAP	4.53636e-07	-0.415809	-0.218817	-0.612802	2.97923e-05	Gene Expression	ENSG00000130300
CD74hi_HLADRB1hi_arterial_pericyte	GADD45B	5.10468e-07	-0.372741	-0.194059	-0.551423	3.16328e-05	Gene Expression	ENSG00000099860
CD74hi_HLADRB1hi_arterial_pericyte	SELENOW	5.09216e-07	-0.302167	-0.188813	-0.41552	3.16328e-05	Gene Expression	ENSG00000178980
CD74hi_HLADRB1hi_arterial_pericyte	SH3BGRL3	5.36874e-07	0.30261	0.415972	0.189249	3.29273e-05	Gene Expression	ENSG00000142669
CD74hi_HLADRB1hi_arterial_pericyte	C1S	5.61642e-07	0.351569	0.487335	0.215802	3.37331e-05	Gene Expression	ENSG00000182326
CD74hi_HLADRB1hi_arterial_pericyte	COL3A1	5.99282e-07	0.537057	0.722519	0.351596	3.54484e-05	Gene Expression	ENSG00000168542
CD74hi_HLADRB1hi_arterial_pericyte	WARS	6.62788e-07	0.310248	0.426168	0.194327	3.85716e-05	Gene Expression	ENSG00000140105
CD74hi_HLADRB1hi_arterial_pericyte	IGFBP4	7.29678e-07	-0.331373	-0.212242	-0.450504	4.18921e-05	Gene Expression	ENSG00000141753
CD74hi_HLADRB1hi_arterial_pericyte	CFH	8.20832e-07	0.306498	0.422404	0.190592	4.5779e-05	Gene Expression	ENSG00000000971
CD74hi_HLADRB1hi_arterial_pericyte	MIR4435-2HG	9.46748e-07	0.32232	0.457862	0.186779	5.20578e-05	Gene Expression	ENSG00000172965
CD74hi_HLADRB1hi_arterial_pericyte	INSR	1.05333e-06	0.3452	0.469163	0.221236	5.59483e-05	Gene Expression	ENSG00000171105
CD74hi_HLADRB1hi_arterial_pericyte	TSPAN7	1.22305e-06	-0.265213	-0.164422	-0.366003	6.20104e-05	Gene Expression	ENSG00000156298
CD74hi_HLADRB1hi_arterial_pericyte	HIGD1B	1.66942e-06	-0.277464	-0.17163	-0.383297	7.66757e-05	Gene Expression	ENSG00000131097
CD74hi_HLADRB1hi_arterial_pericyte	IER2	1.74159e-06	-0.370268	-0.220233	-0.520303	7.86033e-05	Gene Expression	ENSG00000160888
CD74hi_HLADRB1hi_arterial_pericyte	TNFSF10	1.82205e-06	-0.268056	-0.164689	-0.371424	8.1762e-05	Gene Expression	ENSG00000121858
CD74hi_HLADRB1hi_arterial_pericyte	KLF2	1.95056e-06	-0.41758	-0.246171	-0.588988	8.60452e-05	Gene Expression	ENSG00000127528
CD74hi_HLADRB1hi_arterial_pericyte	EPAS1	2.04147e-06	0.26346	0.371198	0.155721	8.85545e-05	Gene Expression	ENSG00000116016
CD74hi_HLADRB1hi_arterial_pericyte	MGP	2.03076e-06	0.365827	0.503584	0.228069	8.85545e-05	Gene Expression	ENSG00000111341
CD74hi_HLADRB1hi_arterial_pericyte	APOLD1	2.13164e-06	-0.383924	-0.212863	-0.554985	9.14499e-05	Gene Expression	ENSG00000178878
CD74hi_HLADRB1hi_arterial_pericyte	COL6A2	2.29755e-06	0.308266	0.422475	0.194057	9.80288e-05	Gene Expression	ENSG00000142173
CD74hi_HLADRB1hi_arterial_pericyte	TUBB4B	2.41153e-06	-0.299928	-0.177805	-0.422051	0.000102333	Gene Expression	ENSG00000188229
CD74hi_HLADRB1hi_arterial_pericyte	SLC9A3R2	2.64597e-06	-0.400097	-0.249054	-0.55114	0.000111074	Gene Expression	ENSG00000065054
CD74hi_HLADRB1hi_arterial_pericyte	OST4	3.19229e-06	0.269654	0.376844	0.162464	0.000131186	Gene Expression	ENSG00000228474
CD74hi_HLADRB1hi_arterial_pericyte	CAVIN2	3.65839e-06	-0.341956	-0.191917	-0.491996	0.000148775	Gene Expression	ENSG00000168497
CD74hi_HLADRB1hi_arterial_pericyte	LGALS1	6.51501e-06	0.459272	0.627846	0.290697	0.000234373	Gene Expression	ENSG00000100097
CD74hi_HLADRB1hi_arterial_pericyte	RGCC	6.54372e-06	0.492721	0.701329	0.284113	0.000234373	Gene Expression	ENSG00000102760
CD74hi_HLADRB1hi_arterial_pericyte	RBP7	7.90963e-06	-0.361977	-0.1443	-0.579653	0.000269658	Gene Expression	ENSG00000162444
CD74hi_HLADRB1hi_arterial_pericyte	KLF4	1.57855e-05	-0.349578	-0.157978	-0.541179	0.000474052	Gene Expression	ENSG00000136826
CD74hi_HLADRB1hi_arterial_pericyte	TMEM88	2.4288e-05	-0.273894	-0.159194	-0.388595	0.000665406	Gene Expression	ENSG00000167874
CD74hi_HLADRB1hi_arterial_pericyte	PHLDA1	3.76936e-05	0.273601	0.394785	0.152416	0.000919723	Gene Expression	ENSG00000139289
CD74hi_HLADRB1hi_arterial_pericyte	S100A4	3.95698e-05	0.294794	0.440512	0.149077	0.000950648	Gene Expression	ENSG00000196154
CD74hi_HLADRB1hi_arterial_pericyte	SELENOM	4.21996e-05	0.265923	0.381423	0.150423	0.000998469	Gene Expression	ENSG00000198832
CD74hi_HLADRB1hi_arterial_pericyte	FAM107A	5.0981e-05	-0.291954	-0.161671	-0.422236	0.00117455	Gene Expression	ENSG00000168309
CD74hi_HLADRB1hi_arterial_pericyte	ADIRF	5.36608e-05	-0.326622	-0.154059	-0.499185	0.00123231	Gene Expression	ENSG00000148671
CD74hi_HLADRB1hi_arterial_pericyte	SPARCL1	7.4537e-05	-0.28388	-0.146282	-0.421478	0.0015772	Gene Expression	ENSG00000152583
CD74hi_HLADRB1hi_arterial_pericyte	EGR3	0.000119358	-0.295582	-0.159302	-0.431862	0.00227859	Gene Expression	ENSG00000179388
CD74hi_HLADRB1hi_arterial_pericyte	JUNB	0.000131974	-0.387309	-0.206144	-0.568475	0.00243606	Gene Expression	ENSG00000171223
CD74hi_HLADRB1hi_arterial_pericyte	PRSS23	0.000146379	0.319514	0.486951	0.152077	0.00262139	Gene Expression	ENSG00000150687
CD74hi_HLADRB1hi_arterial_pericyte	HSPA1A	0.000232692	-0.372723	-0.143461	-0.601986	0.00366302	Gene Expression	ENSG00000204389
CD74hi_HLADRB1hi_arterial_pericyte	RPL39	0.000557463	0.297646	0.441527	0.153764	0.00732773	Gene Expression	ENSG00000198918
CD74hi_HLADRB1hi_arterial_pericyte	DNAJB1	0.000634179	-0.326223	-0.143992	-0.508454	0.00801241	Gene Expression	ENSG00000132002
CD74hi_HLADRB1hi_arterial_pericyte	VWF	0.000769802	0.266029	0.401367	0.130691	0.00939159	Gene Expression	ENSG00000110799
CD74hi_HLADRB1hi_arterial_pericyte	MT-CO2	0.000943	-6.29636	-1.10278	-11.4899	0.0108867	Gene Expression	ENSG00000198712
CD74hi_HLADRB1hi_arterial_pericyte	FOSB	0.00194327	-0.337658	-0.114225	-0.561091	0.0185994	Gene Expression	ENSG00000125740
CD74hi_HLADRB1hi_arterial_pericyte	TIMP1	0.00282525	0.483354	NA	NA	0.0241616	Gene Expression	ENSG00000102265
CD74hi_HLADRB1hi_arterial_pericyte	FOS	0.00339225	-0.306926	-0.102641	-0.511211	0.0275105	Gene Expression	ENSG00000170345
CD74hi_HLADRB1hi_arterial_pericyte	EGR1	0.0044419	-0.291363	-0.0737158	-0.509011	0.0336273	Gene Expression	ENSG00000120738
CD74hi_HLADRB1hi_venous_pericyte	CLU	1.13172e-05	-1.10682	-0.30453	-1.9091	0.0124998	Gene Expression	ENSG00000120885
CD74hi_HLADRB1hi_venous_pericyte	EGR2	1.32887e-05	-1.18394	-0.40846	-1.95941	0.0124998	Gene Expression	ENSG00000122877
CD74hi_HLADRB1hi_venous_pericyte	HSPB1	1.21064e-05	-0.508148	-0.28776	-0.728537	0.0124998	Gene Expression	ENSG00000106211
CD74hi_HLADRB1hi_venous_pericyte	GPX3	1.85747e-05	-0.678718	-0.313545	-1.04389	0.0137959	Gene Expression	ENSG00000211445
CD74hi_HLADRB1hi_venous_pericyte	IGHG3	3.70417e-05	0.577397	1.47822	-0.323423	0.0206974	Gene Expression	ENSG00000211897
CD74hi_HLADRB1hi_venous_pericyte	CLDN5	5.86463e-05	-0.925376	-0.467123	-1.38363	0.0281847	Gene Expression	ENSG00000184113
CD8_CTLA4hi_TIGIThi_T	IGKC	6.80302e-09	1.02607	1.58353	0.468619	2.04771e-05	Gene Expression	ENSG00000211592
CD8_CTLA4hi_TIGIThi_T	RPS20	1.52608e-07	-0.355507	-0.209495	-0.501519	0.000229675	Gene Expression	ENSG00000008988
CD8_CTLA4hi_TIGIThi_T	RPS3A	6.52107e-07	-0.311905	0.0539855	-0.677796	0.000654281	Gene Expression	ENSG00000145425
CD8_CTLA4hi_TIGIThi_T	RPL37A	3.41411e-06	-0.359001	-0.198827	-0.519174	0.00256912	Gene Expression	ENSG00000197756
CD8_CTLA4hi_TIGIThi_T	RPS18	2.42224e-05	-0.343823	-0.116991	-0.570656	0.00667596	Gene Expression	ENSG00000231500
CD8_CTLA4hi_TIGIThi_T	RPS23	4.81693e-05	-0.352291	-0.0936595	-0.610923	0.00966598	Gene Expression	ENSG00000186468
CD8_CTLA4hi_TIGIThi_T	NEAT1	5.57255e-05	0.376081	0.557926	0.194237	0.0100641	Gene Expression	ENSG00000245532
CD8_CTLA4hi_TIGIThi_T	RPS8	5.68406e-05	-0.338314	-0.176912	-0.499717	0.0100641	Gene Expression	ENSG00000142937
CD8_CTLA4hi_TIGIThi_T	LAG3	0.000130153	0.331582	0.499523	0.16364	0.0163234	Gene Expression	ENSG00000089692
CD8_CTLA4hi_TIGIThi_T	ARHGDIB	0.000145188	-0.29907	-0.152694	-0.445445	0.0166156	Gene Expression	ENSG00000111348
CD8_cycling_T	IGKC	6.12197e-07	1.28332	1.89225	0.674393	0.00215922	Gene Expression	ENSG00000211592
CD8_cycling_T	DNAJA1	3.41528e-05	-0.342076	-0.0209383	-0.663215	0.0401523	Gene Expression	ENSG00000086061
CD8_EGR1hi_T	IGKC	2.67434e-12	0.891035	1.26243	0.519644	5.44762e-09	Gene Expression	ENSG00000211592
CD8_EGR1hi_T	CCL5	1.41049e-09	-0.388165	-0.261772	-0.514559	1.43658e-06	Gene Expression	ENSG00000271503
CD8_EGR1hi_T	NEAT1	1.66188e-08	0.481995	0.662444	0.301546	8.46312e-06	Gene Expression	ENSG00000245532
CD8_EGR1hi_T	HOPX	1.03795e-07	-0.345467	-0.204818	-0.486117	3.52383e-05	Gene Expression	ENSG00000171476
CD8_EGR1hi_T	IRF1	2.31578e-07	0.350189	0.46914	0.231238	6.73891e-05	Gene Expression	ENSG00000125347
CD8_EGR1hi_T	CXCR4	2.04471e-06	0.390495	0.543611	0.237379	0.000520634	Gene Expression	ENSG00000121966
CD8_EGR1hi_T	KLRB1	3.03463e-06	-0.297951	-0.0668208	-0.529081	0.000618154	Gene Expression	ENSG00000111796
CD8_EGR1hi_T	CD160	3.52734e-06	-0.284315	-0.160813	-0.407817	0.000653199	Gene Expression	ENSG00000117281
CD8_EGR1hi_T	KLF2	4.45905e-06	0.360058	0.507425	0.212691	0.000698698	Gene Expression	ENSG00000127528
CD8_EGR1hi_T	CD52	2.41241e-05	-0.292292	-0.172307	-0.412277	0.0030713	Gene Expression	ENSG00000169442
CD8_EGR1hi_T	ID2	0.000108488	-0.272342	-0.150515	-0.394168	0.00920796	Gene Expression	ENSG00000115738
CD8_EGR1hi_T	IGHA1	0.00120177	0.296824	0.47367	0.119979	0.0462784	Gene Expression	ENSG00000211895
CD8_FGFBP2pos_T	IGKC	2.03979e-09	0.838973	1.36574	0.312204	5.38913e-06	Gene Expression	ENSG00000211592
CD8_FGFBP2pos_T	RPS6	3.25687e-05	-0.311196	-0.164264	-0.458127	0.0172093	Gene Expression	ENSG00000137154
CD8_FGFBP2pos_T	KLRD1	6.36391e-05	0.324586	0.498047	0.151124	0.0210168	Gene Expression	ENSG00000134539
CD8_FGFBP2pos_T	EEF1A1	0.000102969	-0.345948	-0.190999	-0.500898	0.0241042	Gene Expression	ENSG00000156508
CD8_FGFBP2pos_T	RPS18	0.000188861	-0.382402	-0.190377	-0.574428	0.0383824	Gene Expression	ENSG00000231500
CD8_GZMKhi_T	IGKC	1.76723e-15	1.21972	1.66154	0.7779	3.96036e-12	Gene Expression	ENSG00000211592
CD8_GZMKhi_T	HOPX	3.83619e-10	-0.293738	-0.185047	-0.402429	4.29845e-07	Gene Expression	ENSG00000171476
CD8_GZMKhi_T	IGLC2	7.08131e-09	0.30781	0.577624	0.0379952	3.9673e-06	Gene Expression	ENSG00000211677
CD8_GZMKhi_T	JUNB	3.52603e-05	-0.343735	-0.171548	-0.515923	0.00493864	Gene Expression	ENSG00000171223
CD8_GZMKhi_T	IGHA1	0.000129227	0.328979	0.511779	0.14618	0.0107258	Gene Expression	ENSG00000211895
CD8_GZMKhi_T	CCL5	0.00021287	-0.287822	-0.140974	-0.43467	0.0164497	Gene Expression	ENSG00000271503
CD8_GZMKhi_T	CXCR4	0.00114361	0.263083	0.439149	0.0870163	0.0469176	Gene Expression	ENSG00000121966
CD8_GZMKint_T	IGKC	1.61521e-11	0.991531	1.4333	0.54976	2.24057e-08	Gene Expression	ENSG00000211592
CD8_GZMKint_T	ID2	1.45683e-10	-0.414124	-0.292786	-0.535461	1.0698e-07	Gene Expression	ENSG00000115738
CD8_GZMKint_T	JUNB	2.37245e-08	-0.403245	-0.253769	-0.55272	6.53314e-06	Gene Expression	ENSG00000171223
CD8_GZMKint_T	GZMK	8.55745e-08	0.493389	0.67675	0.310028	1.71382e-05	Gene Expression	ENSG00000113088
CD8_GZMKint_T	FOS	2.13319e-07	-0.37065	-0.167196	-0.574104	3.13294e-05	Gene Expression	ENSG00000170345
CD8_GZMKint_T	NEAT1	2.0365e-07	0.325584	0.439808	0.21136	3.13294e-05	Gene Expression	ENSG00000245532
CD8_GZMKint_T	HOPX	2.53314e-07	-0.347533	-0.212904	-0.482163	3.48782e-05	Gene Expression	ENSG00000171476
CD8_GZMKint_T	NKG7	9.97227e-07	0.36164	0.497115	0.226164	0.000109845	Gene Expression	ENSG00000105374
CD8_GZMKint_T	FOSB	1.17391e-06	-0.319322	-0.182079	-0.456564	0.000123149	Gene Expression	ENSG00000125740
CD8_GZMKint_T	CCL5	2.74873e-06	-0.265977	-0.110739	-0.421214	0.000242218	Gene Expression	ENSG00000271503
CD8_GZMKint_T	CD160	3.81608e-06	-0.292806	-0.153676	-0.431935	0.000311364	Gene Expression	ENSG00000117281
CD8_GZMKint_T	MT-CYB	0.000114477	-2.50965	10.2051	-15.2244	0.00450345	Gene Expression	ENSG00000198727
CD8_IL17Apos_IL26pos_IL23Rpos_T	IGKC	4.37041e-11	1.06482	1.51514	0.614497	1.33866e-07	Gene Expression	ENSG00000211592
CD8_IL17Apos_IL26pos_IL23Rpos_T	IGHG3	5.18977e-09	0.274556	0.69761	-0.148498	7.94813e-06	Gene Expression	ENSG00000211897
CD8_IL17Apos_IL26pos_IL23Rpos_T	LYST	1.75062e-07	0.294907	0.42965	0.160163	0.000178738	Gene Expression	ENSG00000143669
CD8_IL17Apos_IL26pos_IL23Rpos_T	NEAT1	4.0928e-07	0.490569	0.691326	0.289811	0.000313406	Gene Expression	ENSG00000245532
CD8_IL17Apos_IL26pos_IL23Rpos_T	RPS18	6.63426e-07	-0.412956	-0.25488	-0.571033	0.000406415	Gene Expression	ENSG00000231500
CD8_IL17Apos_IL26pos_IL23Rpos_T	RPS14	5.6717e-06	-0.313742	-0.181714	-0.44577	0.00248177	Gene Expression	ENSG00000164587
CD8_IL17Apos_IL26pos_IL23Rpos_T	LAG3	1.54555e-05	0.264727	0.416638	0.112817	0.00430365	Gene Expression	ENSG00000089692
CD8_IL17Apos_IL26pos_IL23Rpos_T	EEF1B2	4.95075e-05	-0.291344	-0.14833	-0.434358	0.00943488	Gene Expression	ENSG00000114942
CD8_IL17Apos_IL26pos_IL23Rpos_T	RPS3	0.000145112	-0.328548	-0.134872	-0.522223	0.0202035	Gene Expression	ENSG00000149273
CD8_IL17Apos_IL26pos_IL23Rpos_T	RPS8	0.00013616	-0.300204	-0.166171	-0.434237	0.0202035	Gene Expression	ENSG00000142937
CD8_IL17Apos_IL26pos_IL23Rpos_T	RPL27A	0.000248139	-0.281243	-0.140362	-0.422124	0.0262086	Gene Expression	ENSG00000166441
CD8_IL17Apos_IL26pos_IL23Rpos_T	GNLY	0.000599249	0.402301	0.790178	0.0144243	0.0399022	Gene Expression	ENSG00000115523
CD8_IL17Apos_IL26pos_IL23Rpos_T	RPLP2	0.000597957	-0.264354	-0.128685	-0.400024	0.0399022	Gene Expression	ENSG00000177600
CD8_IL17Apos_IL26pos_IL23Rpos_T	RPS29	0.000562302	-0.271018	-0.0971282	-0.444907	0.0399022	Gene Expression	ENSG00000213741
CD8_IL17Apos_IL26pos_IL23Rpos_T	JUNB	0.00072743	-0.337805	-0.134513	-0.541097	0.0428929	Gene Expression	ENSG00000171223
CD8_IL17Apos_IL26pos_IL23Rpos_T	RPL37A	0.000793338	-0.271219	-0.118978	-0.42346	0.0441817	Gene Expression	ENSG00000197756
CD8_IL7Rhi_T	IGKC	4.79097e-18	0.931472	1.25306	0.609888	1.08468e-14	Gene Expression	ENSG00000211592
CD8_IL7Rhi_T	CCL5	1.43884e-13	-0.420599	-0.295904	-0.545293	1.62876e-10	Gene Expression	ENSG00000271503
CD8_IL7Rhi_T	CXCR4	3.04622e-12	0.550046	0.761724	0.338368	1.41708e-09	Gene Expression	ENSG00000121966
CD8_IL7Rhi_T	KLF2	2.87454e-12	0.427771	0.562657	0.292885	1.41708e-09	Gene Expression	ENSG00000127528
CD8_IL7Rhi_T	CD52	5.43522e-12	-0.387452	-0.257668	-0.517235	2.05089e-09	Gene Expression	ENSG00000169442
CD8_IL7Rhi_T	NEAT1	1.35774e-10	0.343703	0.437516	0.249889	4.39132e-08	Gene Expression	ENSG00000245532
CD8_IL7Rhi_T	HOPX	7.52537e-10	-0.284135	-0.195574	-0.372697	2.12968e-07	Gene Expression	ENSG00000171476
CD8_IL7Rhi_T	KLRB1	1.66432e-07	-0.305299	-0.147387	-0.463212	2.11966e-05	Gene Expression	ENSG00000111796
CD8_IL7Rhi_T	TMSB4X	3.6104e-05	-0.272133	-0.147004	-0.397263	0.00136232	Gene Expression	ENSG00000205542
CD8_naive	IGKC	5.27452e-10	1.02996	1.49369	0.566226	1.27327e-06	Gene Expression	ENSG00000211592
CD8_naive	IGLC2	0.000134003	0.288899	0.49784	0.0799584	0.0462118	Gene Expression	ENSG00000211677
CD8_TNFhi_IFNGhi_IL2pos_T	IGKC	9.73512e-10	0.977984	1.35079	0.605181	2.09208e-06	Gene Expression	ENSG00000211592
CD8_TNFhi_IFNGhi_IL2pos_T	IGHA1	3.65355e-07	0.624798	0.892118	0.357478	0.000261716	Gene Expression	ENSG00000211895
CD8_TNFhi_IFNGhi_IL2pos_T	IGLC2	1.37694e-06	0.340747	0.780806	-0.0993117	0.000591809	Gene Expression	ENSG00000211677
CD8_TNFhi_IFNGhi_IL2pos_T	SH3BGRL3	1.35012e-05	-0.334492	-0.187959	-0.481025	0.00483569	Gene Expression	ENSG00000142669
CD8_TNFhi_IFNGhi_IL2pos_T	JAML	3.19548e-05	-0.315936	-0.0360569	-0.595814	0.00981013	Gene Expression	ENSG00000160593
CD8_TNFhi_IFNGhi_IL2pos_T	SPRY1	0.000158229	-0.495073	-0.101504	-0.888642	0.0425041	Gene Expression	ENSG00000164056
Cycling_B	CD74	2.36864e-10	-1.08326	-0.68244	-1.48407	9.40201e-08	Gene Expression	ENSG00000019582
Cycling_B	DDX5	1.26289e-10	-0.312865	-0.18583	-0.439899	9.40201e-08	Gene Expression	ENSG00000108654
Cycling_B	ENO1	1.02282e-10	0.525749	0.679932	0.371566	9.40201e-08	Gene Expression	ENSG00000074800
Cycling_B	FABP5	9.23146e-11	0.479995	0.681516	0.278475	9.40201e-08	Gene Expression	ENSG00000164687
Cycling_B	GAPDH	1.68474e-10	0.991397	1.33929	0.643506	9.40201e-08	Gene Expression	ENSG00000111640
Cycling_B	MALAT1	2.67864e-10	-2.22653	-1.15031	-3.30276	9.40201e-08	Gene Expression	ENSG00000251562
Cycling_B	NPM1	2.43219e-10	0.552904	0.704644	0.401165	9.40201e-08	Gene Expression	ENSG00000181163
Cycling_B	PSMA4	3.86328e-10	0.356769	0.482291	0.231248	9.75174e-08	Gene Expression	ENSG00000041357
Cycling_B	RAN	3.91534e-10	0.505207	0.658314	0.352101	9.75174e-08	Gene Expression	ENSG00000132341
Cycling_B	ZFP36	3.96896e-10	-0.447827	-0.228437	-0.667218	9.75174e-08	Gene Expression	ENSG00000128016
Cycling_B	NOP10	4.41428e-10	0.328352	0.445678	0.211026	9.8599e-08	Gene Expression	ENSG00000182117
Cycling_B	CHCHD2	5.66505e-10	0.470244	0.622026	0.318461	1.15992e-07	Gene Expression	ENSG00000106153
Cycling_B	LDHA	6.55738e-10	0.587346	0.772271	0.402421	1.23935e-07	Gene Expression	ENSG00000134333
Cycling_B	JUNB	7.30758e-10	-0.704111	-0.443137	-0.965086	1.28248e-07	Gene Expression	ENSG00000171223
Cycling_B	HLA-DRA	9.89506e-10	-0.961391	-0.480884	-1.4419	1.62081e-07	Gene Expression	ENSG00000204287
Cycling_B	IER2	1.25385e-09	-0.516254	-0.309594	-0.722914	1.92545e-07	Gene Expression	ENSG00000160888
Cycling_B	PPA1	2.03751e-09	0.406961	0.545936	0.267986	2.9448e-07	Gene Expression	ENSG00000180817
Cycling_B	PARK7	2.66935e-09	0.349657	0.45586	0.243453	3.64367e-07	Gene Expression	ENSG00000116288
Cycling_B	MT-ND4	6.36148e-09	-1.2188	-0.577833	-1.85976	8.2264e-07	Gene Expression	ENSG00000198886
Cycling_B	TUBB	8.80248e-09	0.549834	0.736082	0.363585	1.08138e-06	Gene Expression	ENSG00000196230
Cycling_B	TPI1	9.28438e-09	0.423399	0.560871	0.285926	1.08627e-06	Gene Expression	ENSG00000111669
Cycling_B	PFN1	1.02297e-08	0.554204	0.793001	0.315408	1.11825e-06	Gene Expression	ENSG00000108518
Cycling_B	PNRC1	1.04679e-08	-0.263208	-0.108397	-0.418019	1.11825e-06	Gene Expression	ENSG00000146278
Cycling_B	BTG2	1.09735e-08	-0.376125	-0.17243	-0.57982	1.12341e-06	Gene Expression	ENSG00000159388
Cycling_B	HLA-A	1.24146e-08	-0.595569	-0.389644	-0.801494	1.2201e-06	Gene Expression	ENSG00000206503
Cycling_B	MYL6	1.68017e-08	0.451043	0.601144	0.300943	1.58776e-06	Gene Expression	ENSG00000092841
Cycling_B	PSMA7	1.808e-08	0.41439	0.559281	0.269499	1.64528e-06	Gene Expression	ENSG00000101182
Cycling_B	TUBA1B	1.96057e-08	0.597658	0.810369	0.384948	1.7204e-06	Gene Expression	ENSG00000123416
Cycling_B	SUB1	2.04872e-08	0.593225	0.787566	0.398884	1.73576e-06	Gene Expression	ENSG00000113387
Cycling_B	SUMO2	2.61749e-08	0.37691	0.513669	0.24015	2.07457e-06	Gene Expression	ENSG00000188612
Cycling_B	HMGN2	3.11586e-08	0.521854	0.702393	0.341314	2.3199e-06	Gene Expression	ENSG00000198830
Cycling_B	ACTB	3.35569e-08	0.755332	1.00951	0.501151	2.42498e-06	Gene Expression	ENSG00000075624
Cycling_B	PPIA	3.47852e-08	0.480962	0.660375	0.301549	2.44192e-06	Gene Expression	ENSG00000196262
Cycling_B	HMGB2	4.38137e-08	0.605504	0.822293	0.388716	2.99029e-06	Gene Expression	ENSG00000164104
Cycling_B	NDUFA4	5.42135e-08	0.394891	0.517403	0.272379	3.50533e-06	Gene Expression	ENSG00000189043
Cycling_B	BTG1	6.5986e-08	-0.684079	-0.429751	-0.938406	4.05224e-06	Gene Expression	ENSG00000133639
Cycling_B	EIF1	6.80177e-08	-0.380109	-0.199911	-0.560307	4.05224e-06	Gene Expression	ENSG00000173812
Cycling_B	HMGB1	6.9269e-08	0.685144	0.927657	0.442632	4.05224e-06	Gene Expression	ENSG00000189403
Cycling_B	LSM5	7.32948e-08	0.266934	0.364323	0.169544	4.16512e-06	Gene Expression	ENSG00000106355
Cycling_B	SRSF9	7.62842e-08	0.297096	0.403273	0.19092	4.16512e-06	Gene Expression	ENSG00000111786
Cycling_B	JPT1	8.39895e-08	0.316877	0.432259	0.201494	4.47899e-06	Gene Expression	ENSG00000189159
Cycling_B	REL	8.56788e-08	-0.413083	-0.147215	-0.678951	4.47899e-06	Gene Expression	ENSG00000162924
Cycling_B	DUSP1	1.0111e-07	-0.716966	-0.268832	-1.1651	5.17558e-06	Gene Expression	ENSG00000120129
Cycling_B	PSMB3	1.11254e-07	0.297733	0.412236	0.183229	5.57861e-06	Gene Expression	ENSG00000277791
Cycling_B	FOSB	1.16664e-07	-0.839282	-0.517053	-1.16151	5.73288e-06	Gene Expression	ENSG00000125740
Cycling_B	PSME2	1.36782e-07	0.432102	0.584	0.280204	6.46297e-06	Gene Expression	ENSG00000100911
Cycling_B	NDUFAB1	1.51731e-07	0.289776	0.400516	0.179036	6.90378e-06	Gene Expression	ENSG00000004779
Cycling_B	HLA-B	1.64787e-07	-0.683447	-0.416131	-0.950763	7.10319e-06	Gene Expression	ENSG00000234745
Cycling_B	HLA-DRB1	1.64293e-07	-0.7412	-0.359935	-1.12246	7.10319e-06	Gene Expression	ENSG00000196126
Cycling_B	MT-CO3	1.59291e-07	-1.26359	-0.55757	-1.9696	7.10319e-06	Gene Expression	ENSG00000198938
Cycling_B	HLA-DPB1	1.83508e-07	-0.494605	-0.291925	-0.697284	7.77377e-06	Gene Expression	ENSG00000223865
Cycling_B	JUN	1.92685e-07	-0.842183	-0.409239	-1.27513	8.0242e-06	Gene Expression	ENSG00000177606
Cycling_B	CD37	2.04398e-07	-0.473093	-0.299814	-0.646372	8.3701e-06	Gene Expression	ENSG00000104894
Cycling_B	SNRPD3	2.21411e-07	0.323309	0.440158	0.20646	8.77429e-06	Gene Expression	ENSG00000100028
Cycling_B	MT-CO1	2.39575e-07	-1.01602	-0.608865	-1.42317	9.19745e-06	Gene Expression	ENSG00000198804
Cycling_B	FOS	2.61584e-07	-0.851959	-0.527355	-1.17656	9.5927e-06	Gene Expression	ENSG00000170345
Cycling_B	IGHG3	2.61516e-07	0.2739	0.524086	0.0237147	9.5927e-06	Gene Expression	ENSG00000211897
Cycling_B	NR4A1	2.7182e-07	-0.465434	-0.0913821	-0.839486	9.82149e-06	Gene Expression	ENSG00000123358
Cycling_B	NME1	2.8582e-07	0.279499	0.436019	0.122979	1.01777e-05	Gene Expression	ENSG00000239672
Cycling_B	ATP5PF	2.9802e-07	0.350486	0.474252	0.22672	1.02499e-05	Gene Expression	ENSG00000154723
Cycling_B	HERPUD1	3.00364e-07	-0.356082	-0.150674	-0.561491	1.02499e-05	Gene Expression	ENSG00000051108
Cycling_B	MT-ND1	3.7958e-07	-0.915249	-0.518188	-1.31231	1.26031e-05	Gene Expression	ENSG00000198888
Cycling_B	CD79A	5.14283e-07	-0.381015	-0.158941	-0.603088	1.57949e-05	Gene Expression	ENSG00000105369
Cycling_B	PCLAF	5.90783e-07	0.46094	0.675743	0.246138	1.79204e-05	Gene Expression	ENSG00000166803
Cycling_B	ACTG1	6.09403e-07	0.654143	0.896561	0.411724	1.7999e-05	Gene Expression	ENSG00000184009
Cycling_B	PRDX1	6.15228e-07	0.433814	0.603835	0.263793	1.7999e-05	Gene Expression	ENSG00000117450
Cycling_B	MT-CYB	7.8117e-07	-1.0233	-0.540223	-1.50639	2.08623e-05	Gene Expression	ENSG00000198727
Cycling_B	UQCRH	7.9781e-07	0.349115	0.476624	0.221606	2.10776e-05	Gene Expression	ENSG00000173660
Cycling_B	PSMB1	8.48048e-07	0.276492	0.376473	0.176511	2.21665e-05	Gene Expression	ENSG00000008018
Cycling_B	ARPC2	8.71798e-07	0.351887	0.503528	0.200246	2.23497e-05	Gene Expression	ENSG00000163466
Cycling_B	TXN	8.73249e-07	0.367661	0.522093	0.213229	2.23497e-05	Gene Expression	ENSG00000136810
Cycling_B	B2M	8.8733e-07	-0.680595	-0.329913	-1.03128	2.2476e-05	Gene Expression	ENSG00000166710
Cycling_B	ARPC5	8.9902e-07	0.376309	0.535239	0.217378	2.25397e-05	Gene Expression	ENSG00000162704
Cycling_B	CD83	9.72483e-07	-0.820855	-0.436167	-1.20554	2.41352e-05	Gene Expression	ENSG00000112149
Cycling_B	COX7A2	9.85965e-07	0.294412	0.402516	0.186307	2.42252e-05	Gene Expression	ENSG00000112695
Cycling_B	PPP1R15A	1.1419e-06	-0.411984	-0.176415	-0.647553	2.75064e-05	Gene Expression	ENSG00000087074
Cycling_B	VDAC1	1.20385e-06	0.294709	0.408857	0.180561	2.87172e-05	Gene Expression	ENSG00000213585
Cycling_B	JUND	1.21951e-06	-0.830573	-0.481246	-1.1799	2.88109e-05	Gene Expression	ENSG00000130522
Cycling_B	DNAJB1	1.2825e-06	-0.335169	-0.112705	-0.557633	2.9661e-05	Gene Expression	ENSG00000132002
Cycling_B	PTMA	1.34077e-06	0.477378	0.641488	0.313268	3.02341e-05	Gene Expression	ENSG00000187514
Cycling_B	H2AFZ	1.44893e-06	0.48477	0.693579	0.275961	3.15045e-05	Gene Expression	ENSG00000164032
Cycling_B	COX6C	1.47948e-06	0.300036	0.419692	0.18038	3.18866e-05	Gene Expression	ENSG00000164919
Cycling_B	MT-ND2	1.54886e-06	-0.927441	-0.478879	-1.376	3.30917e-05	Gene Expression	ENSG00000198763
Cycling_B	CYBA	1.58497e-06	-0.457995	-0.255629	-0.660362	3.33081e-05	Gene Expression	ENSG00000051523
Cycling_B	SEC61G	1.65067e-06	0.306472	0.428089	0.184855	3.37974e-05	Gene Expression	ENSG00000132432
Cycling_B	PSME1	1.7736e-06	0.291825	0.407493	0.176158	3.55251e-05	Gene Expression	ENSG00000092010
Cycling_B	SRP14	1.76757e-06	0.317493	0.437821	0.197165	3.55251e-05	Gene Expression	ENSG00000140319
Cycling_B	MT-ND5	1.8006e-06	-0.881141	-0.440306	-1.32198	3.5678e-05	Gene Expression	ENSG00000198786
Cycling_B	SEC61B	1.90183e-06	0.35292	0.494798	0.211042	3.70857e-05	Gene Expression	ENSG00000106803
Cycling_B	POMP	2.01656e-06	0.282947	0.39677	0.169124	3.87085e-05	Gene Expression	ENSG00000132963
Cycling_B	RANBP1	2.55597e-06	0.391679	0.548165	0.235194	4.84212e-05	Gene Expression	ENSG00000099901
Cycling_B	RSRP1	2.78784e-06	-0.275105	-0.0862979	-0.463913	5.18918e-05	Gene Expression	ENSG00000117616
Cycling_B	KLF2	2.85363e-06	-0.633583	-0.366163	-0.901002	5.23236e-05	Gene Expression	ENSG00000127528
Cycling_B	MT-ATP8	2.84631e-06	-0.478011	-0.238908	-0.717113	5.23236e-05	Gene Expression	ENSG00000228253
Cycling_B	UBE2C	2.9144e-06	0.267092	0.450934	0.083249	5.30421e-05	Gene Expression	ENSG00000175063
Cycling_B	PCNA	2.95231e-06	0.277725	0.450271	0.105179	5.33369e-05	Gene Expression	ENSG00000132646
Cycling_B	RPS24	3.35853e-06	0.378625	0.520061	0.23719	5.85242e-05	Gene Expression	ENSG00000138326
Cycling_B	NDUFB1	3.89196e-06	0.268104	0.385303	0.150906	6.50513e-05	Gene Expression	ENSG00000183648
Cycling_B	NACA	4.12641e-06	0.299903	0.422292	0.177514	6.80442e-05	Gene Expression	ENSG00000196531
Cycling_B	POLR2L	4.39556e-06	0.329562	0.46773	0.191395	7.15224e-05	Gene Expression	ENSG00000177700
Cycling_B	SNRPG	4.67931e-06	0.305859	0.436871	0.174847	7.51443e-05	Gene Expression	ENSG00000143977
Cycling_B	TMSB4X	5.41415e-06	0.528465	0.728968	0.327963	8.26246e-05	Gene Expression	ENSG00000205542
Cycling_B	DUT	5.77533e-06	0.474371	0.666838	0.281903	8.72684e-05	Gene Expression	ENSG00000128951
Cycling_B	NDUFS5	5.86034e-06	0.304231	0.427338	0.181124	8.72684e-05	Gene Expression	ENSG00000168653
Cycling_B	PRELID1	5.86051e-06	0.295257	0.423456	0.167058	8.72684e-05	Gene Expression	ENSG00000169230
Cycling_B	TSC22D3	5.81982e-06	-0.634604	-0.380617	-0.888591	8.72684e-05	Gene Expression	ENSG00000157514
Cycling_B	MT-ATP6	6.11451e-06	-1.00866	-0.570203	-1.44713	8.99602e-05	Gene Expression	ENSG00000198899
Cycling_B	UBA52	6.47306e-06	0.296313	0.410237	0.18239	9.35548e-05	Gene Expression	ENSG00000221983
Cycling_B	ATP5MC3	6.81456e-06	0.369859	0.522623	0.217095	9.73452e-05	Gene Expression	ENSG00000154518
Cycling_B	HLA-DQA1	7.32129e-06	-0.438578	-0.204372	-0.672783	0.000103669	Gene Expression	ENSG00000196735
Cycling_B	MIF	8.26476e-06	0.311758	0.466028	0.157487	0.000112717	Gene Expression	ENSG00000240972
Cycling_B	HLA-DQB1	9.91729e-06	-0.367654	-0.173506	-0.561803	0.000131712	Gene Expression	ENSG00000179344
Cycling_B	LDHB	1.04002e-05	0.317827	0.449735	0.185918	0.000135921	Gene Expression	ENSG00000111716
Cycling_B	RPL24	1.03705e-05	0.287499	0.403387	0.171612	0.000135921	Gene Expression	ENSG00000114391
Cycling_B	H2AFV	1.07269e-05	0.279465	0.402406	0.156525	0.00013945	Gene Expression	ENSG00000105968
Cycling_B	SNRPE	1.09714e-05	0.281911	0.399186	0.164637	0.000140508	Gene Expression	ENSG00000182004
Cycling_B	COX7C	1.20145e-05	0.271293	0.388846	0.153739	0.000149089	Gene Expression	ENSG00000127184
Cycling_B	MTRNR2L8	1.30017e-05	-0.515595	-0.265594	-0.765596	0.000158931	Gene Expression	ENSG00000255823
Cycling_B	HLA-DPA1	1.31528e-05	-0.547883	-0.294075	-0.801691	0.000159982	Gene Expression	ENSG00000231389
Cycling_B	ANP32B	1.33474e-05	0.331614	0.469622	0.193607	0.00016155	Gene Expression	ENSG00000136938
Cycling_B	PRDX2	1.38526e-05	0.306568	0.443257	0.169879	0.000166839	Gene Expression	ENSG00000167815
Cycling_B	MT-CO2	1.50476e-05	-0.937137	-0.513413	-1.36086	0.000176899	Gene Expression	ENSG00000198712
Cycling_B	MRPL51	1.63686e-05	0.274946	0.395127	0.154765	0.000188816	Gene Expression	ENSG00000111639
Cycling_B	SH3BGRL3	1.7889e-05	0.339547	0.480519	0.198574	0.000198884	Gene Expression	ENSG00000142669
Cycling_B	PKM	1.90385e-05	0.297959	0.420634	0.175284	0.000209765	Gene Expression	ENSG00000067225
Cycling_B	CFL1	1.9652e-05	0.31748	0.464048	0.170912	0.000214599	Gene Expression	ENSG00000172757
Cycling_B	COX6B1	1.97803e-05	0.295301	0.421597	0.169006	0.000215045	Gene Expression	ENSG00000126267
Cycling_B	COX5A	2.08896e-05	0.317818	0.449064	0.186573	0.000223155	Gene Expression	ENSG00000178741
Cycling_B	GNG5	2.0793e-05	0.266488	0.387565	0.14541	0.000223155	Gene Expression	ENSG00000174021
Cycling_B	NFKBIA	2.0859e-05	-0.31021	-0.120652	-0.499767	0.000223155	Gene Expression	ENSG00000100906
Cycling_B	NR4A2	2.20406e-05	-0.38513	-0.0135012	-0.756759	0.000232419	Gene Expression	ENSG00000153234
Cycling_B	MT-ND4L	2.45658e-05	-0.590167	-0.30549	-0.874844	0.000251493	Gene Expression	ENSG00000212907
Cycling_B	DNAJA1	2.47392e-05	-0.272653	-0.149794	-0.395513	0.000251618	Gene Expression	ENSG00000086061
Cycling_B	SERBP1	2.47829e-05	0.302643	0.429765	0.17552	0.000251618	Gene Expression	ENSG00000142864
Cycling_B	COX8A	2.53321e-05	0.331137	0.474912	0.187362	0.000255086	Gene Expression	ENSG00000176340
Cycling_B	RPL35	2.52359e-05	0.318404	0.451512	0.185297	0.000255086	Gene Expression	ENSG00000136942
Cycling_B	SLC25A5	2.55885e-05	0.330698	0.476688	0.184708	0.000255573	Gene Expression	ENSG00000005022
Cycling_B	TMSB10	2.66862e-05	0.443607	0.628188	0.259025	0.000262272	Gene Expression	ENSG00000034510
Cycling_B	COX7B	2.80423e-05	0.288246	0.412021	0.16447	0.000273413	Gene Expression	ENSG00000131174
Cycling_B	EGR1	2.83786e-05	-0.362932	-0.0555856	-0.670278	0.000274513	Gene Expression	ENSG00000120738
Cycling_B	ATP5F1E	2.94554e-05	0.346657	0.507704	0.18561	0.000282702	Gene Expression	ENSG00000124172
Cycling_B	CD69	3.06912e-05	-0.930567	-0.532382	-1.32875	0.000293418	Gene Expression	ENSG00000110848
Cycling_B	MT-ND3	3.56096e-05	-1.00991	-0.304144	-1.71567	0.000331846	Gene Expression	ENSG00000198840
Cycling_B	YPEL5	3.66496e-05	-0.313306	-0.12135	-0.505263	0.000339804	Gene Expression	ENSG00000119801
Cycling_B	HNRNPA2B1	3.86107e-05	0.269366	0.395519	0.143212	0.000356386	Gene Expression	ENSG00000122566
Cycling_B	ARPC3	5.38366e-05	0.312931	0.449405	0.176458	0.000457704	Gene Expression	ENSG00000111229
Cycling_B	VIM	5.49386e-05	0.336283	0.495495	0.177071	0.000463863	Gene Expression	ENSG00000026025
Cycling_B	RPLP0	6.14355e-05	0.417	0.610721	0.223279	0.00050484	Gene Expression	ENSG00000089157
Cycling_B	HLA-E	6.18247e-05	-0.302589	-0.147669	-0.457509	0.000506344	Gene Expression	ENSG00000204592
Cycling_B	MTRNR2L12	6.50197e-05	-0.564791	-0.252122	-0.87746	0.00052454	Gene Expression	ENSG00000269028
Cycling_B	HSPA1B	6.85901e-05	-0.472836	-0.190272	-0.7554	0.000541884	Gene Expression	ENSG00000204388
Cycling_B	CORO1A	7.36958e-05	0.33443	0.488169	0.180691	0.000574827	Gene Expression	ENSG00000102879
Cycling_B	ATP5MG	7.92385e-05	0.332564	0.482877	0.182251	0.000608403	Gene Expression	ENSG00000167283
Cycling_B	CXCR4	8.05349e-05	-0.741925	-0.413543	-1.07031	0.000615842	Gene Expression	ENSG00000121966
Cycling_B	KLF6	8.46139e-05	-0.633235	-0.292473	-0.973996	0.000639681	Gene Expression	ENSG00000067082
Cycling_B	MS4A1	8.72985e-05	-0.414065	-0.22513	-0.603001	0.000657497	Gene Expression	ENSG00000156738
Cycling_B	STMN1	8.75057e-05	0.455277	0.676004	0.234549	0.000657497	Gene Expression	ENSG00000117632
Cycling_B	RPS7	0.000102653	0.313135	0.452912	0.173358	0.000744005	Gene Expression	ENSG00000171863
Cycling_B	LAPTM5	0.000115393	-0.27187	-0.144712	-0.399027	0.000803174	Gene Expression	ENSG00000162511
Cycling_B	RPS4X	0.000116477	0.328829	0.476135	0.181524	0.000803888	Gene Expression	ENSG00000198034
Cycling_B	OAZ1	0.000126334	0.266844	0.390952	0.142737	0.000852752	Gene Expression	ENSG00000104904
Cycling_B	GSTP1	0.000128661	0.265952	0.42589	0.106013	0.000866084	Gene Expression	ENSG00000084207
Cycling_B	H3F3B	0.000133336	-0.279379	-0.139345	-0.419414	0.000881434	Gene Expression	ENSG00000132475
Cycling_B	GPR183	0.000169518	-0.275887	-0.0157552	-0.536018	0.00107071	Gene Expression	ENSG00000169508
Cycling_B	XIST	0.000170401	-0.695559	-0.295653	-1.09547	0.00107353	Gene Expression	ENSG00000229807
Cycling_B	TMA7	0.0001729	0.265454	0.390571	0.140337	0.00108371	Gene Expression	ENSG00000232112
Cycling_B	UQCR10	0.000177565	0.286634	0.426204	0.147065	0.0011045	Gene Expression	ENSG00000184076
Cycling_B	RPL28	0.000185641	0.29969	0.443089	0.156291	0.0011335	Gene Expression	ENSG00000108107
Cycling_B	DEK	0.000200391	0.269647	0.39756	0.141733	0.00120424	Gene Expression	ENSG00000124795
Cycling_B	TYMS	0.000214862	0.320891	0.509301	0.132482	0.00126295	Gene Expression	ENSG00000176890
Cycling_B	SAT1	0.000220306	-0.277223	-0.127076	-0.427369	0.00129187	Gene Expression	ENSG00000130066
Cycling_B	PTPRC	0.00023861	-0.266451	-0.0890343	-0.443868	0.00137945	Gene Expression	ENSG00000081237
Cycling_B	KDM6B	0.000272018	-0.270103	-0.0205481	-0.519658	0.0015227	Gene Expression	ENSG00000132510
Cycling_B	HES1	0.000275942	-0.279019	-0.0133139	-0.544724	0.00153739	Gene Expression	ENSG00000114315
Cycling_B	YBX1	0.000294517	0.325089	0.484398	0.165779	0.00161886	Gene Expression	ENSG00000065978
Cycling_B	ATP5MF	0.000299283	0.269604	0.402688	0.136519	0.00163414	Gene Expression	ENSG00000241468
Cycling_B	NEAT1	0.000335876	-0.445791	-0.189333	-0.702249	0.00179101	Gene Expression	ENSG00000245532
Cycling_B	SERF2	0.000576117	0.351822	0.531001	0.172644	0.0027593	Gene Expression	ENSG00000140264
Cycling_B	RGS1	0.000778898	-0.346687	-0.138853	-0.554521	0.00347324	Gene Expression	ENSG00000090104
Cycling_B	HLA-C	0.00114713	-0.306339	-0.117551	-0.495126	0.00465867	Gene Expression	ENSG00000204525
Cycling_B	RPL6	0.00122386	0.308037	0.475358	0.140717	0.00491342	Gene Expression	ENSG00000089009
Cycling_B	RPLP1	0.00393691	-0.409679	2.15447	-2.97383	0.0120611	Gene Expression	ENSG00000137818
Cycling_B	RPS19	0.00409889	0.263719	0.417245	0.110193	0.0124027	Gene Expression	ENSG00000105372
Cycling_B	RPS26	0.009004	0.319084	0.517654	0.120514	0.0228998	Gene Expression	ENSG00000197728
Cycling_B	RPL7A	0.0186525	0.268679	0.456377	0.0809797	0.0410289	Gene Expression	ENSG00000148303
Cycling_B	IGKC	0.0187624	0.44218	0.807837	0.0765233	0.0412336	Gene Expression	ENSG00000211592
Cycling_B	RPS2	0.019709	0.267446	0.456714	0.0781785	0.0428161	Gene Expression	ENSG00000140988
Cycling_MNP	PSME2	2.20266e-08	0.67212	0.929386	0.414854	0.000118239	Gene Expression	ENSG00000100911
Cycling_MNP	IGHG3	7.44701e-08	0.463952	1.27617	-0.348264	0.000199878	Gene Expression	ENSG00000211897
Cycling_MNP	ARL5B	9.44754e-07	-0.559427	-0.155463	-0.963391	0.00063393	Gene Expression	ENSG00000165997
Cycling_MNP	COX8A	5.3297e-07	0.520248	0.802048	0.238447	0.00063393	Gene Expression	ENSG00000176340
Cycling_MNP	IL1B	4.7426e-07	-1.6376	-0.523422	-2.75178	0.00063393	Gene Expression	ENSG00000125538
Cycling_MNP	POMP	8.31147e-07	0.566239	0.843164	0.289313	0.00063393	Gene Expression	ENSG00000132963
Cycling_MNP	SGK1	6.49291e-07	-1.11815	-0.604883	-1.63142	0.00063393	Gene Expression	ENSG00000118515
Cycling_MNP	ZNHIT1	1.48824e-06	0.264482	0.475147	0.0538172	0.000844346	Gene Expression	ENSG00000106400
Cycling_MNP	PRDX1	2.21085e-06	0.526063	0.737022	0.315105	0.00106001	Gene Expression	ENSG00000117450
Cycling_MNP	NDUFV2	4.36011e-06	0.385577	0.573772	0.197382	0.00180039	Gene Expression	ENSG00000178127
Cycling_MNP	IGKC	4.83871e-06	1.18611	1.77832	0.593907	0.0018553	Gene Expression	ENSG00000211592
Cycling_MNP	KCTD12	9.33517e-06	-0.425571	-0.182357	-0.668785	0.00313195	Gene Expression	ENSG00000178695
Cycling_MNP	LAP3	1.13644e-05	0.452798	0.741958	0.163639	0.00336758	Gene Expression	ENSG00000002549
Cycling_MNP	NDUFC2	1.24777e-05	0.39011	0.608069	0.172151	0.00336758	Gene Expression	ENSG00000151366
Cycling_MNP	SUB1	1.25469e-05	0.38121	0.56463	0.197789	0.00336758	Gene Expression	ENSG00000113387
Cycling_MNP	S100A4	1.45294e-05	-0.59386	-0.209023	-0.978697	0.003714	Gene Expression	ENSG00000196154
Cycling_MNP	AREG	1.79989e-05	-0.569338	-0.00671536	-1.13196	0.00371609	Gene Expression	ENSG00000109321
Cycling_MNP	DUSP6	1.7673e-05	-0.263057	0.0496166	-0.575731	0.00371609	Gene Expression	ENSG00000139318
Cycling_MNP	NR4A2	1.76798e-05	-0.888447	-0.294692	-1.4822	0.00371609	Gene Expression	ENSG00000153234
Cycling_MNP	PSMB1	1.68788e-05	0.340107	0.539198	0.141016	0.00371609	Gene Expression	ENSG00000008018
Cycling_MNP	ATF3	2.78295e-05	-0.856923	-0.408053	-1.30579	0.00393129	Gene Expression	ENSG00000162772
Cycling_MNP	CXCR4	2.42901e-05	-0.730448	-0.279393	-1.1815	0.00393129	Gene Expression	ENSG00000121966
Cycling_MNP	NT5DC2	2.4914e-05	-0.339976	-0.0457217	-0.634231	0.00393129	Gene Expression	ENSG00000168268
Cycling_MNP	STAT1	2.56986e-05	0.298291	0.570539	0.0260431	0.00393129	Gene Expression	ENSG00000115415
Cycling_MNP	SUMO2	2.36782e-05	0.449813	0.693279	0.206346	0.00393129	Gene Expression	ENSG00000188612
Cycling_MNP	POLR2L	3.3664e-05	0.472188	0.717585	0.22679	0.00440752	Gene Expression	ENSG00000177700
Cycling_MNP	TMSB10	4.09954e-05	0.298952	0.503317	0.0945876	0.00511384	Gene Expression	ENSG00000034510
Cycling_MNP	MRPL40	5.45446e-05	0.278669	0.532405	0.0249327	0.00626124	Gene Expression	ENSG00000185608
Cycling_MNP	PFKFB3	6.01537e-05	-0.413288	-0.129979	-0.696598	0.00642293	Gene Expression	ENSG00000170525
Cycling_MNP	PSMA4	6.34157e-05	0.37088	0.577839	0.163922	0.00642293	Gene Expression	ENSG00000041357
Cycling_MNP	ZNF503	6.06574e-05	-0.52922	-0.109912	-0.948529	0.00642293	Gene Expression	ENSG00000165655
Cycling_MNP	NR4A1	6.73841e-05	-0.664901	-0.255046	-1.07476	0.00657668	Gene Expression	ENSG00000123358
Cycling_MNP	TPM4	6.73515e-05	0.352071	0.582011	0.122132	0.00657668	Gene Expression	ENSG00000167460
Cycling_MNP	TPI1	7.78963e-05	0.436118	0.707567	0.164669	0.00713899	Gene Expression	ENSG00000111669
Cycling_MNP	ATP6V0E1	8.30643e-05	0.492986	0.749482	0.23649	0.00723033	Gene Expression	ENSG00000113732
Cycling_MNP	IFITM3	8.82479e-05	0.311133	0.522229	0.100037	0.00723033	Gene Expression	ENSG00000142089
Cycling_MNP	PPIA	8.37688e-05	0.374938	0.613569	0.136308	0.00723033	Gene Expression	ENSG00000196262
Cycling_MNP	PTGS2	8.38217e-05	-0.630673	-0.00288494	-1.25846	0.00723033	Gene Expression	ENSG00000073756
Cycling_MNP	RBX1	8.88975e-05	0.383182	0.591947	0.174418	0.00723033	Gene Expression	ENSG00000100387
Cycling_MNP	ELOB	0.00010036	0.434725	0.680564	0.188887	0.00804078	Gene Expression	ENSG00000103363
Cycling_MNP	HLA-DQB1	0.000103988	-0.660709	-0.180184	-1.14123	0.00820896	Gene Expression	ENSG00000179344
Cycling_MNP	PPP2R3C	0.000121893	-0.279182	-0.042129	-0.516234	0.00913938	Gene Expression	ENSG00000092020
Cycling_MNP	PSME1	0.000123557	0.385763	0.645618	0.125908	0.00913938	Gene Expression	ENSG00000092010
Cycling_MNP	ZDHHC4	0.000124287	-0.34626	-0.0421829	-0.650337	0.00913938	Gene Expression	ENSG00000136247
Cycling_MNP	KLF4	0.000130997	-0.750848	-0.382102	-1.11959	0.0093759	Gene Expression	ENSG00000136826
Cycling_MNP	MMP12	0.000136627	0.519592	1.12048	-0.0812964	0.00965021	Gene Expression	ENSG00000262406
Cycling_MNP	GNG5	0.000158984	0.446654	0.712034	0.181273	0.0108007	Gene Expression	ENSG00000174021
Cycling_MNP	ARF1	0.000167258	0.373147	0.58804	0.158254	0.0109149	Gene Expression	ENSG00000143761
Cycling_MNP	CTSC	0.000171149	0.49221	0.770003	0.214417	0.0109149	Gene Expression	ENSG00000109861
Cycling_MNP	S100A9	0.000164748	0.442348	0.985957	-0.101262	0.0109149	Gene Expression	ENSG00000163220
Cycling_MNP	SRP14	0.000172833	0.349358	0.588664	0.110051	0.0109149	Gene Expression	ENSG00000140319
Cycling_MNP	YBX3	0.000199214	-0.561757	-0.190367	-0.933147	0.0124346	Gene Expression	ENSG00000060138
Cycling_MNP	PSMB9	0.000201644	0.391047	0.695492	0.0866031	0.0124417	Gene Expression	ENSG00000240065
Cycling_MNP	PMAIP1	0.000219867	-0.308315	-0.0231288	-0.593502	0.0129697	Gene Expression	ENSG00000141682
Cycling_MNP	CCL4	0.000238199	-0.72775	-0.0357061	-1.41979	0.0134595	Gene Expression	ENSG00000275302
Cycling_MNP	COX7C	0.000249791	0.314095	0.461438	0.166752	0.0138235	Gene Expression	ENSG00000127184
Cycling_MNP	ATP5MPL	0.000289849	0.333955	0.511811	0.1561	0.0144759	Gene Expression	ENSG00000156411
Cycling_MNP	HNRNPC	0.00029394	0.333496	0.513931	0.153061	0.0144759	Gene Expression	ENSG00000092199
Cycling_MNP	RAN	0.000283394	0.387562	0.651893	0.12323	0.0144759	Gene Expression	ENSG00000132341
Cycling_MNP	COX7B	0.000307234	0.45307	0.742079	0.164061	0.0148156	Gene Expression	ENSG00000131174
Cycling_MNP	JUNB	0.000358171	-0.510185	-0.189766	-0.830604	0.0157876	Gene Expression	ENSG00000171223
Cycling_MNP	OTUD1	0.000360771	-0.353512	-0.0706637	-0.63636	0.0157876	Gene Expression	ENSG00000165312
Cycling_MNP	FOS	0.00039094	-1.0894	-0.3767	-1.80209	0.0163951	Gene Expression	ENSG00000170345
Cycling_MNP	RHOQ	0.000410594	-0.275107	-0.0274958	-0.522719	0.0165719	Gene Expression	ENSG00000119729
Cycling_MNP	H2AFZ	0.000474619	0.585501	1.20302	-0.0320219	0.0175707	Gene Expression	ENSG00000164032
Cycling_MNP	ZFAND5	0.000492123	-0.452108	-0.145948	-0.758268	0.0179709	Gene Expression	ENSG00000107372
Cycling_MNP	PSMA7	0.00049719	0.383106	0.629391	0.136821	0.0180332	Gene Expression	ENSG00000101182
Cycling_MNP	CCL3L1	0.000508409	-0.673219	0.0852403	-1.43168	0.0183164	Gene Expression	ENSG00000276085
Cycling_MNP	LMNA	0.000529138	-0.62573	-0.266058	-0.985401	0.0186869	Gene Expression	ENSG00000160789
Cycling_MNP	CD83	0.000534561	-0.749537	-0.277051	-1.22202	0.018755	Gene Expression	ENSG00000112149
Cycling_MNP	RGS2	0.000555501	-0.663145	-0.216154	-1.11014	0.0189849	Gene Expression	ENSG00000116741
Cycling_MNP	S100B	0.000561811	0.531598	1.01319	0.0500047	0.0189849	Gene Expression	ENSG00000160307
Cycling_MNP	ATP6V1F	0.000574844	0.390654	0.602986	0.178322	0.0191662	Gene Expression	ENSG00000128524
Cycling_MNP	DUSP4	0.00060356	-0.416145	-0.0106374	-0.821653	0.0194822	Gene Expression	ENSG00000120875
Cycling_MNP	PSMA1	0.000633537	0.300392	0.500256	0.100528	0.019658	Gene Expression	ENSG00000129084
Cycling_MNP	TXN	0.000646067	0.484143	0.756019	0.212267	0.0198176	Gene Expression	ENSG00000136810
Cycling_MNP	PSMB8	0.000653088	0.477003	0.73293	0.221076	0.0199192	Gene Expression	ENSG00000204264
Cycling_MNP	CST3	0.000671056	-0.73936	-0.376095	-1.10262	0.0201242	Gene Expression	ENSG00000101439
Cycling_MNP	ATP5MC3	0.000747467	0.30347	0.46724	0.1397	0.0218065	Gene Expression	ENSG00000154518
Cycling_MNP	FOSB	0.000764997	-0.736373	-0.0819253	-1.39082	0.0221973	Gene Expression	ENSG00000125740
Cycling_MNP	SLC25A5	0.000819576	0.295078	0.451389	0.138767	0.0230339	Gene Expression	ENSG00000005022
Cycling_MNP	CHMP1B	0.000871813	-0.4535	-0.0535545	-0.853446	0.023877	Gene Expression	ENSG00000255112
Cycling_MNP	BRI3	0.000877356	0.402128	0.654225	0.150031	0.0239068	Gene Expression	ENSG00000164713
Cycling_MNP	TYMP	0.000925174	0.339958	0.609714	0.0702018	0.0249564	Gene Expression	ENSG00000025708
Cycling_MNP	SNRPD3	0.000954091	0.280663	0.479819	0.0815062	0.0256078	Gene Expression	ENSG00000100028
Cycling_MNP	B2M	0.00101335	0.379195	0.571559	0.18683	0.026041	Gene Expression	ENSG00000166710
Cycling_MNP	SKP1	0.00106319	0.309406	0.505963	0.11285	0.0264295	Gene Expression	ENSG00000113558
Cycling_MNP	ATP5MF	0.00109735	0.359865	0.585874	0.133857	0.027021	Gene Expression	ENSG00000241468
Cycling_MNP	ACTB	0.00114653	0.267054	0.469061	0.0650468	0.0273965	Gene Expression	ENSG00000075624
Cycling_MNP	DUSP2	0.00112809	-0.51187	-0.0202127	-1.00353	0.0273965	Gene Expression	ENSG00000158050
Cycling_MNP	FCER1A	0.00114832	-0.738868	-0.187644	-1.29009	0.0273965	Gene Expression	ENSG00000179639
Cycling_MNP	HSBP1	0.00112664	0.404161	0.646038	0.162283	0.0273965	Gene Expression	ENSG00000230989
Cycling_MNP	ATP5F1D	0.00115877	0.333168	0.551037	0.115299	0.0275234	Gene Expression	ENSG00000099624
Cycling_MNP	CCL4L2	0.00119869	-0.338648	0.130235	-0.807531	0.0275558	Gene Expression	ENSG00000276070
Cycling_MNP	MYL12B	0.00118702	0.323283	0.539902	0.106664	0.0275558	Gene Expression	ENSG00000118680
Cycling_MNP	SMIM30	0.00120281	0.271983	0.551054	-0.00708793	0.0275558	Gene Expression	ENSG00000214194
Cycling_MNP	CCL3	0.00123157	-0.850941	-0.115251	-1.58663	0.0275808	Gene Expression	ENSG00000277632
Cycling_MNP	CNDP2	0.00125186	0.275842	0.475969	0.0757158	0.0276543	Gene Expression	ENSG00000133313
Cycling_MNP	PCLAF	0.00126444	0.437785	0.704033	0.171537	0.027728	Gene Expression	ENSG00000166803
Cycling_MNP	PRMT9	0.00127085	-0.502149	-0.0552993	-0.949	0.027728	Gene Expression	ENSG00000164169
Cycling_MNP	RPS27L	0.00127586	0.348418	0.565287	0.131549	0.027728	Gene Expression	ENSG00000185088
Cycling_MNP	VPS29	0.00127369	0.306239	0.493855	0.118623	0.027728	Gene Expression	ENSG00000111237
Cycling_MNP	EIF5A	0.00134367	0.348897	0.578197	0.119597	0.0285326	Gene Expression	ENSG00000132507
Cycling_MNP	PPP1R15A	0.00134308	-0.269283	0.183964	-0.722529	0.0285326	Gene Expression	ENSG00000087074
Cycling_MNP	PHACTR4	0.00137115	-0.286212	-0.0268245	-0.5456	0.0285446	Gene Expression	ENSG00000204138
Cycling_MNP	ETV3	0.00145722	-0.319051	-0.0278853	-0.610216	0.0290133	Gene Expression	ENSG00000117036
Cycling_MNP	PPIB	0.00145931	0.460235	0.774979	0.145492	0.0290133	Gene Expression	ENSG00000166794
Cycling_MNP	BIRC5	0.00152839	0.298511	0.516497	0.0805242	0.0294415	Gene Expression	ENSG00000089685
Cycling_MNP	OST4	0.00153135	0.353654	0.574452	0.132855	0.0294415	Gene Expression	ENSG00000228474
Cycling_MNP	CCNC	0.00158662	0.271101	0.557367	-0.0151661	0.0300953	Gene Expression	ENSG00000112237
Cycling_MNP	COX5A	0.00161869	0.355069	0.577155	0.132982	0.0303816	Gene Expression	ENSG00000178741
Cycling_MNP	NUFIP2	0.00161407	-0.288692	-0.0518009	-0.525584	0.0303816	Gene Expression	ENSG00000108256
Cycling_MNP	ATP6V1G1	0.00184698	0.337762	0.572987	0.102537	0.0324393	Gene Expression	ENSG00000136888
Cycling_MNP	LDHA	0.00189149	0.376342	0.635702	0.116982	0.0324393	Gene Expression	ENSG00000134333
Cycling_MNP	PARK7	0.00188554	0.278701	0.457813	0.0995884	0.0324393	Gene Expression	ENSG00000116288
Cycling_MNP	NDUFA4	0.00202695	0.346345	0.564743	0.127947	0.0331966	Gene Expression	ENSG00000189043
Cycling_MNP	GSTO1	0.00204389	0.427915	0.692094	0.163736	0.0332472	Gene Expression	ENSG00000148834
Cycling_MNP	NFKBIZ	0.00208232	-0.655376	-0.191485	-1.11927	0.0334667	Gene Expression	ENSG00000144802
Cycling_MNP	UBE2I	0.00209854	0.404098	0.638197	0.169999	0.0336267	Gene Expression	ENSG00000103275
Cycling_MNP	ARL4A	0.00211072	-0.272552	-0.0102883	-0.534816	0.0337213	Gene Expression	ENSG00000122644
Cycling_MNP	DUSP1	0.00216177	-0.586823	0.0263471	-1.19999	0.0341305	Gene Expression	ENSG00000120129
Cycling_MNP	REL	0.00226175	-0.353081	-0.0214556	-0.684706	0.0346889	Gene Expression	ENSG00000162924
Cycling_MNP	ANAPC11	0.00233066	0.321055	0.54549	0.0966191	0.0350626	Gene Expression	ENSG00000141552
Cycling_MNP	ARL4C	0.00231787	-0.46229	-0.00916631	-0.915415	0.0350626	Gene Expression	ENSG00000188042
Cycling_MNP	CLEC10A	0.00236875	-0.487441	-0.142361	-0.832521	0.0352229	Gene Expression	ENSG00000132514
Cycling_MNP	ACTG1	0.00237676	0.305755	0.487548	0.123962	0.0352444	Gene Expression	ENSG00000184009
Cycling_MNP	MALAT1	0.00250477	-0.79431	-0.143176	-1.44544	0.0361441	Gene Expression	ENSG00000251562
Cycling_MNP	KLF2	0.00261079	-0.347915	-0.0545709	-0.641259	0.0372886	Gene Expression	ENSG00000127528
Cycling_MNP	SNX3	0.00264412	0.368391	0.639964	0.0968181	0.0374502	Gene Expression	ENSG00000112335
Cycling_MNP	HLA-DPB1	0.00266162	-0.399564	0.10123	-0.900358	0.0375483	Gene Expression	ENSG00000223865
Cycling_MNP	TRAPPC2L	0.00269213	0.264377	0.453871	0.0748824	0.0375483	Gene Expression	ENSG00000167515
Cycling_MNP	RAB11FIP1	0.00271607	-0.35144	-0.0717816	-0.631098	0.0376339	Gene Expression	ENSG00000156675
Cycling_MNP	EFHD2	0.00275758	0.280901	0.459361	0.102441	0.037762	Gene Expression	ENSG00000142634
Cycling_MNP	CKS1B	0.00279854	0.290678	0.513708	0.0676474	0.0381099	Gene Expression	ENSG00000173207
Cycling_MNP	CD163	0.00285002	0.369304	0.880082	-0.141474	0.0383431	Gene Expression	ENSG00000177575
Cycling_MNP	CXCL8	0.00284803	-1.01588	-0.308873	-1.72289	0.0383431	Gene Expression	ENSG00000169429
Cycling_MNP	GBP1	0.00299658	0.309672	0.61166	0.00768438	0.0392777	Gene Expression	ENSG00000117228
Cycling_MNP	CLTA	0.00316284	0.388978	0.628314	0.149642	0.0400428	Gene Expression	ENSG00000122705
Cycling_MNP	UQCRH	0.00321778	0.304754	0.509575	0.0999331	0.0400766	Gene Expression	ENSG00000173660
Cycling_MNP	CD59	0.00336283	0.290181	0.533826	0.0465357	0.0407484	Gene Expression	ENSG00000085063
Cycling_MNP	ACTR3	0.00350428	0.379187	0.644924	0.113451	0.0412418	Gene Expression	ENSG00000115091
Cycling_MNP	ADK	0.00351108	-0.27026	0.0226274	-0.563147	0.0412418	Gene Expression	ENSG00000156110
Cycling_MNP	CYCS	0.00348103	0.304987	0.519871	0.0901035	0.0412418	Gene Expression	ENSG00000172115
Cycling_MNP	GAPDH	0.00383585	0.325141	0.897436	-0.247154	0.0429871	Gene Expression	ENSG00000111640
Cycling_MNP	BTG2	0.00386881	-0.27504	0.259658	-0.809739	0.0430284	Gene Expression	ENSG00000159388
Cycling_MNP	COX7A2	0.00385944	0.30996	0.513232	0.106689	0.0430284	Gene Expression	ENSG00000112695
Cycling_MNP	JAML	0.00387159	-0.332343	0.0371943	-0.701881	0.0430284	Gene Expression	ENSG00000160593
Cycling_MNP	UQCR10	0.00412927	0.306079	0.505909	0.106248	0.0443319	Gene Expression	ENSG00000184076
Cycling_MNP	CIITA	0.00481638	-0.345496	-0.118739	-0.572254	0.0474392	Gene Expression	ENSG00000179583
Cycling_MNP	ITM2B	0.00480626	0.292334	0.497995	0.0866728	0.0474392	Gene Expression	ENSG00000136156
Cycling_MNP	TIPARP	0.00481237	-0.380298	-0.00693644	-0.753661	0.0474392	Gene Expression	ENSG00000163659
Cycling_MNP	VIM	0.0048335	-0.366328	-0.147717	-0.584939	0.0475206	Gene Expression	ENSG00000026025
Cycling_MNP	TIMP1	0.00487465	0.320239	0.630962	0.00951604	0.0476397	Gene Expression	ENSG00000102265
Cycling_MNP	LSM5	0.00518619	0.30542	0.519308	0.0915313	0.0490996	Gene Expression	ENSG00000106355
Cycling_MNP	GPR183	0.00531506	-0.541996	-0.197929	-0.886063	0.0498798	Gene Expression	ENSG00000169508
Cycling_stroma	PHGR1	1.46138e-14	-1.20835	-0.513492	-1.9032	1.28616e-10	Gene Expression	ENSG00000233041
Cycling_stroma	PIGR	7.55402e-12	-0.979528	-0.185726	-1.77333	3.32414e-08	Gene Expression	ENSG00000162896
Cycling_stroma	KRT8	2.89234e-11	-0.57833	-0.243447	-0.913212	8.48515e-08	Gene Expression	ENSG00000170421
Cycling_stroma	LGALS3	9.02734e-11	-0.630587	-0.423007	-0.838166	1.98624e-07	Gene Expression	ENSG00000131981
Cycling_stroma	KRT18	8.88129e-09	-0.629879	-0.338089	-0.92167	1.30274e-05	Gene Expression	ENSG00000111057
Cycling_stroma	BTG2	1.79221e-08	-0.617082	-0.365117	-0.869047	2.25332e-05	Gene Expression	ENSG00000159388
Cycling_stroma	MPHOSPH8	1.56533e-07	-0.387237	-0.233569	-0.540906	0.000137765	Gene Expression	ENSG00000196199
Cycling_stroma	NUPR1	3.54036e-07	-0.46387	-0.247	-0.68074	0.000222562	Gene Expression	ENSG00000176046
Cycling_stroma	COL4A1	4.17959e-07	1.25579	1.84117	0.670404	0.00024523	Gene Expression	ENSG00000187498
Cycling_stroma	LTBP4	5.19559e-07	-0.738152	-0.444222	-1.03208	0.00028579	Gene Expression	ENSG00000090006
Cycling_stroma	ATP1B1	5.95582e-07	-0.284807	0.000141709	-0.569755	0.00030137	Gene Expression	ENSG00000143153
Cycling_stroma	TXNIP	6.16368e-07	-0.819845	-0.488848	-1.15084	0.00030137	Gene Expression	ENSG00000265972
Cycling_stroma	PTCH1	9.60541e-07	-0.508148	-0.173999	-0.842298	0.000444933	Gene Expression	ENSG00000185920
Cycling_stroma	ZFP36L2	1.10345e-06	-0.474354	-0.28486	-0.663848	0.000485572	Gene Expression	ENSG00000152518
Cycling_stroma	ADIRF	1.39195e-06	-0.705516	-0.385828	-1.0252	0.000583358	Gene Expression	ENSG00000148671
Cycling_stroma	JUN	1.97777e-06	-0.790561	-0.275866	-1.30526	0.000725265	Gene Expression	ENSG00000177606
Cycling_stroma	FABP5	3.64365e-06	-1.01018	-0.58687	-1.43349	0.00097175	Gene Expression	ENSG00000164687
Cycling_stroma	RPS8	4.00046e-06	-0.341513	-0.127173	-0.555852	0.00100594	Gene Expression	ENSG00000142937
Cycling_stroma	PKDCC	8.37349e-06	-0.324282	-0.0221429	-0.626422	0.00154652	Gene Expression	ENSG00000162878
Cycling_stroma	IER2	1.06249e-05	-0.58155	-0.333097	-0.830004	0.00190836	Gene Expression	ENSG00000160888
Cycling_stroma	ADAMDEC1	1.33218e-05	-1.51764	-0.741998	-2.29328	0.00225471	Gene Expression	ENSG00000134028
Cycling_stroma	KLF4	1.4761e-05	-0.52699	-0.264817	-0.789163	0.00231553	Gene Expression	ENSG00000136826
Cycling_stroma	PLAC9	2.01985e-05	-0.44275	-0.242499	-0.643	0.00277761	Gene Expression	ENSG00000189129
Cycling_stroma	CHMP3	2.12661e-05	-0.289412	-0.131322	-0.447503	0.00287943	Gene Expression	ENSG00000115561
Cycling_stroma	LIFR	2.41018e-05	-0.44215	-0.131763	-0.752536	0.00316237	Gene Expression	ENSG00000113594
Cycling_stroma	RBM25	2.44337e-05	-0.295344	-0.1734	-0.417289	0.00316237	Gene Expression	ENSG00000119707
Cycling_stroma	AMD1	2.64571e-05	-0.286178	-0.135838	-0.436518	0.00337463	Gene Expression	ENSG00000123505
Cycling_stroma	CES2	2.85949e-05	-0.288053	-0.0450681	-0.531038	0.00344745	Gene Expression	ENSG00000172831
Cycling_stroma	DNAJB1	3.10125e-05	-0.684034	-0.355901	-1.01217	0.00361906	Gene Expression	ENSG00000132002
Cycling_stroma	NFIA	3.21016e-05	-0.305532	-0.151758	-0.459305	0.00361906	Gene Expression	ENSG00000162599
Cycling_stroma	COL18A1	4.2363e-05	0.451845	0.804892	0.0987981	0.00388371	Gene Expression	ENSG00000182871
Cycling_stroma	CYSTM1	4.12389e-05	-0.30637	-0.147362	-0.465378	0.00388371	Gene Expression	ENSG00000120306
Cycling_stroma	EDIL3	4.07665e-05	-0.286595	0.0331077	-0.606297	0.00388371	Gene Expression	ENSG00000164176
Cycling_stroma	EPAS1	4.17936e-05	0.516189	0.787355	0.245023	0.00388371	Gene Expression	ENSG00000116016
Cycling_stroma	FOS	3.92975e-05	-0.474143	-0.150128	-0.798157	0.00388371	Gene Expression	ENSG00000170345
Cycling_stroma	PURA	4.07599e-05	-0.268338	-0.0803134	-0.456363	0.00388371	Gene Expression	ENSG00000185129
Cycling_stroma	YME1L1	4.1245e-05	-0.267234	-0.146747	-0.38772	0.00388371	Gene Expression	ENSG00000136758
Cycling_stroma	GPX3	4.33918e-05	-0.376656	-0.147182	-0.606129	0.00389933	Gene Expression	ENSG00000211445
Cycling_stroma	INTS6	4.34194e-05	-0.336552	-0.153069	-0.520035	0.00389933	Gene Expression	ENSG00000102786
Cycling_stroma	MUC12	4.80599e-05	-0.32569	0.0101173	-0.661498	0.00424466	Gene Expression	ENSG00000205277
Cycling_stroma	FTL	5.4851e-05	-0.273995	-0.0321739	-0.515817	0.00451391	Gene Expression	ENSG00000087086
Cycling_stroma	TOB1	6.02643e-05	-0.312237	-0.163879	-0.460595	0.00477581	Gene Expression	ENSG00000141232
Cycling_stroma	PRDX5	6.28106e-05	-0.327483	-0.130359	-0.524607	0.00488619	Gene Expression	ENSG00000126432
Cycling_stroma	ACTB	6.41297e-05	0.301889	0.432958	0.170821	0.00490788	Gene Expression	ENSG00000075624
Cycling_stroma	EIF4A2	7.6808e-05	-0.363193	-0.198447	-0.52794	0.00548671	Gene Expression	ENSG00000156976
Cycling_stroma	PEBP1	8.63231e-05	-0.324477	-0.163501	-0.485453	0.00584407	Gene Expression	ENSG00000089220
Cycling_stroma	BMP4	9.51501e-05	-0.498123	-0.253803	-0.742444	0.00611356	Gene Expression	ENSG00000125378
Cycling_stroma	MADCAM1	9.80447e-05	-0.340746	0.154506	-0.835998	0.00616756	Gene Expression	ENSG00000099866
Cycling_stroma	YWHAH	9.88535e-05	0.29962	0.552575	0.0466645	0.00617028	Gene Expression	ENSG00000128245
Cycling_stroma	VIM	0.000102993	0.444093	0.648889	0.239296	0.00629086	Gene Expression	ENSG00000026025
Cycling_stroma	TUBB6	0.000125788	0.316545	0.603095	0.0299963	0.00705132	Gene Expression	ENSG00000176014
Cycling_stroma	SPC24	0.000128537	0.269126	0.456497	0.0817546	0.00715981	Gene Expression	ENSG00000161888
Cycling_stroma	IER5L	0.000139605	-0.323392	-0.102437	-0.544347	0.00740157	Gene Expression	ENSG00000188483
Cycling_stroma	AQP1	0.000195464	0.325507	0.719391	-0.0683768	0.00879954	Gene Expression	ENSG00000240583
Cycling_stroma	BTG1	0.000208501	-0.411007	-0.206676	-0.615339	0.00910096	Gene Expression	ENSG00000133639
Cycling_stroma	SNHG8	0.000227995	-0.363841	-0.167206	-0.560475	0.0096009	Gene Expression	ENSG00000269893
Cycling_stroma	CIRBP	0.000248545	-0.292983	-0.136727	-0.449239	0.00989793	Gene Expression	ENSG00000099622
Cycling_stroma	RPS27	0.000239332	-0.281211	-0.086228	-0.476193	0.00989793	Gene Expression	ENSG00000177954
Cycling_stroma	HSPG2	0.000251257	0.626494	0.959722	0.293266	0.00993616	Gene Expression	ENSG00000142798
Cycling_stroma	RPL31	0.000251808	-0.450272	-0.207602	-0.692943	0.00993616	Gene Expression	ENSG00000071082
Cycling_stroma	RPL23	0.000274333	-0.348473	-0.186154	-0.510793	0.0105867	Gene Expression	ENSG00000125691
Cycling_stroma	AHNAK	0.00035354	-0.384386	-0.209207	-0.559566	0.0121543	Gene Expression	ENSG00000124942
Cycling_stroma	EGR1	0.000411116	-0.557695	-0.205917	-0.909472	0.0132135	Gene Expression	ENSG00000120738
Cycling_stroma	PNRC1	0.00044688	-0.353844	-0.168165	-0.539523	0.0137517	Gene Expression	ENSG00000146278
Cycling_stroma	HYAL2	0.000455552	0.354064	0.613093	0.0950355	0.0139697	Gene Expression	ENSG00000068001
Cycling_stroma	MAZ	0.000497862	0.334614	0.509067	0.160161	0.0146144	Gene Expression	ENSG00000103495
Cycling_stroma	SELENOP	0.000490263	-0.345522	-0.130621	-0.560422	0.0146144	Gene Expression	ENSG00000250722
Cycling_stroma	COL4A2	0.000525827	0.549319	0.998331	0.100307	0.0149284	Gene Expression	ENSG00000134871
Cycling_stroma	CYTOR	0.000531883	0.401092	0.721593	0.0805911	0.0150518	Gene Expression	ENSG00000222041
Cycling_stroma	FXYD1	0.000570173	-0.265692	0.0248091	-0.556193	0.0156407	Gene Expression	ENSG00000266964
Cycling_stroma	ENAH	0.000577454	-0.304544	-0.112236	-0.496852	0.0156857	Gene Expression	ENSG00000154380
Cycling_stroma	RPL26L1	0.000612217	0.27804	0.446294	0.109785	0.0163051	Gene Expression	ENSG00000037241
Cycling_stroma	CCDC80	0.000622668	-0.420141	-0.139145	-0.701137	0.0163189	Gene Expression	ENSG00000091986
Cycling_stroma	CFH	0.000617522	-0.403691	-0.167228	-0.640153	0.0163189	Gene Expression	ENSG00000000971
Cycling_stroma	HES1	0.000639701	-0.611789	-0.270189	-0.953388	0.0163189	Gene Expression	ENSG00000114315
Cycling_stroma	APOC1	0.000678953	-0.335461	-0.00969041	-0.661232	0.0168799	Gene Expression	ENSG00000130208
Cycling_stroma	TMSB4X	0.000713029	0.293663	0.48735	0.0999751	0.0172431	Gene Expression	ENSG00000205542
Cycling_stroma	CD320	0.000750648	-0.368428	-0.0517394	-0.685117	0.0175454	Gene Expression	ENSG00000167775
Cycling_stroma	SPARC	0.000778167	0.395247	0.61593	0.174565	0.0176968	Gene Expression	ENSG00000113140
Cycling_stroma	EPB41L2	0.000825047	-0.340054	-0.126883	-0.553226	0.0180667	Gene Expression	ENSG00000079819
Cycling_stroma	ZBTB20	0.000828716	-0.35729	-0.171125	-0.543456	0.0180667	Gene Expression	ENSG00000181722
Cycling_stroma	LINC01082	0.000863272	-0.342795	-0.0319133	-0.653676	0.0184409	Gene Expression	ENSG00000269186
Cycling_stroma	MCAM	0.000938288	0.526005	0.840512	0.211498	0.019381	Gene Expression	ENSG00000076706
Cycling_stroma	BPTF	0.000988664	-0.283424	-0.118381	-0.448467	0.0195095	Gene Expression	ENSG00000171634
Cycling_stroma	CFD	0.000986175	-1.47654	-0.292524	-2.66056	0.0195095	Gene Expression	ENSG00000197766
Cycling_stroma	CXCL12	0.000962582	-0.293027	-0.0342281	-0.551826	0.0195095	Gene Expression	ENSG00000107562
Cycling_stroma	VWA1	0.000999886	0.278639	0.520738	0.0365403	0.0196428	Gene Expression	ENSG00000179403
Cycling_stroma	ZFAS1	0.00100708	-0.270422	-0.11687	-0.423975	0.0196807	Gene Expression	ENSG00000177410
Cycling_stroma	MT-ND2	0.00111037	-0.268206	-0.0117699	-0.524641	0.0212442	Gene Expression	ENSG00000198763
Cycling_stroma	IGLC2	0.00121896	0.293072	0.628334	-0.0421891	0.02208	Gene Expression	ENSG00000211677
Cycling_stroma	NRP1	0.0013466	0.301744	0.532322	0.0711658	0.0233295	Gene Expression	ENSG00000099250
Cycling_stroma	HSPA1A	0.00139349	-0.501067	-0.136219	-0.865914	0.023868	Gene Expression	ENSG00000204389
Cycling_stroma	MT1E	0.0014208	-0.441943	-0.0628562	-0.821029	0.0241356	Gene Expression	ENSG00000169715
Cycling_stroma	COL3A1	0.00170291	-0.432438	0.337959	-1.20284	0.0264794	Gene Expression	ENSG00000168542
Cycling_stroma	ABCA8	0.0017154	-0.335816	0.130756	-0.802389	0.026525	Gene Expression	ENSG00000141338
Cycling_stroma	CXCL3	0.00176534	-0.348097	0.00354826	-0.699743	0.0268281	Gene Expression	ENSG00000163734
Cycling_stroma	RPL5	0.00183856	-0.342388	-0.138739	-0.546038	0.0272596	Gene Expression	ENSG00000122406
Cycling_stroma	ID2	0.0018805	-0.280157	-0.0629373	-0.497376	0.0273108	Gene Expression	ENSG00000115738
Cycling_stroma	RPL13A	0.00191189	-0.285402	-0.125634	-0.445171	0.0275393	Gene Expression	ENSG00000142541
Cycling_stroma	ANTXR1	0.00193279	-0.376041	-0.131148	-0.620934	0.0277225	Gene Expression	ENSG00000169604
Cycling_stroma	FN1	0.0019573	-0.439763	-0.145381	-0.734145	0.0277842	Gene Expression	ENSG00000115414
Cycling_stroma	RPS12	0.00198692	-0.276445	0.0432441	-0.596135	0.0280239	Gene Expression	ENSG00000112306
Cycling_stroma	KANK2	0.00203956	-0.281131	-0.101334	-0.460928	0.0285831	Gene Expression	ENSG00000197256
Cycling_stroma	VWF	0.00225521	0.612389	1.05779	0.166989	0.0300546	Gene Expression	ENSG00000110799
Cycling_stroma	LIMA1	0.00237173	-0.286895	-0.103811	-0.469978	0.0310157	Gene Expression	ENSG00000050405
Cycling_stroma	ARHGDIB	0.00242185	0.310513	0.601774	0.0192523	0.0312075	Gene Expression	ENSG00000111348
Cycling_stroma	FOSB	0.00244518	-0.493412	-0.198194	-0.788631	0.0313981	Gene Expression	ENSG00000125740
Cycling_stroma	HLA-E	0.00249505	-0.271771	-0.0798392	-0.463702	0.031638	Gene Expression	ENSG00000204592
Cycling_stroma	RBBP6	0.00249826	-0.264744	-0.108823	-0.420664	0.031638	Gene Expression	ENSG00000122257
Cycling_stroma	ADAM15	0.00254481	0.415168	0.688307	0.142028	0.0319956	Gene Expression	ENSG00000143537
Cycling_stroma	SQSTM1	0.00259877	-0.373433	-0.173469	-0.573397	0.032134	Gene Expression	ENSG00000161011
Cycling_stroma	GSN	0.00277015	-0.370275	-0.165759	-0.574792	0.0331368	Gene Expression	ENSG00000148180
Cycling_stroma	CXCL14	0.00279839	-0.867915	-0.105551	-1.63028	0.0332819	Gene Expression	ENSG00000145824
Cycling_stroma	IL6ST	0.00297528	-0.274891	-0.115369	-0.434413	0.0341847	Gene Expression	ENSG00000134352
Cycling_stroma	CAVIN3	0.00301022	0.332589	0.570999	0.0941781	0.0342666	Gene Expression	ENSG00000170955
Cycling_stroma	GLUL	0.00332312	-0.278375	-0.103684	-0.453065	0.0362414	Gene Expression	ENSG00000135821
Cycling_stroma	IRF1	0.00332164	-0.446839	-0.176685	-0.716992	0.0362414	Gene Expression	ENSG00000125347
Cycling_stroma	PPP1R15A	0.00334117	-0.294376	-0.122052	-0.4667	0.036332	Gene Expression	ENSG00000087074
Cycling_stroma	MFAP4	0.00362523	-0.326019	0.175476	-0.827513	0.0380282	Gene Expression	ENSG00000166482
Cycling_stroma	P4HB	0.00363401	0.264888	0.540687	-0.0109112	0.0380296	Gene Expression	ENSG00000185624
Cycling_stroma	MIR4435-2HG	0.00376727	0.336221	0.568328	0.104114	0.0386882	Gene Expression	ENSG00000172965
Cycling_stroma	BIRC5	0.00413612	0.265708	0.532551	-0.00113477	0.0408574	Gene Expression	ENSG00000089685
Cycling_stroma	JUNB	0.00422506	-0.322492	-0.0537177	-0.591266	0.0412705	Gene Expression	ENSG00000171223
Cycling_stroma	LRP1	0.00437791	-0.404513	-0.131236	-0.67779	0.0417112	Gene Expression	ENSG00000123384
Cycling_stroma	EMP1	0.00447061	0.395294	0.700218	0.0903706	0.0422619	Gene Expression	ENSG00000134531
Cycling_stroma	BRD4	0.00463151	-0.287442	-0.0932407	-0.481644	0.0430887	Gene Expression	ENSG00000141867
Cycling_stroma	IGKC	0.00472937	0.71041	1.20398	0.216845	0.0434934	Gene Expression	ENSG00000211592
Cycling_stroma	PLPP3	0.00486213	-0.316319	-0.0855162	-0.547121	0.0438524	Gene Expression	ENSG00000162407
Cycling_stroma	PLEKHH2	0.00495413	-0.349267	-0.116082	-0.582452	0.0442653	Gene Expression	ENSG00000152527
Cycling_stroma	B2M	0.00509005	0.306519	0.491947	0.121091	0.0447822	Gene Expression	ENSG00000166710
Cycling_stroma	MRPL33	0.00534153	0.316955	0.596679	0.0372321	0.0455531	Gene Expression	ENSG00000243147
Cycling_stroma	PCDH18	0.00561577	-0.279902	-0.0575459	-0.502259	0.0466522	Gene Expression	ENSG00000189184
Cycling_stroma	TCF21	0.0055956	-0.456009	-0.159801	-0.752216	0.0466522	Gene Expression	ENSG00000118526
Cycling_stroma	BRD2	0.00600334	-0.285924	-0.138421	-0.433427	0.0481635	Gene Expression	ENSG00000204256
Cycling_stroma	NCL	0.00620915	-0.283286	-0.10753	-0.459042	0.0493725	Gene Expression	ENSG00000115053
Cycling_stroma	NFKBIA	0.00628515	-0.444907	-0.147913	-0.741902	0.0497442	Gene Expression	ENSG00000100906
Cycling_stroma	KCTD12	0.00632724	-0.305047	-0.0917714	-0.518322	0.0498086	Gene Expression	ENSG00000178695
FCRL4pos_memory_B	IGHG1	4.54759e-08	0.310011	0.489526	0.130496	0.000158575	Gene Expression	ENSG00000211896
FCRL4pos_memory_B	IGHG3	2.38002e-07	0.51944	0.75514	0.28374	0.000207479	Gene Expression	ENSG00000211897
FCRL4pos_memory_B	IGLC2	2.08927e-07	0.549629	0.780311	0.318948	0.000207479	Gene Expression	ENSG00000211677
FCRL4pos_memory_B	MS4A1	1.80317e-07	0.381304	0.546958	0.21565	0.000207479	Gene Expression	ENSG00000156738
FCRL4pos_memory_B	RPL31	3.56241e-05	-0.27599	-0.143912	-0.408068	0.0112928	Gene Expression	ENSG00000071082
Follicular_B	IGLC2	2.0354e-06	0.300596	0.475781	0.125411	0.00160254	Gene Expression	ENSG00000211677
Follicular_B	IGKC	5.20609e-06	0.571303	1.15243	-0.00981973	0.0030742	Gene Expression	ENSG00000211592
Follicular_B	RPL41	3.97568e-05	-4.3064	-3.96174	-4.65107	0.0171231	Gene Expression	ENSG00000229117
Follicular_B	RPS27A	5.0746e-05	-3.48012	NA	NA	0.0171231	Gene Expression	ENSG00000143947
gd_SOX4pos_T	IGKC	8.08477e-11	0.933083	1.33516	0.531001	1.10184e-07	Gene Expression	ENSG00000211592
gd_SOX4pos_T	PFN1	2.21477e-06	-0.323532	-0.180927	-0.466138	0.00122787	Gene Expression	ENSG00000108518
gd_SOX4pos_T	CCL5	6.45017e-06	-0.511563	-0.23456	-0.788567	0.00265964	Gene Expression	ENSG00000271503
gd_SOX4pos_T	IL32	6.71626e-06	-0.404382	-0.1832	-0.625565	0.00265964	Gene Expression	ENSG00000008517
gd_SOX4pos_T	KLF2	1.61555e-05	0.52598	0.762158	0.289802	0.00559789	Gene Expression	ENSG00000127528
gd_SOX4pos_T	ZNF331	7.7989e-05	-0.386072	-0.19406	-0.578084	0.0180155	Gene Expression	ENSG00000130844
gd_SOX4pos_T	GAPDH	0.000227824	-0.279377	-0.141789	-0.416965	0.0350849	Gene Expression	ENSG00000111640
gd_T	RGS1	5.08766e-10	-0.638271	-0.382611	-0.893931	1.41132e-06	Gene Expression	ENSG00000090104
gd_T	IGKC	1.36044e-09	1.13229	1.57066	0.693913	1.88693e-06	Gene Expression	ENSG00000211592
gd_T	NKG7	1.09362e-08	0.54662	0.721135	0.372104	7.58423e-06	Gene Expression	ENSG00000105374
gd_T	HLA-DPB1	5.64873e-07	0.35271	0.54806	0.157361	0.00019587	Gene Expression	ENSG00000223865
gd_T	CST7	1.10059e-06	0.340313	0.469871	0.210756	0.000305305	Gene Expression	ENSG00000077984
gd_T	KLF2	2.07008e-06	0.357519	0.558501	0.156536	0.000522035	Gene Expression	ENSG00000127528
gd_T	TIPARP	3.08881e-06	-0.2903	-0.169162	-0.411438	0.000623003	Gene Expression	ENSG00000163659
gd_T	TRAC	2.97624e-06	-0.326249	-0.18107	-0.471428	0.000623003	Gene Expression	ENSG00000277734
gd_T	GNLY	8.24436e-06	0.661129	1.06787	0.254388	0.00134529	Gene Expression	ENSG00000115523
gd_T	IGLC2	1.89076e-05	0.367329	0.675801	0.0588565	0.00276051	Gene Expression	ENSG00000211677
gd_T	HIST1H4C	2.64055e-05	-0.292892	-0.160473	-0.42531	0.00337711	Gene Expression	ENSG00000197061
gd_T	ITGA1	2.67831e-05	-0.309322	-0.171378	-0.447265	0.00337711	Gene Expression	ENSG00000213949
gd_T	IGHG3	2.85436e-05	0.388897	1.11752	-0.339722	0.0034426	Gene Expression	ENSG00000211897
gd_T	IGHA1	5.13691e-05	0.425343	0.636735	0.21395	0.00548068	Gene Expression	ENSG00000211895
gd_T	STAT1	0.000143684	0.265308	0.414184	0.116433	0.0124556	Gene Expression	ENSG00000115415
gd_T	FOS	0.000150329	-0.385678	-0.120927	-0.650429	0.0126368	Gene Expression	ENSG00000170345
gd_T	MTRNR2L8	0.00022324	-0.305013	-0.152275	-0.457751	0.0154041	Gene Expression	ENSG00000255823
gd_T	CCL5	0.000313156	-0.364998	-0.188336	-0.541659	0.0184829	Gene Expression	ENSG00000271503
gd_T	RPS20	0.000327794	-0.32728	-0.13047	-0.52409	0.0189437	Gene Expression	ENSG00000008988
gd_T	CXCR4	0.000917649	0.404512	0.684944	0.12408	0.0431451	Gene Expression	ENSG00000121966
Glia	CD74	4.11956e-20	1.36697	1.87157	0.862375	1.41631e-16	Gene Expression	ENSG00000019582
Glia	HLA-DRA	2.83796e-16	1.09612	1.55904	0.633206	4.87845e-13	Gene Expression	ENSG00000204287
Glia	ADIRF	1.57003e-14	-0.353416	-0.200857	-0.505976	1.26326e-11	Gene Expression	ENSG00000148671
Glia	CADM1	2.57207e-14	-0.296159	-0.215726	-0.376592	1.26326e-11	Gene Expression	ENSG00000182985
Glia	IGKC	1.91645e-14	1.1148	1.52901	0.700601	1.26326e-11	Gene Expression	ENSG00000211592
Glia	HLA-DPA1	3.56324e-14	0.688263	0.878267	0.498258	1.46051e-11	Gene Expression	ENSG00000231389
Glia	HLA-DPB1	3.82334e-14	0.643547	0.860275	0.42682	1.46051e-11	Gene Expression	ENSG00000223865
Glia	FGL2	6.48758e-14	-0.54513	-0.402494	-0.687766	2.02766e-11	Gene Expression	ENSG00000127951
Glia	ALDH1A1	7.11876e-14	-0.427699	-0.286068	-0.569331	2.03952e-11	Gene Expression	ENSG00000165092
Glia	HLA-DRB1	8.54396e-14	0.906743	1.28756	0.525924	2.25955e-11	Gene Expression	ENSG00000196126
Glia	TMEM176B	2.75387e-13	-0.401959	-0.290963	-0.512956	6.32042e-11	Gene Expression	ENSG00000106565
Glia	TXNIP	3.7305e-13	-0.442327	-0.301845	-0.582808	8.01592e-11	Gene Expression	ENSG00000265972
Glia	IGFBP7	1.16534e-12	-0.406656	-0.235034	-0.578279	2.11443e-10	Gene Expression	ENSG00000163453
Glia	CALM2	7.18052e-12	-0.34169	-0.246839	-0.436541	1.17555e-09	Gene Expression	ENSG00000143933
Glia	HLA-DQB1	2.7379e-11	0.30758	0.518676	0.0964841	3.76516e-09	Gene Expression	ENSG00000179344
Glia	MAL	3.53003e-11	-0.335667	-0.236372	-0.434963	4.66778e-09	Gene Expression	ENSG00000172005
Glia	TNC	4.13875e-11	0.327685	0.525091	0.13028	5.27e-09	Gene Expression	ENSG00000041982
Glia	WARS	4.55629e-11	0.318474	0.450143	0.186804	5.59447e-09	Gene Expression	ENSG00000140105
Glia	FXYD1	9.50829e-11	-0.404199	-0.283393	-0.525004	9.61456e-09	Gene Expression	ENSG00000266964
Glia	C1R	3.27963e-10	0.360962	0.485972	0.235953	2.9672e-08	Gene Expression	ENSG00000159403
Glia	PIK3R1	3.56851e-10	-0.28422	-0.169956	-0.398485	3.14578e-08	Gene Expression	ENSG00000145675
Glia	PCSK2	4.64641e-10	-0.32286	-0.208944	-0.436776	3.92372e-08	Gene Expression	ENSG00000125851
Glia	SPARCL1	4.67925e-10	-0.412941	-0.215802	-0.610081	3.92372e-08	Gene Expression	ENSG00000152583
Glia	GSN	5.7832e-10	-0.316655	-0.223035	-0.410275	4.51878e-08	Gene Expression	ENSG00000148180
Glia	PRNP	7.32746e-10	-0.342834	-0.232149	-0.453519	5.47648e-08	Gene Expression	ENSG00000171867
Glia	PEBP1	8.29843e-10	-0.29397	-0.202611	-0.38533	6.07021e-08	Gene Expression	ENSG00000089220
Glia	PDK4	1.25191e-09	-0.286702	-0.143279	-0.430125	8.9668e-08	Gene Expression	ENSG00000004799
Glia	GBP1	4.49478e-09	0.315714	0.466148	0.165279	2.46397e-07	Gene Expression	ENSG00000117228
Glia	TUBA1B	4.77559e-09	-0.278785	-0.192843	-0.364726	2.52592e-07	Gene Expression	ENSG00000123416
Glia	C1S	6.92813e-09	0.391396	0.52181	0.260982	3.35478e-07	Gene Expression	ENSG00000182326
Glia	MATN2	1.43462e-08	-0.330239	-0.209392	-0.451086	5.66922e-07	Gene Expression	ENSG00000132561
Glia	ANXA1	2.161e-08	0.368565	0.493043	0.244087	7.90373e-07	Gene Expression	ENSG00000135046
Glia	NNMT	2.25298e-08	0.376097	0.49865	0.253544	8.06849e-07	Gene Expression	ENSG00000166741
Glia	TMEM176A	3.3354e-08	-0.299819	-0.19678	-0.402857	1.11331e-06	Gene Expression	ENSG00000002933
Glia	CTSD	4.28974e-08	0.274993	0.367203	0.182783	1.35304e-06	Gene Expression	ENSG00000117984
Glia	HLA-B	1.25627e-07	0.525528	0.743911	0.307145	3.08503e-06	Gene Expression	ENSG00000234745
Glia	NRXN1	2.66863e-07	-0.340972	-0.226197	-0.455748	5.24272e-06	Gene Expression	ENSG00000179915
Glia	HLA-DMA	3.06546e-07	0.275614	0.400114	0.151114	5.79069e-06	Gene Expression	ENSG00000204257
Glia	VAMP5	5.65108e-07	0.310929	0.425074	0.196784	8.6734e-06	Gene Expression	ENSG00000168899
Glia	B2M	7.28753e-07	0.522506	0.705317	0.339695	1.03105e-05	Gene Expression	ENSG00000166710
Glia	CST3	1.07181e-06	0.480101	0.655418	0.304784	1.33995e-05	Gene Expression	ENSG00000101439
Glia	RPS18	1.18996e-06	-0.279946	-0.174027	-0.385865	1.44562e-05	Gene Expression	ENSG00000231500
Glia	CD9	3.00051e-06	-0.290828	-0.159243	-0.422414	2.68639e-05	Gene Expression	ENSG00000010278
Glia	RPS8	3.14297e-06	-0.27856	-0.169378	-0.387742	2.75595e-05	Gene Expression	ENSG00000142937
Glia	CRYAB	4.23363e-06	-0.354846	-0.210002	-0.499689	3.31619e-05	Gene Expression	ENSG00000109846
Glia	COL3A1	4.84794e-06	-0.31404	-0.18369	-0.444389	3.58435e-05	Gene Expression	ENSG00000168542
Glia	RCAN1	8.22253e-05	0.279042	0.402993	0.155091	0.000248629	Gene Expression	ENSG00000159200
Glia	SAT1	0.000102514	0.265116	0.387921	0.142311	0.000292	Gene Expression	ENSG00000130066
Glia	IFITM3	0.00011325	0.275251	0.398335	0.152168	0.000309256	Gene Expression	ENSG00000142089
Glia	HLA-C	0.000613665	0.323552	0.492886	0.154217	0.00109999	Gene Expression	ENSG00000204525
Glia	IGHA1	0.000884743	0.289816	0.451256	0.128376	0.00145957	Gene Expression	ENSG00000211895
Glia	CLU	0.00249267	-0.276982	-0.10944	-0.444524	0.00345975	Gene Expression	ENSG00000120885
Glia	CCL2	0.00321373	0.403774	0.645788	0.161761	0.0043025	Gene Expression	ENSG00000108691
IFN_resp_memory_B	SNRPD2	3.64968e-05	-0.281143	-0.102398	-0.459888	0.0471356	Gene Expression	ENSG00000125743
IgApos_IFN_resp_plasma	IGHG3	2.44149e-09	3.16456	4.75355	1.57557	7.44166e-06	Gene Expression	ENSG00000211897
IgApos_IFN_resp_plasma	CCND2	1.93177e-08	0.408097	0.975326	-0.159133	1.17761e-05	Gene Expression	ENSG00000118971
IgApos_IFN_resp_plasma	IGHG1	1.70004e-08	2.37733	5.32399	-0.569331	1.17761e-05	Gene Expression	ENSG00000211896
IgApos_IFN_resp_plasma	RPL3	1.00689e-08	-0.56438	-0.387924	-0.740835	1.17761e-05	Gene Expression	ENSG00000100316
IgApos_IFN_resp_plasma	RPL23A	3.60814e-07	-0.504471	-0.227024	-0.781919	0.000157109	Gene Expression	ENSG00000198242
IgApos_IFN_resp_plasma	IGHA2	5.5442e-07	-1.54548	-0.696774	-2.39418	0.000211234	Gene Expression	ENSG00000211890
IgApos_IFN_resp_plasma	XBP1	8.76378e-07	0.637666	0.881317	0.394015	0.0002968	Gene Expression	ENSG00000100219
IgApos_IFN_resp_plasma	RPS14	9.93942e-07	-0.437941	-0.23622	-0.639661	0.000302954	Gene Expression	ENSG00000164587
IgApos_IFN_resp_plasma	IGHGP	1.10752e-06	0.893009	2.40809	-0.622067	0.000306884	Gene Expression	ENSG00000253755
IgApos_IFN_resp_plasma	IGHG4	1.89141e-06	2.00909	3.60338	0.414789	0.000443708	Gene Expression	ENSG00000211892
IgApos_IFN_resp_plasma	RPS18	1.89245e-06	-0.542714	-0.334134	-0.751293	0.000443708	Gene Expression	ENSG00000231500
IgApos_IFN_resp_plasma	CD48	2.86634e-06	-0.413815	-0.0674424	-0.760187	0.000624042	Gene Expression	ENSG00000117091
IgApos_IFN_resp_plasma	ANKRD37	3.37746e-06	-0.358737	-0.0743781	-0.643095	0.0006863	Gene Expression	ENSG00000186352
IgApos_IFN_resp_plasma	RPL10	4.17732e-06	-0.587805	-0.245816	-0.929793	0.000795779	Gene Expression	ENSG00000147403
IgApos_IFN_resp_plasma	RPS6	4.57047e-06	-0.497554	-0.164567	-0.830542	0.000819459	Gene Expression	ENSG00000137154
IgApos_IFN_resp_plasma	RPS20	1.01777e-05	-0.432505	-0.132437	-0.732572	0.00172343	Gene Expression	ENSG00000008988
IgApos_IFN_resp_plasma	EEF1A1	1.3079e-05	-0.474365	-0.285531	-0.663198	0.00190824	Gene Expression	ENSG00000156508
IgApos_IFN_resp_plasma	RPS27A	1.23106e-05	-0.421458	-0.125395	-0.717521	0.00190824	Gene Expression	ENSG00000143947
IgApos_IFN_resp_plasma	JCHAIN	2.29558e-05	-1.95068	-0.587723	-3.31363	0.00304214	Gene Expression	ENSG00000132465
IgApos_IFN_resp_plasma	RPL32	2.44953e-05	-0.413361	-0.19071	-0.636012	0.00311091	Gene Expression	ENSG00000144713
IgApos_IFN_resp_plasma	HIST1H1C	2.71511e-05	0.410865	0.737587	0.0841433	0.00331026	Gene Expression	ENSG00000187837
IgApos_IFN_resp_plasma	HSP90AB1	2.82672e-05	-0.689549	-0.227635	-1.15146	0.00331378	Gene Expression	ENSG00000096384
IgApos_IFN_resp_plasma	TIMP1	3.18795e-05	-0.453796	-0.207519	-0.700073	0.00359884	Gene Expression	ENSG00000102265
IgApos_IFN_resp_plasma	RPL12	4.66734e-05	-0.350172	-0.141606	-0.558739	0.00474202	Gene Expression	ENSG00000197958
IgApos_IFN_resp_plasma	RPS2	4.56665e-05	-0.372881	-0.164815	-0.580947	0.00474202	Gene Expression	ENSG00000140988
IgApos_IFN_resp_plasma	TNFRSF17	4.42329e-05	-0.552285	-0.272105	-0.832465	0.00474202	Gene Expression	ENSG00000048462
IgApos_IFN_resp_plasma	ZFAND2A	4.93655e-05	-0.599388	-0.200156	-0.998621	0.00485374	Gene Expression	ENSG00000178381
IgApos_IFN_resp_plasma	RPL18	5.50587e-05	-0.41187	-0.226636	-0.597104	0.00524434	Gene Expression	ENSG00000063177
IgApos_IFN_resp_plasma	RPS16	5.71028e-05	-0.357269	-0.158239	-0.556298	0.00527423	Gene Expression	ENSG00000105193
IgApos_IFN_resp_plasma	IGHG2	6.31193e-05	0.384547	1.11063	-0.341538	0.00565846	Gene Expression	ENSG00000211893
IgApos_IFN_resp_plasma	RPL8	6.69439e-05	-0.386874	-0.220799	-0.55295	0.00566792	Gene Expression	ENSG00000161016
IgApos_IFN_resp_plasma	RPLP2	6.61645e-05	-0.362691	-0.110966	-0.614416	0.00566792	Gene Expression	ENSG00000177600
IgApos_IFN_resp_plasma	RPS3	0.000107251	-0.368719	-0.192827	-0.54461	0.00883519	Gene Expression	ENSG00000149273
IgApos_IFN_resp_plasma	RPL15	0.000138687	-0.357455	-0.171551	-0.543359	0.0108389	Gene Expression	ENSG00000174748
IgApos_IFN_resp_plasma	RPS15	0.000158326	-0.365053	-0.19559	-0.534516	0.0120644	Gene Expression	ENSG00000115268
IgApos_IFN_resp_plasma	LMAN1	0.000175252	0.395402	0.603358	0.187446	0.0127183	Gene Expression	ENSG00000074695
IgApos_IFN_resp_plasma	S100A10	0.00017278	-0.3565	-0.124345	-0.588655	0.0127183	Gene Expression	ENSG00000197747
IgApos_IFN_resp_plasma	RPL41	0.000180107	-0.385282	-0.21331	-0.557255	0.0127666	Gene Expression	ENSG00000229117
IgApos_IFN_resp_plasma	CCL4	0.000188823	-0.498407	0.155541	-1.15236	0.0130803	Gene Expression	ENSG00000275302
IgApos_IFN_resp_plasma	TPT1	0.000196252	-0.342475	-0.175534	-0.509415	0.0132928	Gene Expression	ENSG00000133112
IgApos_IFN_resp_plasma	IGHA1	0.000208241	-2.45771	-0.608949	-4.30648	0.0137982	Gene Expression	ENSG00000211895
IgApos_IFN_resp_plasma	PTMA	0.000220164	-0.471721	-0.218953	-0.724489	0.0142779	Gene Expression	ENSG00000187514
IgApos_IFN_resp_plasma	RPS4X	0.000288979	-0.392114	-0.212252	-0.571975	0.0183502	Gene Expression	ENSG00000198034
IgApos_IFN_resp_plasma	RPL10A	0.000327345	-0.399727	-0.168908	-0.630547	0.019955	Gene Expression	ENSG00000198755
IgApos_IFN_resp_plasma	RPL5	0.000324547	-0.38782	-0.16709	-0.608549	0.019955	Gene Expression	ENSG00000122406
IgApos_IFN_resp_plasma	CPEB4	0.000392364	0.438351	0.665792	0.210909	0.0222432	Gene Expression	ENSG00000113742
IgApos_IFN_resp_plasma	RPL37A	0.000385837	-0.276814	-0.0724232	-0.481206	0.0222432	Gene Expression	ENSG00000197756
IgApos_IFN_resp_plasma	TOR3A	0.000394073	0.314381	0.499331	0.129431	0.0222432	Gene Expression	ENSG00000186283
IgApos_IFN_resp_plasma	PIGR	0.000436728	-0.372459	0.0361228	-0.781041	0.022769	Gene Expression	ENSG00000162896
IgApos_IFN_resp_plasma	RPS8	0.000440552	-0.443039	-0.216814	-0.669264	0.022769	Gene Expression	ENSG00000142937
IgApos_IFN_resp_plasma	CD9	0.000509223	-0.518028	-0.118722	-0.917333	0.0250341	Gene Expression	ENSG00000010278
IgApos_IFN_resp_plasma	UBB	0.000579954	-0.453395	-0.192069	-0.71472	0.0271954	Gene Expression	ENSG00000170315
IgApos_IFN_resp_plasma	ANKRD12	0.000618054	0.33777	0.521549	0.153992	0.0285429	Gene Expression	ENSG00000101745
IgApos_IFN_resp_plasma	ISG15	0.000675222	-0.704418	-0.267124	-1.14171	0.0302957	Gene Expression	ENSG00000187608
IgApos_IFN_resp_plasma	VIM	0.000735872	-0.487583	-0.180451	-0.794715	0.032042	Gene Expression	ENSG00000026025
IgApos_IFN_resp_plasma	NEAT1	0.000783382	0.488906	0.755708	0.222104	0.0336303	Gene Expression	ENSG00000245532
IgApos_IFN_resp_plasma	CCDC14	0.000824735	0.359726	0.675084	0.044368	0.0339702	Gene Expression	ENSG00000175455
IgApos_IFN_resp_plasma	DNAJB1	0.000817345	-0.730447	-0.254977	-1.20592	0.0339702	Gene Expression	ENSG00000132002
IgApos_IFN_resp_plasma	RPL26	0.000851558	-0.341671	-0.107359	-0.575983	0.034152	Gene Expression	ENSG00000161970
IgApos_IFN_resp_plasma	DUSP2	0.000870931	-0.27687	-0.0149063	-0.538833	0.0344753	Gene Expression	ENSG00000158050
IgApos_IFN_resp_plasma	BTG1	0.0010375	-0.391712	-0.143907	-0.639516	0.0405422	Gene Expression	ENSG00000133639
IgApos_IFN_resp_plasma	RPLP1	0.00105302	-0.354227	-0.168672	-0.539782	0.0406277	Gene Expression	ENSG00000137818
IgApos_IFN_resp_plasma	HSP90AA1	0.00115027	-0.401765	0.0891056	-0.892636	0.0432842	Gene Expression	ENSG00000080824
IgApos_IFN_resp_plasma	CSRNP1	0.00118111	-0.303516	-0.0542237	-0.552809	0.0433738	Gene Expression	ENSG00000144655
IgApos_IFN_resp_plasma	HERC5	0.00128138	-0.448463	-0.0152997	-0.881626	0.0464956	Gene Expression	ENSG00000138646
IgApos_IFN_resp_plasma	RPS9	0.00135358	-0.330015	-0.122676	-0.537354	0.0479733	Gene Expression	ENSG00000170889
IgApos_plasma	RPS4X	1.16283e-24	-0.565165	-0.460535	-0.669795	3.50941e-21	Gene Expression	ENSG00000198034
IgApos_plasma	EEF1A1	1.07302e-23	-0.512389	-0.39935	-0.625428	1.1206e-20	Gene Expression	ENSG00000156508
IgApos_plasma	VIM	1.11392e-23	-0.703328	-0.543901	-0.862755	1.1206e-20	Gene Expression	ENSG00000026025
IgApos_plasma	RPS14	3.54445e-23	-0.6261	-0.502406	-0.749795	2.67429e-20	Gene Expression	ENSG00000164587
IgApos_plasma	RPLP1	1.88844e-22	-0.436729	-0.337509	-0.535949	1.13986e-19	Gene Expression	ENSG00000137818
IgApos_plasma	RPL13	1.30483e-21	-0.430663	-0.340518	-0.520809	6.56331e-19	Gene Expression	ENSG00000167526
IgApos_plasma	RPL3	1.61523e-21	-0.647446	-0.52152	-0.773372	6.96395e-19	Gene Expression	ENSG00000100316
IgApos_plasma	CD48	2.68964e-21	-0.342304	-0.1704	-0.514208	1.01467e-18	Gene Expression	ENSG00000117091
IgApos_plasma	RPL8	5.60779e-21	-0.407904	-0.314165	-0.501643	1.88048e-18	Gene Expression	ENSG00000161016
IgApos_plasma	RPL18	1.53443e-20	-0.461658	-0.361299	-0.562017	4.63091e-18	Gene Expression	ENSG00000063177
IgApos_plasma	RPS3	2.03453e-20	-0.502358	-0.385767	-0.618949	5.58202e-18	Gene Expression	ENSG00000149273
IgApos_plasma	RPL10	2.22571e-20	-0.579866	-0.456067	-0.703664	5.59766e-18	Gene Expression	ENSG00000147403
IgApos_plasma	RPL5	2.44314e-20	-0.52408	-0.402702	-0.645458	5.67183e-18	Gene Expression	ENSG00000122406
IgApos_plasma	RPL15	4.57625e-20	-0.465251	-0.365893	-0.564609	8.63196e-18	Gene Expression	ENSG00000174748
IgApos_plasma	RPL9	4.54182e-20	-0.387342	-0.293199	-0.481484	8.63196e-18	Gene Expression	ENSG00000163682
IgApos_plasma	RPS18	4.41299e-20	-0.537906	-0.418884	-0.656928	8.63196e-18	Gene Expression	ENSG00000231500
IgApos_plasma	RPS23	7.30635e-20	-0.412811	-0.310681	-0.514941	1.16056e-17	Gene Expression	ENSG00000186468
IgApos_plasma	RPS6	1.18129e-19	-0.383068	-0.292666	-0.47347	1.78257e-17	Gene Expression	ENSG00000137154
IgApos_plasma	RPL10A	2.43087e-19	-0.410125	-0.316789	-0.50346	3.4935e-17	Gene Expression	ENSG00000198755
IgApos_plasma	RPS27A	3.17655e-19	-0.396406	-0.301303	-0.491509	4.35765e-17	Gene Expression	ENSG00000143947
IgApos_plasma	CPEB4	3.40291e-19	0.425096	0.517455	0.332738	4.3803e-17	Gene Expression	ENSG00000113742
IgApos_plasma	RPS12	3.48334e-19	-0.418056	-0.317193	-0.518918	4.3803e-17	Gene Expression	ENSG00000112306
IgApos_plasma	PIM2	3.83011e-19	0.395432	0.479874	0.310991	4.62371e-17	Gene Expression	ENSG00000102096
IgApos_plasma	RPL23A	4.7762e-19	-0.402379	-0.304309	-0.50045	5.54407e-17	Gene Expression	ENSG00000198242
IgApos_plasma	RPL32	9.31236e-19	-0.388736	-0.292396	-0.485076	1.04092e-16	Gene Expression	ENSG00000144713
IgApos_plasma	FAU	1.73445e-18	-0.307305	-0.220725	-0.393885	1.86949e-16	Gene Expression	ENSG00000149806
IgApos_plasma	IGHG3	2.3025e-18	1.5131	2.39174	0.634453	2.39619e-16	Gene Expression	ENSG00000211897
IgApos_plasma	TP53INP1	3.00161e-18	0.314457	0.385535	0.24338	3.01962e-16	Gene Expression	ENSG00000164938
IgApos_plasma	TPT1	3.83574e-18	-0.37261	-0.277715	-0.467504	3.73428e-16	Gene Expression	ENSG00000133112
IgApos_plasma	RPL34	5.28273e-18	-0.450074	-0.319943	-0.580205	4.8313e-16	Gene Expression	ENSG00000109475
IgApos_plasma	HIST1H1C	6.34672e-18	0.263873	0.362283	0.165463	5.63365e-16	Gene Expression	ENSG00000187837
IgApos_plasma	RACK1	8.42451e-18	-0.395848	-0.305122	-0.486574	7.05268e-16	Gene Expression	ENSG00000204628
IgApos_plasma	RPL11	8.88011e-18	-0.408646	-0.308088	-0.509203	7.05268e-16	Gene Expression	ENSG00000142676
IgApos_plasma	RPS3A	8.7509e-18	-0.382401	-0.283257	-0.481545	7.05268e-16	Gene Expression	ENSG00000145425
IgApos_plasma	SRGN	1.02206e-17	-0.411246	-0.312592	-0.509901	7.9092e-16	Gene Expression	ENSG00000122862
IgApos_plasma	RPL14	1.09002e-17	-0.357204	-0.264403	-0.450004	8.22423e-16	Gene Expression	ENSG00000188846
IgApos_plasma	RPL12	1.48888e-17	-0.340417	-0.239038	-0.441795	1.09596e-15	Gene Expression	ENSG00000197958
IgApos_plasma	IGHG1	1.52859e-17	0.766132	1.42405	0.108217	1.0984e-15	Gene Expression	ENSG00000211896
IgApos_plasma	RPS16	1.77398e-17	-0.332718	-0.24248	-0.422956	1.24509e-15	Gene Expression	ENSG00000105193
IgApos_plasma	JCHAIN	2.59199e-17	-1.0953	-0.818775	-1.37183	1.70057e-15	Gene Expression	ENSG00000132465
IgApos_plasma	RPS7	2.68251e-17	-0.314455	-0.22603	-0.40288	1.72251e-15	Gene Expression	ENSG00000171863
IgApos_plasma	RPL19	2.84285e-17	-0.461802	-0.341428	-0.582177	1.75096e-15	Gene Expression	ENSG00000108298
IgApos_plasma	EIF1	4.14496e-17	-0.303357	-0.209006	-0.397709	2.40567e-15	Gene Expression	ENSG00000173812
IgApos_plasma	HIST1H2BG	6.07818e-17	0.381293	0.513966	0.248619	3.33527e-15	Gene Expression	ENSG00000273802
IgApos_plasma	SLC25A6	7.71581e-17	-0.311583	-0.242689	-0.380476	4.08532e-15	Gene Expression	ENSG00000169100
IgApos_plasma	RPL26	9.19744e-17	-0.375151	-0.269686	-0.480616	4.78584e-15	Gene Expression	ENSG00000161970
IgApos_plasma	NOP53	1.18219e-16	-0.294148	-0.228689	-0.359608	5.94644e-15	Gene Expression	ENSG00000105373
IgApos_plasma	RPS2	1.39354e-16	-0.418517	-0.312999	-0.524036	6.89462e-15	Gene Expression	ENSG00000140988
IgApos_plasma	BTF3	2.19873e-16	-0.335821	-0.258399	-0.413243	1.07028e-14	Gene Expression	ENSG00000145741
IgApos_plasma	CIRBP	3.19952e-16	-0.290462	-0.220142	-0.360781	1.53272e-14	Gene Expression	ENSG00000099622
IgApos_plasma	RPS5	3.35414e-16	-0.384038	-0.293045	-0.475031	1.58169e-14	Gene Expression	ENSG00000083845
IgApos_plasma	XBP1	3.50575e-16	0.464547	0.560279	0.368814	1.62775e-14	Gene Expression	ENSG00000100219
IgApos_plasma	RPL29	5.4973e-16	-0.340218	-0.248124	-0.432311	2.51377e-14	Gene Expression	ENSG00000162244
IgApos_plasma	HIST1H2AC	5.80678e-16	0.359459	0.459339	0.259579	2.61565e-14	Gene Expression	ENSG00000180573
IgApos_plasma	RPS9	6.66819e-16	-0.328605	-0.238281	-0.418928	2.9595e-14	Gene Expression	ENSG00000170889
IgApos_plasma	RPL6	6.76766e-16	-0.309011	-0.228988	-0.389034	2.96011e-14	Gene Expression	ENSG00000089009
IgApos_plasma	RPL41	7.40231e-16	-0.320179	-0.213656	-0.426702	3.19145e-14	Gene Expression	ENSG00000229117
IgApos_plasma	NACA	1.3296e-15	-0.35013	-0.253622	-0.446638	5.54721e-14	Gene Expression	ENSG00000196531
IgApos_plasma	RPLP2	1.34177e-15	-0.348608	-0.238577	-0.458639	5.54721e-14	Gene Expression	ENSG00000177600
IgApos_plasma	TNFRSF17	2.60182e-15	-0.415588	-0.295793	-0.535382	1.06112e-13	Gene Expression	ENSG00000048462
IgApos_plasma	HSP90AB1	2.94104e-15	-0.644348	-0.419093	-0.869603	1.18347e-13	Gene Expression	ENSG00000096384
IgApos_plasma	TIMP1	3.42124e-15	-0.379847	-0.221461	-0.538233	1.35859e-13	Gene Expression	ENSG00000102265
IgApos_plasma	RPL30	3.73929e-15	-0.33344	-0.237745	-0.429134	1.44682e-13	Gene Expression	ENSG00000156482
IgApos_plasma	RPS15	5.13394e-15	-0.278263	-0.194401	-0.362126	1.88954e-13	Gene Expression	ENSG00000115268
IgApos_plasma	RPL7	5.21948e-15	-0.305598	-0.21481	-0.396387	1.89788e-13	Gene Expression	ENSG00000147604
IgApos_plasma	RPL39	6.04906e-15	-0.345034	-0.191593	-0.498474	2.1228e-13	Gene Expression	ENSG00000198918
IgApos_plasma	CCL3	8.02617e-15	-0.455324	-0.199584	-0.711063	2.78425e-13	Gene Expression	ENSG00000277632
IgApos_plasma	EEF1B2	9.17059e-15	-0.334299	-0.246779	-0.421818	3.10726e-13	Gene Expression	ENSG00000114942
IgApos_plasma	RPL35A	1.12379e-14	-0.309065	-0.212202	-0.405928	3.64688e-13	Gene Expression	ENSG00000182899
IgApos_plasma	HINT1	1.852e-14	-0.31369	-0.229436	-0.397944	5.7622e-13	Gene Expression	ENSG00000169567
IgApos_plasma	RPL4	3.51352e-14	-0.284555	-0.213084	-0.356025	1.07109e-12	Gene Expression	ENSG00000174444
IgApos_plasma	RPS8	4.19562e-14	-0.420471	-0.292291	-0.548651	1.2537e-12	Gene Expression	ENSG00000142937
IgApos_plasma	UBB	4.29433e-14	-0.490867	-0.324065	-0.657669	1.27062e-12	Gene Expression	ENSG00000170315
IgApos_plasma	CD63	5.61358e-14	-0.340829	-0.242931	-0.438727	1.58871e-12	Gene Expression	ENSG00000135404
IgApos_plasma	RPLP0	2.30182e-13	-0.263477	-0.183954	-0.343	5.93753e-12	Gene Expression	ENSG00000089157
IgApos_plasma	RPS15A	3.85763e-13	-0.303807	-0.199161	-0.408454	9.46532e-12	Gene Expression	ENSG00000134419
IgApos_plasma	RPS13	4.18643e-13	-0.274071	-0.18098	-0.367162	1.01077e-11	Gene Expression	ENSG00000110700
IgApos_plasma	RPS24	4.7141e-13	-0.263921	-0.168378	-0.359463	1.12914e-11	Gene Expression	ENSG00000138326
IgApos_plasma	RPS28	6.6872e-13	-0.284514	-0.159256	-0.409772	1.54061e-11	Gene Expression	ENSG00000233927
IgApos_plasma	IGHG4	8.41923e-13	0.444731	1.16462	-0.275159	1.91047e-11	Gene Expression	ENSG00000211892
IgApos_plasma	FCRL5	1.06678e-12	0.263314	0.328275	0.198354	2.40265e-11	Gene Expression	ENSG00000143297
IgApos_plasma	RPS19	1.21703e-12	-0.266126	-0.167456	-0.364796	2.70074e-11	Gene Expression	ENSG00000105372
IgApos_plasma	ACTG1	1.60204e-12	-0.353451	-0.249489	-0.457414	3.5036e-11	Gene Expression	ENSG00000184009
IgApos_plasma	MALAT1	2.92191e-12	0.616087	0.79798	0.434193	5.91833e-11	Gene Expression	ENSG00000251562
IgApos_plasma	RPL7A	3.37274e-12	-0.337304	-0.228764	-0.445845	6.6529e-11	Gene Expression	ENSG00000148303
IgApos_plasma	RPSA	3.88538e-12	-0.269373	-0.190321	-0.348426	7.61434e-11	Gene Expression	ENSG00000168028
IgApos_plasma	RPS20	5.61544e-12	-0.410415	-0.269972	-0.550859	1.07945e-10	Gene Expression	ENSG00000008988
IgApos_plasma	IGHA2	6.96471e-12	-1.11068	-0.664231	-1.55714	1.2975e-10	Gene Expression	ENSG00000211890
IgApos_plasma	RPL13A	8.44072e-12	-0.328392	-0.201464	-0.455321	1.54389e-10	Gene Expression	ENSG00000142541
IgApos_plasma	RPS27	1.17416e-11	-0.353448	-0.212576	-0.49432	2.1093e-10	Gene Expression	ENSG00000177954
IgApos_plasma	RPL37	1.77297e-11	-0.315179	-0.184052	-0.446305	3.08604e-10	Gene Expression	ENSG00000145592
IgApos_plasma	HSP90AA1	1.92882e-11	-0.678666	-0.369818	-0.987514	3.293e-10	Gene Expression	ENSG00000080824
IgApos_plasma	SOCS3	1.97323e-11	0.288741	0.393365	0.184118	3.34562e-10	Gene Expression	ENSG00000184557
IgApos_plasma	DNAJA1	2.64119e-11	-0.514478	-0.354476	-0.674479	4.33459e-10	Gene Expression	ENSG00000086061
IgApos_plasma	BTG1	5.85463e-11	-0.346785	-0.235734	-0.457837	9.1175e-10	Gene Expression	ENSG00000133639
IgApos_plasma	CD69	5.86082e-11	-0.294748	-0.157861	-0.431634	9.1175e-10	Gene Expression	ENSG00000110848
IgApos_plasma	DERL3	6.02364e-11	0.295648	0.372797	0.2185	9.27518e-10	Gene Expression	ENSG00000099958
IgApos_plasma	RPL37A	8.03793e-11	-0.318971	-0.184526	-0.453415	1.20689e-09	Gene Expression	ENSG00000197756
IgApos_plasma	IGLC3	1.51438e-10	0.274841	0.592248	-0.0425658	2.17638e-09	Gene Expression	ENSG00000211679
IgApos_plasma	TAGLN2	2.39394e-10	-0.287566	-0.201296	-0.373837	3.36042e-09	Gene Expression	ENSG00000158710
IgApos_plasma	RPS21	7.39249e-10	-0.284448	-0.151798	-0.417098	9.33495e-09	Gene Expression	ENSG00000171858
IgApos_plasma	IGKC	1.84521e-09	0.597004	2.10063	-0.906624	2.15847e-08	Gene Expression	ENSG00000211592
IgApos_plasma	NFKBIA	1.86538e-09	-0.575657	-0.313417	-0.837897	2.16528e-08	Gene Expression	ENSG00000100906
IgApos_plasma	DNAJB1	2.37331e-09	-0.75131	-0.432556	-1.07006	2.69273e-08	Gene Expression	ENSG00000132002
IgApos_plasma	LMNA	3.57656e-09	-0.441615	-0.289553	-0.593676	3.95387e-08	Gene Expression	ENSG00000160789
IgApos_plasma	RPL38	1.05919e-08	-0.270295	-0.153168	-0.387421	1.07631e-07	Gene Expression	ENSG00000172809
IgApos_plasma	EZR	1.97156e-08	-0.301796	-0.197473	-0.406118	1.89496e-07	Gene Expression	ENSG00000092820
IgApos_plasma	RGCC	2.08176e-08	-0.335621	-0.227165	-0.444077	1.9757e-07	Gene Expression	ENSG00000102760
IgApos_plasma	PABPC4	2.32743e-08	-0.339956	-0.221284	-0.458627	2.18142e-07	Gene Expression	ENSG00000090621
IgApos_plasma	ANKRD37	3.86945e-08	-0.295668	-0.180373	-0.410962	3.45503e-07	Gene Expression	ENSG00000186352
IgApos_plasma	HSPD1	3.97936e-08	-0.393161	-0.229673	-0.556648	3.53226e-07	Gene Expression	ENSG00000144381
IgApos_plasma	RPL27A	4.4029e-08	-0.268818	-0.144594	-0.393043	3.86277e-07	Gene Expression	ENSG00000166441
IgApos_plasma	HSPA1A	9.75433e-08	-0.841434	-0.340231	-1.34264	8.02141e-07	Gene Expression	ENSG00000204389
IgApos_plasma	BAG3	1.21348e-07	-0.302929	-0.116756	-0.489102	9.7401e-07	Gene Expression	ENSG00000151929
IgApos_plasma	ZFAND2A	1.25826e-07	-0.462032	-0.280593	-0.643471	1.00727e-06	Gene Expression	ENSG00000178381
IgApos_plasma	HSPA8	1.30345e-07	-0.265589	-0.1162	-0.414978	1.03249e-06	Gene Expression	ENSG00000109971
IgApos_plasma	PLCG2	1.85055e-07	0.284213	0.409222	0.159204	1.4175e-06	Gene Expression	ENSG00000197943
IgApos_plasma	EGR1	4.02872e-07	-0.458762	-0.264444	-0.65308	2.87484e-06	Gene Expression	ENSG00000120738
IgApos_plasma	HSPE1	6.72498e-07	-0.310687	-0.150632	-0.470742	4.55067e-06	Gene Expression	ENSG00000115541
IgApos_plasma	ATF3	7.42314e-07	-0.277477	-0.133859	-0.421095	4.94548e-06	Gene Expression	ENSG00000162772
IgApos_plasma	IER2	8.03248e-07	-0.405264	-0.122063	-0.688465	5.28149e-06	Gene Expression	ENSG00000160888
IgApos_plasma	NR4A1	1.15051e-06	-0.287507	-0.143753	-0.431261	7.29459e-06	Gene Expression	ENSG00000123358
IgApos_plasma	JUN	1.46483e-06	-0.39312	-0.0785946	-0.707645	9.11516e-06	Gene Expression	ENSG00000177606
IgApos_plasma	HSPA1B	1.65312e-06	-0.463393	-0.0593348	-0.867452	1.00587e-05	Gene Expression	ENSG00000204388
IgApos_plasma	HSPH1	1.848e-06	-0.47811	-0.276208	-0.680011	1.11545e-05	Gene Expression	ENSG00000120694
IgApos_plasma	HSPB1	2.45802e-06	-0.34999	-0.190858	-0.509122	1.44325e-05	Gene Expression	ENSG00000106211
IgApos_plasma	FOSB	2.84433e-06	-0.340374	-0.0598477	-0.6209	1.63198e-05	Gene Expression	ENSG00000125740
IgApos_plasma	NEAT1	3.90349e-06	0.49236	0.679245	0.305475	2.1616e-05	Gene Expression	ENSG00000245532
IgApos_plasma	KLF2	2.03047e-05	-0.337416	-0.115868	-0.558964	9.47136e-05	Gene Expression	ENSG00000127528
IgApos_plasma	IGHA1	2.8046e-05	-0.743993	-0.422995	-1.06499	0.000123747	Gene Expression	ENSG00000211895
IgApos_plasma	DUSP1	3.4872e-05	-0.278755	0.0424055	-0.599915	0.000151212	Gene Expression	ENSG00000120129
IgApos_plasma	IGLC2	4.28439e-05	0.4671	0.89549	0.0387113	0.000180843	Gene Expression	ENSG00000211677
IgApos_plasma	MT-ND5	5.78699e-05	0.435884	0.620638	0.251129	0.000235379	Gene Expression	ENSG00000198786
IgApos_plasma	XIST	0.000102838	0.381765	0.545338	0.218193	0.000390395	Gene Expression	ENSG00000229807
IgApos_plasma	HSPA6	0.000255994	-0.263088	-0.042945	-0.483231	0.000870033	Gene Expression	ENSG00000173110
IgApos_plasma	MTRNR2L8	0.00614934	0.270837	0.456526	0.0851483	0.0141778	Gene Expression	ENSG00000255823
IgGpos_CXCR4hi_plasma	RPS6	3.77011e-22	-0.422211	-0.326856	-0.517566	1.33575e-18	Gene Expression	ENSG00000137154
IgGpos_CXCR4hi_plasma	RPS4X	3.1405e-21	-0.567645	-0.460047	-0.675244	5.5634e-18	Gene Expression	ENSG00000198034
IgGpos_CXCR4hi_plasma	RPL5	8.17277e-21	-0.514055	-0.395623	-0.632487	9.65204e-18	Gene Expression	ENSG00000122406
IgGpos_CXCR4hi_plasma	RPL15	1.186e-20	-0.443137	-0.33941	-0.546864	1.0505e-17	Gene Expression	ENSG00000174748
IgGpos_CXCR4hi_plasma	RPS7	1.62254e-20	-0.387915	-0.29302	-0.48281	1.14973e-17	Gene Expression	ENSG00000171863
IgGpos_CXCR4hi_plasma	FAU	9.82852e-20	-0.374579	-0.281385	-0.467774	5.80374e-17	Gene Expression	ENSG00000149806
IgGpos_CXCR4hi_plasma	RPS14	1.77601e-19	-0.645588	-0.511645	-0.779531	8.98913e-17	Gene Expression	ENSG00000164587
IgGpos_CXCR4hi_plasma	RPL3	1.39643e-18	-0.650138	-0.515551	-0.784725	6.18442e-16	Gene Expression	ENSG00000100316
IgGpos_CXCR4hi_plasma	BTG1	1.23324e-17	-0.459615	-0.347242	-0.571988	4.36937e-15	Gene Expression	ENSG00000133639
IgGpos_CXCR4hi_plasma	NACA	1.22271e-17	-0.365461	-0.274169	-0.456754	4.36937e-15	Gene Expression	ENSG00000196531
IgGpos_CXCR4hi_plasma	RPL32	3.88364e-17	-0.436255	-0.323883	-0.548626	1.25089e-14	Gene Expression	ENSG00000144713
IgGpos_CXCR4hi_plasma	RPS5	6.33884e-17	-0.414104	-0.310391	-0.517817	1.87154e-14	Gene Expression	ENSG00000083845
IgGpos_CXCR4hi_plasma	RPL23A	6.87759e-17	-0.382483	-0.275513	-0.489452	1.87441e-14	Gene Expression	ENSG00000198242
IgGpos_CXCR4hi_plasma	RPL10	1.80497e-16	-0.55768	-0.430204	-0.685156	4.56785e-14	Gene Expression	ENSG00000147403
IgGpos_CXCR4hi_plasma	RPL11	5.37741e-16	-0.454449	-0.343896	-0.565003	1.21915e-13	Gene Expression	ENSG00000142676
IgGpos_CXCR4hi_plasma	RPL18	6.18536e-16	-0.440115	-0.325889	-0.554342	1.21915e-13	Gene Expression	ENSG00000063177
IgGpos_CXCR4hi_plasma	RPL39	6.19381e-16	-0.424621	-0.26649	-0.582753	1.21915e-13	Gene Expression	ENSG00000198918
IgGpos_CXCR4hi_plasma	RPS3	5.86543e-16	-0.522734	-0.404596	-0.640872	1.21915e-13	Gene Expression	ENSG00000149273
IgGpos_CXCR4hi_plasma	CD48	7.14293e-16	-0.264939	-0.0775962	-0.452282	1.33197e-13	Gene Expression	ENSG00000117091
IgGpos_CXCR4hi_plasma	HINT1	1.05652e-15	-0.429973	-0.329329	-0.530617	1.78249e-13	Gene Expression	ENSG00000169567
IgGpos_CXCR4hi_plasma	VIM	1.01725e-15	-0.579154	-0.428185	-0.730123	1.78249e-13	Gene Expression	ENSG00000026025
IgGpos_CXCR4hi_plasma	EEF1A1	2.51194e-15	-0.529864	-0.399664	-0.660065	3.89939e-13	Gene Expression	ENSG00000156508
IgGpos_CXCR4hi_plasma	RACK1	2.53136e-15	-0.403389	-0.302089	-0.504689	3.89939e-13	Gene Expression	ENSG00000204628
IgGpos_CXCR4hi_plasma	RPL12	3.06906e-15	-0.423302	-0.315902	-0.530702	4.53069e-13	Gene Expression	ENSG00000197958
IgGpos_CXCR4hi_plasma	RPL19	5.18082e-15	-0.448479	-0.32431	-0.572648	6.10574e-13	Gene Expression	ENSG00000108298
IgGpos_CXCR4hi_plasma	RPL26	5.12094e-15	-0.388228	-0.272589	-0.503868	6.10574e-13	Gene Expression	ENSG00000161970
IgGpos_CXCR4hi_plasma	RPL9	4.65636e-15	-0.347173	-0.24224	-0.452106	6.10574e-13	Gene Expression	ENSG00000163682
IgGpos_CXCR4hi_plasma	RPS18	5.3183e-15	-0.511744	-0.381658	-0.64183	6.10574e-13	Gene Expression	ENSG00000231500
IgGpos_CXCR4hi_plasma	RPS25	5.07103e-15	-0.33297	-0.23447	-0.43147	6.10574e-13	Gene Expression	ENSG00000118181
IgGpos_CXCR4hi_plasma	RPS3A	4.90358e-15	-0.365119	-0.257926	-0.472311	6.10574e-13	Gene Expression	ENSG00000145425
IgGpos_CXCR4hi_plasma	BTF3	1.00298e-14	-0.358697	-0.273563	-0.443832	1.07683e-12	Gene Expression	ENSG00000145741
IgGpos_CXCR4hi_plasma	RPL8	9.7728e-15	-0.370279	-0.26119	-0.479369	1.07683e-12	Gene Expression	ENSG00000161016
IgGpos_CXCR4hi_plasma	EEF1B2	1.16622e-14	-0.341063	-0.243522	-0.438603	1.21527e-12	Gene Expression	ENSG00000114942
IgGpos_CXCR4hi_plasma	RPL10A	1.53408e-14	-0.352872	-0.259205	-0.446538	1.51492e-12	Gene Expression	ENSG00000198755
IgGpos_CXCR4hi_plasma	RPS27A	1.5393e-14	-0.441377	-0.332037	-0.550716	1.51492e-12	Gene Expression	ENSG00000143947
IgGpos_CXCR4hi_plasma	RPS13	1.64511e-14	-0.296495	-0.199581	-0.39341	1.5753e-12	Gene Expression	ENSG00000110700
IgGpos_CXCR4hi_plasma	UBA52	3.61547e-14	-0.299872	-0.212574	-0.387169	3.24925e-12	Gene Expression	ENSG00000221983
IgGpos_CXCR4hi_plasma	XBP1	3.66836e-14	0.525101	0.64939	0.400811	3.24925e-12	Gene Expression	ENSG00000100219
IgGpos_CXCR4hi_plasma	RPS15A	3.76401e-14	-0.344653	-0.237281	-0.452025	3.25265e-12	Gene Expression	ENSG00000134419
IgGpos_CXCR4hi_plasma	RPS16	5.88429e-14	-0.330905	-0.236746	-0.425064	4.73819e-12	Gene Expression	ENSG00000105193
IgGpos_CXCR4hi_plasma	RPS28	6.43398e-14	-0.367733	-0.232301	-0.503165	5.06569e-12	Gene Expression	ENSG00000233927
IgGpos_CXCR4hi_plasma	TOMM7	8.22176e-14	-0.342647	-0.258789	-0.426505	6.33254e-12	Gene Expression	ENSG00000196683
IgGpos_CXCR4hi_plasma	DNAJA1	1.22831e-13	-0.51567	-0.362247	-0.669092	9.25936e-12	Gene Expression	ENSG00000086061
IgGpos_CXCR4hi_plasma	EIF1	1.26165e-13	-0.337343	-0.236662	-0.438025	9.31252e-12	Gene Expression	ENSG00000173812
IgGpos_CXCR4hi_plasma	CYCS	1.40707e-13	-0.284969	-0.211931	-0.358007	9.86141e-12	Gene Expression	ENSG00000172115
IgGpos_CXCR4hi_plasma	RPS23	1.41951e-13	-0.445684	-0.315765	-0.575604	9.86141e-12	Gene Expression	ENSG00000186468
IgGpos_CXCR4hi_plasma	PTP4A3	1.5895e-13	0.279143	0.492979	0.0653063	1.083e-11	Gene Expression	ENSG00000184489
IgGpos_CXCR4hi_plasma	PTMA	2.15705e-13	-0.333431	-0.229969	-0.436893	1.41526e-11	Gene Expression	ENSG00000187514
IgGpos_CXCR4hi_plasma	SLC25A6	2.34019e-13	-0.33563	-0.247078	-0.424182	1.50751e-11	Gene Expression	ENSG00000169100
IgGpos_CXCR4hi_plasma	RPL30	4.02384e-13	-0.386463	-0.272449	-0.500476	2.5458e-11	Gene Expression	ENSG00000156482
IgGpos_CXCR4hi_plasma	RPLP2	4.59584e-13	-0.393509	-0.260952	-0.526067	2.85668e-11	Gene Expression	ENSG00000177600
[truncated: 7,210 more rows]

## Sheet: GEX_colon_CD_infl_vs_noninfl
cell_state	gene	pvalue	coef	ci.hi	ci.lo	fdr	feature_types	gene_id
ABCA8pos_WNT2Bpos_FOShi_fibroblast	APOE	9.65815e-13	-1.18349	-0.658928	-1.70806	2.25035e-09	Gene Expression	ENSG00000130203
ABCA8pos_WNT2Bpos_FOShi_fibroblast	SAT1	3.01524e-12	0.84139	1.06721	0.615569	3.51276e-09	Gene Expression	ENSG00000130066
ABCA8pos_WNT2Bpos_FOShi_fibroblast	RPL13	7.53309e-12	-0.840539	-0.305568	-1.37551	4.27709e-09	Gene Expression	ENSG00000167526
ABCA8pos_WNT2Bpos_FOShi_fibroblast	RPL21	1.28496e-11	-0.643886	-0.302548	-0.985223	4.27709e-09	Gene Expression	ENSG00000122026
ABCA8pos_WNT2Bpos_FOShi_fibroblast	RPL37A	1.20732e-11	-0.664733	-0.354565	-0.974902	4.27709e-09	Gene Expression	ENSG00000197756
ABCA8pos_WNT2Bpos_FOShi_fibroblast	RPL9	6.24604e-12	-0.627668	-0.348612	-0.906725	4.27709e-09	Gene Expression	ENSG00000163682
ABCA8pos_WNT2Bpos_FOShi_fibroblast	RPS12	1.0231e-11	-0.647373	-0.433458	-0.861288	4.27709e-09	Gene Expression	ENSG00000112306
ABCA8pos_WNT2Bpos_FOShi_fibroblast	RPS8	4.95438e-11	-0.791689	-0.485863	-1.09752	1.44296e-08	Gene Expression	ENSG00000142937
ABCA8pos_WNT2Bpos_FOShi_fibroblast	RPL35A	6.40653e-11	-0.512425	-0.247098	-0.777751	1.49272e-08	Gene Expression	ENSG00000182899
ABCA8pos_WNT2Bpos_FOShi_fibroblast	RPS14	6.15103e-11	-0.609682	-0.320228	-0.899137	1.49272e-08	Gene Expression	ENSG00000164587
ABCA8pos_WNT2Bpos_FOShi_fibroblast	RPL11	9.73892e-11	-0.684742	-0.435716	-0.933769	1.89097e-08	Gene Expression	ENSG00000142676
ABCA8pos_WNT2Bpos_FOShi_fibroblast	RPL23A	9.27125e-11	-0.652753	-0.412059	-0.893448	1.89097e-08	Gene Expression	ENSG00000198242
ABCA8pos_WNT2Bpos_FOShi_fibroblast	RPS6	1.31761e-10	-0.623494	-0.369851	-0.877137	2.36157e-08	Gene Expression	ENSG00000137154
ABCA8pos_WNT2Bpos_FOShi_fibroblast	RPS27A	1.50795e-10	-0.548171	-0.324377	-0.771965	2.50965e-08	Gene Expression	ENSG00000143947
ABCA8pos_WNT2Bpos_FOShi_fibroblast	ADAMDEC1	2.28985e-10	-1.30919	-0.831691	-1.78669	3.36286e-08	Gene Expression	ENSG00000134028
ABCA8pos_WNT2Bpos_FOShi_fibroblast	RPL10A	2.51215e-10	-0.714537	-0.48591	-0.943163	3.36286e-08	Gene Expression	ENSG00000198755
ABCA8pos_WNT2Bpos_FOShi_fibroblast	RPL28	2.42779e-10	-0.471834	-0.263562	-0.680105	3.36286e-08	Gene Expression	ENSG00000108107
ABCA8pos_WNT2Bpos_FOShi_fibroblast	RPL30	2.59792e-10	-0.61454	-0.311571	-0.917509	3.36286e-08	Gene Expression	ENSG00000156482
ABCA8pos_WNT2Bpos_FOShi_fibroblast	CD81	3.02068e-10	-0.678875	-0.417326	-0.940424	3.70431e-08	Gene Expression	ENSG00000110651
ABCA8pos_WNT2Bpos_FOShi_fibroblast	RPL3	3.19178e-10	-0.678907	-0.423233	-0.934581	3.71842e-08	Gene Expression	ENSG00000100316
ABCA8pos_WNT2Bpos_FOShi_fibroblast	RPL18A	6.97839e-10	-0.537861	-0.286141	-0.78958	7.45486e-08	Gene Expression	ENSG00000105640
ABCA8pos_WNT2Bpos_FOShi_fibroblast	RPS13	7.03892e-10	-0.55713	-0.2776	-0.83666	7.45486e-08	Gene Expression	ENSG00000110700
ABCA8pos_WNT2Bpos_FOShi_fibroblast	RPL5	8.10988e-10	-0.69606	-0.479444	-0.912676	8.21566e-08	Gene Expression	ENSG00000122406
ABCA8pos_WNT2Bpos_FOShi_fibroblast	RPL22	9.46761e-10	-0.470876	-0.242151	-0.699601	9.19147e-08	Gene Expression	ENSG00000116251
ABCA8pos_WNT2Bpos_FOShi_fibroblast	HMGN2	9.96893e-10	-0.402493	-0.274736	-0.530249	9.29104e-08	Gene Expression	ENSG00000198830
ABCA8pos_WNT2Bpos_FOShi_fibroblast	RPS7	1.15232e-09	-0.568175	-0.366603	-0.769747	1.03265e-07	Gene Expression	ENSG00000171863
ABCA8pos_WNT2Bpos_FOShi_fibroblast	RPL27A	1.34241e-09	-0.587404	-0.332346	-0.842462	1.11708e-07	Gene Expression	ENSG00000166441
ABCA8pos_WNT2Bpos_FOShi_fibroblast	STMN2	1.32703e-09	-0.339713	-0.159262	-0.520164	1.11708e-07	Gene Expression	ENSG00000104435
ABCA8pos_WNT2Bpos_FOShi_fibroblast	RACK1	1.71312e-09	-0.603558	-0.407513	-0.799603	1.3764e-07	Gene Expression	ENSG00000204628
ABCA8pos_WNT2Bpos_FOShi_fibroblast	RPS3A	1.88279e-09	-0.701328	-0.41608	-0.986576	1.4623e-07	Gene Expression	ENSG00000145425
ABCA8pos_WNT2Bpos_FOShi_fibroblast	CCNI	2.18084e-09	-0.358432	-0.234462	-0.482402	1.63915e-07	Gene Expression	ENSG00000118816
ABCA8pos_WNT2Bpos_FOShi_fibroblast	RPLP1	2.69113e-09	-0.417556	-0.220555	-0.614556	1.95948e-07	Gene Expression	ENSG00000137818
ABCA8pos_WNT2Bpos_FOShi_fibroblast	RPS28	2.86452e-09	-0.516182	-0.249337	-0.783027	2.02252e-07	Gene Expression	ENSG00000233927
ABCA8pos_WNT2Bpos_FOShi_fibroblast	RPL13A	3.74456e-09	-0.773117	-0.417233	-1.129	2.56612e-07	Gene Expression	ENSG00000142541
ABCA8pos_WNT2Bpos_FOShi_fibroblast	COX4I1	4.80195e-09	-0.362917	-0.239167	-0.486667	3.19673e-07	Gene Expression	ENSG00000131143
ABCA8pos_WNT2Bpos_FOShi_fibroblast	RPS23	5.2769e-09	-0.608641	-0.257838	-0.959444	3.41533e-07	Gene Expression	ENSG00000186468
ABCA8pos_WNT2Bpos_FOShi_fibroblast	RPL23	5.91057e-09	-0.53123	-0.356019	-0.706442	3.72206e-07	Gene Expression	ENSG00000125691
ABCA8pos_WNT2Bpos_FOShi_fibroblast	EIF3E	6.56021e-09	-0.273534	-0.139855	-0.407212	3.91931e-07	Gene Expression	ENSG00000104408
ABCA8pos_WNT2Bpos_FOShi_fibroblast	NACA	6.48866e-09	-0.544336	-0.355648	-0.733025	3.91931e-07	Gene Expression	ENSG00000196531
ABCA8pos_WNT2Bpos_FOShi_fibroblast	RPL18	7.48224e-09	-0.562415	-0.316127	-0.808703	4.3584e-07	Gene Expression	ENSG00000063177
ABCA8pos_WNT2Bpos_FOShi_fibroblast	RPL27	9.99769e-09	-0.404155	-0.26805	-0.54026	5.68161e-07	Gene Expression	ENSG00000131469
ABCA8pos_WNT2Bpos_FOShi_fibroblast	EDIL3	1.21066e-08	-0.301418	-0.10542	-0.497417	6.7163e-07	Gene Expression	ENSG00000164176
ABCA8pos_WNT2Bpos_FOShi_fibroblast	LGALS3	1.28436e-08	-0.371544	-0.240115	-0.502973	6.80128e-07	Gene Expression	ENSG00000131981
ABCA8pos_WNT2Bpos_FOShi_fibroblast	RPS29	1.26981e-08	-0.625596	-0.339227	-0.911964	6.80128e-07	Gene Expression	ENSG00000213741
ABCA8pos_WNT2Bpos_FOShi_fibroblast	RPS24	1.57544e-08	-0.495459	-0.189505	-0.801413	8.15726e-07	Gene Expression	ENSG00000138326
ABCA8pos_WNT2Bpos_FOShi_fibroblast	RPL41	1.64044e-08	-0.524267	-0.283036	-0.765498	8.30918e-07	Gene Expression	ENSG00000229117
ABCA8pos_WNT2Bpos_FOShi_fibroblast	EEF1A1	1.72141e-08	-0.513281	-0.340583	-0.685979	8.356e-07	Gene Expression	ENSG00000156508
ABCA8pos_WNT2Bpos_FOShi_fibroblast	NR4A1	1.69066e-08	0.73178	0.959002	0.504559	8.356e-07	Gene Expression	ENSG00000123358
ABCA8pos_WNT2Bpos_FOShi_fibroblast	RPL37	2.24523e-08	-0.543252	-0.289024	-0.797481	1.06763e-06	Gene Expression	ENSG00000145592
ABCA8pos_WNT2Bpos_FOShi_fibroblast	RPL29	3.78469e-08	-0.565084	-0.264316	-0.865852	1.76367e-06	Gene Expression	ENSG00000162244
ABCA8pos_WNT2Bpos_FOShi_fibroblast	RPL10	4.20948e-08	-0.703306	-0.489359	-0.917254	1.92315e-06	Gene Expression	ENSG00000147403
ABCA8pos_WNT2Bpos_FOShi_fibroblast	RPS15	4.34618e-08	-0.533573	-0.267651	-0.799496	1.94742e-06	Gene Expression	ENSG00000115268
ABCA8pos_WNT2Bpos_FOShi_fibroblast	RPL19	4.49608e-08	-0.747446	-0.420281	-1.07461	1.97658e-06	Gene Expression	ENSG00000108298
ABCA8pos_WNT2Bpos_FOShi_fibroblast	HNRNPU	4.88415e-08	0.503378	0.670623	0.336133	2.10742e-06	Gene Expression	ENSG00000153187
ABCA8pos_WNT2Bpos_FOShi_fibroblast	CD63	5.24299e-08	-0.571054	-0.357086	-0.785022	2.22112e-06	Gene Expression	ENSG00000135404
ABCA8pos_WNT2Bpos_FOShi_fibroblast	RPL38	6.09149e-08	-0.55995	-0.305774	-0.814126	2.32675e-06	Gene Expression	ENSG00000172809
ABCA8pos_WNT2Bpos_FOShi_fibroblast	RPL6	5.92331e-08	-0.502971	-0.280918	-0.725025	2.32675e-06	Gene Expression	ENSG00000089009
ABCA8pos_WNT2Bpos_FOShi_fibroblast	RPS11	5.88129e-08	-0.533987	-0.303687	-0.764288	2.32675e-06	Gene Expression	ENSG00000142534
ABCA8pos_WNT2Bpos_FOShi_fibroblast	RPS2	6.02057e-08	-0.568373	-0.373971	-0.762774	2.32675e-06	Gene Expression	ENSG00000140988
ABCA8pos_WNT2Bpos_FOShi_fibroblast	RPS20	6.02671e-08	-0.540985	-0.349855	-0.732115	2.32675e-06	Gene Expression	ENSG00000008988
ABCA8pos_WNT2Bpos_FOShi_fibroblast	STAT3	5.60398e-08	0.400358	0.537033	0.263682	2.32675e-06	Gene Expression	ENSG00000168610
ABCA8pos_WNT2Bpos_FOShi_fibroblast	RPS9	6.56007e-08	-0.487689	-0.291578	-0.6838	2.46532e-06	Gene Expression	ENSG00000170889
ABCA8pos_WNT2Bpos_FOShi_fibroblast	LSP1	6.69592e-08	-0.293427	-0.139344	-0.447509	2.47643e-06	Gene Expression	ENSG00000130592
ABCA8pos_WNT2Bpos_FOShi_fibroblast	RPL7A	6.90656e-08	-0.578158	-0.355208	-0.801107	2.51442e-06	Gene Expression	ENSG00000148303
ABCA8pos_WNT2Bpos_FOShi_fibroblast	RPL4	7.86368e-08	-0.334731	-0.215841	-0.453621	2.77612e-06	Gene Expression	ENSG00000174444
ABCA8pos_WNT2Bpos_FOShi_fibroblast	RPL36	8.25903e-08	-0.534915	-0.174813	-0.895018	2.87217e-06	Gene Expression	ENSG00000130255
ABCA8pos_WNT2Bpos_FOShi_fibroblast	SRP14	1.03204e-07	-0.322081	-0.2035	-0.440662	3.53624e-06	Gene Expression	ENSG00000140319
ABCA8pos_WNT2Bpos_FOShi_fibroblast	RPL26	1.39447e-07	-0.527477	-0.297531	-0.757424	4.70887e-06	Gene Expression	ENSG00000161970
ABCA8pos_WNT2Bpos_FOShi_fibroblast	RPS19	1.86743e-07	-0.464297	-0.206895	-0.721698	6.12834e-06	Gene Expression	ENSG00000105372
ABCA8pos_WNT2Bpos_FOShi_fibroblast	PFDN5	2.10274e-07	-0.388663	-0.255241	-0.522084	6.71148e-06	Gene Expression	ENSG00000123349
ABCA8pos_WNT2Bpos_FOShi_fibroblast	RPL14	2.08015e-07	-0.433445	-0.258117	-0.608772	6.71148e-06	Gene Expression	ENSG00000188846
ABCA8pos_WNT2Bpos_FOShi_fibroblast	RPL24	2.17209e-07	-0.398783	-0.226775	-0.570792	6.83915e-06	Gene Expression	ENSG00000114391
ABCA8pos_WNT2Bpos_FOShi_fibroblast	RPL34	2.36365e-07	-0.517912	-0.188468	-0.847355	7.34306e-06	Gene Expression	ENSG00000109475
ABCA8pos_WNT2Bpos_FOShi_fibroblast	H3F3A	2.39769e-07	-0.353705	-0.227211	-0.480198	7.35082e-06	Gene Expression	ENSG00000163041
ABCA8pos_WNT2Bpos_FOShi_fibroblast	FABP5	2.43328e-07	-0.845612	-0.539706	-1.15152	7.36304e-06	Gene Expression	ENSG00000164687
ABCA8pos_WNT2Bpos_FOShi_fibroblast	RPL7	2.73036e-07	-0.515708	-0.319788	-0.711629	8.05283e-06	Gene Expression	ENSG00000147604
ABCA8pos_WNT2Bpos_FOShi_fibroblast	RPS16	2.70904e-07	-0.454532	-0.259074	-0.64999	8.05283e-06	Gene Expression	ENSG00000105193
ABCA8pos_WNT2Bpos_FOShi_fibroblast	RPL15	3.32541e-07	-0.477993	-0.311984	-0.644002	9.68525e-06	Gene Expression	ENSG00000174748
ABCA8pos_WNT2Bpos_FOShi_fibroblast	RPL8	3.42725e-07	-0.410442	-0.16	-0.660883	9.85864e-06	Gene Expression	ENSG00000161016
ABCA8pos_WNT2Bpos_FOShi_fibroblast	RPS18	3.60947e-07	-0.633469	-0.333525	-0.933412	1.02562e-05	Gene Expression	ENSG00000231500
ABCA8pos_WNT2Bpos_FOShi_fibroblast	S100A6	3.94288e-07	-0.626967	-0.291734	-0.9622	1.10686e-05	Gene Expression	ENSG00000197956
ABCA8pos_WNT2Bpos_FOShi_fibroblast	SPARCL1	4.30528e-07	-0.516325	-0.168724	-0.863927	1.1942e-05	Gene Expression	ENSG00000152583
ABCA8pos_WNT2Bpos_FOShi_fibroblast	UBA52	4.87813e-07	-0.452692	-0.27028	-0.635103	1.33718e-05	Gene Expression	ENSG00000221983
ABCA8pos_WNT2Bpos_FOShi_fibroblast	PPP1R14A	5.14999e-07	-0.322629	-0.14638	-0.498878	1.39529e-05	Gene Expression	ENSG00000167641
ABCA8pos_WNT2Bpos_FOShi_fibroblast	CFD	5.84494e-07	-0.861999	-0.438047	-1.28595	1.51608e-05	Gene Expression	ENSG00000197766
ABCA8pos_WNT2Bpos_FOShi_fibroblast	FABP4	5.80096e-07	-0.456544	-0.0666998	-0.846389	1.51608e-05	Gene Expression	ENSG00000170323
ABCA8pos_WNT2Bpos_FOShi_fibroblast	RPL32	5.69365e-07	-0.677073	-0.249922	-1.10422	1.51608e-05	Gene Expression	ENSG00000144713
ABCA8pos_WNT2Bpos_FOShi_fibroblast	RPS15A	5.8561e-07	-0.398752	-0.228162	-0.569342	1.51608e-05	Gene Expression	ENSG00000134419
ABCA8pos_WNT2Bpos_FOShi_fibroblast	BTG2	6.03708e-07	0.488807	0.674963	0.302652	1.54576e-05	Gene Expression	ENSG00000159388
ABCA8pos_WNT2Bpos_FOShi_fibroblast	IGFBP7	6.14217e-07	-0.673643	-0.40978	-0.937505	1.55557e-05	Gene Expression	ENSG00000163453
ABCA8pos_WNT2Bpos_FOShi_fibroblast	LGALS1	6.96672e-07	-0.604916	-0.354865	-0.854968	1.72686e-05	Gene Expression	ENSG00000100097
ABCA8pos_WNT2Bpos_FOShi_fibroblast	RPS3	7.91746e-07	-0.559989	-0.33044	-0.789537	1.94186e-05	Gene Expression	ENSG00000149273
ABCA8pos_WNT2Bpos_FOShi_fibroblast	MYL12B	8.7378e-07	-0.299923	-0.187876	-0.411971	2.07932e-05	Gene Expression	ENSG00000118680
ABCA8pos_WNT2Bpos_FOShi_fibroblast	RPS4X	8.74564e-07	-0.654417	-0.408846	-0.899987	2.07932e-05	Gene Expression	ENSG00000198034
ABCA8pos_WNT2Bpos_FOShi_fibroblast	RPS25	9.57273e-07	-0.390479	-0.205204	-0.575754	2.20836e-05	Gene Expression	ENSG00000118181
ABCA8pos_WNT2Bpos_FOShi_fibroblast	LAPTM4A	1.00028e-06	-0.332182	-0.198923	-0.465441	2.26277e-05	Gene Expression	ENSG00000068697
ABCA8pos_WNT2Bpos_FOShi_fibroblast	TMEM176A	9.95783e-07	-0.387093	-0.236612	-0.537575	2.26277e-05	Gene Expression	ENSG00000002933
ABCA8pos_WNT2Bpos_FOShi_fibroblast	TCIM	1.45208e-06	0.877572	NA	NA	3.22223e-05	Gene Expression	ENSG00000176907
ABCA8pos_WNT2Bpos_FOShi_fibroblast	SUMO2	1.53044e-06	-0.311301	-0.184802	-0.4378	3.33264e-05	Gene Expression	ENSG00000188612
ABCA8pos_WNT2Bpos_FOShi_fibroblast	DCN	1.58145e-06	-0.640165	-0.388721	-0.891609	3.38053e-05	Gene Expression	ENSG00000011465
ABCA8pos_WNT2Bpos_FOShi_fibroblast	TMEM176B	2.04819e-06	-0.441463	-0.262461	-0.620464	4.29936e-05	Gene Expression	ENSG00000106565
ABCA8pos_WNT2Bpos_FOShi_fibroblast	NCOA7	2.15241e-06	0.47631	0.68854	0.264081	4.47778e-05	Gene Expression	ENSG00000111912
ABCA8pos_WNT2Bpos_FOShi_fibroblast	DUSP1	2.5469e-06	0.594989	0.859164	0.330814	5.25157e-05	Gene Expression	ENSG00000120129
ABCA8pos_WNT2Bpos_FOShi_fibroblast	ADIRF	2.93312e-06	-0.68439	-0.311472	-1.05731	5.99489e-05	Gene Expression	ENSG00000148671
ABCA8pos_WNT2Bpos_FOShi_fibroblast	RPS27	3.42515e-06	-0.652277	-0.381121	-0.923433	6.93966e-05	Gene Expression	ENSG00000177954
ABCA8pos_WNT2Bpos_FOShi_fibroblast	IGFBP6	3.61533e-06	-0.314137	-0.140888	-0.487386	7.26182e-05	Gene Expression	ENSG00000167779
ABCA8pos_WNT2Bpos_FOShi_fibroblast	FAU	4.06357e-06	-0.452998	-0.263611	-0.642384	8.09241e-05	Gene Expression	ENSG00000149806
ABCA8pos_WNT2Bpos_FOShi_fibroblast	APOC1	4.41752e-06	-0.286012	-0.0377726	-0.534252	8.72273e-05	Gene Expression	ENSG00000130208
ABCA8pos_WNT2Bpos_FOShi_fibroblast	TXNIP	4.6681e-06	-0.663639	-0.381283	-0.945994	9.06388e-05	Gene Expression	ENSG00000265972
ABCA8pos_WNT2Bpos_FOShi_fibroblast	RPL31	4.90173e-06	-0.356508	-0.209381	-0.503636	9.36149e-05	Gene Expression	ENSG00000071082
ABCA8pos_WNT2Bpos_FOShi_fibroblast	XIST	5.62282e-06	0.477217	0.651275	0.303158	0.000104809	Gene Expression	ENSG00000229807
ABCA8pos_WNT2Bpos_FOShi_fibroblast	TPT1	6.24291e-06	-0.383349	-0.2179	-0.548798	0.000115444	Gene Expression	ENSG00000133112
ABCA8pos_WNT2Bpos_FOShi_fibroblast	LMNA	7.16764e-06	0.627581	0.902307	0.352855	0.000130473	Gene Expression	ENSG00000160789
ABCA8pos_WNT2Bpos_FOShi_fibroblast	MFAP4	7.59713e-06	-0.323861	-0.175707	-0.472015	0.000136164	Gene Expression	ENSG00000166482
ABCA8pos_WNT2Bpos_FOShi_fibroblast	RPL12	7.54598e-06	-0.390044	-0.145806	-0.634283	0.000136164	Gene Expression	ENSG00000197958
ABCA8pos_WNT2Bpos_FOShi_fibroblast	CST3	8.37636e-06	-0.424635	-0.22366	-0.62561	0.000147855	Gene Expression	ENSG00000101439
ABCA8pos_WNT2Bpos_FOShi_fibroblast	GSN	1.10243e-05	-0.287786	-0.065794	-0.509777	0.000187284	Gene Expression	ENSG00000148180
ABCA8pos_WNT2Bpos_FOShi_fibroblast	BTF3	1.28623e-05	-0.318432	-0.184767	-0.452097	0.000214066	Gene Expression	ENSG00000145741
ABCA8pos_WNT2Bpos_FOShi_fibroblast	RPL35	1.30634e-05	-0.353851	-0.148283	-0.559419	0.00021587	Gene Expression	ENSG00000136942
ABCA8pos_WNT2Bpos_FOShi_fibroblast	CTSC	1.49157e-05	-0.485192	-0.259365	-0.711019	0.000241345	Gene Expression	ENSG00000109861
ABCA8pos_WNT2Bpos_FOShi_fibroblast	C11orf96	1.53038e-05	0.698077	1.0672	0.32895	0.000244773	Gene Expression	ENSG00000187479
ABCA8pos_WNT2Bpos_FOShi_fibroblast	PLAC9	1.53377e-05	-0.295386	-0.112498	-0.478274	0.000244773	Gene Expression	ENSG00000189129
ABCA8pos_WNT2Bpos_FOShi_fibroblast	LUM	1.82964e-05	-0.558676	-0.330484	-0.786867	0.000288045	Gene Expression	ENSG00000139329
ABCA8pos_WNT2Bpos_FOShi_fibroblast	RPLP2	1.99161e-05	-0.395379	-0.0983457	-0.692412	0.000309363	Gene Expression	ENSG00000177600
ABCA8pos_WNT2Bpos_FOShi_fibroblast	RPSA	2.65675e-05	-0.391209	-0.223752	-0.558665	0.000399369	Gene Expression	ENSG00000168028
ABCA8pos_WNT2Bpos_FOShi_fibroblast	PTN	2.81238e-05	-0.354376	-0.0589011	-0.649851	0.000417379	Gene Expression	ENSG00000105894
ABCA8pos_WNT2Bpos_FOShi_fibroblast	RPLP0	2.91018e-05	-0.361595	-0.198222	-0.524968	0.000429159	Gene Expression	ENSG00000089157
ABCA8pos_WNT2Bpos_FOShi_fibroblast	HES4	2.99679e-05	0.341248	0.507433	0.175063	0.000439152	Gene Expression	ENSG00000188290
ABCA8pos_WNT2Bpos_FOShi_fibroblast	IFRD1	3.20804e-05	0.263764	0.373005	0.154523	0.000461403	Gene Expression	ENSG00000006652
ABCA8pos_WNT2Bpos_FOShi_fibroblast	S100A13	3.1896e-05	-0.284836	-0.162962	-0.406711	0.000461403	Gene Expression	ENSG00000189171
ABCA8pos_WNT2Bpos_FOShi_fibroblast	RBP1	3.29431e-05	-0.357838	-0.187785	-0.52789	0.000468033	Gene Expression	ENSG00000114115
ABCA8pos_WNT2Bpos_FOShi_fibroblast	ITM2B	3.42046e-05	-0.370992	-0.153325	-0.588659	0.000483011	Gene Expression	ENSG00000136156
ABCA8pos_WNT2Bpos_FOShi_fibroblast	ATF3	3.67536e-05	0.531863	0.777103	0.286623	0.000515879	Gene Expression	ENSG00000162772
ABCA8pos_WNT2Bpos_FOShi_fibroblast	SELENOP	3.78687e-05	-0.316189	-0.151801	-0.480577	0.000525203	Gene Expression	ENSG00000250722
ABCA8pos_WNT2Bpos_FOShi_fibroblast	UQCRB	3.99219e-05	-0.316802	-0.187294	-0.446309	0.000547165	Gene Expression	ENSG00000156467
ABCA8pos_WNT2Bpos_FOShi_fibroblast	SOD2	4.15538e-05	0.521501	0.755583	0.287419	0.0005662	Gene Expression	ENSG00000112096
ABCA8pos_WNT2Bpos_FOShi_fibroblast	NDUFA4	4.26763e-05	-0.283833	-0.1553	-0.412365	0.000578114	Gene Expression	ENSG00000189043
ABCA8pos_WNT2Bpos_FOShi_fibroblast	COX7C	4.42123e-05	-0.408744	-0.231136	-0.586352	0.000592039	Gene Expression	ENSG00000127184
ABCA8pos_WNT2Bpos_FOShi_fibroblast	TMSB4X	4.83415e-05	-0.314098	-0.12853	-0.499666	0.000639976	Gene Expression	ENSG00000205542
ABCA8pos_WNT2Bpos_FOShi_fibroblast	RPS5	5.60092e-05	-0.404549	-0.210984	-0.598113	0.000733154	Gene Expression	ENSG00000083845
ABCA8pos_WNT2Bpos_FOShi_fibroblast	IFIT3	7.15741e-05	0.442703	0.814462	0.070944	0.000896601	Gene Expression	ENSG00000119917
ABCA8pos_WNT2Bpos_FOShi_fibroblast	AC020916.1	7.48028e-05	0.615381	0.944149	0.286612	0.000932035	Gene Expression	ENSG00000267519
ABCA8pos_WNT2Bpos_FOShi_fibroblast	TCF21	7.60319e-05	-0.304123	-0.163038	-0.445208	0.00094231	Gene Expression	ENSG00000118526
ABCA8pos_WNT2Bpos_FOShi_fibroblast	IER2	8.93297e-05	0.470569	0.700604	0.240534	0.0010888	Gene Expression	ENSG00000160888
ABCA8pos_WNT2Bpos_FOShi_fibroblast	RPS21	0.000101439	-0.404671	-0.198452	-0.610889	0.00120734	Gene Expression	ENSG00000171858
ABCA8pos_WNT2Bpos_FOShi_fibroblast	RPL39	0.000118473	-0.317067	-0.116188	-0.517947	0.00140122	Gene Expression	ENSG00000198918
ABCA8pos_WNT2Bpos_FOShi_fibroblast	CXCL14	0.000128604	-0.696894	-0.316368	-1.07742	0.00149824	Gene Expression	ENSG00000145824
ABCA8pos_WNT2Bpos_FOShi_fibroblast	TNFAIP3	0.000128325	0.419659	0.607365	0.231952	0.00149824	Gene Expression	ENSG00000118503
ABCA8pos_WNT2Bpos_FOShi_fibroblast	THBS1	0.000130591	0.494442	0.706881	0.282003	0.00151185	Gene Expression	ENSG00000137801
ABCA8pos_WNT2Bpos_FOShi_fibroblast	CXCL2	0.000138002	0.567256	0.812179	0.322333	0.00158397	Gene Expression	ENSG00000081041
ABCA8pos_WNT2Bpos_FOShi_fibroblast	OST4	0.000140943	-0.305638	-0.168952	-0.442325	0.00160979	Gene Expression	ENSG00000228474
ABCA8pos_WNT2Bpos_FOShi_fibroblast	RPL36AL	0.000152434	-0.265758	-0.127938	-0.403579	0.0017158	Gene Expression	ENSG00000165502
ABCA8pos_WNT2Bpos_FOShi_fibroblast	BRD2	0.000224999	0.362007	0.534147	0.189866	0.00236147	Gene Expression	ENSG00000204256
ABCA8pos_WNT2Bpos_FOShi_fibroblast	CEBPB	0.000224317	0.417765	0.617465	0.218066	0.00236147	Gene Expression	ENSG00000172216
ABCA8pos_WNT2Bpos_FOShi_fibroblast	A2M	0.000246875	-0.410809	-0.184899	-0.636719	0.00254522	Gene Expression	ENSG00000175899
ABCA8pos_WNT2Bpos_FOShi_fibroblast	PPP1R15A	0.000246648	0.395974	0.592047	0.199901	0.00254522	Gene Expression	ENSG00000087074
ABCA8pos_WNT2Bpos_FOShi_fibroblast	GEM	0.000254375	0.304123	0.468517	0.139729	0.00259953	Gene Expression	ENSG00000164949
ABCA8pos_WNT2Bpos_FOShi_fibroblast	NAMPT	0.000272468	0.343135	0.526067	0.160204	0.00274827	Gene Expression	ENSG00000105835
ABCA8pos_WNT2Bpos_FOShi_fibroblast	EGR3	0.000319523	0.319006	0.486837	0.151175	0.00314294	Gene Expression	ENSG00000179388
ABCA8pos_WNT2Bpos_FOShi_fibroblast	NNMT	0.00031873	0.270394	0.401329	0.139459	0.00314294	Gene Expression	ENSG00000166741
ABCA8pos_WNT2Bpos_FOShi_fibroblast	EEF1B2	0.00033519	-0.284341	-0.148303	-0.420379	0.00328149	Gene Expression	ENSG00000114942
ABCA8pos_WNT2Bpos_FOShi_fibroblast	HSPA8	0.000378146	0.389484	0.589589	0.18938	0.00362584	Gene Expression	ENSG00000109971
ABCA8pos_WNT2Bpos_FOShi_fibroblast	SRSF7	0.00040753	0.338359	0.509657	0.167062	0.00389158	Gene Expression	ENSG00000115875
ABCA8pos_WNT2Bpos_FOShi_fibroblast	RRAD	0.000418344	0.331363	0.50504	0.157685	0.00396237	Gene Expression	ENSG00000166592
ABCA8pos_WNT2Bpos_FOShi_fibroblast	IFITM3	0.000567038	-0.414617	-0.146119	-0.683114	0.00514085	Gene Expression	ENSG00000142089
ABCA8pos_WNT2Bpos_FOShi_fibroblast	IER3	0.000639759	0.436811	0.65448	0.219142	0.00564635	Gene Expression	ENSG00000137331
ABCA8pos_WNT2Bpos_FOShi_fibroblast	NFKBIZ	0.000725883	0.396727	0.614176	0.179278	0.00617266	Gene Expression	ENSG00000144802
ABCA8pos_WNT2Bpos_FOShi_fibroblast	FBLN1	0.000812412	-0.283848	-0.126114	-0.441582	0.00671248	Gene Expression	ENSG00000077942
ABCA8pos_WNT2Bpos_FOShi_fibroblast	SOCS1	0.000874394	0.330643	0.499198	0.162088	0.00717373	Gene Expression	ENSG00000185338
ABCA8pos_WNT2Bpos_FOShi_fibroblast	CXCL1	0.000901522	0.627224	0.965763	0.288684	0.00731898	Gene Expression	ENSG00000163739
ABCA8pos_WNT2Bpos_FOShi_fibroblast	VMP1	0.000993811	0.348897	0.540096	0.157698	0.00795732	Gene Expression	ENSG00000062716
ABCA8pos_WNT2Bpos_FOShi_fibroblast	IL32	0.00100999	0.316515	0.481904	0.151127	0.00805919	Gene Expression	ENSG00000008517
ABCA8pos_WNT2Bpos_FOShi_fibroblast	ATP5F1E	0.00111099	-0.299311	-0.137772	-0.460851	0.00871588	Gene Expression	ENSG00000124172
ABCA8pos_WNT2Bpos_FOShi_fibroblast	FILIP1L	0.00113811	0.288371	0.435972	0.140771	0.00886891	Gene Expression	ENSG00000168386
ABCA8pos_WNT2Bpos_FOShi_fibroblast	SERF2	0.00131892	-0.324418	-0.108527	-0.540308	0.00994525	Gene Expression	ENSG00000140264
ABCA8pos_WNT2Bpos_FOShi_fibroblast	PHLDA1	0.00140624	0.359143	0.553202	0.165084	0.0105395	Gene Expression	ENSG00000139289
ABCA8pos_WNT2Bpos_FOShi_fibroblast	VIM	0.00145864	-0.33592	-0.15555	-0.51629	0.0107893	Gene Expression	ENSG00000026025
ABCA8pos_WNT2Bpos_FOShi_fibroblast	ADM	0.00146717	0.318767	0.540023	0.0975112	0.0108113	Gene Expression	ENSG00000148926
ABCA8pos_WNT2Bpos_FOShi_fibroblast	S100A4	0.00163013	-0.477922	-0.127398	-0.828445	0.0117228	Gene Expression	ENSG00000196154
ABCA8pos_WNT2Bpos_FOShi_fibroblast	ZFP36L1	0.0025998	0.395004	0.618898	0.17111	0.0170715	Gene Expression	ENSG00000185650
ABCA8pos_WNT2Bpos_FOShi_fibroblast	CYR61	0.00296035	0.421004	0.68593	0.156078	0.0188134	Gene Expression	ENSG00000142871
ABCA8pos_WNT2Bpos_FOShi_fibroblast	FTL	0.00318077	-1.18731	NA	NA	0.0200303	Gene Expression	ENSG00000087086
ABCA8pos_WNT2Bpos_FOShi_fibroblast	DNAJA1	0.00336748	0.290423	0.471372	0.109473	0.0209233	Gene Expression	ENSG00000086061
ABCA8pos_WNT2Bpos_FOShi_fibroblast	ID3	0.00391304	0.35909	0.565833	0.152348	0.0234984	Gene Expression	ENSG00000117318
ABCA8pos_WNT2Bpos_FOShi_fibroblast	MYADM	0.00392611	0.325966	0.535005	0.116927	0.0235163	Gene Expression	ENSG00000179820
ABCA8pos_WNT2Bpos_FOShi_fibroblast	MCL1	0.00466114	0.344039	0.557828	0.130249	0.0268823	Gene Expression	ENSG00000143384
ABCA8pos_WNT2Bpos_FOShi_fibroblast	ID1	0.00471613	0.420184	0.67339	0.166978	0.0270224	Gene Expression	ENSG00000125968
ABCA8pos_WNT2Bpos_FOShi_fibroblast	KCNQ1OT1	0.00497723	0.315053	0.540272	0.0898346	0.0281479	Gene Expression	ENSG00000269821
ABCA8pos_WNT2Bpos_FOShi_fibroblast	CTGF	0.00502697	0.287086	0.487935	0.0862377	0.0283604	Gene Expression	ENSG00000118523
ABCA8pos_WNT2Bpos_FOShi_fibroblast	NEAT1	0.00695003	0.671902	1.06314	0.280668	0.0362272	Gene Expression	ENSG00000245532
ABCA8pos_WNT2Bpos_FOShi_fibroblast	RHOB	0.00739283	0.286692	0.469679	0.103704	0.0379412	Gene Expression	ENSG00000143878
ABCA8pos_WNT2Bpos_FOShi_fibroblast	ADAMTS1	0.00831636	0.269597	0.458006	0.0811885	0.0416712	Gene Expression	ENSG00000154734
ABCA8pos_WNT2Bpos_FOShi_fibroblast	DLL1	0.00893909	0.288474	0.45542	0.121527	0.0439411	Gene Expression	ENSG00000198719
ABCA8pos_WNT2Bpos_FOShi_fibroblast	SQSTM1	0.00991143	0.267125	0.452063	0.0821879	0.0472263	Gene Expression	ENSG00000161011
ABCA8pos_WNT2Bpos_FOShi_fibroblast	GADD45B	0.0101217	0.384309	0.638297	0.13032	0.0479338	Gene Expression	ENSG00000099860
ABCA8pos_WNT2Bpos_FOSlo_fibroblast	IGFBP6	5.00299e-09	-0.408779	-0.231352	-0.586207	1.56582e-05	Gene Expression	ENSG00000167779
ABCA8pos_WNT2Bpos_FOSlo_fibroblast	RPS8	9.93541e-09	-0.528535	-0.363879	-0.693191	1.56582e-05	Gene Expression	ENSG00000142937
ABCA8pos_WNT2Bpos_FOSlo_fibroblast	LGALS3	1.43778e-07	-0.366785	-0.245252	-0.488317	9.06378e-05	Gene Expression	ENSG00000131981
ABCA8pos_WNT2Bpos_FOSlo_fibroblast	VIM	3.71743e-07	-0.348417	-0.189679	-0.507156	0.000195289	Gene Expression	ENSG00000026025
ABCA8pos_WNT2Bpos_FOSlo_fibroblast	EIF3E	6.0224e-07	-0.299808	-0.184727	-0.41489	0.000244313	Gene Expression	ENSG00000104408
ABCA8pos_WNT2Bpos_FOSlo_fibroblast	PPP1R14A	6.50698e-07	-0.424397	-0.253299	-0.595496	0.000244313	Gene Expression	ENSG00000167641
ABCA8pos_WNT2Bpos_FOSlo_fibroblast	RARRES2	1.10114e-06	0.447771	0.608829	0.286713	0.000315528	Gene Expression	ENSG00000106538
ABCA8pos_WNT2Bpos_FOSlo_fibroblast	S100A10	1.01022e-06	-0.347483	-0.125629	-0.569338	0.000315528	Gene Expression	ENSG00000197747
ABCA8pos_WNT2Bpos_FOSlo_fibroblast	TXNIP	1.97184e-06	-0.794362	-0.451892	-1.13683	0.000478096	Gene Expression	ENSG00000265972
ABCA8pos_WNT2Bpos_FOSlo_fibroblast	RPL23	2.4426e-06	-0.367212	-0.209795	-0.52463	0.000513273	Gene Expression	ENSG00000125691
ABCA8pos_WNT2Bpos_FOSlo_fibroblast	RPL10A	3.32941e-06	-0.313524	-0.1772	-0.449848	0.000606191	Gene Expression	ENSG00000198755
ABCA8pos_WNT2Bpos_FOSlo_fibroblast	RPS3A	3.54109e-06	-0.32911	-0.188578	-0.469641	0.000606191	Gene Expression	ENSG00000145425
ABCA8pos_WNT2Bpos_FOSlo_fibroblast	RPS5	3.65407e-06	-0.369196	-0.190867	-0.547524	0.000606191	Gene Expression	ENSG00000083845
ABCA8pos_WNT2Bpos_FOSlo_fibroblast	IGFBP5	5.66605e-06	0.571845	0.979732	0.163958	0.000744141	Gene Expression	ENSG00000115461
ABCA8pos_WNT2Bpos_FOSlo_fibroblast	RPL29	6.66084e-06	-0.284341	-0.152203	-0.416478	0.000777591	Gene Expression	ENSG00000162244
ABCA8pos_WNT2Bpos_FOSlo_fibroblast	POLR2J3-1	7.33215e-06	0.290826	0.407046	0.174607	0.000796679	Gene Expression	ENSG00000285437
ABCA8pos_WNT2Bpos_FOSlo_fibroblast	RPL21	7.5826e-06	-0.318454	-0.166958	-0.46995	0.000796679	Gene Expression	ENSG00000122026
ABCA8pos_WNT2Bpos_FOSlo_fibroblast	RPS29	7.21952e-06	-0.409437	-0.203993	-0.614881	0.000796679	Gene Expression	ENSG00000213741
ABCA8pos_WNT2Bpos_FOSlo_fibroblast	TYMP	8.91271e-06	0.296517	0.438599	0.154435	0.000863835	Gene Expression	ENSG00000025708
ABCA8pos_WNT2Bpos_FOSlo_fibroblast	RACK1	9.40128e-06	-0.357832	-0.194732	-0.520933	0.000871554	Gene Expression	ENSG00000204628
ABCA8pos_WNT2Bpos_FOSlo_fibroblast	MMP2	1.03668e-05	0.336001	0.484576	0.187426	0.000933602	Gene Expression	ENSG00000087245
ABCA8pos_WNT2Bpos_FOSlo_fibroblast	DDX17	1.69986e-05	0.277944	0.407647	0.148241	0.00140999	Gene Expression	ENSG00000100201
ABCA8pos_WNT2Bpos_FOSlo_fibroblast	SLC25A6	1.88821e-05	-0.270103	-0.141885	-0.39832	0.00148791	Gene Expression	ENSG00000169100
ABCA8pos_WNT2Bpos_FOSlo_fibroblast	RPL31	1.96498e-05	-0.325315	-0.186408	-0.464223	0.00151064	Gene Expression	ENSG00000071082
ABCA8pos_WNT2Bpos_FOSlo_fibroblast	RPL7	2.22664e-05	-0.307493	-0.143774	-0.471212	0.00166535	Gene Expression	ENSG00000147604
ABCA8pos_WNT2Bpos_FOSlo_fibroblast	APOE	2.62072e-05	-0.547623	-0.145678	-0.949568	0.00179756	Gene Expression	ENSG00000130203
ABCA8pos_WNT2Bpos_FOSlo_fibroblast	RPL3	2.68546e-05	-0.323325	-0.171913	-0.474737	0.00180097	Gene Expression	ENSG00000100316
ABCA8pos_WNT2Bpos_FOSlo_fibroblast	RPL5	2.91616e-05	-0.375275	-0.188534	-0.562016	0.0018452	Gene Expression	ENSG00000122406
ABCA8pos_WNT2Bpos_FOSlo_fibroblast	STMN2	3.0553e-05	-0.324948	-0.132109	-0.517788	0.00185198	Gene Expression	ENSG00000104435
ABCA8pos_WNT2Bpos_FOSlo_fibroblast	EDIL3	3.72384e-05	-0.401716	-0.214212	-0.589221	0.00202371	Gene Expression	ENSG00000164176
ABCA8pos_WNT2Bpos_FOSlo_fibroblast	RPL19	3.67606e-05	-0.363955	-0.174138	-0.553772	0.00202371	Gene Expression	ENSG00000108298
ABCA8pos_WNT2Bpos_FOSlo_fibroblast	RPS27	3.61598e-05	-0.340437	-0.158996	-0.521877	0.00202371	Gene Expression	ENSG00000177954
ABCA8pos_WNT2Bpos_FOSlo_fibroblast	RPS20	3.84982e-05	-0.367905	-0.197308	-0.538501	0.00205672	Gene Expression	ENSG00000008988
ABCA8pos_WNT2Bpos_FOSlo_fibroblast	RPL10	4.706e-05	-0.343715	-0.184823	-0.502606	0.00241262	Gene Expression	ENSG00000147403
ABCA8pos_WNT2Bpos_FOSlo_fibroblast	BTF3	6.24189e-05	-0.263878	-0.120848	-0.406909	0.00265871	Gene Expression	ENSG00000145741
ABCA8pos_WNT2Bpos_FOSlo_fibroblast	HLA-A	6.13309e-05	0.453437	0.661437	0.245436	0.00265871	Gene Expression	ENSG00000206503
ABCA8pos_WNT2Bpos_FOSlo_fibroblast	RPS4X	5.95791e-05	-0.288425	-0.121808	-0.455042	0.00265871	Gene Expression	ENSG00000198034
ABCA8pos_WNT2Bpos_FOSlo_fibroblast	ADIRF	6.68449e-05	-0.640705	-0.29037	-0.991041	0.00280927	Gene Expression	ENSG00000148671
ABCA8pos_WNT2Bpos_FOSlo_fibroblast	GSN	7.12521e-05	-0.572795	-0.241872	-0.903718	0.00291671	Gene Expression	ENSG00000148180
ABCA8pos_WNT2Bpos_FOSlo_fibroblast	RPL7A	7.8066e-05	-0.402568	-0.189944	-0.615192	0.0031287	Gene Expression	ENSG00000148303
ABCA8pos_WNT2Bpos_FOSlo_fibroblast	RPL37A	8.23935e-05	-0.306001	-0.131247	-0.480756	0.00324631	Gene Expression	ENSG00000197756
ABCA8pos_WNT2Bpos_FOSlo_fibroblast	EEF1B2	0.000105543	-0.334344	-0.185295	-0.483392	0.00395252	Gene Expression	ENSG00000114942
ABCA8pos_WNT2Bpos_FOSlo_fibroblast	CFD	0.000114551	-0.985514	-0.431288	-1.53974	0.00405689	Gene Expression	ENSG00000197766
ABCA8pos_WNT2Bpos_FOSlo_fibroblast	PTN	0.000121496	-0.40018	-0.104364	-0.695997	0.00419404	Gene Expression	ENSG00000105894
ABCA8pos_WNT2Bpos_FOSlo_fibroblast	NACA	0.000132775	-0.30667	-0.138514	-0.474826	0.00442493	Gene Expression	ENSG00000196531
ABCA8pos_WNT2Bpos_FOSlo_fibroblast	RPS12	0.000134099	-0.286555	-0.127959	-0.445151	0.00442493	Gene Expression	ENSG00000112306
ABCA8pos_WNT2Bpos_FOSlo_fibroblast	PLAC9	0.000215558	-0.323439	-0.135067	-0.511811	0.00585814	Gene Expression	ENSG00000189129
ABCA8pos_WNT2Bpos_FOSlo_fibroblast	CD81	0.000229011	-0.293598	-0.0877492	-0.499446	0.00606592	Gene Expression	ENSG00000110651
ABCA8pos_WNT2Bpos_FOSlo_fibroblast	LGALS1	0.00026378	-0.319921	-0.154031	-0.48581	0.00675963	Gene Expression	ENSG00000100097
ABCA8pos_WNT2Bpos_FOSlo_fibroblast	FABP5	0.000285745	-0.647163	-0.326133	-0.968192	0.00713263	Gene Expression	ENSG00000164687
ABCA8pos_WNT2Bpos_FOSlo_fibroblast	SAT1	0.000342269	0.394611	0.592282	0.19694	0.00811151	Gene Expression	ENSG00000130066
ABCA8pos_WNT2Bpos_FOSlo_fibroblast	CCL2	0.000351322	-0.30057	-0.0481362	-0.553004	0.00820892	Gene Expression	ENSG00000108691
ABCA8pos_WNT2Bpos_FOSlo_fibroblast	PTGDS	0.000362317	0.625754	0.985051	0.266456	0.00833594	Gene Expression	ENSG00000107317
ABCA8pos_WNT2Bpos_FOSlo_fibroblast	RPL13A	0.000370297	-0.364198	-0.165362	-0.563034	0.00839696	Gene Expression	ENSG00000142541
ABCA8pos_WNT2Bpos_FOSlo_fibroblast	CXCL12	0.000472906	-0.289344	-0.104084	-0.474605	0.0103514	Gene Expression	ENSG00000107562
ABCA8pos_WNT2Bpos_FOSlo_fibroblast	RPS7	0.000486282	-0.308482	-0.159231	-0.457733	0.0105708	Gene Expression	ENSG00000171863
ABCA8pos_WNT2Bpos_FOSlo_fibroblast	COX7C	0.00051318	-0.295133	-0.141973	-0.448294	0.0108577	Gene Expression	ENSG00000127184
ABCA8pos_WNT2Bpos_FOSlo_fibroblast	SELENOP	0.000541685	-0.385725	-0.172863	-0.598587	0.0112355	Gene Expression	ENSG00000250722
ABCA8pos_WNT2Bpos_FOSlo_fibroblast	RPL11	0.000647887	-0.263814	-0.0928664	-0.434761	0.0129249	Gene Expression	ENSG00000142676
ABCA8pos_WNT2Bpos_FOSlo_fibroblast	IGKC	0.000801379	0.484456	0.816016	0.152897	0.0146857	Gene Expression	ENSG00000211592
ABCA8pos_WNT2Bpos_FOSlo_fibroblast	XIST	0.000797018	0.593302	0.859016	0.327587	0.0146857	Gene Expression	ENSG00000229807
ABCA8pos_WNT2Bpos_FOSlo_fibroblast	MT-CO2	0.000893321	0.467337	0.697391	0.237284	0.0156757	Gene Expression	ENSG00000198712
ABCA8pos_WNT2Bpos_FOSlo_fibroblast	ADAMDEC1	0.00144752	-0.6845	-0.321241	-1.04776	0.022587	Gene Expression	ENSG00000134028
ABCA8pos_WNT2Bpos_FOSlo_fibroblast	KLF4	0.00172272	-0.478147	-0.196363	-0.759931	0.0257978	Gene Expression	ENSG00000136826
ABCA8pos_WNT2Bpos_FOSlo_fibroblast	HLA-B	0.00230492	0.345747	0.566951	0.124543	0.0301457	Gene Expression	ENSG00000234745
ABCA8pos_WNT2Bpos_FOSlo_fibroblast	DNAJB1	0.00271972	-0.482698	-0.191344	-0.774052	0.0324242	Gene Expression	ENSG00000132002
ABCA8pos_WNT2Bpos_FOSlo_fibroblast	SOD2	0.00277756	0.270735	0.483472	0.0579981	0.0327898	Gene Expression	ENSG00000112096
ABCA8pos_WNT2Bpos_FOSlo_fibroblast	COL6A3	0.00311677	0.303186	0.485362	0.12101	0.0354659	Gene Expression	ENSG00000163359
ABCA8pos_WNT2Bpos_FOSlo_fibroblast	RBP1	0.00324032	-0.263709	-0.10682	-0.420599	0.036347	Gene Expression	ENSG00000114115
ABCA8pos_WNT2Bpos_FOSlo_fibroblast	S100A6	0.00330106	-0.355468	-0.0925021	-0.618433	0.0367666	Gene Expression	ENSG00000197956
ABCA8pos_WNT2Bpos_FOSlo_fibroblast	EMILIN1	0.00345671	0.28843	0.459533	0.117326	0.0376896	Gene Expression	ENSG00000138080
Arterial_endothelium	LMNA	3.90742e-12	0.502435	0.629523	0.375348	1.86384e-08	Gene Expression	ENSG00000160789
Arterial_endothelium	IL32	1.10968e-11	0.43835	0.549597	0.327102	2.64658e-08	Gene Expression	ENSG00000008517
Arterial_endothelium	SPARCL1	2.99202e-10	-0.57164	-0.405343	-0.737937	4.75731e-07	Gene Expression	ENSG00000152583
Arterial_endothelium	SOD2	1.44552e-09	0.269627	0.365716	0.173538	1.72378e-06	Gene Expression	ENSG00000112096
Arterial_endothelium	WARS	1.83496e-08	0.579744	0.776555	0.382933	1.25039e-05	Gene Expression	ENSG00000140105
Arterial_endothelium	LIFR	3.12575e-08	-0.468611	-0.30253	-0.634692	1.65665e-05	Gene Expression	ENSG00000113594
Arterial_endothelium	TXNIP	4.64773e-08	-0.877481	-0.580752	-1.17421	2.21697e-05	Gene Expression	ENSG00000265972
Arterial_endothelium	UBE2D3	2.1466e-07	0.265591	0.366831	0.164351	6.39956e-05	Gene Expression	ENSG00000109332
Arterial_endothelium	CD320	3.40803e-07	-0.687948	-0.427748	-0.948148	8.50629e-05	Gene Expression	ENSG00000167775
Arterial_endothelium	IGHA1	4.61886e-07	0.526885	0.756587	0.297183	0.000104914	Gene Expression	ENSG00000211895
Arterial_endothelium	CD36	9.46776e-07	-0.613227	-0.0814124	-1.14504	0.00017301	Gene Expression	ENSG00000135218
Arterial_endothelium	IGFBP4	9.07033e-07	-0.415315	-0.240597	-0.590032	0.00017301	Gene Expression	ENSG00000141753
Arterial_endothelium	FABP5	1.86745e-06	-1.16921	-0.541568	-1.79685	0.000269932	Gene Expression	ENSG00000164687
Arterial_endothelium	PLAT	1.97051e-06	-0.427698	-0.164749	-0.690647	0.000276451	Gene Expression	ENSG00000104368
Arterial_endothelium	CAV1	2.71151e-06	-0.379635	-0.216215	-0.543055	0.000347953	Gene Expression	ENSG00000105974
Arterial_endothelium	RPS27	6.20353e-06	-0.395237	-0.211995	-0.57848	0.000657574	Gene Expression	ENSG00000177954
Arterial_endothelium	MCL1	7.30883e-06	0.288437	0.406813	0.170061	0.000714949	Gene Expression	ENSG00000143384
Arterial_endothelium	RPL27A	7.72208e-06	-0.32752	-0.165387	-0.489653	0.000727655	Gene Expression	ENSG00000166441
Arterial_endothelium	RPS18	7.77996e-06	-0.347124	-0.184374	-0.509874	0.000727655	Gene Expression	ENSG00000231500
Arterial_endothelium	SERPINH1	8.25793e-06	0.266275	0.383884	0.148665	0.000757506	Gene Expression	ENSG00000149257
Arterial_endothelium	RPS29	8.86205e-06	-0.435892	-0.22093	-0.650853	0.000782814	Gene Expression	ENSG00000213741
Arterial_endothelium	RPL37A	1.38354e-05	-0.356244	-0.183184	-0.529305	0.000973829	Gene Expression	ENSG00000197756
Arterial_endothelium	ADIRF	1.58734e-05	-0.521871	-0.308689	-0.735052	0.00108166	Gene Expression	ENSG00000148671
Arterial_endothelium	GSN	1.77035e-05	-0.500777	-0.278786	-0.722769	0.00115679	Gene Expression	ENSG00000148180
Arterial_endothelium	IFITM2	2.68543e-05	-0.264477	-0.134186	-0.394769	0.00162145	Gene Expression	ENSG00000185201
Arterial_endothelium	ENPP2	2.77726e-05	-0.354593	-0.112012	-0.597174	0.00162375	Gene Expression	ENSG00000136960
Arterial_endothelium	BAG3	3.60076e-05	0.286783	0.436716	0.136849	0.00193826	Gene Expression	ENSG00000151929
Arterial_endothelium	CA4	3.96054e-05	-0.276905	-0.0789685	-0.474842	0.00203137	Gene Expression	ENSG00000167434
Arterial_endothelium	C2CD4B	4.91806e-05	0.26833	0.395391	0.141269	0.00238166	Gene Expression	ENSG00000205502
Arterial_endothelium	IRF1	8.49687e-05	0.521776	0.752635	0.290917	0.00332214	Gene Expression	ENSG00000125347
Arterial_endothelium	SELENOW	0.000147018	-0.288814	-0.158653	-0.418975	0.00474174	Gene Expression	ENSG00000178980
Arterial_endothelium	IGKC	0.000159992	0.537556	0.816396	0.258716	0.00498798	Gene Expression	ENSG00000211592
Arterial_endothelium	RPS20	0.000248409	-0.279155	-0.124141	-0.434169	0.00680983	Gene Expression	ENSG00000008988
Arterial_endothelium	RPS8	0.000357662	-0.370173	-0.178047	-0.562299	0.00866013	Gene Expression	ENSG00000142937
Arterial_endothelium	FCN3	0.000503845	0.268986	0.476869	0.0611023	0.010998	Gene Expression	ENSG00000142748
Arterial_endothelium	FLT1	0.000624391	-0.263809	-0.130769	-0.39685	0.0126515	Gene Expression	ENSG00000102755
Arterial_endothelium	EMP1	0.000639327	0.276375	0.417234	0.135517	0.0128072	Gene Expression	ENSG00000134531
Arterial_endothelium	PLVAP	0.000691145	-0.384315	-0.18649	-0.582141	0.0133472	Gene Expression	ENSG00000130300
Arterial_endothelium	TGFBR2	0.000829753	-0.286953	-0.14286	-0.431046	0.0149346	Gene Expression	ENSG00000163513
Arterial_endothelium	HLA-E	0.00121538	-0.271186	-0.130858	-0.411515	0.0179014	Gene Expression	ENSG00000204592
Arterial_endothelium	AC020916.1	0.00159274	0.282959	0.501484	0.0644332	0.0211038	Gene Expression	ENSG00000267519
Arterial_endothelium	ICAM1	0.00200864	0.293312	0.489722	0.0969024	0.0243178	Gene Expression	ENSG00000090339
Arterial_endothelium	CLDN5	0.0020383	-0.424684	-0.1832	-0.666169	0.0244289	Gene Expression	ENSG00000184113
Arterial_endothelium	NEAT1	0.0022256	0.438543	0.685236	0.191849	0.0254583	Gene Expression	ENSG00000245532
Arterial_endothelium	MT-CO2	0.00317445	0.371394	0.605873	0.136915	0.0308305	Gene Expression	ENSG00000198712
Arterial_endothelium	CAVIN2	0.00403147	-0.282019	-0.11616	-0.447878	0.0347762	Gene Expression	ENSG00000168497
Arterial_endothelium	SAT1	0.00486173	0.316733	0.507334	0.126132	0.0384916	Gene Expression	ENSG00000130066
Arterial_endothelium	XIST	0.00584578	0.277662	0.443073	0.112251	0.0421851	Gene Expression	ENSG00000229807
Arterial_endothelium	RBP7	0.00619111	-0.315222	-0.106702	-0.523743	0.0435569	Gene Expression	ENSG00000162444
C1Qhi_IL1Bhi_macro	ALOX5AP	7.4909e-07	-0.305906	-0.0294657	-0.582346	0.00167984	Gene Expression	ENSG00000132965
C1Qhi_IL1Bhi_macro	BHLHE40	2.11046e-06	0.521022	0.717342	0.324701	0.00315514	Gene Expression	ENSG00000134107
C1Qhi_IL1Bhi_macro	IL1RN	3.0674e-06	0.486025	0.726889	0.245162	0.00343933	Gene Expression	ENSG00000136689
C1Qhi_IL1Bhi_macro	EGR2	4.71163e-06	0.840668	1.12728	0.554057	0.00352195	Gene Expression	ENSG00000122877
C1Qhi_IL1Bhi_macro	STAT1	1.14362e-05	0.931596	1.42051	0.442679	0.00732733	Gene Expression	ENSG00000115415
C1Qhi_IL1Bhi_macro	FCGRT	2.06222e-05	-0.397259	-0.207661	-0.586856	0.0103184	Gene Expression	ENSG00000104870
C1Qhi_IL1Bhi_macro	VMP1	2.30065e-05	0.543203	0.771315	0.315091	0.0103184	Gene Expression	ENSG00000062716
C1Qhi_IL1Bhi_macro	WARS	2.28307e-05	0.724811	1.01476	0.434861	0.0103184	Gene Expression	ENSG00000140105
C1Qhi_IL1Bhi_macro	MXD1	2.89605e-05	0.422854	0.60474	0.240967	0.0117435	Gene Expression	ENSG00000059728
C1Qhi_IL1Bhi_macro	DNASE1L3	3.90891e-05	-0.576721	-0.311967	-0.841476	0.0125225	Gene Expression	ENSG00000163687
C1Qhi_IL1Bhi_macro	TYMP	3.82667e-05	0.541739	0.878647	0.204831	0.0125225	Gene Expression	ENSG00000025708
C1Qhi_IL1Bhi_macro	TFRC	5.88957e-05	0.551836	0.767342	0.336331	0.0166966	Gene Expression	ENSG00000072274
C1Qhi_IL1Bhi_macro	ACTG1	7.2946e-05	-0.304233	-0.11689	-0.491576	0.0172191	Gene Expression	ENSG00000184009
C1Qhi_IL1Bhi_macro	SERPINA1	6.91917e-05	0.476148	0.694676	0.25762	0.0172191	Gene Expression	ENSG00000197249
C1Qhi_IL1Bhi_macro	IFITM3	9.38272e-05	0.558231	0.822398	0.294064	0.0197797	Gene Expression	ENSG00000142089
C1Qhi_IL1Bhi_macro	PTGER4	0.000132498	0.41632	0.595381	0.237258	0.0247605	Gene Expression	ENSG00000171522
C1Qhi_IL1Bhi_macro	FRMD4A	0.000162119	-0.264524	-0.0615945	-0.467453	0.0290841	Gene Expression	ENSG00000151474
C1Qhi_IL1Bhi_macro	SOCS3	0.000184122	0.563872	0.856663	0.271082	0.0305847	Gene Expression	ENSG00000184557
C1Qhi_IL1Bhi_macro	RAB11FIP1	0.00019377	-0.271784	-0.0924937	-0.451074	0.0310378	Gene Expression	ENSG00000156675
C1Qhi_IL1Bhi_macro	NASP	0.000232808	-0.2918	-0.102886	-0.480715	0.033682	Gene Expression	ENSG00000132780
C1Qhi_IL1Bhi_macro	SELENOP	0.000230504	-1.05041	-0.411317	-1.6895	0.033682	Gene Expression	ENSG00000250722
C1Qhi_IL1Bhi_macro	EIF4A3	0.00025966	0.484834	0.703172	0.266496	0.0352902	Gene Expression	ENSG00000141543
C1Qhi_IL1Bhi_macro	CD48	0.000316222	0.333361	0.528414	0.138308	0.0383312	Gene Expression	ENSG00000117091
C1Qhi_IL1Bhi_macro	RYBP	0.00030796	-0.280204	-0.0960455	-0.464363	0.0383312	Gene Expression	ENSG00000163602
C1Qhi_IL1Blo_macro	CTSL	1.3407e-06	0.833232	1.10163	0.564831	0.00294417	Gene Expression	ENSG00000135047
C1Qhi_IL1Blo_macro	GLRX	1.5565e-05	0.502402	0.707841	0.296963	0.0113936	Gene Expression	ENSG00000173221
C1Qhi_IL1Blo_macro	IFNGR2	1.32919e-05	0.333263	0.498266	0.16826	0.0113936	Gene Expression	ENSG00000159128
C1Qhi_IL1Blo_macro	SDHD	1.94288e-05	0.461353	0.66957	0.253135	0.0117531	Gene Expression	ENSG00000204370
C1Qhi_IL1Blo_macro	TNFSF13B	3.67012e-05	0.61078	0.865338	0.356223	0.0135209	Gene Expression	ENSG00000102524
C1Qhi_IL1Blo_macro	IFITM3	7.55718e-05	0.631293	0.914441	0.348144	0.0158053	Gene Expression	ENSG00000142089
C1Qhi_IL1Blo_macro	PHGR1	0.000110726	-0.314359	0.00135896	-0.630078	0.0188831	Gene Expression	ENSG00000233041
C1Qhi_IL1Blo_macro	DEK	0.000129124	-0.523406	-0.265378	-0.781435	0.0209716	Gene Expression	ENSG00000124795
C1Qhi_IL1Blo_macro	TBCA	0.000156286	0.478269	0.679299	0.277239	0.0228803	Gene Expression	ENSG00000171530
C1Qhi_IL1Blo_macro	FKBP1A	0.000214722	0.459804	0.686158	0.233449	0.0235765	Gene Expression	ENSG00000088832
C1Qhi_IL1Blo_macro	TXN2	0.000221648	0.299184	0.458034	0.140334	0.0237434	Gene Expression	ENSG00000100348
C1Qhi_IL1Blo_macro	ANXA2	0.000288004	0.699194	1.1186	0.279791	0.0266938	Gene Expression	ENSG00000182718
C1Qhi_IL1Blo_macro	BRWD1	0.000322125	-0.502504	0.027886	-1.03289	0.0266938	Gene Expression	ENSG00000185658
C1Qhi_IL1Blo_macro	PRR14L	0.000320165	-0.383946	-0.00435824	-0.763535	0.0266938	Gene Expression	ENSG00000183530
C1Qhi_IL1Blo_macro	SPG21	0.000364617	0.343822	0.525548	0.162095	0.0290572	Gene Expression	ENSG00000090487
C1Qhi_IL1Blo_macro	STAT1	0.000421475	0.669574	0.995421	0.343727	0.0303462	Gene Expression	ENSG00000115415
C1Qhi_IL1Blo_macro	RPL37A	0.000445166	-0.342769	-0.101746	-0.583791	0.0311712	Gene Expression	ENSG00000197756
C1Qhi_IL1Blo_macro	C1QC	0.000496666	0.853425	1.26721	0.439645	0.0320788	Gene Expression	ENSG00000159189
C1Qhi_IL1Blo_macro	CETN2	0.000534304	-0.366496	0.058837	-0.791829	0.0329344	Gene Expression	ENSG00000147400
C1Qhi_IL1Blo_macro	C1QA	0.000579073	0.855562	1.32681	0.384318	0.0334643	Gene Expression	ENSG00000173372
C1Qhi_IL1Blo_macro	WARS	0.000570795	0.639372	0.963017	0.315727	0.0334643	Gene Expression	ENSG00000140105
C1Qhi_IL1Blo_macro	GSTO1	0.000659601	0.356391	0.539339	0.173442	0.0366705	Gene Expression	ENSG00000148834
C1Qhi_IL1Blo_macro	CD68	0.000799277	0.625575	0.972878	0.278273	0.0415334	Gene Expression	ENSG00000129226
C1Qhi_IL1Blo_macro	NINJ1	0.000785344	0.429971	0.692071	0.16787	0.0415334	Gene Expression	ENSG00000131669
C1Qhi_IL1Blo_macro	TXN	0.000803811	0.661907	0.966111	0.357702	0.0415334	Gene Expression	ENSG00000136810
C1Qhi_IL1Blo_macro	MT-ND4L	0.000824134	-0.541286	-0.251939	-0.830633	0.0417831	Gene Expression	ENSG00000212907
C1Qhi_IL1Blo_macro	PRDX1	0.000846863	0.563486	0.897646	0.229327	0.0417913	Gene Expression	ENSG00000117450
C1Qhi_IL1Blo_macro	UBE2I	0.00102847	0.399705	0.594524	0.204886	0.0461378	Gene Expression	ENSG00000103275
C1Qhi_IL1Blo_macro	VDAC1	0.00101484	0.317813	0.510397	0.12523	0.0461378	Gene Expression	ENSG00000213585
C1Qhi_IL1Blo_macro	VOPP1	0.000998674	0.334234	0.512354	0.156115	0.0461378	Gene Expression	ENSG00000154978
C1Qhi_IL1Blo_macro	RPL31	0.00112037	-0.409161	-0.180127	-0.638194	0.0467655	Gene Expression	ENSG00000071082
C1Qhi_IL1Blo_macro	CALR	0.00122487	0.476246	0.743577	0.208915	0.0478715	Gene Expression	ENSG00000179218
C1Qhi_IL1Blo_macro	NDUFC2	0.00123167	0.328637	0.507014	0.150261	0.0478715	Gene Expression	ENSG00000151366
C3hi_CCL19pos_fibroblast	NACA	1.51294e-05	-0.860415	-0.329177	-1.39165	0.0181979	Gene Expression	ENSG00000196531
C3hi_CCL19pos_fibroblast	NFKBIZ	1.56161e-05	0.346404	0.641484	0.0513245	0.0181979	Gene Expression	ENSG00000144802
C3hi_CCL19pos_fibroblast	TXNIP	2.18621e-05	-0.707881	-0.301625	-1.11414	0.0191075	Gene Expression	ENSG00000265972
C3hi_RSPO3pos_fibroblast	MTDH	6.47562e-08	-0.274647	-0.146882	-0.402412	8.3758e-05	Gene Expression	ENSG00000147649
C3hi_RSPO3pos_fibroblast	SOD2	9.10743e-08	0.743651	0.965602	0.521701	8.3758e-05	Gene Expression	ENSG00000112096
C3hi_RSPO3pos_fibroblast	ADAMDEC1	1.35389e-07	-1.56099	-0.966525	-2.15546	9.33847e-05	Gene Expression	ENSG00000134028
C3hi_RSPO3pos_fibroblast	PROCR	7.75746e-07	-0.366545	-0.209146	-0.523944	0.000356714	Gene Expression	ENSG00000101000
C3hi_RSPO3pos_fibroblast	NNMT	1.41593e-06	0.57048	0.806605	0.334355	0.00043406	Gene Expression	ENSG00000166741
C3hi_RSPO3pos_fibroblast	EEF1A1	3.75213e-06	-0.375742	-0.226885	-0.524599	0.00103521	Gene Expression	ENSG00000156508
C3hi_RSPO3pos_fibroblast	CFD	4.62888e-06	-0.413714	0.0209929	-0.84842	0.00116101	Gene Expression	ENSG00000197766
C3hi_RSPO3pos_fibroblast	RPS3A	5.54176e-06	-0.475044	-0.277175	-0.672914	0.00127414	Gene Expression	ENSG00000145425
C3hi_RSPO3pos_fibroblast	RARRES2	9.78916e-06	0.46572	0.657899	0.27354	0.00207756	Gene Expression	ENSG00000106538
C3hi_RSPO3pos_fibroblast	FABP5	1.13175e-05	-0.43814	-0.00644507	-0.869836	0.00223035	Gene Expression	ENSG00000164687
C3hi_RSPO3pos_fibroblast	LGALS3	1.65572e-05	-0.343416	-0.181268	-0.505563	0.00251372	Gene Expression	ENSG00000131981
C3hi_RSPO3pos_fibroblast	IGFBP3	1.84639e-05	-0.795151	-0.362941	-1.22736	0.0025471	Gene Expression	ENSG00000146674
C3hi_RSPO3pos_fibroblast	TXNIP	5.8925e-05	-0.620535	-0.333823	-0.907247	0.00650296	Gene Expression	ENSG00000265972
C3hi_RSPO3pos_fibroblast	IGFBP7	8.66487e-05	-0.624247	-0.329774	-0.91872	0.00824358	Gene Expression	ENSG00000163453
C3hi_RSPO3pos_fibroblast	MMP2	8.58069e-05	0.474538	0.694741	0.254335	0.00824358	Gene Expression	ENSG00000087245
C3hi_RSPO3pos_fibroblast	HLA-A	0.000120864	0.567126	0.856165	0.278086	0.0100945	Gene Expression	ENSG00000206503
C3hi_RSPO3pos_fibroblast	SPTBN1	0.000124398	-0.367565	-0.193703	-0.541427	0.0100945	Gene Expression	ENSG00000115306
C3hi_RSPO3pos_fibroblast	RPL10A	0.0001412	-0.342111	-0.16827	-0.515952	0.0108214	Gene Expression	ENSG00000198755
C3hi_RSPO3pos_fibroblast	EDIL3	0.000169607	-0.330488	-0.0101295	-0.650847	0.0123144	Gene Expression	ENSG00000164176
C3hi_RSPO3pos_fibroblast	IGFBP4	0.000258292	0.299255	0.494322	0.104188	0.0165727	Gene Expression	ENSG00000141753
C3hi_RSPO3pos_fibroblast	CXCL14	0.000282542	-0.986826	-0.419562	-1.55409	0.0177167	Gene Expression	ENSG00000145824
C3hi_RSPO3pos_fibroblast	COL6A3	0.000386666	0.437205	0.673014	0.201396	0.021162	Gene Expression	ENSG00000163359
C3hi_RSPO3pos_fibroblast	CP	0.000377446	-0.388168	-0.111031	-0.665304	0.021162	Gene Expression	ENSG00000047457
C3hi_RSPO3pos_fibroblast	CD81	0.000483341	-0.462471	-0.2141	-0.710843	0.0251611	Gene Expression	ENSG00000110651
C3hi_RSPO3pos_fibroblast	CEBPB	0.000549878	0.431293	0.731284	0.131301	0.0280947	Gene Expression	ENSG00000172216
C3hi_RSPO3pos_fibroblast	MTRNR2L8	0.000630364	0.374055	0.779623	-0.0315132	0.0306812	Gene Expression	ENSG00000255823
C3hi_RSPO3pos_fibroblast	NFKBIZ	0.000618127	0.290868	0.565435	0.016301	0.0306812	Gene Expression	ENSG00000144802
C3hi_RSPO3pos_fibroblast	C3	0.000880664	0.657415	1.01341	0.301416	0.0391271	Gene Expression	ENSG00000125730
C3hi_RSPO3pos_fibroblast	GSN	0.00110558	-0.759893	-0.31228	-1.20751	0.0442073	Gene Expression	ENSG00000148180
C3hi_RSPO3pos_fibroblast	RPL21	0.00122326	-0.303601	-0.129201	-0.478001	0.0468747	Gene Expression	ENSG00000122026
CCL3pos_CCL4pos_follicular_B	PQBP1	4.54406e-37	-0.979174	-0.503761	-1.45459	1.0215e-33	Gene Expression	ENSG00000102103
CCL3pos_CCL4pos_follicular_B	TMEM154	7.88849e-09	0.852118	2.79932	-1.09508	4.43333e-06	Gene Expression	ENSG00000170006
CCL3pos_CCL4pos_follicular_B	SPG11	1.3855e-07	-0.506329	1.1797	-2.19236	5.16896e-05	Gene Expression	ENSG00000104133
CCL3pos_CCL4pos_follicular_B	DYNLT1	4.68978e-07	0.784591	1.89696	-0.327783	0.00011714	Gene Expression	ENSG00000146425
CCL3pos_CCL4pos_follicular_B	PARP15	5.25085e-06	0.58541	1.40202	-0.231204	0.000907993	Gene Expression	ENSG00000173200
CCL3pos_CCL4pos_follicular_B	MORF4L2	9.04944e-06	-0.3449	0.282139	-0.971939	0.00135621	Gene Expression	ENSG00000123562
CCL3pos_CCL4pos_follicular_B	ARL14EP	1.50478e-05	-1.10925	-0.0778388	-2.14066	0.00211422	Gene Expression	ENSG00000152219
CCL3pos_CCL4pos_follicular_B	FLNA	4.39127e-05	0.733895	2.46491	-0.997125	0.00493579	Gene Expression	ENSG00000196924
CCL3pos_CCL4pos_follicular_B	HEXA	0.00011001	-0.571281	0.883368	-2.02593	0.0112411	Gene Expression	ENSG00000213614
CCL3pos_CCL4pos_follicular_B	PRKD3	0.000255276	0.270035	0.727428	-0.187358	0.0197883	Gene Expression	ENSG00000115825
CCL3pos_CCL4pos_follicular_B	TXNIP	0.000529635	0.836418	1.34155	0.331291	0.0330728	Gene Expression	ENSG00000265972
CCL3pos_CCL4pos_follicular_B	CD164	0.00065095	0.32679	0.913719	-0.26014	0.0395496	Gene Expression	ENSG00000135535
CD1Chi_DC	ATP6V1B2	5.98951e-08	0.263883	0.369306	0.15846	9.37512e-05	Gene Expression	ENSG00000147416
CD1Chi_DC	TYMP	6.18004e-08	0.624601	0.938286	0.310915	9.37512e-05	Gene Expression	ENSG00000025708
CD1Chi_DC	VMP1	3.02397e-08	0.680507	0.894562	0.466452	9.37512e-05	Gene Expression	ENSG00000062716
CD1Chi_DC	GRASP	2.94193e-07	-0.383969	-0.235675	-0.532264	0.000334718	Gene Expression	ENSG00000161835
CD1Chi_DC	CCL3	4.06569e-06	0.651349	0.943495	0.359203	0.00144385	Gene Expression	ENSG00000277632
CD1Chi_DC	CD1C	3.90684e-06	-0.567345	-0.306006	-0.828685	0.00144385	Gene Expression	ENSG00000158481
CD1Chi_DC	CST3	2.47338e-06	-0.752006	-0.465065	-1.03895	0.00144385	Gene Expression	ENSG00000101439
CD1Chi_DC	EGR2	3.08538e-06	0.385188	0.613037	0.15734	0.00144385	Gene Expression	ENSG00000122877
CD1Chi_DC	HLA-E	3.34362e-06	0.406233	0.574559	0.237907	0.00144385	Gene Expression	ENSG00000204592
CD1Chi_DC	LGALS1	6.98434e-06	-0.528462	-0.301041	-0.755882	0.00227041	Gene Expression	ENSG00000100097
CD1Chi_DC	EEF1B2	1.11289e-05	-0.370941	-0.213038	-0.528843	0.0033765	Gene Expression	ENSG00000114942
CD1Chi_DC	RPS4X	1.45103e-05	-0.459408	-0.293209	-0.625606	0.00412727	Gene Expression	ENSG00000198034
CD1Chi_DC	SPI1	1.6678e-05	0.32887	0.481542	0.176198	0.00429493	Gene Expression	ENSG00000066336
CD1Chi_DC	CCL3L1	1.97534e-05	0.436139	0.688085	0.184192	0.00449489	Gene Expression	ENSG00000276085
CD1Chi_DC	NAP1L1	1.96869e-05	-0.484346	-0.270545	-0.698148	0.00449489	Gene Expression	ENSG00000187109
CD1Chi_DC	RPL5	2.7185e-05	-0.354671	-0.195513	-0.513828	0.0056236	Gene Expression	ENSG00000122406
CD1Chi_DC	BTF3	2.90438e-05	-0.345104	-0.181158	-0.50905	0.00574689	Gene Expression	ENSG00000145741
CD1Chi_DC	IFITM3	3.65414e-05	0.406244	0.760696	0.0517907	0.00630558	Gene Expression	ENSG00000142089
CD1Chi_DC	MGAT1	4.01806e-05	0.32817	0.462833	0.193507	0.00630558	Gene Expression	ENSG00000131446
CD1Chi_DC	DNASE1L3	4.51579e-05	-0.319396	0.00673498	-0.645528	0.00656149	Gene Expression	ENSG00000163687
CD1Chi_DC	CCNL1	5.48182e-05	0.395787	0.575391	0.216183	0.00692993	Gene Expression	ENSG00000163660
CD1Chi_DC	PARP14	5.91717e-05	0.387704	0.568977	0.206431	0.0071333	Gene Expression	ENSG00000173193
CD1Chi_DC	WARS	6.20689e-05	0.626811	0.956791	0.296831	0.0071333	Gene Expression	ENSG00000140105
CD1Chi_DC	EPSTI1	7.09628e-05	0.289823	0.4743	0.105345	0.0073532	Gene Expression	ENSG00000133106
CD1Chi_DC	RPLP0	7.82063e-05	-0.382095	-0.197437	-0.566753	0.00790926	Gene Expression	ENSG00000089157
CD1Chi_DC	RACK1	8.10278e-05	-0.329045	-0.19331	-0.464779	0.00801646	Gene Expression	ENSG00000204628
CD1Chi_DC	RPL6	8.31263e-05	-0.356542	-0.194717	-0.518368	0.0080491	Gene Expression	ENSG00000089009
CD1Chi_DC	MAFB	8.68394e-05	0.417989	0.661515	0.174463	0.00823346	Gene Expression	ENSG00000204103
CD1Chi_DC	RPL18	9.69803e-05	-0.335748	-0.189669	-0.481828	0.00860494	Gene Expression	ENSG00000063177
CD1Chi_DC	KLF4	0.000124207	0.390922	0.613815	0.168029	0.00958079	Gene Expression	ENSG00000136826
CD1Chi_DC	MXD1	0.000121765	0.365582	0.525126	0.206039	0.00958079	Gene Expression	ENSG00000059728
CD1Chi_DC	RPS18	0.000122665	-0.478891	-0.261107	-0.696676	0.00958079	Gene Expression	ENSG00000231500
CD1Chi_DC	TNF	0.000121883	0.337296	0.51329	0.161303	0.00958079	Gene Expression	ENSG00000232810
CD1Chi_DC	CTSB	0.00013826	0.442854	0.649723	0.235985	0.00962365	Gene Expression	ENSG00000164733
CD1Chi_DC	RPL29	0.000148853	-0.368403	-0.209628	-0.527178	0.00973037	Gene Expression	ENSG00000162244
CD1Chi_DC	SOCS3	0.000149665	0.410392	0.591037	0.229747	0.00973037	Gene Expression	ENSG00000184557
CD1Chi_DC	NPM1	0.000159899	-0.321026	-0.174932	-0.46712	0.0099685	Gene Expression	ENSG00000181163
CD1Chi_DC	RPL15	0.000159293	-0.394966	-0.234339	-0.555593	0.0099685	Gene Expression	ENSG00000174748
CD1Chi_DC	LSP1	0.000167021	-0.409198	-0.202128	-0.616267	0.0100015	Gene Expression	ENSG00000130592
CD1Chi_DC	CLEC10A	0.000193009	-0.333387	-0.0552512	-0.611523	0.0107497	Gene Expression	ENSG00000132514
CD1Chi_DC	RPS14	0.00019244	-0.367886	-0.19649	-0.539281	0.0107497	Gene Expression	ENSG00000164587
CD1Chi_DC	ISG15	0.000210659	0.490688	0.718536	0.26284	0.0112789	Gene Expression	ENSG00000187608
CD1Chi_DC	RPS3	0.000215866	-0.359225	-0.205809	-0.51264	0.0114175	Gene Expression	ENSG00000149273
CD1Chi_DC	TXN	0.000218264	0.39571	0.609758	0.181663	0.0114175	Gene Expression	ENSG00000136810
CD1Chi_DC	RPL10	0.000253588	-0.486374	-0.259267	-0.71348	0.0126822	Gene Expression	ENSG00000147403
CD1Chi_DC	ZFAND5	0.00026238	0.3337	0.498913	0.168486	0.0129185	Gene Expression	ENSG00000107372
CD1Chi_DC	RPL27A	0.000282671	-0.513359	-0.281087	-0.745631	0.0133433	Gene Expression	ENSG00000166441
CD1Chi_DC	GRINA	0.000298291	0.352619	0.529522	0.175716	0.0138523	Gene Expression	ENSG00000178719
CD1Chi_DC	RPL19	0.000304982	-0.36915	-0.173808	-0.564492	0.0138797	Gene Expression	ENSG00000108298
CD1Chi_DC	HLA-DRA	0.00034637	-0.336693	-0.123545	-0.549841	0.0146811	Gene Expression	ENSG00000204287
CD1Chi_DC	TCIRG1	0.000349259	0.274475	0.42406	0.124889	0.0146811	Gene Expression	ENSG00000110719
CD1Chi_DC	TNFSF10	0.00036616	0.318113	0.506819	0.129408	0.0148564	Gene Expression	ENSG00000121858
CD1Chi_DC	AC245014.3	0.000458004	0.538939	0.815913	0.261966	0.0157267	Gene Expression	ENSG00000276216
CD1Chi_DC	IER3	0.000428508	0.483352	0.731848	0.234855	0.0157267	Gene Expression	ENSG00000137331
CD1Chi_DC	STAT1	0.000470239	0.553554	0.863103	0.244004	0.0158523	Gene Expression	ENSG00000115415
CD1Chi_DC	RPS7	0.000497756	-0.322282	-0.160296	-0.484268	0.016297	Gene Expression	ENSG00000171863
CD1Chi_DC	IRF1	0.000529973	0.530161	0.856103	0.204219	0.016755	Gene Expression	ENSG00000125347
CD1Chi_DC	RPSA	0.00053015	-0.283179	-0.140166	-0.426193	0.016755	Gene Expression	ENSG00000168028
CD1Chi_DC	JUNB	0.000555601	0.404962	0.65084	0.159084	0.0171338	Gene Expression	ENSG00000171223
CD1Chi_DC	SOD2	0.000589191	0.359677	0.529455	0.189898	0.0178761	Gene Expression	ENSG00000112096
CD1Chi_DC	VIM	0.000601034	-0.416542	-0.175379	-0.657705	0.0179503	Gene Expression	ENSG00000026025
CD1Chi_DC	EZR	0.000647525	-0.312158	-0.140949	-0.483368	0.018624	Gene Expression	ENSG00000092820
CD1Chi_DC	CD14	0.00068275	0.323963	0.522762	0.125163	0.0192994	Gene Expression	ENSG00000170458
CD1Chi_DC	ARL4C	0.000691898	-0.566462	-0.304018	-0.828905	0.0194372	Gene Expression	ENSG00000188042
CD1Chi_DC	EIF3L	0.000704881	-0.332683	-0.120966	-0.544401	0.0195097	Gene Expression	ENSG00000100129
CD1Chi_DC	ZFP36	0.000715174	0.522103	0.780285	0.263921	0.0195524	Gene Expression	ENSG00000128016
CD1Chi_DC	RGCC	0.000744845	-0.321075	-0.140616	-0.501534	0.01994	Gene Expression	ENSG00000102760
CD1Chi_DC	RPL13	0.000752079	-0.356653	-0.168809	-0.544496	0.0200159	Gene Expression	ENSG00000167526
CD1Chi_DC	TMEM107	0.000776871	0.360874	0.55089	0.170859	0.0204366	Gene Expression	ENSG00000179029
CD1Chi_DC	GBP5	0.000789437	0.421772	0.83718	0.00636381	0.0205299	Gene Expression	ENSG00000154451
CD1Chi_DC	VAMP5	0.00079965	0.57575	0.874471	0.277028	0.0206773	Gene Expression	ENSG00000168899
CD1Chi_DC	DUSP1	0.000924574	0.571822	0.87238	0.271264	0.0224561	Gene Expression	ENSG00000120129
CD1Chi_DC	RPL11	0.000981804	-0.41181	-0.225619	-0.598	0.0231512	Gene Expression	ENSG00000142676
CD1Chi_DC	LCP2	0.00103089	0.268913	0.408718	0.129108	0.0239568	Gene Expression	ENSG00000043462
CD1Chi_DC	RPS6	0.00104922	-0.334107	-0.150932	-0.517282	0.0242385	Gene Expression	ENSG00000137154
CD1Chi_DC	ATOX1	0.00110717	0.293286	0.456443	0.130128	0.0245792	Gene Expression	ENSG00000177556
CD1Chi_DC	SERPINB9	0.00114603	0.327268	0.511853	0.142683	0.0248277	Gene Expression	ENSG00000170542
CD1Chi_DC	ATP2B1-AS1	0.00117706	0.384101	0.57581	0.192392	0.0249154	Gene Expression	ENSG00000271614
CD1Chi_DC	RPL18A	0.00118319	-0.323157	-0.170531	-0.475783	0.0249292	Gene Expression	ENSG00000105640
CD1Chi_DC	RPL3	0.00130791	-0.35169	-0.177197	-0.526184	0.0265947	Gene Expression	ENSG00000100316
CD1Chi_DC	LDLR	0.00140671	0.263051	0.423879	0.102222	0.0275079	Gene Expression	ENSG00000130164
CD1Chi_DC	HBEGF	0.00152159	0.346001	0.569381	0.122622	0.0287334	Gene Expression	ENSG00000113070
CD1Chi_DC	CEBPB	0.00180293	0.307462	0.491427	0.123497	0.0301681	Gene Expression	ENSG00000172216
CD1Chi_DC	NEAT1	0.00175393	0.602529	0.909372	0.295685	0.0301681	Gene Expression	ENSG00000245532
CD1Chi_DC	RPS12	0.00178785	-0.346159	-0.139457	-0.552861	0.0301681	Gene Expression	ENSG00000112306
CD1Chi_DC	RNF213	0.00187758	0.292012	0.448405	0.135618	0.0306198	Gene Expression	ENSG00000173821
CD1Chi_DC	TRA2B	0.00192416	0.27045	0.444207	0.0966925	0.0307455	Gene Expression	ENSG00000136527
CD1Chi_DC	RPS2	0.00197838	-0.339882	-0.147802	-0.531962	0.0308567	Gene Expression	ENSG00000140988
CD1Chi_DC	RPL7A	0.00199654	-0.329496	-0.156618	-0.502374	0.0310112	Gene Expression	ENSG00000148303
CD1Chi_DC	TNFAIP2	0.0020372	0.366802	0.570058	0.163546	0.0314281	Gene Expression	ENSG00000185215
CD1Chi_DC	RPL32	0.00222933	-0.327333	-0.140161	-0.514504	0.0330478	Gene Expression	ENSG00000144713
CD1Chi_DC	RPS29	0.00232412	-0.486865	-0.215162	-0.758568	0.0338567	Gene Expression	ENSG00000213741
CD1Chi_DC	RPL23	0.00244281	-0.366608	-0.167851	-0.565365	0.0348502	Gene Expression	ENSG00000125691
CD1Chi_DC	C1QB	0.00245352	0.394804	0.689326	0.100281	0.0348937	Gene Expression	ENSG00000173369
CD1Chi_DC	HSPB1	0.00254728	0.271041	0.495845	0.0462363	0.0357799	Gene Expression	ENSG00000106211
CD1Chi_DC	IGHA1	0.00264718	0.465988	0.751896	0.180079	0.0363967	Gene Expression	ENSG00000211895
CD1Chi_DC	HINT1	0.00280037	-0.282422	-0.117813	-0.447031	0.0377056	Gene Expression	ENSG00000169567
CD1Chi_DC	KLF6	0.00303239	0.386913	0.601656	0.17217	0.0387652	Gene Expression	ENSG00000067082
CD1Chi_DC	RPL13A	0.00312628	-0.426306	-0.202678	-0.649934	0.0390529	Gene Expression	ENSG00000142541
CD1Chi_DC	HSPA8	0.00330995	0.288718	0.450487	0.12695	0.0397456	Gene Expression	ENSG00000109971
CD1Chi_DC	RPS11	0.0034899	-0.352118	-0.169912	-0.534324	0.0406118	Gene Expression	ENSG00000142534
CD1Chi_DC	RPS27A	0.00353658	-0.304394	-0.137309	-0.471478	0.0406118	Gene Expression	ENSG00000143947
CD1Chi_DC	TAP1	0.00354225	0.264942	0.431616	0.0982675	0.0406118	Gene Expression	ENSG00000168394
CD1Chi_DC	RPL37A	0.00392333	-0.345899	-0.145728	-0.546071	0.042178	Gene Expression	ENSG00000197756
CD1Chi_DC	SNX3	0.00419046	-0.267823	-0.113757	-0.421889	0.0440434	Gene Expression	ENSG00000112335
CD1Chi_DC	CD74	0.00427952	-0.315808	-0.127281	-0.504336	0.0440772	Gene Expression	ENSG00000019582
CD1Chi_DC	RPL31	0.00428818	-0.362308	-0.127934	-0.596683	0.0440772	Gene Expression	ENSG00000071082
CD1Chi_DC	RPS20	0.00425228	-0.322283	-0.149619	-0.494947	0.0440772	Gene Expression	ENSG00000008988
CD1Chi_DC	RPS24	0.00422687	-0.287796	-0.113914	-0.461678	0.0440772	Gene Expression	ENSG00000138326
CD1Chi_DC	AC020916.1	0.00433566	0.331045	0.582363	0.0797269	0.0442965	Gene Expression	ENSG00000267519
CD1Chi_DC	RPL37	0.0044592	-0.394713	-0.170675	-0.618751	0.0448167	Gene Expression	ENSG00000145592
CD1Chi_DC	RPS8	0.00444886	-0.426518	-0.18993	-0.663107	0.0448167	Gene Expression	ENSG00000142937
CD1Chi_DC	SAT1	0.00449684	0.378679	0.596643	0.160714	0.0450482	Gene Expression	ENSG00000130066
CD1Chi_DC	AC073352.2	0.00459697	0.354899	0.552678	0.15712	0.0456786	Gene Expression	ENSG00000272967
CD1Chi_DC	RPS27	0.00525839	-0.429829	-0.187733	-0.671926	0.0489034	Gene Expression	ENSG00000177954
CD1Chi_DC	BTG2	0.00539824	0.389626	0.63119	0.148062	0.0494314	Gene Expression	ENSG00000159388
CD4_FOShi_T	RPL6	4.46747e-09	-0.392484	-0.158029	-0.626939	8.77411e-06	Gene Expression	ENSG00000089009
CD4_FOShi_T	RGS1	6.84525e-08	0.467215	0.625006	0.309424	4.48136e-05	Gene Expression	ENSG00000090104
CD4_FOShi_T	RPS8	5.78004e-08	-0.455668	-0.204218	-0.707117	4.48136e-05	Gene Expression	ENSG00000142937
CD4_FOShi_T	RPLP0	1.13369e-07	-0.364503	-0.217004	-0.512001	5.56641e-05	Gene Expression	ENSG00000089157
CD4_FOShi_T	RPS11	1.6649e-07	-0.442229	-0.25238	-0.632078	6.53972e-05	Gene Expression	ENSG00000142534
CD4_FOShi_T	RPS29	2.64825e-07	-0.616543	-0.314211	-0.918876	8.6686e-05	Gene Expression	ENSG00000213741
CD4_FOShi_T	RPS19	4.4761e-07	-0.282665	-0.0892486	-0.476081	0.000109888	Gene Expression	ENSG00000105372
CD4_FOShi_T	RPL27A	7.69023e-07	-0.537978	-0.275141	-0.800814	0.000145484	Gene Expression	ENSG00000166441
CD4_FOShi_T	RPL37A	1.00953e-06	-0.462539	-0.13872	-0.786357	0.000165227	Gene Expression	ENSG00000197756
CD4_FOShi_T	RPL23	1.21858e-06	-0.366659	-0.196223	-0.537095	0.0001841	Gene Expression	ENSG00000125691
CD4_FOShi_T	NEAT1	1.47382e-06	0.493406	0.678469	0.308343	0.000199643	Gene Expression	ENSG00000245532
CD4_FOShi_T	RPS14	1.64109e-06	-0.327561	-0.119363	-0.535759	0.000201444	Gene Expression	ENSG00000164587
CD4_FOShi_T	RPL13	2.46789e-06	-0.314823	-0.142586	-0.48706	0.000269275	Gene Expression	ENSG00000167526
CD4_FOShi_T	RPL35	3.89066e-06	-0.267537	-0.0441593	-0.490915	0.000363869	Gene Expression	ENSG00000136942
CD4_FOShi_T	RPLP1	4.32064e-06	-0.309535	-0.1798	-0.439269	0.000370377	Gene Expression	ENSG00000137818
CD4_FOShi_T	RPL28	7.11793e-06	-0.271599	-0.0946521	-0.448545	0.000537678	Gene Expression	ENSG00000108107
CD4_FOShi_T	EIF5	1.06021e-05	0.268475	0.380655	0.156295	0.000743662	Gene Expression	ENSG00000100664
CD4_FOShi_T	KDM6B	1.2892e-05	0.304659	0.431113	0.178205	0.000873098	Gene Expression	ENSG00000132510
CD4_FOShi_T	FUS	1.46643e-05	0.284039	0.404325	0.163754	0.000929054	Gene Expression	ENSG00000089280
CD4_FOShi_T	RPL31	1.44921e-05	-0.369924	-0.204385	-0.535464	0.000929054	Gene Expression	ENSG00000071082
CD4_FOShi_T	MYADM	1.79465e-05	0.36632	0.518547	0.214093	0.00106809	Gene Expression	ENSG00000179820
CD4_FOShi_T	RPL3	2.24598e-05	-0.360369	-0.148941	-0.571796	0.00126032	Gene Expression	ENSG00000100316
CD4_FOShi_T	RPS20	2.56911e-05	-0.381678	-0.185935	-0.57742	0.00131623	Gene Expression	ENSG00000008988
CD4_FOShi_T	RPL10	2.70939e-05	-0.53183	0.0128862	-1.07655	0.00133031	Gene Expression	ENSG00000147403
CD4_FOShi_T	RPL13A	2.80815e-05	-0.531939	-0.210516	-0.853361	0.00134517	Gene Expression	ENSG00000142541
CD4_FOShi_T	RPS28	3.3943e-05	-0.310809	-0.129008	-0.492611	0.00151509	Gene Expression	ENSG00000233927
CD4_FOShi_T	RPS18	3.65409e-05	-0.362869	-0.130336	-0.595403	0.00159481	Gene Expression	ENSG00000231500
CD4_FOShi_T	RPL19	3.89714e-05	-0.364828	-0.0480117	-0.681645	0.00165718	Gene Expression	ENSG00000108298
CD4_FOShi_T	RPS24	4.05012e-05	-0.302143	-0.0920441	-0.512241	0.00165718	Gene Expression	ENSG00000138326
CD4_FOShi_T	NACA	4.55738e-05	-0.2658	-0.0741998	-0.4574	0.00182667	Gene Expression	ENSG00000196531
CD4_FOShi_T	AC020916.1	4.73001e-05	0.396795	0.571117	0.222473	0.00185795	Gene Expression	ENSG00000267519
CD4_FOShi_T	RPS9	4.85702e-05	-0.272688	-0.095468	-0.449908	0.00187043	Gene Expression	ENSG00000170889
CD4_FOShi_T	RPS3	5.52617e-05	-0.390494	-0.08307	-0.697918	0.00197334	Gene Expression	ENSG00000149273
CD4_FOShi_T	RPL37	6.36706e-05	-0.398442	-0.119521	-0.677364	0.00216123	Gene Expression	ENSG00000145592
CD4_FOShi_T	EEF1B2	7.72407e-05	-0.276838	-0.12647	-0.427206	0.00252834	Gene Expression	ENSG00000114942
CD4_FOShi_T	RPL38	9.89861e-05	-0.364564	-0.160694	-0.568434	0.00308585	Gene Expression	ENSG00000172809
CD4_FOShi_T	RPL14	0.000103445	-0.301526	-0.0735724	-0.52948	0.00317447	Gene Expression	ENSG00000188846
CD4_FOShi_T	RPLP2	0.000109897	-0.330959	-0.096948	-0.56497	0.00323089	Gene Expression	ENSG00000177600
CD4_FOShi_T	RPS23	0.000110219	-0.305952	-0.0904646	-0.52144	0.00323089	Gene Expression	ENSG00000186468
CD4_FOShi_T	RPS12	0.00011813	-0.332311	-0.1453	-0.519322	0.00336243	Gene Expression	ENSG00000112306
CD4_FOShi_T	ATP5F1E	0.000129975	-0.289575	-0.159166	-0.419984	0.00359536	Gene Expression	ENSG00000124172
CD4_FOShi_T	RPL5	0.000187236	-0.283941	-0.0604376	-0.507444	0.0047145	Gene Expression	ENSG00000122406
CD4_FOShi_T	RPL34	0.000248221	-0.268736	-0.0661009	-0.471371	0.00594519	Gene Expression	ENSG00000109475
CD4_FOShi_T	RPS6	0.000278375	-0.272863	-0.0840402	-0.461686	0.00621282	Gene Expression	ENSG00000137154
CD4_FOShi_T	TMSB4X	0.000266989	-0.399454	-0.0988226	-0.700086	0.00621282	Gene Expression	ENSG00000205542
CD4_FOShi_T	RPL30	0.000305984	-0.269412	-0.0110829	-0.527741	0.00658221	Gene Expression	ENSG00000156482
CD4_FOShi_T	KLF6	0.00062033	0.484424	0.73087	0.237977	0.0117147	Gene Expression	ENSG00000067082
CD4_FOShi_T	RPL7	0.000725249	-0.317663	-0.126342	-0.508984	0.0130678	Gene Expression	ENSG00000147604
CD4_FOShi_T	S100A4	0.000807994	-0.327329	-0.142169	-0.512488	0.0140434	Gene Expression	ENSG00000196154
CD4_FOShi_T	ACTB	0.00124597	-0.277117	-0.125606	-0.428629	0.0197345	Gene Expression	ENSG00000075624
CD4_FOShi_T	RPL10A	0.00145486	-0.269716	-0.0803318	-0.4591	0.0213235	Gene Expression	ENSG00000198755
CD4_FOShi_T	RPS27	0.00149756	-0.334931	-0.079353	-0.590508	0.0217867	Gene Expression	ENSG00000177954
CD4_FOShi_T	JUNB	0.00327566	0.384005	0.60439	0.16362	0.0396694	Gene Expression	ENSG00000171223
CD4_FOSpos_T	RPS8	6.34444e-08	-0.383547	-0.176637	-0.590456	6.74731e-05	Gene Expression	ENSG00000142937
CD4_FOSpos_T	RPS20	6.96681e-06	-0.414039	-0.19431	-0.633767	0.00277104	Gene Expression	ENSG00000008988
CD4_FOSpos_T	CALM1	1.08102e-05	-0.279912	-0.157873	-0.40195	0.00328476	Gene Expression	ENSG00000198668
CD4_FOSpos_T	AC020916.1	1.46284e-05	0.351762	0.496463	0.207061	0.00349202	Gene Expression	ENSG00000267519
CD4_FOSpos_T	RPL37A	1.47758e-05	-0.399531	-0.160771	-0.638292	0.00349202	Gene Expression	ENSG00000197756
CD4_FOSpos_T	RPLP0	2.37184e-05	-0.293464	-0.151124	-0.435804	0.00415929	Gene Expression	ENSG00000089157
CD4_FOSpos_T	RPLP1	2.13062e-05	-0.298212	-0.113003	-0.48342	0.00415929	Gene Expression	ENSG00000137818
CD4_FOSpos_T	RPL31	3.33332e-05	-0.321185	-0.178761	-0.46361	0.00443123	Gene Expression	ENSG00000071082
CD4_FOSpos_T	RPL27A	6.05824e-05	-0.446536	-0.196041	-0.697031	0.00612814	Gene Expression	ENSG00000166441
CD4_FOSpos_T	RPL37	6.62657e-05	-0.270283	-0.0736721	-0.466894	0.00612814	Gene Expression	ENSG00000145592
CD4_FOSpos_T	RACK1	6.94569e-05	-0.266478	-0.117027	-0.415929	0.00615561	Gene Expression	ENSG00000204628
CD4_FOSpos_T	RPS27	0.000117754	-0.272981	-0.0621009	-0.48386	0.00894507	Gene Expression	ENSG00000177954
CD4_FOSpos_T	RPS18	0.000154928	-0.315793	-0.116777	-0.51481	0.0109844	Gene Expression	ENSG00000231500
CD4_FOSpos_T	MYADM	0.000166898	0.280714	0.417621	0.143808	0.0114514	Gene Expression	ENSG00000179820
CD4_FOSpos_T	RPL23	0.000270126	-0.266043	-0.124821	-0.407266	0.014364	Gene Expression	ENSG00000125691
CD4_FOSpos_T	RPS29	0.00039309	-0.512925	-0.211724	-0.814127	0.0190023	Gene Expression	ENSG00000213741
CD4_FOSpos_T	ACTB	0.000576698	-0.30102	-0.138298	-0.463742	0.0231441	Gene Expression	ENSG00000075624
CD4_HSPhi_CD70pos_Treg	RPS14	4.62967e-05	-3.06401	-2.63025	-3.49777	0.027315	Gene Expression	ENSG00000164587
CD4_HSPhi_CD70pos_Treg	RPS29	1.33194e-05	-0.621903	-0.266376	-0.977429	0.027315	Gene Expression	ENSG00000213741
CD4_HSPhi_CD70pos_Treg	IGKC	0.000117368	0.779766	1.15077	0.408765	0.0388173	Gene Expression	ENSG00000211592
CD4_HSPhi_CD70pos_Treg	RPS28	0.000196643	-2.39147	5.03956	-9.8225	0.0388173	Gene Expression	ENSG00000233927
CD4_HSPhi_CD70pos_Treg	RPS4X	0.00017815	-0.4103	0.0998502	-0.920451	0.0388173	Gene Expression	ENSG00000198034
CD4_HSPhi_CD70pos_Treg	SVIP	0.000222007	-0.345223	0.0654764	-0.755922	0.0388173	Gene Expression	ENSG00000198168
CD4_IKZF2hi_TNFRSF18lo_Treg	RPS11	1.62154e-06	-0.377039	-0.229843	-0.524236	0.00194991	Gene Expression	ENSG00000142534
CD4_IKZF2hi_TNFRSF18lo_Treg	NACA	2.49327e-06	-0.41794	-0.238496	-0.597384	0.00199877	Gene Expression	ENSG00000196531
CD4_IKZF2hi_TNFRSF18lo_Treg	RPS29	2.10718e-05	-0.635373	-0.222783	-1.04796	0.00844628	Gene Expression	ENSG00000213741
CD4_IKZF2hi_TNFRSF18lo_Treg	TAGAP	1.92926e-05	0.286208	0.399708	0.172709	0.00844628	Gene Expression	ENSG00000164691
CD4_IKZF2hi_TNFRSF18lo_Treg	RPS28	4.45214e-05	-0.406696	-0.104298	-0.709095	0.0119883	Gene Expression	ENSG00000233927
CD4_IKZF2hi_TNFRSF18lo_Treg	SARAF	3.75141e-05	0.391909	0.565168	0.218649	0.0119883	Gene Expression	ENSG00000133872
CD4_IKZF2hi_TNFRSF18lo_Treg	TNFRSF9	4.48628e-05	0.294698	0.406602	0.182795	0.0119883	Gene Expression	ENSG00000049249
CD4_IKZF2hi_TNFRSF18lo_Treg	KLF6	5.24063e-05	0.541139	0.752752	0.329527	0.0126037	Gene Expression	ENSG00000067082
CD4_IKZF2hi_TNFRSF18lo_Treg	BTG1	8.10557e-05	0.459417	0.698858	0.219977	0.0130125	Gene Expression	ENSG00000133639
CD4_IKZF2hi_TNFRSF18lo_Treg	DUSP4	6.20957e-05	0.434032	0.605091	0.262972	0.0130125	Gene Expression	ENSG00000120875
CD4_IKZF2hi_TNFRSF18lo_Treg	RPL27A	8.94559e-05	-0.416935	-0.141644	-0.692226	0.0130125	Gene Expression	ENSG00000166441
CD4_IKZF2hi_TNFRSF18lo_Treg	RPS27	7.0462e-05	-0.422903	-0.194005	-0.651801	0.0130125	Gene Expression	ENSG00000177954
CD4_IKZF2hi_TNFRSF18lo_Treg	RPS3	9.19799e-05	-0.310031	0.0275392	-0.647602	0.0130125	Gene Expression	ENSG00000149273
CD4_IKZF2hi_TNFRSF18lo_Treg	SRP14	8.13502e-05	-0.305541	-0.177048	-0.434033	0.0130125	Gene Expression	ENSG00000140319
CD4_IKZF2hi_TNFRSF18lo_Treg	ATP5F1E	0.000140768	-0.494305	-0.254189	-0.73442	0.0178183	Gene Expression	ENSG00000124172
CD4_IKZF2hi_TNFRSF18lo_Treg	RPS2	0.000189786	-0.324332	-0.0615048	-0.587159	0.021735	Gene Expression	ENSG00000140988
CD4_IKZF2hi_TNFRSF18lo_Treg	RPS8	0.000182482	-0.404727	-0.100828	-0.708626	0.021735	Gene Expression	ENSG00000142937
CD4_IKZF2hi_TNFRSF18lo_Treg	HSPA1B	0.000202212	0.496113	0.905275	0.0869518	0.0221055	Gene Expression	ENSG00000204388
CD4_IKZF2hi_TNFRSF18lo_Treg	RPL13A	0.000252235	-0.488641	-0.155952	-0.821331	0.026375	Gene Expression	ENSG00000142541
CD4_IKZF2hi_TNFRSF18lo_Treg	EEF1B2	0.000284579	-0.338233	-0.177516	-0.49895	0.0285171	Gene Expression	ENSG00000114942
CD4_IKZF2hi_TNFRSF18lo_Treg	EEF1A1	0.000377187	-0.37262	0.00260109	-0.747841	0.0299365	Gene Expression	ENSG00000156508
CD4_IKZF2hi_TNFRSF18lo_Treg	RPL38	0.000644383	-0.388263	-0.181854	-0.594672	0.0423792	Gene Expression	ENSG00000172809
CD4_IKZF2hi_TNFRSF18hi_Treg	RPL37A	4.48009e-06	-0.443721	-0.206147	-0.681296	0.0057618	Gene Expression	ENSG00000197756
CD4_IKZF2hi_TNFRSF18hi_Treg	RPS5	5.2021e-06	-0.401438	-0.219329	-0.583546	0.0057618	Gene Expression	ENSG00000083845
CD4_IKZF2hi_TNFRSF18hi_Treg	ATP5ME	1.04055e-05	-0.395089	-0.240709	-0.549469	0.00699514	Gene Expression	ENSG00000169020
CD4_IKZF2hi_TNFRSF18hi_Treg	SAT1	1.06406e-05	0.50547	0.67154	0.3394	0.00699514	Gene Expression	ENSG00000130066
CD4_IKZF2hi_TNFRSF18hi_Treg	BTG1	1.65767e-05	0.527445	0.80345	0.251441	0.00908128	Gene Expression	ENSG00000133639
CD4_IKZF2hi_TNFRSF18hi_Treg	RPL35	2.47881e-05	-0.366728	-0.139354	-0.594101	0.0116398	Gene Expression	ENSG00000136942
CD4_IKZF2hi_TNFRSF18hi_Treg	RPS29	2.9748e-05	-0.524089	-0.16789	-0.880288	0.0122227	Gene Expression	ENSG00000213741
CD4_IKZF2hi_TNFRSF18hi_Treg	SARAF	4.16479e-05	0.377566	0.555092	0.20004	0.0136897	Gene Expression	ENSG00000133872
CD4_IKZF2hi_TNFRSF18hi_Treg	YPEL5	4.14557e-05	0.334678	0.456309	0.213046	0.0136897	Gene Expression	ENSG00000119801
CD4_IKZF2hi_TNFRSF18hi_Treg	ATP5IF1	5.37977e-05	-0.29309	-0.142351	-0.44383	0.0147361	Gene Expression	ENSG00000130770
CD4_IKZF2hi_TNFRSF18hi_Treg	ENO1	4.94676e-05	-0.377026	-0.226171	-0.527882	0.0147361	Gene Expression	ENSG00000074800
CD4_IKZF2hi_TNFRSF18hi_Treg	RPL27A	6.24772e-05	-0.417785	-0.134006	-0.701564	0.0157971	Gene Expression	ENSG00000166441
CD4_IKZF2hi_TNFRSF18hi_Treg	SNRPF	8.87429e-05	-0.308525	-0.159629	-0.45742	0.0194465	Gene Expression	ENSG00000139343
CD4_IKZF2hi_TNFRSF18hi_Treg	CLIC1	9.76106e-05	-0.363502	-0.210759	-0.516245	0.0200529	Gene Expression	ENSG00000213719
CD4_IKZF2hi_TNFRSF18hi_Treg	VMP1	0.000267188	0.32958	0.500039	0.15912	0.0337787	Gene Expression	ENSG00000062716
CD4_IKZF2hi_TNFRSF18hi_Treg	MAGEH1	0.000294444	0.302886	0.482719	0.123054	0.0358458	Gene Expression	ENSG00000187601
CD4_IKZF2hi_TNFRSF18hi_Treg	H3F3B	0.000316796	0.456994	1.08612	-0.172135	0.0371895	Gene Expression	ENSG00000132475
CD4_IKZF2hi_TNFRSF18hi_Treg	PKM	0.000392122	-0.328256	-0.151014	-0.505498	0.0415776	Gene Expression	ENSG00000067225
CD4_IKZF2hi_TNFRSF18hi_Treg	RPSA	0.000447943	-0.276894	-0.111932	-0.441855	0.0433055	Gene Expression	ENSG00000168028
CD4_IKZF2lo_LAG3pos_Treg	RPL23	2.18773e-05	-0.53063	-0.245733	-0.815527	0.018902	Gene Expression	ENSG00000125691
CD4_IKZF2lo_LAG3pos_Treg	RPS28	4.74525e-05	-0.346806	-0.150559	-0.543053	0.0245994	Gene Expression	ENSG00000233927
CD4_IKZF2lo_LAG3pos_Treg	CLIC1	8.9001e-05	-0.2888	-0.157832	-0.419768	0.0256323	Gene Expression	ENSG00000213719
CD4_IKZF2lo_LAG3pos_Treg	RPL15	8.89101e-05	-0.371786	-0.174022	-0.56955	0.0256323	Gene Expression	ENSG00000174748
CD4_IKZF2lo_LAG3pos_Treg	RPL37A	6.68361e-05	-0.437763	-0.199433	-0.676093	0.0256323	Gene Expression	ENSG00000197756
CD4_IKZF2lo_LAG3pos_Treg	RPL3	0.000133764	-0.449249	-0.0679821	-0.830515	0.0339409	Gene Expression	ENSG00000100316
CD4_IKZF2lo_LAG3pos_Treg	XIST	0.000144039	0.396531	0.586778	0.206285	0.0339409	Gene Expression	ENSG00000229807
CD4_naive_T	RPL23	6.63115e-05	-0.282912	-0.0574001	-0.508423	0.0404129	Gene Expression	ENSG00000125691
CD74hi_HLADRB1hi_arterial_pericyte	LIFR	4.07988e-12	-0.711334	-0.524024	-0.898644	2.82817e-08	Gene Expression	ENSG00000113594
CD74hi_HLADRB1hi_arterial_pericyte	CYTOR	9.74241e-12	0.634538	0.818641	0.450434	3.37672e-08	Gene Expression	ENSG00000222041
CD74hi_HLADRB1hi_arterial_pericyte	ENPP2	3.08533e-09	-0.907222	-0.493785	-1.32066	3.56458e-06	Gene Expression	ENSG00000136960
CD74hi_HLADRB1hi_arterial_pericyte	SPARCL1	2.8904e-09	-0.683158	-0.486876	-0.879441	3.56458e-06	Gene Expression	ENSG00000152583
CD74hi_HLADRB1hi_arterial_pericyte	MIR4435-2HG	1.07031e-08	0.403276	0.561292	0.24526	1.05991e-05	Gene Expression	ENSG00000172965
CD74hi_HLADRB1hi_arterial_pericyte	ZC3HAV1	5.0403e-08	0.284253	0.410793	0.157712	3.49393e-05	Gene Expression	ENSG00000105939
CD74hi_HLADRB1hi_arterial_pericyte	THY1	9.3757e-08	0.384219	0.588327	0.18011	5.9084e-05	Gene Expression	ENSG00000154096
CD74hi_HLADRB1hi_arterial_pericyte	IFIT3	1.29327e-07	0.494716	0.74983	0.239602	6.91742e-05	Gene Expression	ENSG00000119917
CD74hi_HLADRB1hi_arterial_pericyte	PLAT	1.39705e-07	-0.631137	-0.36315	-0.899123	6.91742e-05	Gene Expression	ENSG00000104368
CD74hi_HLADRB1hi_arterial_pericyte	UGCG	1.85289e-07	0.391298	0.53998	0.242616	7.96024e-05	Gene Expression	ENSG00000148154
CD74hi_HLADRB1hi_arterial_pericyte	CNN3	2.42486e-07	0.373205	0.499496	0.246913	8.62535e-05	Gene Expression	ENSG00000117519
CD74hi_HLADRB1hi_arterial_pericyte	PDGFRB	2.48856e-07	0.325837	0.491466	0.160208	8.62535e-05	Gene Expression	ENSG00000113721
CD74hi_HLADRB1hi_arterial_pericyte	TAPBP	2.66273e-07	0.265056	0.385846	0.144267	8.78954e-05	Gene Expression	ENSG00000231925
CD74hi_HLADRB1hi_arterial_pericyte	GGT5	2.82648e-07	0.270786	0.389354	0.152218	8.90599e-05	Gene Expression	ENSG00000099998
CD74hi_HLADRB1hi_arterial_pericyte	NNMT	3.91737e-07	0.410592	0.573362	0.247823	0.000118066	Gene Expression	ENSG00000166741
CD74hi_HLADRB1hi_arterial_pericyte	FCN3	5.59091e-07	0.331106	0.562562	0.0996487	0.000155025	Gene Expression	ENSG00000142748
CD74hi_HLADRB1hi_arterial_pericyte	VMP1	7.73668e-07	0.393979	0.550153	0.237805	0.000206272	Gene Expression	ENSG00000062716
CD74hi_HLADRB1hi_arterial_pericyte	WARS	9.36283e-07	0.654478	0.899953	0.409003	0.000227557	Gene Expression	ENSG00000140105
CD74hi_HLADRB1hi_arterial_pericyte	TSPAN7	1.31427e-06	-0.39135	-0.236529	-0.546171	0.00025307	Gene Expression	ENSG00000156298
CD74hi_HLADRB1hi_arterial_pericyte	IL32	1.41772e-06	0.480373	0.672051	0.288696	0.000255432	Gene Expression	ENSG00000008517
CD74hi_HLADRB1hi_arterial_pericyte	NAMPT	1.47003e-06	0.328408	0.45921	0.197607	0.000255432	Gene Expression	ENSG00000105835
CD74hi_HLADRB1hi_arterial_pericyte	CEBPB	2.13384e-06	0.329558	0.478217	0.180899	0.000328706	Gene Expression	ENSG00000172216
CD74hi_HLADRB1hi_arterial_pericyte	COL1A1	2.82858e-06	0.605898	0.868985	0.342811	0.000392155	Gene Expression	ENSG00000108821
CD74hi_HLADRB1hi_arterial_pericyte	STAT1	3.13893e-06	0.398577	0.600623	0.19653	0.000395619	Gene Expression	ENSG00000115415
CD74hi_HLADRB1hi_arterial_pericyte	TAP1	3.06286e-06	0.277746	0.400279	0.155213	0.000395619	Gene Expression	ENSG00000168394
CD74hi_HLADRB1hi_arterial_pericyte	MARCKSL1	3.60504e-06	0.31778	0.439029	0.19653	0.000417664	Gene Expression	ENSG00000175130
CD74hi_HLADRB1hi_arterial_pericyte	CD36	3.6896e-06	-1.03476	-0.399271	-1.67024	0.000419284	Gene Expression	ENSG00000135218
CD74hi_HLADRB1hi_arterial_pericyte	SOD2	6.2985e-06	0.333218	0.475845	0.190592	0.000606405	Gene Expression	ENSG00000112096
CD74hi_HLADRB1hi_arterial_pericyte	APOL6	7.19778e-06	0.299831	0.461712	0.13795	0.000674257	Gene Expression	ENSG00000221963
CD74hi_HLADRB1hi_arterial_pericyte	NKX2-3	7.58609e-06	-0.314351	-0.147346	-0.481357	0.000701157	Gene Expression	ENSG00000119919
CD74hi_HLADRB1hi_arterial_pericyte	HES4	1.05148e-05	0.337841	0.503248	0.172435	0.000886585	Gene Expression	ENSG00000188290
CD74hi_HLADRB1hi_arterial_pericyte	TXNIP	1.06316e-05	-0.74223	-0.460922	-1.02354	0.000886585	Gene Expression	ENSG00000265972
CD74hi_HLADRB1hi_arterial_pericyte	ATOX1	1.32405e-05	0.298116	0.43056	0.165673	0.000966136	Gene Expression	ENSG00000177556
CD74hi_HLADRB1hi_arterial_pericyte	LITAF	1.36867e-05	0.33343	0.484033	0.182826	0.000980932	Gene Expression	ENSG00000189067
CD74hi_HLADRB1hi_arterial_pericyte	SERPING1	1.48246e-05	0.298734	0.452737	0.144731	0.00103365	Gene Expression	ENSG00000149131
CD74hi_HLADRB1hi_arterial_pericyte	C1R	1.72686e-05	0.485758	0.70467	0.266846	0.00115102	Gene Expression	ENSG00000159403
CD74hi_HLADRB1hi_arterial_pericyte	FABP5	1.72102e-05	-0.90566	-0.54512	-1.2662	0.00115102	Gene Expression	ENSG00000164687
CD74hi_HLADRB1hi_arterial_pericyte	COL4A1	2.32917e-05	0.558961	0.789601	0.328321	0.00140947	Gene Expression	ENSG00000187498
CD74hi_HLADRB1hi_arterial_pericyte	IGHA1	2.3832e-05	0.630902	0.910471	0.351333	0.00142417	Gene Expression	ENSG00000211895
CD74hi_HLADRB1hi_arterial_pericyte	MARCKS	3.59188e-05	0.428436	0.623344	0.233527	0.00175344	Gene Expression	ENSG00000277443
CD74hi_HLADRB1hi_arterial_pericyte	GUK1	3.7345e-05	0.280409	0.398646	0.162172	0.00178943	Gene Expression	ENSG00000143774
CD74hi_HLADRB1hi_arterial_pericyte	IGKC	4.24522e-05	0.703205	1.05544	0.350974	0.00182791	Gene Expression	ENSG00000211592
CD74hi_HLADRB1hi_arterial_pericyte	DHRS3	4.48098e-05	-0.298389	-0.16329	-0.433488	0.00187186	Gene Expression	ENSG00000162496
CD74hi_HLADRB1hi_arterial_pericyte	ACE	6.02838e-05	-0.328394	-0.176077	-0.480711	0.00221104	Gene Expression	ENSG00000159640
CD74hi_HLADRB1hi_arterial_pericyte	ISG15	6.12563e-05	0.453803	0.664363	0.243242	0.00221161	Gene Expression	ENSG00000187608
CD74hi_HLADRB1hi_arterial_pericyte	COL1A2	6.61257e-05	0.54658	0.821287	0.271873	0.00230343	Gene Expression	ENSG00000164692
CD74hi_HLADRB1hi_arterial_pericyte	CD320	8.00144e-05	-0.640443	-0.308669	-0.972217	0.00255604	Gene Expression	ENSG00000167775
CD74hi_HLADRB1hi_arterial_pericyte	LGALS3	9.02523e-05	-0.330389	-0.173461	-0.487317	0.00272782	Gene Expression	ENSG00000131981
CD74hi_HLADRB1hi_arterial_pericyte	LIMCH1	0.000135513	-0.300063	-0.157173	-0.442953	0.0034921	Gene Expression	ENSG00000064042
CD74hi_HLADRB1hi_arterial_pericyte	UQCR11	0.000137064	0.287401	0.4307	0.144102	0.003519	Gene Expression	ENSG00000127540
CD74hi_HLADRB1hi_arterial_pericyte	C11orf96	0.000149384	0.427634	0.642175	0.213092	0.00365911	Gene Expression	ENSG00000187479
CD74hi_HLADRB1hi_arterial_pericyte	GBP1	0.000182845	0.534978	0.773311	0.296644	0.00408864	Gene Expression	ENSG00000117228
CD74hi_HLADRB1hi_arterial_pericyte	COL6A2	0.000227291	0.385772	0.58677	0.184774	0.0046683	Gene Expression	ENSG00000142173
CD74hi_HLADRB1hi_arterial_pericyte	CARD16	0.000231729	0.288249	0.438306	0.138193	0.00469692	Gene Expression	ENSG00000204397
CD74hi_HLADRB1hi_arterial_pericyte	C1S	0.000279885	0.463057	0.684786	0.241328	0.0051876	Gene Expression	ENSG00000182326
CD74hi_HLADRB1hi_arterial_pericyte	OST4	0.000341018	0.280893	0.422226	0.13956	0.00580302	Gene Expression	ENSG00000228474
CD74hi_HLADRB1hi_arterial_pericyte	LMNA	0.000343763	0.351627	0.518336	0.184918	0.0058121	Gene Expression	ENSG00000160789
CD74hi_HLADRB1hi_arterial_pericyte	SLC38A2	0.000349027	0.326291	0.493716	0.158867	0.00586457	Gene Expression	ENSG00000134294
CD74hi_HLADRB1hi_arterial_pericyte	MCAM	0.000454855	0.292465	0.509725	0.0752051	0.00678076	Gene Expression	ENSG00000076706
CD74hi_HLADRB1hi_arterial_pericyte	DDX17	0.000549641	0.266482	0.414239	0.118726	0.00758659	Gene Expression	ENSG00000100201
CD74hi_HLADRB1hi_arterial_pericyte	ID2	0.000578093	-0.31098	-0.151488	-0.470473	0.00765813	Gene Expression	ENSG00000115738
CD74hi_HLADRB1hi_arterial_pericyte	SERPINH1	0.000596093	0.289194	0.436397	0.141991	0.00774482	Gene Expression	ENSG00000149257
CD74hi_HLADRB1hi_arterial_pericyte	LGALS1	0.000661516	0.390883	0.607189	0.174576	0.008145	Gene Expression	ENSG00000100097
CD74hi_HLADRB1hi_arterial_pericyte	TIMP1	0.000712842	0.429799	0.661239	0.19836	0.00839202	Gene Expression	ENSG00000102265
CD74hi_HLADRB1hi_arterial_pericyte	COL4A2	0.000775213	0.379387	0.587955	0.170819	0.00878068	Gene Expression	ENSG00000134871
CD74hi_HLADRB1hi_arterial_pericyte	ICAM1	0.000780036	0.419837	0.651367	0.188308	0.00880613	Gene Expression	ENSG00000090339
CD74hi_HLADRB1hi_arterial_pericyte	IRF1	0.00078314	0.404898	0.60866	0.201137	0.00880613	Gene Expression	ENSG00000125347
CD74hi_HLADRB1hi_arterial_pericyte	TYMP	0.000796348	0.282674	0.431111	0.134237	0.00882226	Gene Expression	ENSG00000025708
CD74hi_HLADRB1hi_arterial_pericyte	COL3A1	0.000874089	0.446156	0.720251	0.17206	0.00931942	Gene Expression	ENSG00000168542
CD74hi_HLADRB1hi_arterial_pericyte	FILIP1L	0.000929897	0.342458	NA	NA	0.00958219	Gene Expression	ENSG00000168386
CD74hi_HLADRB1hi_arterial_pericyte	CLDN5	0.00103995	-0.811229	-0.327148	-1.29531	0.0101241	Gene Expression	ENSG00000184113
CD74hi_HLADRB1hi_arterial_pericyte	AQP1	0.00114569	0.289124	0.567848	0.010401	0.010776	Gene Expression	ENSG00000240583
CD74hi_HLADRB1hi_arterial_pericyte	PLPP3	0.0012146	0.289483	0.467098	0.111868	0.0111814	Gene Expression	ENSG00000162407
CD74hi_HLADRB1hi_arterial_pericyte	PSMB9	0.00127356	0.318203	0.498383	0.138023	0.0114357	Gene Expression	ENSG00000240065
CD74hi_HLADRB1hi_arterial_pericyte	CAV1	0.00160499	-0.336404	-0.162034	-0.510773	0.012952	Gene Expression	ENSG00000105974
CD74hi_HLADRB1hi_arterial_pericyte	PLVAP	0.00162263	-0.315112	-0.147223	-0.483	0.013057	Gene Expression	ENSG00000130300
CD74hi_HLADRB1hi_arterial_pericyte	DLC1	0.00163916	0.281032	0.464398	0.0976659	0.0131102	Gene Expression	ENSG00000164741
CD74hi_HLADRB1hi_arterial_pericyte	BAG3	0.00166382	0.313917	0.531325	0.0965097	0.0131581	Gene Expression	ENSG00000151929
CD74hi_HLADRB1hi_arterial_pericyte	MINOS1	0.00188709	0.263871	0.406603	0.121139	0.0140659	Gene Expression	ENSG00000173436
CD74hi_HLADRB1hi_arterial_pericyte	SYNE2	0.00254759	-0.297211	-0.132455	-0.461968	0.0164431	Gene Expression	ENSG00000054654
CD74hi_HLADRB1hi_arterial_pericyte	SOD3	0.00337854	0.28256	0.479254	0.0858656	0.0194519	Gene Expression	ENSG00000109610
CD74hi_HLADRB1hi_arterial_pericyte	CTSC	0.00338215	0.362681	0.584335	0.141027	0.0194565	Gene Expression	ENSG00000109861
CD74hi_HLADRB1hi_arterial_pericyte	MTUS1	0.00348362	-0.285374	-0.123223	-0.447524	0.0197963	Gene Expression	ENSG00000129422
CD74hi_HLADRB1hi_arterial_pericyte	HLA-E	0.00401224	-0.337716	-0.141413	-0.534018	0.0212799	Gene Expression	ENSG00000204592
CD74hi_HLADRB1hi_arterial_pericyte	MYADM	0.00423364	0.290341	0.476406	0.104276	0.0220162	Gene Expression	ENSG00000179820
CD74hi_HLADRB1hi_arterial_pericyte	CAVIN2	0.00458001	-0.421184	-0.180444	-0.661925	0.0229329	Gene Expression	ENSG00000168497
CD74hi_HLADRB1hi_arterial_pericyte	DUSP6	0.00472993	-0.281615	-0.120165	-0.443064	0.0232538	Gene Expression	ENSG00000139318
CD74hi_HLADRB1hi_arterial_pericyte	FLT1	0.00492063	-0.31878	-0.123233	-0.514326	0.0237865	Gene Expression	ENSG00000102755
CD74hi_HLADRB1hi_arterial_pericyte	ADAMDEC1	0.00607356	0.462779	0.912484	0.0130741	0.0265627	Gene Expression	ENSG00000134028
CD74hi_HLADRB1hi_arterial_pericyte	CCL2	0.00834665	0.338353	0.598839	0.0778675	0.0317209	Gene Expression	ENSG00000108691
CD74hi_HLADRB1hi_arterial_pericyte	IGFBP2	0.00940694	-0.272179	-0.0720066	-0.472351	0.0342027	Gene Expression	ENSG00000115457
CD74hi_HLADRB1hi_arterial_pericyte	RPS29	0.0099296	-0.32029	-0.0417242	-0.598855	0.0354439	Gene Expression	ENSG00000213741
CD74hi_HLADRB1hi_arterial_pericyte	SPARC	0.0111298	0.327112	0.556339	0.0978858	0.0379122	Gene Expression	ENSG00000113140
CD74hi_HLADRB1hi_arterial_pericyte	IFITM1	0.0113107	-0.444816	-0.13949	-0.750141	0.0382174	Gene Expression	ENSG00000185885
CD74hi_HLADRB1hi_arterial_pericyte	CFH	0.0142657	0.277955	0.459676	0.0962344	0.0434351	Gene Expression	ENSG00000000971
CD74hi_HLADRB1hi_arterial_pericyte	HYAL2	0.0142497	0.268622	0.455722	0.081521	0.0434351	Gene Expression	ENSG00000068001
CD74hi_HLADRB1hi_arterial_pericyte	JUN	0.0178633	-0.412334	-0.0564201	-0.768248	0.0494719	Gene Expression	ENSG00000177606
CD74hi_HLADRB1hi_venous_pericyte	FABP4	1.21436e-14	18.234	33.9779	2.49014	1.09414e-11	Gene Expression	ENSG00000170323
CD74hi_HLADRB1hi_venous_pericyte	FXR2	2.64429e-13	0.656844	2.86982	-1.55614	2.11778e-10	Gene Expression	ENSG00000129245
CD74hi_HLADRB1hi_venous_pericyte	ACP2	5.01106e-11	-2.2844	-0.958582	-3.61022	3.00997e-08	Gene Expression	ENSG00000134575
CD74hi_HLADRB1hi_venous_pericyte	VCPKMT	5.7137e-11	-4.40755	10.3771	-19.1922	3.16803e-08	Gene Expression	ENSG00000100483
CD74hi_HLADRB1hi_venous_pericyte	FAM136A	5.55143e-10	-1.31226	0.819088	-3.44361	2.66765e-07	Gene Expression	ENSG00000035141
CD74hi_HLADRB1hi_venous_pericyte	DUBR	2.20893e-08	-5.17382	11.136	-21.4837	8.84553e-06	Gene Expression	ENSG00000243701
CD74hi_HLADRB1hi_venous_pericyte	ZNF134	3.26533e-08	-0.967159	1.00535	-2.93967	1.23876e-05	Gene Expression	ENSG00000213762
CD74hi_HLADRB1hi_venous_pericyte	B4GALT2	4.73475e-08	-2.76341	5.22614	-10.753	1.7064e-05	Gene Expression	ENSG00000117411
CD74hi_HLADRB1hi_venous_pericyte	FAM135A	5.76527e-08	0.829533	2.48123	-0.822162	1.88891e-05	Gene Expression	ENSG00000082269
CD74hi_HLADRB1hi_venous_pericyte	LONP1	1.39931e-07	-0.513506	1.11822	-2.14523	3.73564e-05	Gene Expression	ENSG00000196365
CD74hi_HLADRB1hi_venous_pericyte	ARSA	2.61729e-07	0.934756	2.2474	-0.37789	6.50531e-05	Gene Expression	ENSG00000100299
CD74hi_HLADRB1hi_venous_pericyte	SLC10A3	3.23926e-07	-0.423672	0.733377	-1.58072	7.1627e-05	Gene Expression	ENSG00000126903
CD74hi_HLADRB1hi_venous_pericyte	ST3GAL4	6.35547e-07	0.354295	1.22091	-0.512324	0.000120553	Gene Expression	ENSG00000110080
CD74hi_HLADRB1hi_venous_pericyte	HEPH	8.74661e-07	-1.66239	0.373148	-3.69794	0.000146618	Gene Expression	ENSG00000089472
CD74hi_HLADRB1hi_venous_pericyte	PTPMT1	1.85386e-06	-0.39134	1.01892	-1.8016	0.000272707	Gene Expression	ENSG00000110536
CD74hi_HLADRB1hi_venous_pericyte	FAS	3.59335e-06	0.401322	0.904013	-0.10137	0.000470925	Gene Expression	ENSG00000026103
CD74hi_HLADRB1hi_venous_pericyte	CLSTN3	4.82853e-06	-0.359784	0.545647	-1.26522	0.000570558	Gene Expression	ENSG00000139182
CD74hi_HLADRB1hi_venous_pericyte	MOB3A	4.81996e-06	-0.796788	0.541411	-2.13499	0.000570558	Gene Expression	ENSG00000172081
CD74hi_HLADRB1hi_venous_pericyte	P2RX4	6.3639e-06	-1.44712	1.11058	-4.00481	0.000728111	Gene Expression	ENSG00000135124
CD74hi_HLADRB1hi_venous_pericyte	STYX	7.02184e-06	0.274216	1.05726	-0.508826	0.000790835	Gene Expression	ENSG00000198252
CD74hi_HLADRB1hi_venous_pericyte	GAREM2	7.93343e-06	-1.96131	1.3264	-5.24902	0.000866427	Gene Expression	ENSG00000157833
CD74hi_HLADRB1hi_venous_pericyte	CBX1	8.60299e-06	0.351137	1.76889	-1.06662	0.000885862	Gene Expression	ENSG00000108468
CD74hi_HLADRB1hi_venous_pericyte	IFT74	8.55877e-06	-1.68718	1.36677	-4.74112	0.000885862	Gene Expression	ENSG00000096872
CD74hi_HLADRB1hi_venous_pericyte	CAPN5	8.8754e-06	-0.751894	2.09723	-3.60102	0.000890111	Gene Expression	ENSG00000149260
CD74hi_HLADRB1hi_venous_pericyte	WASHC3	1.0345e-05	-1.67137	-0.857566	-2.48517	0.00100766	Gene Expression	ENSG00000120860
CD74hi_HLADRB1hi_venous_pericyte	MZT2A	1.14021e-05	-0.513071	1.08622	-2.11236	0.0010814	Gene Expression	ENSG00000173272
CD74hi_HLADRB1hi_venous_pericyte	MAGEF1	1.28013e-05	-0.281669	0.772137	-1.33547	0.00117847	Gene Expression	ENSG00000177383
CD74hi_HLADRB1hi_venous_pericyte	MKNK1	1.29161e-05	-1.28878	1.64891	-4.22647	0.00117847	Gene Expression	ENSG00000079277
CD74hi_HLADRB1hi_venous_pericyte	SMIM4	1.36269e-05	-3.86545	-0.473924	-7.25698	0.00122778	Gene Expression	ENSG00000168273
CD74hi_HLADRB1hi_venous_pericyte	AHRR	2.055e-05	0.756402	3.72644	-2.21364	0.00174264	Gene Expression	ENSG00000063438
CD74hi_HLADRB1hi_venous_pericyte	MRPS35	2.04235e-05	-0.297532	0.57128	-1.16634	0.00174264	Gene Expression	ENSG00000061794
CD74hi_HLADRB1hi_venous_pericyte	SPRYD7	3.21761e-05	-2.36503	-1.07479	-3.65527	0.00249382	Gene Expression	ENSG00000123178
CD74hi_HLADRB1hi_venous_pericyte	BCL2	3.58396e-05	-2.36342	0.133988	-4.86084	0.00269096	Gene Expression	ENSG00000171791
CD74hi_HLADRB1hi_venous_pericyte	BRF1	4.25405e-05	-1.24516	0.280865	-2.77118	0.00306632	Gene Expression	ENSG00000185024
CD74hi_HLADRB1hi_venous_pericyte	ERCC3	4.96291e-05	-1.18993	2.65167	-5.03154	0.00343408	Gene Expression	ENSG00000163161
CD74hi_HLADRB1hi_venous_pericyte	RC3H1	5.00247e-05	-0.303624	1.28013	-1.88738	0.00343408	Gene Expression	ENSG00000135870
CD74hi_HLADRB1hi_venous_pericyte	BTF3	6.8976e-05	-0.723361	-0.210965	-1.23576	0.00439981	Gene Expression	ENSG00000145741
CD74hi_HLADRB1hi_venous_pericyte	ATF6B	9.76879e-05	0.603297	1.41611	-0.209517	0.00586779	Gene Expression	ENSG00000213676
CD74hi_HLADRB1hi_venous_pericyte	TOM1	0.000105901	1.24731	5.43301	-2.93839	0.00630855	Gene Expression	ENSG00000100284
CD74hi_HLADRB1hi_venous_pericyte	PIEZO1	0.000120487	-2.26678	-0.494731	-4.03882	0.00689262	Gene Expression	ENSG00000103335
CD74hi_HLADRB1hi_venous_pericyte	ELK1	0.000127824	-0.589034	0.702616	-1.88068	0.00714231	Gene Expression	ENSG00000126767
CD74hi_HLADRB1hi_venous_pericyte	ZNF431	0.000133546	-0.47674	-0.0792287	-0.874251	0.00740461	Gene Expression	ENSG00000196705
CD74hi_HLADRB1hi_venous_pericyte	ZNF576	0.000135795	-0.407336	0.624706	-1.43938	0.00747184	Gene Expression	ENSG00000124444
CD74hi_HLADRB1hi_venous_pericyte	ATP11A	0.000147837	0.411717	1.4069	-0.583471	0.00807281	Gene Expression	ENSG00000068650
CD74hi_HLADRB1hi_venous_pericyte	GLIS2	0.000157465	-0.64856	0.00277467	-1.29989	0.00847023	Gene Expression	ENSG00000126603
CD74hi_HLADRB1hi_venous_pericyte	DCAF11	0.000193369	0.336103	1.16564	-0.493438	0.0100274	Gene Expression	ENSG00000100897
CD74hi_HLADRB1hi_venous_pericyte	TRMT61A	0.000226933	0.370061	1.37834	-0.638215	0.011273	Gene Expression	ENSG00000166166
CD74hi_HLADRB1hi_venous_pericyte	HNRNPUL2	0.000307953	0.768248	2.28911	-0.752617	0.0146035	Gene Expression	ENSG00000214753
CD74hi_HLADRB1hi_venous_pericyte	P4HA2	0.000339183	-1.04045	1.60279	-3.68369	0.015672	Gene Expression	ENSG00000072682
CD74hi_HLADRB1hi_venous_pericyte	SSBP4	0.000350811	0.292395	0.811994	-0.227204	0.0159412	Gene Expression	ENSG00000130511
CD74hi_HLADRB1hi_venous_pericyte	RAB10	0.000405442	-0.484951	0.26025	-1.23015	0.0173954	Gene Expression	ENSG00000084733
CD74hi_HLADRB1hi_venous_pericyte	PRR5	0.000414129	0.51272	2.18116	-1.15572	0.0175591	Gene Expression	ENSG00000186654
CD74hi_HLADRB1hi_venous_pericyte	HCFC2	0.000464817	-0.283572	0.198719	-0.765862	0.0188701	Gene Expression	ENSG00000111727
CD74hi_HLADRB1hi_venous_pericyte	RTL8B	0.000468611	-0.902225	1.84335	-3.6478	0.0188701	Gene Expression	ENSG00000212747
CD74hi_HLADRB1hi_venous_pericyte	HNRNPH2	0.000541466	-1.08289	-0.313642	-1.85214	0.0213273	Gene Expression	ENSG00000126945
CD74hi_HLADRB1hi_venous_pericyte	PCNA	0.00055043	-0.370187	0.641165	-1.38154	0.0213408	Gene Expression	ENSG00000132646
CD74hi_HLADRB1hi_venous_pericyte	PPFIA1	0.000555774	-0.98666	0.481231	-2.45455	0.0214226	Gene Expression	ENSG00000131626
CD74hi_HLADRB1hi_venous_pericyte	RHOU	0.00056018	0.295148	2.69689	-2.10659	0.0214775	Gene Expression	ENSG00000116574
CD74hi_HLADRB1hi_venous_pericyte	SMAD9	0.000571433	-1.09472	-0.203042	-1.9864	0.0216784	Gene Expression	ENSG00000120693
CD74hi_HLADRB1hi_venous_pericyte	TMEM128	0.000602712	-2.66725	-1.00102	-4.33348	0.0223936	Gene Expression	ENSG00000132406
CD74hi_HLADRB1hi_venous_pericyte	TFDP1	0.000629852	-2.12121	-0.771553	-3.47088	0.0231631	Gene Expression	ENSG00000198176
CD74hi_HLADRB1hi_venous_pericyte	VGLL3	0.000657577	1.11482	6.21474	-3.9851	0.0239384	Gene Expression	ENSG00000206538
CD74hi_HLADRB1hi_venous_pericyte	MEAF6	0.000685864	-0.643112	0.648838	-1.93506	0.0243693	Gene Expression	ENSG00000163875
CD74hi_HLADRB1hi_venous_pericyte	PHGR1	0.000681633	-0.944245	0.186687	-2.07518	0.0243693	Gene Expression	ENSG00000233041
CD74hi_HLADRB1hi_venous_pericyte	RFX1	0.000679024	-0.478899	1.27595	-2.23375	0.0243693	Gene Expression	ENSG00000132005
CD74hi_HLADRB1hi_venous_pericyte	FAM162A	0.000692076	-0.863248	0.024929	-1.75142	0.0244491	Gene Expression	ENSG00000114023
CD74hi_HLADRB1hi_venous_pericyte	MMAB	0.000719348	-0.678254	0.821139	-2.17765	0.0249092	Gene Expression	ENSG00000139428
CD74hi_HLADRB1hi_venous_pericyte	RPE	0.000737176	-0.306259	0.688812	-1.30133	0.0253027	Gene Expression	ENSG00000197713
CD74hi_HLADRB1hi_venous_pericyte	PHC3	0.000751654	-0.382733	0.949152	-1.71462	0.0255562	Gene Expression	ENSG00000173889
CD74hi_HLADRB1hi_venous_pericyte	ZNF254	0.000837676	-0.340467	0.862565	-1.5435	0.0276971	Gene Expression	ENSG00000213096
CD74hi_HLADRB1hi_venous_pericyte	TTC39B	0.000887652	0.398868	1.19081	-0.393069	0.0291192	Gene Expression	ENSG00000155158
CD74hi_HLADRB1hi_venous_pericyte	WIPF1	0.000923583	0.268373	0.634355	-0.0976086	0.0298528	Gene Expression	ENSG00000115935
CD74hi_HLADRB1hi_venous_pericyte	XRCC1	0.00092148	-0.314582	0.807479	-1.43664	0.0298528	Gene Expression	ENSG00000073050
CD74hi_HLADRB1hi_venous_pericyte	NAXE	0.00097087	-1.42941	-0.436985	-2.42183	0.0312412	Gene Expression	ENSG00000163382
CD74hi_HLADRB1hi_venous_pericyte	KRBOX4	0.001011	-0.381783	1.1892	-1.95277	0.0319619	Gene Expression	ENSG00000147121
CD74hi_HLADRB1hi_venous_pericyte	LY96	0.00123835	-0.498136	-0.185199	-0.811073	0.0368845	Gene Expression	ENSG00000154589
CD74hi_HLADRB1hi_venous_pericyte	TMBIM6	0.00125112	-1.04584	0.862095	-2.95378	0.0369937	Gene Expression	ENSG00000139644
CD74hi_HLADRB1hi_venous_pericyte	F3	0.00127902	0.383624	1.2519	-0.484648	0.0370247	Gene Expression	ENSG00000117525
CD74hi_HLADRB1hi_venous_pericyte	SEC31A	0.0012751	0.796161	1.66412	-0.0718006	0.0370247	Gene Expression	ENSG00000138674
CD74hi_HLADRB1hi_venous_pericyte	AKAP10	0.00142042	0.405306	1.35743	-0.546818	0.0403087	Gene Expression	ENSG00000108599
CD74hi_HLADRB1hi_venous_pericyte	TMCC3	0.00147694	27.6462	45.6873	9.60518	0.0417481	Gene Expression	ENSG00000057704
CD74hi_HLADRB1hi_venous_pericyte	ATP6V1A	0.00154242	0.675258	1.99893	-0.648417	0.0429104	Gene Expression	ENSG00000114573
CD74hi_HLADRB1hi_venous_pericyte	CDC73	0.00155266	-0.317191	0.600546	-1.23493	0.0429104	Gene Expression	ENSG00000134371
CD74hi_HLADRB1hi_venous_pericyte	KIRREL1	0.00155688	0.298855	0.754456	-0.156746	0.0429104	Gene Expression	ENSG00000183853
CD74hi_HLADRB1hi_venous_pericyte	AAMDC	0.00160225	-1.19858	-0.286137	-2.11102	0.0439127	Gene Expression	ENSG00000087884
CD74hi_HLADRB1hi_venous_pericyte	AGPAT3	0.00164178	-1.2616	-0.645465	-1.87773	0.0445582	Gene Expression	ENSG00000160216
CD74hi_HLADRB1hi_venous_pericyte	TIMM22	0.00164435	-0.616214	1.04426	-2.27668	0.0445582	Gene Expression	ENSG00000177370
CD74hi_HLADRB1hi_venous_pericyte	ITFG1	0.00174026	-0.950213	-0.363428	-1.537	0.046287	Gene Expression	ENSG00000129636
CD74hi_HLADRB1hi_venous_pericyte	NDUFB10	0.00182604	-0.816726	0.55101	-2.18446	0.0476298	Gene Expression	ENSG00000140990
CD74hi_HLADRB1hi_venous_pericyte	PACSIN2	0.00184257	0.87984	2.06819	-0.308514	0.0477743	Gene Expression	ENSG00000100266
CD74hi_HLADRB1hi_venous_pericyte	BLOC1S4	0.00186288	-1.90804	0.473979	-4.29007	0.0481278	Gene Expression	ENSG00000186222
CD8_CTLA4hi_TIGIThi_T	ATP5F1E	2.25628e-05	-0.632182	-0.352269	-0.912094	0.0338764	Gene Expression	ENSG00000124172
CD8_CTLA4hi_TIGIThi_T	BZW2	3.99476e-05	-0.35177	0.147661	-0.851201	0.0338764	Gene Expression	ENSG00000136261
CD8_CTLA4hi_TIGIThi_T	NDUFB2	7.19488e-05	-0.328386	-0.143651	-0.513121	0.0338764	Gene Expression	ENSG00000090266
CD8_CTLA4hi_TIGIThi_T	SMDT1	5.07909e-05	-0.504725	-0.191504	-0.817947	0.0338764	Gene Expression	ENSG00000183172
CD8_CTLA4hi_TIGIThi_T	SNRPF	0.000102137	-0.521221	-0.189725	-0.852717	0.0351693	Gene Expression	ENSG00000139343
CD8_cycling_T	COA5	3.54912e-05	-0.351995	0.224807	-0.928796	0.0487887	Gene Expression	ENSG00000183513
CD8_EGR1hi_T	IER5	2.47942e-05	0.287499	0.40853	0.166469	0.039167	Gene Expression	ENSG00000162783
CD8_EGR1hi_T	CXCR4	0.000126743	0.443583	0.683852	0.203314	0.041445	Gene Expression	ENSG00000121966
CD8_EGR1hi_T	SOCS1	0.000121853	0.284924	0.424126	0.145721	0.041445	Gene Expression	ENSG00000185338
CD8_EGR1hi_T	CD3D	0.000193049	-0.269734	-0.13977	-0.399697	0.0438489	Gene Expression	ENSG00000167286
CD8_EGR1hi_T	RPS4X	0.000251468	-0.310067	-0.17349	-0.446644	0.0438489	Gene Expression	ENSG00000198034
CD8_GZMKhi_T	RPS18	1.74165e-08	-0.283002	-0.0797521	-0.486253	4.1817e-05	Gene Expression	ENSG00000231500
CD8_GZMKhi_T	RPS29	1.38471e-06	-0.569096	-0.250724	-0.887468	0.00110823	Gene Expression	ENSG00000213741
CD8_GZMKhi_T	RPL3	8.69397e-06	-0.325667	-0.157423	-0.49391	0.00298203	Gene Expression	ENSG00000100316
CD8_GZMKhi_T	DUSP4	0.000213476	0.263544	0.377432	0.149657	0.0270021	Gene Expression	ENSG00000120875
CD8_GZMKhi_T	RPS11	0.000287536	-0.291802	-0.140916	-0.442688	0.0311114	Gene Expression	ENSG00000142534
CD8_GZMKhi_T	RPL38	0.00042395	-0.349298	-0.14798	-0.550615	0.0363537	Gene Expression	ENSG00000172809
CD8_GZMKhi_T	RPL23	0.000580567	-0.288451	-0.13934	-0.437562	0.0373239	Gene Expression	ENSG00000125691
CD8_GZMKhi_T	RPL13A	0.000749096	-0.392811	-0.134114	-0.651509	0.0377209	Gene Expression	ENSG00000142541
CD8_GZMKhi_T	RPS28	0.000754104	-0.290484	-0.0935264	-0.487442	0.0377209	Gene Expression	ENSG00000233927
CD8_GZMKhi_T	AC020916.1	0.0010344	0.35297	0.544518	0.161422	0.046883	Gene Expression	ENSG00000267519
CD8_GZMKhi_T	RPL37A	0.00117323	-0.374942	-0.14069	-0.609195	0.046883	Gene Expression	ENSG00000197756
CD8_GZMKhi_T	RPS20	0.00109634	-0.431678	-0.188446	-0.674909	0.046883	Gene Expression	ENSG00000008988
CD8_GZMKint_T	ZEB2	2.9118e-06	0.326291	0.454844	0.197739	0.00697084	Gene Expression	ENSG00000169554
CD8_GZMKint_T	GAPDH	7.92541e-06	-0.410145	-0.236433	-0.583857	0.00948672	Gene Expression	ENSG00000111640
CD8_GZMKint_T	HLA-DPA1	4.00644e-05	0.27255	0.388494	0.156606	0.022858	Gene Expression	ENSG00000231389
CD8_GZMKint_T	MT-ND4L	7.31687e-05	-0.352474	-0.180737	-0.524212	0.022858	Gene Expression	ENSG00000212907
CD8_GZMKint_T	RPL37A	9.42853e-05	-0.332702	-0.165589	-0.499815	0.022858	Gene Expression	ENSG00000197756
CD8_GZMKint_T	SRGN	5.02426e-05	0.314867	0.452163	0.177572	0.022858	Gene Expression	ENSG00000122862
CD8_GZMKint_T	RPL37	0.000126034	-0.268382	-0.0584632	-0.4783	0.0232096	Gene Expression	ENSG00000145592
CD8_GZMKint_T	HOPX	0.000181929	-0.288433	-0.114077	-0.462788	0.0287223	Gene Expression	ENSG00000171476
CD8_GZMKint_T	CD7	0.000471502	-0.36889	-0.179214	-0.558565	0.0470323	Gene Expression	ENSG00000173762
CD8_GZMKint_T	CD74	0.000703417	0.293872	0.439559	0.148185	0.0483643	Gene Expression	ENSG00000019582
CD8_GZMKint_T	RPL21	0.000654214	-0.301043	-0.105504	-0.496582	0.0483643	Gene Expression	ENSG00000122026
CD8_GZMKint_T	RPS20	0.000575873	-0.42855	-0.199642	-0.657457	0.0483643	Gene Expression	ENSG00000008988
CD8_GZMKint_T	XIST	0.000626742	0.289041	0.441784	0.136297	0.0483643	Gene Expression	ENSG00000229807
CD8_GZMKint_T	RPL27A	0.000761381	-0.303689	-0.0868822	-0.520495	0.0492634	Gene Expression	ENSG00000166441
CD8_IL17Apos_IL26pos_IL23Rpos_T	RPS28	9.62909e-07	-0.40209	-0.154732	-0.649449	0.00268652	Gene Expression	ENSG00000233927
CD8_IL17Apos_IL26pos_IL23Rpos_T	ELF1	4.78774e-05	0.390421	0.57907	0.201771	0.0350468	Gene Expression	ENSG00000120690
CD8_IL7Rhi_T	RPL23	2.57726e-06	-0.331963	-0.18283	-0.481096	0.00184016	Gene Expression	ENSG00000125691
CD8_IL7Rhi_T	ACTB	1.31032e-05	-0.471108	-0.283034	-0.659181	0.00460751	Gene Expression	ENSG00000075624
CD8_IL7Rhi_T	ATP5F1E	1.24263e-05	-0.327388	-0.194585	-0.460191	0.00460751	Gene Expression	ENSG00000124172
CD8_IL7Rhi_T	MYADM	1.78529e-05	0.296141	0.419601	0.17268	0.00460751	Gene Expression	ENSG00000179820
CD8_IL7Rhi_T	RPS27A	1.93593e-05	-0.354281	0.202479	-0.911042	0.00460751	Gene Expression	ENSG00000143947
CD8_IL7Rhi_T	SH3BGRL3	1.08278e-05	-0.362509	-0.217795	-0.507224	0.00460751	Gene Expression	ENSG00000142669
CD8_IL7Rhi_T	RPL27A	3.10125e-05	-0.409761	-0.144053	-0.67547	0.00522534	Gene Expression	ENSG00000166441
CD8_IL7Rhi_T	RPLP0	2.4463e-05	-0.281121	-0.154202	-0.40804	0.00522534	Gene Expression	ENSG00000089157
CD8_IL7Rhi_T	NEAT1	6.29614e-05	0.341459	0.493595	0.189324	0.00678911	Gene Expression	ENSG00000245532
CD8_IL7Rhi_T	RPL5	5.50552e-05	-0.28047	-0.112982	-0.447958	0.00678911	Gene Expression	ENSG00000122406
CD8_IL7Rhi_T	RPS29	6.68222e-05	-0.529431	-0.22818	-0.830682	0.00678911	Gene Expression	ENSG00000213741
CD8_IL7Rhi_T	RPS6	6.97294e-05	-0.283205	-0.0401849	-0.526225	0.00678911	Gene Expression	ENSG00000137154
CD8_IL7Rhi_T	TMSB4X	6.60396e-05	-0.323629	-0.169674	-0.477584	0.00678911	Gene Expression	ENSG00000205542
CD8_IL7Rhi_T	KLF6	8.50946e-05	0.427336	0.621038	0.233633	0.00759469	Gene Expression	ENSG00000067082
CD8_IL7Rhi_T	RPL38	9.00904e-05	-0.370178	-0.164154	-0.576202	0.00763268	Gene Expression	ENSG00000172809
CD8_IL7Rhi_T	AC020916.1	0.00010281	0.266856	0.3975	0.136212	0.00786063	Gene Expression	ENSG00000267519
CD8_IL7Rhi_T	RPL37	0.000100319	-0.349619	-0.146723	-0.552515	0.00786063	Gene Expression	ENSG00000145592
CD8_IL7Rhi_T	RPL37A	0.000138008	-0.44188	-0.18045	-0.70331	0.00917288	Gene Expression	ENSG00000197756
CD8_IL7Rhi_T	IRF1	0.000160322	0.323491	0.469558	0.177424	0.00981173	Gene Expression	ENSG00000125347
CD8_IL7Rhi_T	IL32	0.000180215	-0.316485	-0.155312	-0.477658	0.0104832	Gene Expression	ENSG00000008517
CD8_IL7Rhi_T	RPLP1	0.000185976	-0.331319	-0.179477	-0.48316	0.0104832	Gene Expression	ENSG00000137818
CD8_IL7Rhi_T	RPL13A	0.000206585	-0.344016	-0.111891	-0.576141	0.0109364	Gene Expression	ENSG00000142541
CD8_IL7Rhi_T	CD52	0.000253279	-0.30984	-0.167104	-0.452577	0.0123301	Gene Expression	ENSG00000169442
CD8_IL7Rhi_T	RPL31	0.000267986	-0.267941	-0.137767	-0.398116	0.0127561	Gene Expression	ENSG00000071082
CD8_IL7Rhi_T	RPS20	0.000325922	-0.377896	-0.189856	-0.565935	0.0133069	Gene Expression	ENSG00000008988
CD8_IL7Rhi_T	RPS18	0.000366258	-0.487649	0.0130771	-0.988375	0.0145282	Gene Expression	ENSG00000231500
CD8_IL7Rhi_T	TPT1	0.000393445	-0.342867	-0.040589	-0.645145	0.0148039	Gene Expression	ENSG00000133112
CD8_IL7Rhi_T	RPS8	0.000598134	-0.354902	-0.123683	-0.58612	0.0191224	Gene Expression	ENSG00000142937
CD8_IL7Rhi_T	KLF2	0.00122889	0.424747	0.660878	0.188616	0.0302561	Gene Expression	ENSG00000127528
CD8_IL7Rhi_T	DUSP1	0.00156278	0.395615	0.634874	0.156355	0.0338128	Gene Expression	ENSG00000120129
CD8_TNFhi_IFNGhi_IL2pos_T	RPL31	1.65792e-05	-0.532036	-0.297706	-0.766365	0.0200797	Gene Expression	ENSG00000071082
CD8_TNFhi_IFNGhi_IL2pos_T	RPS20	1.81552e-05	-0.627918	0.0119161	-1.26775	0.0200797	Gene Expression	ENSG00000008988
Cycling_MNP	GGCT	2.00666e-06	0.923409	1.29192	0.554895	0.00555745	Gene Expression	ENSG00000006625
Cycling_MNP	ABRACL	2.2833e-05	0.627545	0.916807	0.338284	0.018996	Gene Expression	ENSG00000146386
Cycling_MNP	CMC2	4.39885e-05	0.419787	0.768881	0.0706931	0.018996	Gene Expression	ENSG00000103121
Cycling_MNP	COA4	5.34212e-05	0.390859	0.687374	0.0943438	0.018996	Gene Expression	ENSG00000181924
Cycling_MNP	PHGR1	4.02161e-05	-0.406142	0.0968389	-0.909123	0.018996	Gene Expression	ENSG00000233041
Cycling_MNP	PSMD13	7.56998e-05	0.516602	0.849735	0.18347	0.0218884	Gene Expression	ENSG00000185627
Cycling_MNP	PSMB8	8.88355e-05	0.480006	0.833838	0.126175	0.0234314	Gene Expression	ENSG00000204264
Cycling_MNP	ATP5F1B	0.000147239	0.667857	1.02454	0.311177	0.029127	Gene Expression	ENSG00000110955
Cycling_MNP	CAPZB	0.000144784	0.777129	1.25267	0.30159	0.029127	Gene Expression	ENSG00000077549
Cycling_MNP	CCT4	0.000127564	0.540487	0.917079	0.163895	0.029127	Gene Expression	ENSG00000115484
Cycling_MNP	NUDT3	0.000139521	-0.605412	0.266213	-1.47704	0.029127	Gene Expression	ENSG00000272325
Cycling_MNP	PUM3	0.000130508	-0.365736	0.0827196	-0.814192	0.029127	Gene Expression	ENSG00000080608
Cycling_MNP	AKR7A2	0.000178503	0.657437	1.03138	0.283497	0.0329239	Gene Expression	ENSG00000053371
Cycling_MNP	BRK1	0.000184264	0.55988	0.902345	0.217416	0.0329239	Gene Expression	ENSG00000254999
Cycling_MNP	COX5A	0.000178234	0.62018	0.96118	0.27918	0.0329239	Gene Expression	ENSG00000178741
Cycling_MNP	BRWD1	0.000201749	-0.472201	0.0446761	-0.989077	0.0349215	Gene Expression	ENSG00000185658
Cycling_MNP	PSMB2	0.000246175	0.544894	0.924525	0.165263	0.0378767	Gene Expression	ENSG00000126067
Cycling_MNP	COMMD1	0.000263993	0.537179	0.918961	0.155396	0.0395205	Gene Expression	ENSG00000173163
FCRL4pos_memory_B	PHGR1	1.22232e-06	-0.38406	-0.0170612	-0.751059	0.00436735	Gene Expression	ENSG00000233041
FCRL4pos_memory_B	JUNB	1.79478e-05	0.629618	0.966248	0.292988	0.0320637	Gene Expression	ENSG00000171223
FCRL4pos_memory_B	RPL31	3.03038e-05	-0.460214	-0.242488	-0.67794	0.0360919	Gene Expression	ENSG00000071082
gd_T	KLF6	3.03318e-06	0.456929	0.644819	0.26904	0.00820778	Gene Expression	ENSG00000067082
gd_T	RPL23	1.78382e-05	-0.520593	-0.275187	-0.766	0.0241351	Gene Expression	ENSG00000125691
gd_T	PHGR1	2.9015e-05	-0.349099	-0.0580584	-0.64014	0.0261715	Gene Expression	ENSG00000233041
gd_T	PTMA	4.0253e-05	-0.367679	-0.228523	-0.506835	0.0272312	Gene Expression	ENSG00000187514
gd_T	IRF1	8.35879e-05	0.337741	0.566475	0.109007	0.0323127	Gene Expression	ENSG00000125347
gd_T	RPL37A	0.000104336	-0.32842	-0.138523	-0.518317	0.0352918	Gene Expression	ENSG00000197756
Glia	ADIRF	1.45975e-09	-0.539117	-0.355924	-0.72231	2.14729e-06	Gene Expression	ENSG00000148671
Glia	CADM1	7.54308e-10	-0.34471	-0.207228	-0.482193	2.14729e-06	Gene Expression	ENSG00000182985
Glia	NNMT	2.3789e-08	0.518401	0.677254	0.359547	2.33291e-05	Gene Expression	ENSG00000166741
Glia	VAMP5	5.15385e-08	0.418119	0.547927	0.288312	3.79066e-05	Gene Expression	ENSG00000168899
Glia	SELENOP	9.54234e-08	-0.36372	-0.230142	-0.497299	4.38311e-05	Gene Expression	ENSG00000250722
Glia	RHOB	1.46246e-07	0.501714	0.677851	0.325577	5.37821e-05	Gene Expression	ENSG00000143878
Glia	LGALS3	2.87664e-07	-0.375477	-0.245985	-0.504969	8.73333e-05	Gene Expression	ENSG00000131981
Glia	SAT1	2.9685e-07	0.46067	0.629235	0.292105	8.73333e-05	Gene Expression	ENSG00000130066
Glia	CAPS	3.79496e-07	-0.357628	-0.0215314	-0.693724	0.000101498	Gene Expression	ENSG00000105519
Glia	PEBP1	4.5562e-07	-0.334808	-0.2204	-0.449216	0.000111703	Gene Expression	ENSG00000089220
Glia	TYMP	5.28297e-07	0.36036	0.559158	0.161562	0.000119558	Gene Expression	ENSG00000025708
Glia	CD74	8.08235e-07	0.821966	1.22665	0.417287	0.000148614	Gene Expression	ENSG00000019582
Glia	FGL2	9.24077e-07	-0.712349	-0.432992	-0.991705	0.00015992	Gene Expression	ENSG00000127951
Glia	DKK3	1.55536e-06	-0.328938	-0.208689	-0.449188	0.000254215	Gene Expression	ENSG00000050165
Glia	RGS16	2.32774e-06	0.286494	0.409993	0.162994	0.000360432	Gene Expression	ENSG00000143333
Glia	HLA-DRB1	4.40011e-06	0.636496	0.953852	0.31914	0.000616435	Gene Expression	ENSG00000196126
Glia	TIMP3	5.75451e-06	-0.355284	-0.216417	-0.494152	0.000736077	Gene Expression	ENSG00000100234
Glia	MATN2	6.333e-06	-0.436225	-0.266596	-0.605853	0.000738996	Gene Expression	ENSG00000132561
Glia	PLP1	1.16658e-05	-0.370577	-0.211679	-0.529475	0.00114403	Gene Expression	ENSG00000123560
Glia	HLA-DPB1	1.4569e-05	0.603255	0.947302	0.259208	0.00138264	Gene Expression	ENSG00000223865
Glia	CD9	1.59224e-05	-0.375385	-0.13824	-0.61253	0.00146386	Gene Expression	ENSG00000010278
Glia	GSN	1.81118e-05	-0.322644	-0.189443	-0.455845	0.0016147	Gene Expression	ENSG00000148180
Glia	HLA-DPA1	1.93417e-05	0.556035	0.841123	0.270946	0.00167363	Gene Expression	ENSG00000231389
Glia	HLA-DRA	2.04531e-05	0.611734	0.997503	0.225965	0.00171923	Gene Expression	ENSG00000204287
Glia	EPB41L2	3.28097e-05	-0.277943	-0.14413	-0.411757	0.00260882	Gene Expression	ENSG00000079819
Glia	CYR61	6.07062e-05	0.415841	0.604911	0.226771	0.00415132	Gene Expression	ENSG00000142871
Glia	IER3	6.20863e-05	0.341301	0.556876	0.125727	0.00415132	Gene Expression	ENSG00000137331
Glia	HLA-DQA1	0.000184371	0.592772	0.953867	0.231677	0.0090788	Gene Expression	ENSG00000196735
Glia	SPARCL1	0.000193436	-0.601288	-0.296022	-0.906555	0.00930093	Gene Expression	ENSG00000152583
Glia	WARS	0.000196009	0.332221	0.475182	0.18926	0.00930093	Gene Expression	ENSG00000140105
Glia	SPARC	0.000209201	-0.319331	-0.104808	-0.533853	0.0096167	Gene Expression	ENSG00000113140
Glia	TXNIP	0.000328579	-0.396608	-0.198094	-0.595123	0.012476	Gene Expression	ENSG00000265972
Glia	HLA-E	0.000336317	0.28652	0.426336	0.146704	0.0125246	Gene Expression	ENSG00000204592
Glia	BTG1	0.000347946	0.35639	0.539544	0.173236	0.0126258	Gene Expression	ENSG00000133639
Glia	DUSP1	0.000478924	0.391983	0.590814	0.193151	0.0152552	Gene Expression	ENSG00000120129
Glia	C1R	0.000779497	0.279581	0.43078	0.128382	0.0197697	Gene Expression	ENSG00000159403
Glia	IRF1	0.000773556	0.324418	0.50005	0.148786	0.0197697	Gene Expression	ENSG00000125347
Glia	ALDH1A1	0.000853226	-0.511171	-0.233566	-0.788776	0.021094	Gene Expression	ENSG00000165092
Glia	RPL27A	0.000891804	-0.281629	-0.125886	-0.437372	0.0215056	Gene Expression	ENSG00000166441
Glia	HLA-DMA	0.000927619	0.319437	0.480467	0.158408	0.0220085	Gene Expression	ENSG00000204257
Glia	HSPA1B	0.000958352	0.59365	0.908143	0.279158	0.022117	Gene Expression	ENSG00000204388
Glia	RPS18	0.000954125	-0.279254	-0.0952858	-0.463222	0.022117	Gene Expression	ENSG00000231500
Glia	FXYD1	0.00105719	-0.312306	-0.152311	-0.4723	0.022538	Gene Expression	ENSG00000266964
Glia	GBP1	0.00123121	0.402109	0.618509	0.18571	0.0253302	Gene Expression	ENSG00000117228
Glia	HLA-B	0.00159827	0.455655	0.731684	0.179626	0.0291187	Gene Expression	ENSG00000234745
Glia	COL1A2	0.00223215	-0.28062	-0.100827	-0.460413	0.033505	Gene Expression	ENSG00000164692
Glia	CALM2	0.00248481	-0.280995	-0.133783	-0.428208	0.0360153	Gene Expression	ENSG00000143933
Glia	CCL2	0.00260445	0.345513	0.620535	0.0704905	0.0373277	Gene Expression	ENSG00000108691
Glia	CLU	0.00308861	-0.333239	-0.0990053	-0.567472	0.0419152	Gene Expression	ENSG00000120885
IFN_resp_memory_B	SH3GLB1	1.44115e-07	-0.283162	0.250438	-0.816763	0.000435227	Gene Expression	ENSG00000097033
IFN_resp_memory_B	SPAG9	3.93566e-07	-0.402031	0.309083	-1.11315	0.000594285	Gene Expression	ENSG00000008294
IFN_resp_memory_B	UTP6	1.00939e-05	-0.368295	0.253116	-0.989707	0.00762091	Gene Expression	ENSG00000108651
IFN_resp_memory_B	MRPL4	6.15512e-05	0.330095	0.79691	-0.136721	0.037177	Gene Expression	ENSG00000105364
IFN_resp_memory_B	RPL37	0.000101732	4.00476	5.05812	2.95139	0.0451725	Gene Expression	ENSG00000145592
IgApos_IFN_resp_plasma	HLA-A	2.29304e-06	0.906659	1.3865	0.426815	0.00560878	Gene Expression	ENSG00000206503
IgApos_IFN_resp_plasma	PIM2	4.87337e-06	0.946091	1.32483	0.56735	0.00596013	Gene Expression	ENSG00000102096
IgApos_IFN_resp_plasma	NEAT1	1.17804e-05	0.585077	1.74563	-0.57548	0.0072037	Gene Expression	ENSG00000245532
IgApos_IFN_resp_plasma	CD74	4.62039e-05	0.69368	1.04386	0.343497	0.0117826	Gene Expression	ENSG00000019582
IgApos_IFN_resp_plasma	FBXW7	4.02815e-05	0.394743	0.671195	0.11829	0.0117826	Gene Expression	ENSG00000109670
IgApos_IFN_resp_plasma	RPL41	5.2988e-05	-0.543746	-0.231886	-0.855607	0.0117826	Gene Expression	ENSG00000229117
IgApos_IFN_resp_plasma	RPS28	3.113e-05	-0.651056	-0.31347	-0.988641	0.0117826	Gene Expression	ENSG00000233927
IgApos_IFN_resp_plasma	SNRNP70	4.28766e-05	0.525304	0.823697	0.22691	0.0117826	Gene Expression	ENSG00000104852
IgApos_IFN_resp_plasma	CYTOR	6.1932e-05	0.695792	1.08791	0.303674	0.0120667	Gene Expression	ENSG00000222041
IgApos_IFN_resp_plasma	PJA2	8.58871e-05	0.272262	0.485629	0.0588959	0.0123751	Gene Expression	ENSG00000198961
IgApos_IFN_resp_plasma	SOCS3	9.61268e-05	0.738815	1.14727	0.330356	0.0123751	Gene Expression	ENSG00000184557
IgApos_IFN_resp_plasma	STAT1	0.000106742	0.572545	0.959957	0.185132	0.0124329	Gene Expression	ENSG00000115415
IgApos_IFN_resp_plasma	BTG2	0.000199426	0.855727	1.34543	0.366026	0.0169457	Gene Expression	ENSG00000159388
IgApos_IFN_resp_plasma	RPL6	0.000164478	-0.330331	-0.0520602	-0.608601	0.0169457	Gene Expression	ENSG00000089009
IgApos_IFN_resp_plasma	RPS14	0.000174252	-0.623168	-0.236322	-1.01002	0.0169457	Gene Expression	ENSG00000164587
IgApos_IFN_resp_plasma	TYMP	0.000195415	0.271489	0.589745	-0.0467662	0.0169457	Gene Expression	ENSG00000025708
IgApos_IFN_resp_plasma	TAPBP	0.000284353	0.35371	0.595121	0.112299	0.0210766	Gene Expression	ENSG00000231925
IgApos_IFN_resp_plasma	IRF1	0.000311179	0.942186	1.4257	0.45867	0.0223866	Gene Expression	ENSG00000125347
IgApos_IFN_resp_plasma	MEF2D	0.000359507	0.480205	0.828724	0.131686	0.0237664	Gene Expression	ENSG00000116604
IgApos_IFN_resp_plasma	CCT4	0.000392802	-0.272492	0.0779648	-0.622949	0.0246358	Gene Expression	ENSG00000115484
IgApos_IFN_resp_plasma	LAMTOR4	0.000433928	-0.392314	-0.115114	-0.669515	0.0252712	Gene Expression	ENSG00000188186
IgApos_IFN_resp_plasma	GNG7	0.000571146	-0.284747	-0.0480964	-0.521398	0.0263589	Gene Expression	ENSG00000176533
IgApos_IFN_resp_plasma	SIAH2	0.000561339	0.341871	0.638227	0.045515	0.0263589	Gene Expression	ENSG00000181788
IgApos_IFN_resp_plasma	TIMP2	0.000598431	-0.26968	0.0324897	-0.57185	0.0268346	Gene Expression	ENSG00000035862
IgApos_IFN_resp_plasma	RSL24D1	0.000670529	-0.449894	-0.127582	-0.772206	0.0277985	Gene Expression	ENSG00000137876
IgApos_IFN_resp_plasma	AHNAK	0.000742065	0.433128	0.770058	0.0961975	0.0297556	Gene Expression	ENSG00000124942
IgApos_IFN_resp_plasma	AC016831.5	0.000810861	0.51088	0.826335	0.195426	0.031482	Gene Expression	ENSG00000271204
IgApos_IFN_resp_plasma	SRRM2	0.000863289	0.422743	0.708224	0.137262	0.0317888	Gene Expression	ENSG00000167978
IgApos_IFN_resp_plasma	NR4A1	0.000935108	0.383127	0.84878	-0.0825256	0.0322098	Gene Expression	ENSG00000123358
IgApos_IFN_resp_plasma	KLF6	0.00102027	0.876149	1.38562	0.366675	0.0331099	Gene Expression	ENSG00000067082
IgApos_IFN_resp_plasma	SQSTM1	0.00104857	0.301413	0.73001	-0.127183	0.0333091	Gene Expression	ENSG00000161011
IgApos_IFN_resp_plasma	GMFG	0.00117278	-0.275328	-0.0375725	-0.513085	0.0354926	Gene Expression	ENSG00000130755
IgApos_IFN_resp_plasma	TNFAIP2	0.00122	0.320683	0.670555	-0.029189	0.0363916	Gene Expression	ENSG00000185215
IgApos_IFN_resp_plasma	JCHAIN	0.00132799	-1.18233	-0.40908	-1.95557	0.0386697	Gene Expression	ENSG00000132465
IgApos_IFN_resp_plasma	ATM	0.00138082	0.520605	0.837051	0.204159	0.039735	Gene Expression	ENSG00000149311
IgApos_IFN_resp_plasma	NRDC	0.00157339	0.301525	0.59891	0.00414026	0.0415124	Gene Expression	ENSG00000078618
IgApos_IFN_resp_plasma	TPT1	0.00158903	-0.584568	-0.287211	-0.881925	0.0415124	Gene Expression	ENSG00000133112
IgApos_IFN_resp_plasma	TXNDC11	0.00158194	0.372302	0.649784	0.0948205	0.0415124	Gene Expression	ENSG00000153066
IgApos_IFN_resp_plasma	PNISR	0.00176617	0.492973	0.806106	0.17984	0.0419423	Gene Expression	ENSG00000132424
IgApos_IFN_resp_plasma	RPS25	0.00175075	-0.461201	-0.0698367	-0.852565	0.0419423	Gene Expression	ENSG00000118181
IgApos_IFN_resp_plasma	RPS27A	0.00178742	-0.55633	-0.113021	-0.99964	0.0420387	Gene Expression	ENSG00000143947
IgApos_IFN_resp_plasma	TMEM258	0.00187134	-0.766804	-0.31399	-1.21962	0.0427784	Gene Expression	ENSG00000134825
IgApos_IFN_resp_plasma	NDUFAF8	0.00205089	-0.392993	-0.0398381	-0.746147	0.0451935	Gene Expression	ENSG00000224877
IgApos_IFN_resp_plasma	XIST	0.00210372	1.1507	2.04819	0.253212	0.0454179	Gene Expression	ENSG00000229807
IgApos_IFN_resp_plasma	BIRC3	0.00242975	0.543722	0.896417	0.191026	0.0483337	Gene Expression	ENSG00000023445
IgApos_IFN_resp_plasma	TAGAP	0.00255314	0.330496	0.574877	0.0861152	0.0499599	Gene Expression	ENSG00000164691
IgApos_plasma	PIM2	3.45444e-11	0.458368	0.585028	0.331707	3.97237e-08	Gene Expression	ENSG00000102096
IgApos_plasma	TYMP	2.51834e-10	0.27837	0.368708	0.188033	1.32616e-07	Gene Expression	ENSG00000025708
IgApos_plasma	IRF1	3.78145e-10	0.601985	0.764334	0.439635	1.65943e-07	Gene Expression	ENSG00000125347
IgApos_plasma	HIST1H1C	1.05295e-09	0.275624	0.373956	0.177291	3.46552e-07	Gene Expression	ENSG00000187837
IgApos_plasma	SOCS3	2.24356e-09	0.385786	0.524809	0.246763	4.92274e-07	Gene Expression	ENSG00000184557
IgApos_plasma	CD63	3.17615e-09	-0.385426	-0.26851	-0.502342	5.22675e-07	Gene Expression	ENSG00000135404
IgApos_plasma	RPL5	1.21131e-08	-0.520106	-0.324627	-0.715584	1.44971e-06	Gene Expression	ENSG00000122406
IgApos_plasma	HIST1H2BG	3.62297e-08	0.474618	0.666464	0.282772	2.98103e-06	Gene Expression	ENSG00000273802
IgApos_plasma	RPS14	6.27625e-08	-0.501663	-0.320327	-0.682999	5.00769e-06	Gene Expression	ENSG00000164587
IgApos_plasma	RPS4X	7.23391e-08	-0.432921	-0.276309	-0.589533	5.60202e-06	Gene Expression	ENSG00000198034
IgApos_plasma	RPL6	1.80813e-07	-0.315232	-0.200609	-0.429854	1.01294e-05	Gene Expression	ENSG00000089009
IgApos_plasma	RPL15	1.9129e-07	-0.437124	-0.277132	-0.597116	1.0493e-05	Gene Expression	ENSG00000174748
IgApos_plasma	NACA	2.11264e-07	-0.395798	-0.212123	-0.579472	1.11252e-05	Gene Expression	ENSG00000196531
IgApos_plasma	FAU	2.45597e-07	-0.31313	-0.180939	-0.445321	1.15514e-05	Gene Expression	ENSG00000149806
IgApos_plasma	RPLP1	2.45681e-07	-0.360687	-0.217641	-0.503733	1.15514e-05	Gene Expression	ENSG00000137818
IgApos_plasma	RPL8	3.36672e-07	-0.37779	-0.226553	-0.529027	1.45321e-05	Gene Expression	ENSG00000161016
IgApos_plasma	RPS20	4.09658e-07	-0.502904	-0.305567	-0.700242	1.68536e-05	Gene Expression	ENSG00000008988
IgApos_plasma	SLC38A2	4.44626e-07	0.275865	0.374486	0.177244	1.77379e-05	Gene Expression	ENSG00000134294
IgApos_plasma	SAT1	4.68865e-07	0.41997	0.565758	0.274182	1.80443e-05	Gene Expression	ENSG00000130066
IgApos_plasma	RPL18	4.87567e-07	-0.415505	-0.250152	-0.580858	1.80477e-05	Gene Expression	ENSG00000063177
IgApos_plasma	RPS8	5.25313e-07	-0.456971	-0.28116	-0.632783	1.81993e-05	Gene Expression	ENSG00000142937
IgApos_plasma	UBA52	5.5484e-07	-0.29241	-0.157779	-0.427041	1.87294e-05	Gene Expression	ENSG00000221983
IgApos_plasma	AC245014.3	5.98824e-07	0.266142	0.396797	0.135487	1.97088e-05	Gene Expression	ENSG00000276216
IgApos_plasma	BTG2	6.11937e-07	0.530107	0.710641	0.349572	1.98917e-05	Gene Expression	ENSG00000159388
IgApos_plasma	RACK1	6.88356e-07	-0.356972	-0.225086	-0.488859	2.18366e-05	Gene Expression	ENSG00000204628
IgApos_plasma	RPL10	8.73104e-07	-0.496016	-0.3203	-0.671733	2.55432e-05	Gene Expression	ENSG00000147403
IgApos_plasma	CIRBP	9.77692e-07	-0.272442	-0.158197	-0.386688	2.74139e-05	Gene Expression	ENSG00000099622
IgApos_plasma	NEAT1	1.09588e-06	0.714632	0.95647	0.472794	2.82021e-05	Gene Expression	ENSG00000245532
IgApos_plasma	RPS7	1.11717e-06	-0.367057	-0.203453	-0.53066	2.82838e-05	Gene Expression	ENSG00000171863
IgApos_plasma	RPL10A	1.17069e-06	-0.360322	-0.20896	-0.511683	2.88078e-05	Gene Expression	ENSG00000198755
IgApos_plasma	RPL19	1.16903e-06	-0.426792	-0.252372	-0.601212	2.88078e-05	Gene Expression	ENSG00000108298
IgApos_plasma	RPS3	1.45887e-06	-0.393271	-0.235317	-0.551225	3.31139e-05	Gene Expression	ENSG00000149273
IgApos_plasma	RPL23A	1.83882e-06	-0.394542	-0.217806	-0.571278	4.03467e-05	Gene Expression	ENSG00000198242
IgApos_plasma	RPL14	2.18697e-06	-0.285972	-0.154674	-0.417271	4.49867e-05	Gene Expression	ENSG00000188846
IgApos_plasma	XBP1	2.31356e-06	0.348293	0.498394	0.198193	4.72217e-05	Gene Expression	ENSG00000100219
IgApos_plasma	RPL7	2.66239e-06	-0.357681	-0.198932	-0.51643	5.27072e-05	Gene Expression	ENSG00000147604
IgApos_plasma	HIST1H2AC	3.2622e-06	0.304302	0.431671	0.176933	6.12862e-05	Gene Expression	ENSG00000180573
IgApos_plasma	RPS6	3.80568e-06	-0.340121	-0.19918	-0.481062	6.81657e-05	Gene Expression	ENSG00000137154
IgApos_plasma	CYTOR	3.96221e-06	0.299357	0.429959	0.168756	7.00168e-05	Gene Expression	ENSG00000222041
IgApos_plasma	SEC11C	4.08687e-06	-0.366875	-0.208352	-0.525398	7.12777e-05	Gene Expression	ENSG00000166562
IgApos_plasma	RPL11	4.43014e-06	-0.370705	-0.214639	-0.526772	7.58738e-05	Gene Expression	ENSG00000142676
IgApos_plasma	RPL9	4.76996e-06	-0.307727	-0.159279	-0.456175	7.99956e-05	Gene Expression	ENSG00000163682
IgApos_plasma	RPS12	5.57869e-06	-0.385181	-0.227385	-0.542976	9.03537e-05	Gene Expression	ENSG00000112306
IgApos_plasma	RPL3	5.81994e-06	-0.473796	-0.283478	-0.664114	9.17599e-05	Gene Expression	ENSG00000100316
IgApos_plasma	RPS9	6.4587e-06	-0.288284	-0.159236	-0.417332	9.94488e-05	Gene Expression	ENSG00000170889
IgApos_plasma	SPCS1	7.32189e-06	-0.273083	-0.139407	-0.406759	0.000108918	Gene Expression	ENSG00000114902
IgApos_plasma	MALAT1	9.2199e-06	0.495916	0.739586	0.252246	0.000131222	Gene Expression	ENSG00000251562
IgApos_plasma	RPS23	9.54622e-06	-0.320654	-0.165357	-0.47595	0.000134101	Gene Expression	ENSG00000186468
IgApos_plasma	RPS28	9.88626e-06	-0.397468	-0.202996	-0.591941	0.000135307	Gene Expression	ENSG00000233927
IgApos_plasma	EEF1A1	1.01597e-05	-0.425394	-0.223074	-0.627715	0.000137889	Gene Expression	ENSG00000156508
IgApos_plasma	PTMA	1.0627e-05	-0.266076	-0.118175	-0.413978	0.000140608	Gene Expression	ENSG00000187514
IgApos_plasma	RPL13	1.06094e-05	-0.324304	-0.183085	-0.465523	0.000140608	Gene Expression	ENSG00000167526
IgApos_plasma	RPS5	1.05232e-05	-0.36285	-0.211975	-0.513726	0.000140608	Gene Expression	ENSG00000083845
IgApos_plasma	HINT1	1.12437e-05	-0.292619	-0.172925	-0.412312	0.000146558	Gene Expression	ENSG00000169567
IgApos_plasma	RPL23	1.15885e-05	-0.327367	-0.193119	-0.461616	0.000147433	Gene Expression	ENSG00000125691
IgApos_plasma	AC007952.4	1.24786e-05	0.386968	0.55399	0.219946	0.000154982	Gene Expression	ENSG00000262202
IgApos_plasma	RPL7A	1.32978e-05	-0.334582	-0.180173	-0.488991	0.000163725	Gene Expression	ENSG00000148303
IgApos_plasma	AC020916.1	1.63147e-05	0.301418	0.499559	0.103277	0.00019263	Gene Expression	ENSG00000267519
IgApos_plasma	RPL29	1.96336e-05	-0.297546	-0.166192	-0.4289	0.000227733	Gene Expression	ENSG00000162244
IgApos_plasma	RPL37A	2.11325e-05	-0.409765	-0.204203	-0.615328	0.000236104	Gene Expression	ENSG00000197756
IgApos_plasma	JCHAIN	2.64347e-05	-0.700138	-0.400468	-0.999807	0.000274026	Gene Expression	ENSG00000132465
IgApos_plasma	RPL12	2.76992e-05	-0.292375	-0.146071	-0.438678	0.000279433	Gene Expression	ENSG00000197958
IgApos_plasma	RPS27A	3.49091e-05	-0.310817	-0.165925	-0.455709	0.000336688	Gene Expression	ENSG00000143947
IgApos_plasma	RPL41	3.74473e-05	-0.316728	-0.161589	-0.471867	0.000354672	Gene Expression	ENSG00000229117
IgApos_plasma	RPLP2	3.76936e-05	-0.327249	-0.158042	-0.496456	0.000355724	Gene Expression	ENSG00000177600
IgApos_plasma	RPL37	3.94951e-05	-0.391903	-0.187747	-0.59606	0.000367458	Gene Expression	ENSG00000145592
IgApos_plasma	RPS16	4.13854e-05	-0.281029	-0.13754	-0.424519	0.000377051	Gene Expression	ENSG00000105193
IgApos_plasma	RPL34	4.3173e-05	-0.333508	-0.162425	-0.50459	0.000385337	Gene Expression	ENSG00000109475
IgApos_plasma	TPT1	4.649e-05	-0.312672	-0.171278	-0.454066	0.000409392	Gene Expression	ENSG00000133112
IgApos_plasma	RPS29	4.99637e-05	-0.51483	-0.243852	-0.785808	0.000428516	Gene Expression	ENSG00000213741
IgApos_plasma	HNRNPA2B1	5.24974e-05	0.264124	0.376725	0.151522	0.000443031	Gene Expression	ENSG00000122566
IgApos_plasma	RPS18	5.33945e-05	-0.417327	-0.226722	-0.607933	0.000447732	Gene Expression	ENSG00000231500
IgApos_plasma	RPS3A	5.86528e-05	-0.312043	-0.160272	-0.463814	0.000479605	Gene Expression	ENSG00000145425
IgApos_plasma	RPL30	7.47531e-05	-0.29896	-0.148966	-0.448953	0.000586258	Gene Expression	ENSG00000156482
IgApos_plasma	RPS2	9.91966e-05	-0.328365	-0.176642	-0.480087	0.000731917	Gene Expression	ENSG00000140988
IgApos_plasma	RPL32	0.000100018	-0.303729	-0.151116	-0.456341	0.000735604	Gene Expression	ENSG00000144713
IgApos_plasma	RPL38	0.000108235	-0.315033	-0.132317	-0.497749	0.000780771	Gene Expression	ENSG00000172809
IgApos_plasma	ANKRD28	0.000113858	0.333021	0.494496	0.171546	0.000808054	Gene Expression	ENSG00000206560
IgApos_plasma	RPL13A	0.000127029	-0.31885	-0.121216	-0.516484	0.000872124	Gene Expression	ENSG00000142541
IgApos_plasma	RPL27A	0.000135207	-0.357677	-0.160423	-0.554932	0.000905855	Gene Expression	ENSG00000166441
IgApos_plasma	RPL35A	0.000139796	-0.264039	-0.120759	-0.407319	0.000921903	Gene Expression	ENSG00000182899
IgApos_plasma	XIST	0.00020198	0.39941	0.560544	0.238275	0.00120048	Gene Expression	ENSG00000229807
IgApos_plasma	IGHM	0.000208752	0.477683	0.837869	0.117496	0.00122963	Gene Expression	ENSG00000211899
IgApos_plasma	RGS1	0.000299555	0.302384	0.477155	0.127613	0.00161177	Gene Expression	ENSG00000090104
IgApos_plasma	MT-CO1	0.00032608	0.395008	0.653355	0.136661	0.00173099	Gene Expression	ENSG00000198804
IgApos_plasma	RPS27	0.000353905	-0.441062	-0.215868	-0.666255	0.00181998	Gene Expression	ENSG00000177954
IgApos_plasma	IGKC	0.000387737	-0.324383	0.106467	-0.755233	0.00195133	Gene Expression	ENSG00000211592
IgApos_plasma	TMEM59	0.000462954	-0.315764	-0.157762	-0.473767	0.00222438	Gene Expression	ENSG00000116209
IgApos_plasma	PDIA6	0.000779848	-0.289145	-0.133055	-0.445236	0.00328534	Gene Expression	ENSG00000143870
IgApos_plasma	RPL21	0.000994001	-0.309688	-0.139407	-0.479969	0.00389465	Gene Expression	ENSG00000122026
IgApos_plasma	MT-CO2	0.0016995	0.414572	0.631735	0.19741	0.00578886	Gene Expression	ENSG00000198712
IgApos_plasma	RPL39	0.00170844	-0.285231	-0.0742261	-0.496236	0.00578934	Gene Expression	ENSG00000198918
IgApos_plasma	ZFP36	0.00206806	0.294691	0.501349	0.0880328	0.00671279	Gene Expression	ENSG00000128016
IgApos_plasma	MT-ND4	0.00286241	0.471833	0.742931	0.200735	0.0085742	Gene Expression	ENSG00000198886
IgApos_plasma	MCL1	0.00296049	0.278202	0.445434	0.11097	0.00881783	Gene Expression	ENSG00000143384
IgApos_plasma	RPS21	0.00342689	-0.266215	-0.0613595	-0.47107	0.00985044	Gene Expression	ENSG00000171858
IgApos_plasma	MT-ND5	0.00362398	0.447603	0.70295	0.192256	0.0103268	Gene Expression	ENSG00000198786
IgApos_plasma	HSP90AB1	0.00391838	-0.30026	0.0286398	-0.62916	0.010883	Gene Expression	ENSG00000096384
IgApos_plasma	IGHA2	0.0055602	-0.482461	-0.155429	-0.809494	0.0140634	Gene Expression	ENSG00000211890
IgApos_plasma	MT-ND2	0.0068	0.341351	0.568001	0.114701	0.0162767	Gene Expression	ENSG00000198763
IgApos_plasma	MT-ND1	0.00685115	0.429775	0.698284	0.161266	0.0163546	Gene Expression	ENSG00000198888
IgApos_plasma	ACTG1	0.00808166	-0.267897	-0.0786403	-0.457153	0.0186168	Gene Expression	ENSG00000184009
IgApos_plasma	MT-ATP6	0.00820033	0.369695	0.647512	0.0918772	0.0188243	Gene Expression	ENSG00000198899
IgApos_plasma	PABPC4	0.0289549	-0.295277	-0.0766728	-0.513881	0.0477983	Gene Expression	ENSG00000090621
IgGhi_IgAhi_memory_B	BCL2L12	3.45121e-06	-0.987119	190.974	-192.948	0.00216046	Gene Expression	ENSG00000126453
IgGhi_IgAhi_memory_B	CCNK	8.46767e-06	-0.448685	0.968831	-1.8662	0.00317383	Gene Expression	ENSG00000090061
IgGhi_IgAhi_memory_B	REXO2	8.74436e-06	-0.898896	3.06798	-4.86577	0.00317383	Gene Expression	ENSG00000076043
IgGhi_IgAhi_memory_B	SLC5A6	8.87253e-06	-0.530197	1.5824	-2.64279	0.00317383	Gene Expression	ENSG00000138074
IgGhi_IgAhi_memory_B	GAR1	1.99148e-05	0.716092	1.87535	-0.443165	0.00503936	Gene Expression	ENSG00000109534
IgGhi_IgAhi_memory_B	HAT1	2.01252e-05	-0.285017	0.956369	-1.5264	0.00503936	Gene Expression	ENSG00000128708
IgGhi_IgAhi_memory_B	BRD7	2.34283e-05	-1.93467	-0.776972	-3.09237	0.00546351	Gene Expression	ENSG00000166164
IgGhi_IgAhi_memory_B	TNF	3.0876e-05	0.533675	1.52751	-0.460164	0.00618509	Gene Expression	ENSG00000232810
IgGhi_IgAhi_memory_B	C15orf48	4.76981e-05	-2.81705	0.133387	-5.76748	0.00884711	Gene Expression	ENSG00000166920
IgGhi_IgAhi_memory_B	EIF4E	5.7589e-05	-1.20036	0.517728	-2.91845	0.00988716	Gene Expression	ENSG00000151247
IgGhi_IgAhi_memory_B	RAD23A	6.75967e-05	0.494346	1.16025	-0.17156	0.0105789	Gene Expression	ENSG00000179262
IgGhi_IgAhi_memory_B	PRKAG2	7.16079e-05	-0.467224	0.667821	-1.60227	0.010769	Gene Expression	ENSG00000106617
IgGhi_IgAhi_memory_B	UBE2G1	7.31525e-05	-0.911556	-0.435753	-1.38736	0.010769	Gene Expression	ENSG00000132388
IgGhi_IgAhi_memory_B	ZFR	7.52628e-05	-0.668104	0.648479	-1.98469	0.010769	Gene Expression	ENSG00000056097
IgGhi_IgAhi_memory_B	UQCRH	7.87111e-05	-1.10034	-0.659302	-1.54137	0.0109496	Gene Expression	ENSG00000173660
IgGhi_IgAhi_memory_B	C9orf40	8.44883e-05	-0.916299	49.8249	-51.6575	0.0111347	Gene Expression	ENSG00000135045
IgGhi_IgAhi_memory_B	IMP4	8.34362e-05	-0.498713	1.16876	-2.16618	0.0111347	Gene Expression	ENSG00000136718
IgGhi_IgAhi_memory_B	RELT	0.000113002	0.340021	1.44058	-0.760538	0.0128617	Gene Expression	ENSG00000054967
IgGhi_IgAhi_memory_B	DCAF8	0.000115788	3.33621	5.83552	0.836904	0.012886	Gene Expression	ENSG00000132716
IgGhi_IgAhi_memory_B	MRPS16	0.000126928	-0.828038	0.949455	-2.60553	0.0130042	Gene Expression	ENSG00000182180
IgGhi_IgAhi_memory_B	NUFIP2	0.000127146	0.576492	1.20211	-0.0491271	0.0130042	Gene Expression	ENSG00000108256
IgGhi_IgAhi_memory_B	CCDC137	0.000136773	-2.57125	-1.74401	-3.3985	0.0134306	Gene Expression	ENSG00000185298
IgGhi_IgAhi_memory_B	C1QBP	0.000142557	-0.741666	0.901426	-2.38476	0.0134703	Gene Expression	ENSG00000108561
IgGhi_IgAhi_memory_B	MAGOH	0.00014034	-0.342429	1.05634	-1.7412	0.0134703	Gene Expression	ENSG00000162385
IgGhi_IgAhi_memory_B	CDC27	0.000146686	-0.311512	0.379214	-1.00224	0.0136038	Gene Expression	ENSG00000004897
IgGhi_IgAhi_memory_B	HCCS	0.000160646	-0.646302	3.36022	-4.65282	0.0142254	Gene Expression	ENSG00000004961
IgGhi_IgAhi_memory_B	VAPB	0.000161911	0.487381	1.91972	-0.944954	0.0142254	Gene Expression	ENSG00000124164
IgGhi_IgAhi_memory_B	STK25	0.000192702	-1.56477	2.00347	-5.13301	0.0160842	Gene Expression	ENSG00000115694
IgGhi_IgAhi_memory_B	DUSP22	0.000214943	-0.612948	1.20408	-2.42998	0.0165053	Gene Expression	ENSG00000112679
IgGhi_IgAhi_memory_B	SRRM1	0.000217522	-0.779674	-0.375585	-1.18376	0.0165053	Gene Expression	ENSG00000133226
IgGhi_IgAhi_memory_B	ARCN1	0.00023259	-2.34074	-1.62272	-3.05876	0.0171295	Gene Expression	ENSG00000095139
IgGhi_IgAhi_memory_B	BACH1	0.000240041	-1.50693	-0.773653	-2.2402	0.0171492	Gene Expression	ENSG00000156273
IgGhi_IgAhi_memory_B	EIF2B4	0.000239381	-1.19254	1.99176	-4.37683	0.0171492	Gene Expression	ENSG00000115211
IgGhi_IgAhi_memory_B	HLA-DMB	0.000246984	0.421908	0.932993	-0.0891776	0.0171492	Gene Expression	ENSG00000242574
IgGhi_IgAhi_memory_B	AC008105.3	0.000291501	-1.22747	0.915999	-3.37094	0.0183873	Gene Expression	ENSG00000267121
IgGhi_IgAhi_memory_B	CRK	0.000293726	-0.537661	1.46515	-2.54048	0.0183873	Gene Expression	ENSG00000167193
IgGhi_IgAhi_memory_B	RPP30	0.000280075	-1.43231	-0.0512921	-2.81334	0.0183873	Gene Expression	ENSG00000148688
IgGhi_IgAhi_memory_B	YTHDF1	0.000286893	-1.36593	-0.322812	-2.40904	0.0183873	Gene Expression	ENSG00000149658
IgGhi_IgAhi_memory_B	IL16	0.000299599	0.293226	0.84708	-0.260627	0.0185234	Gene Expression	ENSG00000172349
IgGhi_IgAhi_memory_B	AIFM1	0.000321075	0.501882	1.79757	-0.793801	0.0193728	Gene Expression	ENSG00000156709
IgGhi_IgAhi_memory_B	ARIH1	0.000318189	0.475754	1.19073	-0.239226	0.0193728	Gene Expression	ENSG00000166233
IgGhi_IgAhi_memory_B	TRPT1	0.000340514	-0.336527	0.972899	-1.64595	0.0203011	Gene Expression	ENSG00000149743
IgGhi_IgAhi_memory_B	UTP11	0.000361142	-0.688889	-0.368035	-1.00974	0.0212776	Gene Expression	ENSG00000183520
IgGhi_IgAhi_memory_B	RAP1A	0.000396528	-1.33071	0.595145	-3.25657	0.022566	Gene Expression	ENSG00000116473
IgGhi_IgAhi_memory_B	TOPBP1	0.000392456	-0.452212	8.26758	-9.172	0.022566	Gene Expression	ENSG00000163781
IgGhi_IgAhi_memory_B	ARPC1A	0.000406549	-1.27856	2.52995	-5.08707	0.0225903	Gene Expression	ENSG00000241685
IgGhi_IgAhi_memory_B	CSK	0.000404406	-0.27829	0.822813	-1.37939	0.0225903	Gene Expression	ENSG00000103653
IgGhi_IgAhi_memory_B	CDC123	0.000446326	-1.09778	0.965991	-3.16155	0.023945	Gene Expression	ENSG00000151465
IgGhi_IgAhi_memory_B	MRPS15	0.000458623	-0.757612	0.993949	-2.50917	0.023945	Gene Expression	ENSG00000116898
IgGhi_IgAhi_memory_B	RBBP8	0.000462164	-1.46117	-0.72864	-2.1937	0.023945	Gene Expression	ENSG00000101773
IgGhi_IgAhi_memory_B	RFXANK	0.000468572	-0.633037	0.82187	-2.08794	0.023945	Gene Expression	ENSG00000064490
IgGhi_IgAhi_memory_B	CMPK1	0.000487158	-0.983021	-0.350764	-1.61528	0.0246433	Gene Expression	ENSG00000162368
IgGhi_IgAhi_memory_B	AKAP8L	0.000524364	0.382752	1.0285	-0.262993	0.0260001	Gene Expression	ENSG00000011243
IgGhi_IgAhi_memory_B	IWS1	0.000544614	-1.89825	-0.96613	-2.83037	0.0262253	Gene Expression	ENSG00000163166
IgGhi_IgAhi_memory_B	METTL2B	0.000733355	0.799329	3.70241	-2.10375	0.0336376	Gene Expression	ENSG00000165055
IgGhi_IgAhi_memory_B	MRPS35	0.000738845	-1.70074	-0.895197	-2.50629	0.0336376	Gene Expression	ENSG00000061794
IgGhi_IgAhi_memory_B	MRPL16	0.000774677	-0.830619	-0.00557321	-1.65567	0.0337355	Gene Expression	ENSG00000166902
IgGhi_IgAhi_memory_B	NAA20	0.000787902	-0.602261	1.69468	-2.8992	0.0340156	Gene Expression	ENSG00000173418
IgGhi_IgAhi_memory_B	SNRPB	0.000813083	-1.07269	-0.34176	-1.80362	0.0342694	Gene Expression	ENSG00000125835
IgGhi_IgAhi_memory_B	SNX5	0.000814309	-1.14739	-0.056229	-2.23854	0.0342694	Gene Expression	ENSG00000089006
IgGhi_IgAhi_memory_B	ZFP91	0.000821181	0.367483	1.53055	-0.795586	0.0342706	Gene Expression	ENSG00000186660
IgGhi_IgAhi_memory_B	TSC1	0.000914563	-0.336648	0.825774	-1.49907	0.036641	Gene Expression	ENSG00000165699
IgGhi_IgAhi_memory_B	BZW1	0.00097663	0.447552	1.15791	-0.262808	0.0371462	Gene Expression	ENSG00000082153
IgGhi_IgAhi_memory_B	CARHSP1	0.000973614	-0.766787	1.24357	-2.77714	0.0371462	Gene Expression	ENSG00000153048
IgGhi_IgAhi_memory_B	GPBP1L1	0.000981811	-1.20437	-0.517875	-1.89087	0.0371462	Gene Expression	ENSG00000159592
IgGhi_IgAhi_memory_B	METAP2	0.000968095	-1.03425	-0.492917	-1.57559	0.0371462	Gene Expression	ENSG00000111142
IgGhi_IgAhi_memory_B	UQCRC2	0.000967689	-1.08687	-0.201755	-1.97198	0.0371462	Gene Expression	ENSG00000140740
IgGhi_IgAhi_memory_B	MRPS33	0.00100562	0.728555	1.75414	-0.297031	0.0374402	Gene Expression	ENSG00000090263
IgGhi_IgAhi_memory_B	TIMM23	0.00102562	-1.04095	2.87028	-4.95219	0.0375755	Gene Expression	ENSG00000265354
IgGhi_IgAhi_memory_B	ARF5	0.00111693	-1.04458	2.83785	-4.92701	0.0385765	Gene Expression	ENSG00000004059
IgGhi_IgAhi_memory_B	NAF1	0.00111	0.379762	1.34079	-0.581268	0.0385765	Gene Expression	ENSG00000145414
IgGhi_IgAhi_memory_B	C11orf58	0.00115113	-0.752554	-0.364565	-1.14054	0.0388222	Gene Expression	ENSG00000110696
IgGhi_IgAhi_memory_B	MPC2	0.00114297	-1.37149	-0.468138	-2.27485	0.0388222	Gene Expression	ENSG00000143158
IgGhi_IgAhi_memory_B	PRDX1	0.00115993	-0.883801	-0.353647	-1.41395	0.0388222	Gene Expression	ENSG00000117450
IgGhi_IgAhi_memory_B	RAB5IF	0.00116281	-1.25816	-0.118206	-2.39811	0.0388222	Gene Expression	ENSG00000101084
IgGhi_IgAhi_memory_B	MARCKSL1	0.00118144	0.387614	1.02762	-0.252392	0.0391831	Gene Expression	ENSG00000175130
IgGhi_IgAhi_memory_B	NCOA1	0.00125674	-1.94898	2.65427	-6.55224	0.0408684	Gene Expression	ENSG00000084676
IgGhi_IgAhi_memory_B	MIDN	0.00133766	0.397045	0.95702	-0.16293	0.0416086	Gene Expression	ENSG00000167470
IgGhi_IgAhi_memory_B	ECI1	0.00136257	0.434471	1.95706	-1.08811	0.0419004	Gene Expression	ENSG00000167969
IgGhi_IgAhi_memory_B	NDUFAF7	0.00144169	1.20794	5.60643	-3.19056	0.0436473	Gene Expression	ENSG00000003509
IgGhi_IgAhi_memory_B	PA2G4	0.00144677	-1.18043	0.335071	-2.69593	0.0436473	Gene Expression	ENSG00000170515
IgGhi_IgAhi_memory_B	PSMA1	0.00149017	-1.11826	0.605407	-2.84193	0.0440853	Gene Expression	ENSG00000129084
IgGhi_IgAhi_memory_B	TSR2	0.00149625	-2.46655	2.88497	-7.81806	0.0440853	Gene Expression	ENSG00000158526
IgGhi_IgAhi_memory_B	GPI	0.00152426	-1.37701	1.01024	-3.76426	0.0446402	Gene Expression	ENSG00000105220
IgGhi_IgAhi_memory_B	PRKCB	0.00157981	-1.31899	-0.183811	-2.45417	0.0454694	Gene Expression	ENSG00000166501
IgGhi_IgAhi_memory_B	KLHDC10	0.00159949	1.49329	2.22042	0.766163	0.0455128	Gene Expression	ENSG00000128607
IgGhi_IgAhi_memory_B	TAF15	0.00165126	0.30803	0.883284	-0.267224	0.0465314	Gene Expression	ENSG00000270647
IgGhi_IgAhi_memory_B	CMAS	0.00174024	-1.11632	-0.594819	-1.63782	0.0471902	Gene Expression	ENSG00000111726
IgGhi_IgAhi_memory_B	DDX56	0.00178094	-2.04952	-0.577423	-3.52162	0.0471902	Gene Expression	ENSG00000136271
IgGhi_IgAhi_memory_B	EMG1	0.00174898	-1.44447	1.56859	-4.45752	0.0471902	Gene Expression	ENSG00000126749
[truncated: 4,331 more rows]

## Sheet: GEX_ileum_CD_infl_vs_noninfl
cell_state	gene	pvalue	coef	ci.hi	ci.lo	fdr	feature_types	gene_id
[truncated: 2,609 more rows]
