# Supplementary material for: A longitudinal single-cell atlas of anti-tumour necrosis factor treatment in inflammatory bowel disease
Source: Nat Immunol. 2024 Oct 22;25(11):2152–65. doi: 10.1038/s41590-024-01994-8 (PMC11519010; doi:10.1038/s41590-024-01994-8)
Supplement: Supplementary file 7 — GEPs and associated enrichment analysis in inflammation. [file 41590_2024_1994_MOESM7_ESM.xlsx]

## Sheet: Legend
Top genes and associated GO term enrichment for each gene expression programmes (GEP) in their respective categories. Genes statistically associated with each GEP was identified using multiple least squares regression of normalised (z-scored) gene expression against the consensus GEP usage matrix. Overrepresentation analysis for all GEPs were conducted through using GOATOOLS with top 150 weighted…
Differential enrichment analysis of GEPs comparing inflamed CD vs non-inflamed CD (CD_I_NI_GEP) and inflamed UC vs non-inflamed UC (UC_I_NI_GEP):
programme	Name of gene expression programme (GEP)
compartment	Cells that GEPs were derived from
adjusted_p_val	Adjusted p-value following BH multiple comparisons correction
Covariated adjusted for include: Age, Sex, Site, Treatment, Disease Duration, and random effect for patient
Differential expression comparing regions from lymphoid aggregates to lamina propria using the GeoMx platform (Spatial_LA_vs_LP).
Estimate	Log2FC
adjusted_pval	Adjusted p-value following BH multiple comparisons correction
Cell state: high resolution discrete cluster of cells derived using leiden clustering
GEPs: cNMF-derived gene expression profiles which may be representative of cell identity or activity
Hubs: groups of highly correlated GEPs

## Sheet: Bcell_cNMF_topgenes
pB01	pB02	pB03	pB04	pB05	pB06	pB07	pB08	pB09	pB10	pB11
AC068535.1	CXCR4	MT-ND4	CD3D	IGHD	IGKC	TMSB4X	MYBL1	DUSP2	HSPA1B	IFIT3
LDHA	EZR	MT-CO3	CD3G	FCER2	GPR37	ACTG1	MKI67	IER2	HSPA1A	IFIT1
NPM1	YPEL5	MT-CO2	CD2	RPL18A	JCHAIN	FCRL4	HIST1H4C	EGR1	HSP90AA1	ISG15
NME1	GPR183	MT-CYB	CD3E	TCL1A	IGHA1	ACTB	RGS13	NFKBIA	DNAJB1	IFIT2
LINC00111	NR4A2	MT-ATP6	IL17A	CD72	IGHV3-15	DUSP4	HMGN2	BTG2	UBB	OASL
ENO1	CREM	MT-ND2	HBQ1	TMSB10	GNLY	ITGAX	HMCES	FOS	HSPH1	IFI6
GAPDH	RGS2	MT-ND1	HBM	YBX3	AL138930.1	ARPC2	LRMP	ZFP36	HSP90AB1	CXCL10
TUBA1B	REL	MT-CO1	HBA2	HLA-DPA1	MZB1	COTL1	CCDC144A	PPP1R15A	DNAJA1	RSAD2
RANBP1	ZNF331	MT-ND3	GTF2A1L	HLA-DRB1	IGLC2	PLEK	HMGB2	NR4A1	UBC	MX1
UBE2C	NR4A3	MT-ND5	TRAV8-4	RPS19	IGHM	PFN1	SYNE2	FOSB	JUN	IFI44L
RAN	LY9	MT-ND4L	LINC01123	HLA-DPB1	MNX1-AS1	HOPX	E2F8	CD83	HSPE1	GBP1
TUBB	HERPUD1	MT-ATP8	IL32	CD52	GZMB	SH3BGRL3	HMGN1	CD69	DUSP1	TNFSF10
CDC20	KDM6B	MTRNR2L12	S100A4	CD79B	IGHG1	FCRL5	NUGGC	BCL2A1	MRPL18	USP18
YBX1	HCG18	MTRNR2L8	IGHV3-33-2	LAPTM5	GZMA	HLA-DPB1	STMN1	EGR3	HSPA8	GBP4
FABP5	CD55	MT-ND6	TRBC1	CD79A	SSR4	S100A11	LPP	NFKBID	KLF2	HERC5
PA2G4	SOCS3	LINC01440	MT2A	IL4R	IGHG3	ARPC5	SERPINA9	JUN	IER5	GBP5
EIF5A	SELENOK	AC009955.2	TRAV20	HLA-DRA	IGHV2-5	CTSH	DNMT1	EGR4	HSPD1	STAT1
TPI1	MCL1	AL162171.1	FYB1	BTG1	IGLV1-44	CD86	HMGB1	ARL5B	ZFAND2A	ISG20
PCDHB7	PDE4B	AC016877.3	SH2D1A	GPR18	IGHA2	HLA-DPA1	DEK	TNF	TUBB4B	IFNA2
C1QBP	SLC2A3	AP003032.2	TRBV2	PLPP5	AC116312.1	CYTOR	SMC4	NR4A2	SRSF7	CMPK2
CCNB1	ATP1B3	MTRNR2L1	GPR27	CD74	IGHGP	ATP5F1E	AC023590.1	JUNB	HSPB1	MX2
ATP5MC3	RASGEF1B	AC022240.1	GZMA	RPS5	NKG7	VIM	CDCA7	TNFAIP3	SNHG12	OAS3
PGAM1	DDX21	AC007255.1	IL21-AS1	CD37	XBP1	SUB1	CDT1	H3F3B	SERTAD1	SAMD9L
SRM	LDLRAD4	AC007952.4	MT1E	HVCN1	GZMH	ZEB2	AC006064.6	EGR2	DNAJA4	PGC
HMGB1	SRGN	AC245014.3	AL590648.3	CLEC2D	IGLL5	ARPC1B	DCAF12	SQSTM1	SLC5A3	XAF1
PTMA	ARL4A	PIGR	TRAV24	HLA-DMA	IGLV2-11	CORO1A	SERF2	PMAIP1	UBE2S	EPSTI1
H2AFZ	VPS37B	PLCG2	TRAT1	RPL13	IGLC3	ARPC3	ESCO2	DUSP1	DNAJB4	AC126755.3
PRDX1	TNFSF9	XIST	GIMAP7	RPL15	DERL3	CCR1	H2AFV	KDM6B	DYNLL1	APOL6
LDHB	YWHAZ	MTRNR2L10	ANXA1	CD22	LAG3	TESC	RAPGEF5	GADD45B	EIF5	SLFN5
PKM	LMNA	ACACB	IL36G	KLF4	PCDHB7	GAPDH	GCHFR	PIM3	HSPA6	IFNL1
PPA1	LITAF	PNISR	TRBV7-6	RPL29	OLIG3	MYL6	HIST1H1B	EIF1	DEDD2	IRF7
TXN	CD83	TTN	AL353753.1	NCF1	FKBP11	CAPG	SUGCT	NFKBIZ	BAG3	PARP14
IL37	RGS1	ELF3	AC034199.1	RPL28	IFNG	HCST	SLCO3A1	CCR7	TSC22D3	IRF1
PSME2	MARCKS	HIST1H2BG	AC090503.1	TMEM123	TAC1	LSP1	CLSPN	MYC	KLF6	IFI44
CCNB2	TGIF1	AC025271.4	LRRC63	C1orf162	TRAV1-2	GPR137B	MME	ICAM1	CHORDC1	EIF2AK2
SNRPD1	FTH1	THEGL	CD40LG	TSPAN13	IGHG4	EBI3	PCLAF	AC007952.4	IER5L	HAPLN3
DUT	IDS	AL360012.1	CD7	HLA-DQA1	AC138811.2	SOX5	TK1	SGK1	FOSB	PLSCR1
PPP1R14B	KDM4B	HIST1H4E	CD28	CHI3L2	IGLV2-14	MS4A1	NUSAP1	CDKN1A	AHSA1	RNF213
PLK1	GPR65	PHGR1	AC078962.2	MYADM	CEBPD	CLIC1	FAM111B	SOCS3	RHOB	DDX58
CHCHD2	HLA-B	TNNI1	C4orf50	SELL	HSP90B1	GABARAPL2	ANP32B	PPP1R15B	CITED2	WARS
RPLP0	PCNX4	Z93241.1	IL26	RHOH	TRBV2	LCP1	MYBL2	CYB5D1	RSRP1	IFNA8
AL035665.1	RILPL2	HIST1H2AC	IL7R	MARCKSL1	IGHV3-7	OAZ1	BRCA1	NEAT1	EIF4A2	LY6E
TYMS	BACH1	AL031777.3	CTLA4	MS4A1	IGKV1-39	MIR155HG	BCL7A	DDIT3	FUS	SAMD9
ATP5MC1	TWISTNB	PMP2	PROK2	RPL10	IGLV2-8	PTPN1	LINC01991	HSPA8	H2AFX	IFI35
MAD2L1	TPT1	FGF19	VIM	RPL12	TMPRSS3	LGALS1	FGD6	REL	RSRC2	IFNA13
PRELID1	CCR7	HIST1H2BF	TRAV23DV6	ISG20	ALDH1L2	CAPZB	RMI2	KLF10	ZFAS1	GBP2
PAICS	AREG	AP001107.8	TRAV27	ABRACL	IGKV3-15	PTMS	TUBB2B	DDX3Y	FOS	OAS1
SNRPE	GRASP	GOLGA8B	TRAV1-2	BACH2	AL162872.1	CD52	CCDC88A	CCNL1	CACYBP	SAT1
CDK1	TAGLN2	GAREM2	S100A6	RACK1	TRBV7-3	GSN	TCL1A	MIR155HG	H3F3B	LAP3
CENPA	B2M	LENG8	AC022240.1	PLAC8	IGHV3-74	MYL12A	KANK2	EIF4A3	EIF1	TAP1
PPIA	AHNAK	TMEM107	AC007255.1	RPS9	SEC11C	RGCC	CENPU	UBALD2	MTRNR2L8	NT5C3A
PRMT1	CXCR5	OR2F1	ICOS	BIRC3	IGKV1D-16	SERF2	ASPM	NSUN6	DNAJB6	CD274
GSTP1	BCAS2	TRAV23DV6	ACTN1-AS1	EEF1D	CCL4	CFL1	TYMS	DNAJB1	SRSF3	CXCL9
BIRC5	ALG13	SP8	AC112721.1	APLP2	IGHV4-34	GDI2	NMU	SERTAD1	DDX5	SOCS1
VDAC1	SKIL	AC021237.1	CD4	SATB1	AC006111.1	TPM3	DHFR	ZFP36L1	SOCS1	UBE2L6
RRM2	TSC22D3	AC245060.5	AC008406.2	AL139020.1	IGHG2	C12orf75	TOP2A	AC103591.3	HNRNPA2B1	TRIM22
HMGA1	JUND	PTCH2	GIMAP4	RPSA	PRDM1	RAC2	HELLS	CKS2	BRD2	B2M
LINC02376	AC016831.5	C2orf70	CD247	RPL8	IGHV1-46	ARHGDIB	NCAPG	RBKS	AC020916.1	OAS2
PHB	ELL2	AC068075.1	LINC01871	HLA-DQB1	IGKV3-20	CLECL1	CDCA5	IRF1	MALAT1	IFIH1
ERH	H3F3B	POLR2J3-1	AL162872.1	STAG3	SDF2L1	ANXA4	SHCBP1	AC245014.3	FKBP4	MNDA
TUBA1C	RALGAPA1	CT62	TRAC	SEC62	IGLV3-1	SRGN	PRPSAP2	DDX3X	GADD45B	STAT2
PSMA7	SAMSN1	CLDN4	TMSB10	CHMP1B	AL139327.2	ACTR3	EZH2	MARCKS	INTS6	HELZ2
AC090503.1	USP36	PARP15	GPR171	RPL10A	LINC01775	RPS24	NEIL1	RRAD	NABP1	PMAIP1
AC034199.1	JUNB	VMP1	CSF2	RPS3A	IGKV2D-28	ATP5MG	CENPF	TUBB4B	MTRNR2L12	LINC01932
AL353753.1	ZDBF2	CDKN2A-DT	TNFRSF4	FCRL1	AC135068.9	UQCRH	ACTG1	CSRNP1	FAM53C	DDX60L
RPL35	TYMP	OGT	TNFRSF25	H3F3A	IGKV1-5	GRN	ACY3	IER3	TCP1	OR7E24
ATP5F1B	ADGRE5	DDX17	TRAV25	RPL18	PRDX4	VOPP1	SEC14L1	AC020916.1	TSPYL2	HELB
ZWINT	ZNF165	ENOX1-AS1	TRAJ4	NEIL1	IGKV1D-39	RPS7	RRM2	IER5	HEXIM1	SENP3-EIF4A1
SNRPG	RPS14	LINC01351	NKX2-5	HLA-DMB	TRAV9-2	HLA-DQB1	ATP5MG	ZC3H12A	ATF4	IFI16
AURKA	PRDM2	AP001999.1	AL445471.1	OTUD1	IER3	KREMEN2	AICDA	PPP1R10	DDIT3	MT2A
NDUFAB1	SERPINB9	NKTR	AL096828.1	RPL6	CD3D	GPR34	FANCA	TCOF1	ZNF296	IFITM2
CCNA2	SQSTM1	HIST1H4B	CELF2-AS2	RPLP0	ANKRD28	FAS	DUT	YME1L1	ODC1	LINC02068
PCLAF	RPL23A	TRIM73	IFNG	BCL11A	RRBP1	CCDC50	TUBB	CITED2	PLK2	CXCL11
CKS1B	NAMPT	SCGB2A2	C8orf48	CLEC2B	REG1B	ATP5MC2	WDR76	HES1	IER2	PARP9
SERBP1	HES4	TLR10	ZNRF1	CAMK2D	IGKV1D-17	S100A10	MYMX	ZFAS1	SRSF2	IFIT5
NDUFS6	RANBP2	ATP2C2	TYMS	GYPC	IGKV4-1	ENTPD1	ATAD2	AL360012.1	MIR29B2CHG	BST2
HMMR	SAT1	AC244035.2	TMIGD2	LINC02397	IGHV3-23	BRK1	UHRF1	RBBP8	FTL	ZNF267
HMGB2	SARAF	HIST1H2AG	PFN1	RPS13	FKBP2	LITAF	ANLN	GRASP	TRA2B	DTX3L
TIMM13	AC104024.1	MTRNR2L6	IL21	MACROD2	PRF1	ACP5	E2F2	ADRA2B	TOB1	DDX60
TPX2	SNN	C4orf54	MYL6	SNX29	CYTOR	OSTN-AS1	LMO2	NR4A3	SNHG7	LACTB
RPS2	JMY	AGR2	KLRB1	RPS27	TRAV12-3	IL2RB	METAP2	ABHD5	ANKRD37	DYNLT1
CCT5	RPS8	HIST2H2BE	CXCR6	MEF2C	IGHV1-18	CAP1	TAS2R40	AL139246.5	DDIT4	ZC3HAV1
UBE2T	TIPARP	HIST2H2BF	SH2D2A	RPL26	IGHV5-51	ARPC4	AC091114.1	GLA	PPP1R10	IFITM1
COX5A	NFE2L2	ATM	AL356489.2	SORL1	CCL3	NKG7	AC008770.1	MAFF	GADD45A	ETV7
NPM3	SC5D	MALAT1	ZAP70	DGKD	CD8A	TOX	CDC6	ILF3-DT	TUBA1A	PSMB9
CCT6A	PRNP	TRBV7-6	MT1X	NRARP	IGKV1-16	BCAR3	AURKB	CD40	KCNQ1OT1	ADAR
SNRPB	RPL30	HIST1H2AE	TXN	FAU	JSRP1	LRMP	GTSE1	KDM2B	NUFIP2	GMPR
SLIRP	RAB11FIP1	TLR6	THEMIS	ZNF318	SDC1	SRI	SPRED2	SNHG8	SOD1	ERICH3
ATP5PF	MIR29B2CHG	OLFM4	LAT	ZCCHC7	SSR3	SLAMF7	GINS2	SAT1	JUND	MYL12A
SNRPF	RPL9	GOLGA8A	MKI67	RPL19	AL157904.1	ZBED2	H3F3A	TMEM107	TXNIP	PML
NCL	KLF6	AP001439.1	GNA15	TMSB4X	SEC61B	PSMB9	PKMYT1	CCL3	MAT2A	MRPL44
RPL22L1	IDI1	SUGP2	GZMM	RPS23	IGHV3-43	TNFRSF13B	ASF1B	IL23A	EIF4A1	AC124947.1
DLGAP5	ANKRD37	EPCAM	AAK1	IGHM	NEAT1	HLA-DQA1	KIFC1	ZBTB10	HIST1H4C	IL1RN
CCT8	PER1	AC112719.2	LCK	RPS27A	TRIB1	RFTN1	HIST1H3B	ATF3	SRSF5	XRN1
NHP2	UBALD2	MIAT	HBA1	SERTAD1	SYNGR4	HCK	UBE2J1	SOCS1	SNHG8	HLA-E
ATP5MF	CDKN1A	PCSK7	ACTB	LAIR1	CCL5	DHRS9	TCEA1	MIDN	HLA-B	TYMP
CCT7	RPS3	FCRL2	CCL20	RPL37	GOLGA8O	CD53	E2F1	ZFAND5	NEU1	SP110
AURKB	FOSB	DMBT1	IL17F	SKAP1	LINC00582	CTSZ	HIST1H1D	HCG18	CEBPB	OR5AN1
SUB1	CD44	CLDN3	MICAL2	FTH1	LINC02362	PIF1	HJURP	NAMPT	ABHD5	EPHA8
CDKN3	HLA-A	GLIPR1L1	SH3BGRL3	KCNG1	IGHV3-30	SLC12A8	BIK	RPL22L1	MYLIP	FBXO6
PHF19	AC058791.1	AC068875.1	SLC6A3	BCL7A	PPIB	DNAH8	GAPDH	IL6	LRIF1	TNFSF13B
PARK7	BRAF	NXPE1	TRBV6-7	CEMIP2	CHPF	BHLHE41	H2AFZ	HLA-DQA1	SAP18	BCL2L14
TOP2A	MTMR6	NYNRIN	TRBV12-5	RPL5	TNFRSF17	WARS	BMP7	CCL4	THUMPD3-AS1	CHST12
TUFM	TENT5C	MS4A1	TRBV9	EAF2	IGKV1-17	ITGB2	KIF11	BIRC3	AL031777.3	SOCS3
CENPW	SYTL3	LINC02376	AC079298.3	PCDH9	Z93241.1	LMO2	GMDS	INTS6	TCF7	HERC6
PCNA	RPL3	AD000090.1	PRKCH	P2RX5	IGHV3-22	CD99	PAQR4	NEU1	HIST1H2AC	IRF9
PDCD5	MAP3K8	AL355075.4	MAF	RPL32	IGLV1-40	PSME2	POLQ	MARCKSL1	MARCKSL1	TENT5A
CDCA3	PRMT9	LUC7L3	SIRPG	FAM129C	FNDC3B	FGR	CENPM	GADD45A	HNRNPDL	PPM1K
PSMB3	PPP1CB	HIST1H2BD	CDT1	CD200	CD2	HLA-DRB1	CDK1	HSP90AA1	TCOF1	PSME2
HMGB3	RPGR	ANKRD36C	MYB-AS1	SLAMF1	IGLV2-23	CLIP2	MND1	IFRD1	PPP1R15A	IRF8
PTTG1	RASSF6	AC119428.2	ALOXE3	SH3BP2	IGHV1-2	TNFSF11	TACC3	UBE2S	HLA-E	NAMPT
MRPL12	EEF1A1	C15orf48	AL121748.1	ITGB2	FAM92B	TPM4	PARP1	INSIG1	CALM2	IL6
DCTPP1	RPS25	KMT2E-AS1	ID2	IL21R	GNRH2	MOB1A	PCNA	Z93241.1	NR4A1	AC114752.2
PSMB2	RPL13A	DMRT3	GNLY	SLC38A1	PDIA4	LIMK1	LMNB1	IRF4	ATF3	SLC13A1
CYC1	BCL2A1	NSD1	CST7	RPL7A	IGLV7-46	GBP2	TUBA1B	SERPINB9	LMO4	PLAC8
PSMA5	FAM177A1	NFIX	PCLAF	DBI	IGHV4-39	CD74	FANCI	EIF4A1	B2M	ACO1
LINC02291	LINC01857	ZNF224	LEF1	GBP4	NUCB2	SEC61B	TPX2	C12orf57	HLA-C	NUB1
AC022511.1	IRF2BP2	KIAA1217	GAPDH	BTLA	HIST1H2BG	PKM	MCM4	AC091271.1	CIRBP	CASP1
SLC25A5	RPS23	CST3	AC108134.1	FOXP1	CX3CR1	POU2F2	DEF8	HMGCS1	RGS2	SMCHD1
JPT1	TRAF4	HIST2H2AA4	TRBC2	IRS2	IGLV6-57	MYL9	HIST1H1A	JUND	C17orf67	CD48
SEC61B	ARIH1	AL050327.1	COTL1	RPL21	SELENOS	TLN1	SLC25A5	AC025263.1	CKS2	PNPT1
ISOC2	ISCA1	GABPB1-AS1	BCL11B	SNX2	IGLV1-36	NOP10	PDGFD	APLP1	MTRNR2L1	NPFF
RPL7	CYCS	KANSL1	ANXA5	ZNF667-AS1	IGLV3-21	ARPC5L	RFC1	EHD1	MRPS6	NMI
NDUFS5	GPBP1	AC044802.2	CEP55	RPL22	CADM1	PYCARD	ASB13	HEXIM1	PTGES3	C19orf66
COX7B	ELMSAN1	FGD2	TMEM173	ARHGDIB	LINC01484	ATP6V1F	WDR66	NFKB1	STK17A	RABGAP1L
ALYREF	ARL5B	AC092162.2	MIR4435-2HG	BLOC1S2	IGHV3-33	MIR3945HG	H2AFY	TMEM88	MTRNR2L10	NAPA
RPL7A	BTG1	LCN2	PGAM1	RPL24	IGHV4-59	AC090152.1	MCM7	IL2RA	GTF2B	STAT3
SNRPD3	RPLP2	HIST1H2BH	ITK	P2RY14	CST7	BATF	CARHSP1	FAM53C	CTSZ	TRIM21
OR7E24	PIGT	AL662844.4	TUBB	TUBA1A	SEC61G	RGS1	GMNN	TRAF1	STIP1	RTCB
IMPDH2	RPS15A	HIST1H2BC	TRAV12-3	IFITM2	IGHV1-24	COX6B1	ZWINT	SLC38A2	CD27	TMEM140
PRDX3	PIM2	LINC01443	TMSB4X	ARMH1	SMOX	CDV3	MCM3	TRAF4	NEAT1	TLR7
MIF	RPL41	ZDHHC21	ARHGDIB	AFF3	KCNN3	RPL28	BRIP1	CHRNA1	EIF4A3	BISPR
SSBP1	GZF1	REG1A	IL22	C16orf74	IGKV3-11	SEMA4D	C21orf58	THUMPD3-AS1	FAM133B	ZNFX1
EBNA1BP2	RPS20	TRPC7-AS1	TUBA1B	PTGER4	CCL20	RAB31	CDCA2	CCL5	CRIP1	PARP12
MRPS34	TRPV3	CXCL3	ENO1	PMEPA1	TMEM45A	ASB2	BASP1	ARF4	CLK1	DRAP1
SET	RPS16	HIST1H3H	ACTG1	NCK2	IGHV3-53	GNG5	SLBP	SH2D3A	IFRD1	VMP1
RPL6	RPS28	TSPAN8	HMGB2	RPS6	PLN	2007-09-01	KNL1	KLF6	KCNN4	INPP1
ILF2	SBDS	AC103702.2	SPN	SLC38A11	IGHV3-49	SUMO2	RBBP4	HOMER1	NASP	NEXN
PBK	RGCC	CLDN7	CHN1	LAT2	TNFRSF18	TRAPPC1	CD38	RAB21	TAF7	STOM
MRPL4	ARHGAP24	KRT8	MCM10	RPL37A	MYDGF	COX5A	KLHL6	EIF4A2	CCDC117	SOD2
DDX39A	S1PR2	ISX	STMN1	PIK3IP1	IL1RL1	OST4	UCHL1	H2AFX	ID3	RARRES3
PSMA4	STK4	LINC00323	AC044802.2	ZNF669	TRAV27	ATP6V0E1	MCM6	BRD2	BTG2	TRIM25
MRPL51	ZBTB10	FCRL3	LDHB	ZNF667	SCGB1D1	FAM107B	CFL1	KLF2	SLC1A5	CSTA
UQCRQ	ZFP36L2	EDN1	PRKCQ	RPS2	SLC25A47	COX6C	PBK	SIRT1	PMAIP1	MAFF
SEC61G	SYAP1	AC108865.1	CFL1	COL19A1	AP002370.2	PRELID1	HIST1H3G	ODC1	RASSF6	RHOH
PRDX2	SIDT1	GALNT5	CD5	RPS11	SPCS2	SENP3-EIF4A1	PFN1	MYADM	MZF1-AS1	AC104590.1
CCT3	RPL34	2001-03-01	BIRC5	AES	KDELR2	MYL12B	NDC80	AP003680.1	AC136475.3	AP003472.2
KPNA2	AC020916.1	HIST1H4H	IL2RB	ARPC3	IGHV3-64D	BHLHE40	NCAPH	SNHG12	HIST1H2BD	TRANK1
MRTO4	CYTIP	AC023157.3	GMFG	RPS26	SPCS3	PREX1	SMC2	AL121603.2	EGR1	IGHV1-14
PSMA3	PPP1R15B	CIITA	FABP5	PTPRC	AC007952.4	GNAI2	BRI3BP	NFKBIB	ATP2B1-AS1	CCL3

## Sheet: Bcell_GO
GEP	Resource	GO	name	ratio_in_study	p_fdr_bh	gene_symbols
pB01	BP	GO:0036261	7-methylguanosine cap hypermethylation	(6, 136)	5.05468e-08	{'SNRPE', 'SNRPB', 'SNRPG', 'SNRPD1', 'SNRPF', 'SNRPD3'}
pB01	BP	GO:0051301	cell division	(18, 136)	3.99323e-07	{'CDC20', 'TUBA1B', 'CDCA3', 'UBE2C', 'ZWINT', 'AURKA', 'CDK1', 'RAN', 'PTTG1', 'TUBB', 'CENPW', 'TPX2', 'CCNB2', 'CCNA2', 'TUBA1C', 'MAD2L1', 'CCNB1', 'CKS1B'}
pB01	BP	GO:1904874	positive regulation of telomerase RNA localization to Cajal body	(6, 136)	2.886e-06	{'CCT6A', 'CCT7', 'NHP2', 'CCT5', 'CCT3', 'CCT8'}
pB01	BP	GO:1904851	positive regulation of establishment of protein localization to telomere	(5, 136)	1.56427e-05	{'CCT6A', 'CCT7', 'CCT5', 'CCT3', 'CCT8'}
pB01	BP	GO:1904871	positive regulation of protein localization to Cajal body	(5, 136)	2.28062e-05	{'CCT6A', 'CCT7', 'CCT5', 'CCT3', 'CCT8'}
pB01	BP	GO:1903241	U2-type prespliceosome assembly	(6, 136)	2.77205e-05	{'SNRPE', 'SNRPB', 'SNRPG', 'SNRPD1', 'SNRPF', 'SNRPD3'}
pB01	BP	GO:0000387	spliceosomal snRNP assembly	(6, 136)	6.79979e-05	{'SNRPE', 'SNRPB', 'SNRPG', 'SNRPD1', 'SNRPF', 'SNRPD3'}
pB01	BP	GO:0000278	mitotic cell cycle	(10, 136)	7.44373e-05	{'TUBA1B', 'AURKA', 'RAN', 'PLK1', 'TUBB', 'CENPW', 'TPX2', 'AURKB', 'TUBA1C', 'BIRC5'}
pB01	BP	GO:1902600	proton transmembrane transport	(9, 136)	0.000185071	{'COX5A', 'CYC1', 'ATP5F1B', 'ATP5MC1', 'ATP5MC3', 'SLC25A5', 'ATP5MF', 'ATP5PF', 'COX7B'}
pB01	BP	GO:0006096	glycolytic process	(6, 136)	0.000185071	{'LDHA', 'ENO1', 'PKM', 'TPI1', 'PGAM1', 'GAPDH'}
pB01	BP	GO:0032212	positive regulation of telomere maintenance via telomerase	(6, 136)	0.000185071	{'CCT6A', 'CCT7', 'AURKB', 'CCT5', 'CCT3', 'CCT8'}
pB01	BP	GO:0007052	mitotic spindle organization	(7, 136)	0.000185071	{'AURKA', 'RAN', 'PLK1', 'AURKB', 'DLGAP5', 'CCNB1', 'BIRC5'}
pB01	BP	GO:0015986	proton motive force-driven ATP synthesis	(5, 136)	0.000210486	{'ATP5F1B', 'ATP5MC1', 'ATP5MC3', 'ATP5MF', 'ATP5PF'}
pB01	BP	GO:0043066	negative regulation of apoptotic process	(15, 136)	0.00061652	{'AURKA', 'CDK1', 'PRDX2', 'MIF', 'GSTP1', 'PTMA', 'PLK1', 'PA2G4', 'PRELID1', 'NPM1', 'MAD2L1', 'VDAC1', 'PARK7', 'PRDX3', 'BIRC5'}
pB01	BP	GO:0032392	DNA geometric change	(3, 136)	0.00121871	{'HMGB1', 'HMGB2', 'HMGB3'}
pB01	BP	GO:1905448	positive regulation of mitochondrial ATP synthesis coupled electron transport	(3, 136)	0.00121871	{'CHCHD2', 'CCNB1', 'CDK1'}
pB01	BP	GO:0007094	mitotic spindle assembly checkpoint signaling	(5, 136)	0.00174489	{'CDC20', 'ZWINT', 'PLK1', 'AURKB', 'MAD2L1'}
pB01	BP	GO:0010498	proteasomal protein catabolic process	(5, 136)	0.00174489	{'PSMA5', 'PSMA4', 'PSMA3', 'PSMB2', 'PSMA7'}
pB01	BP	GO:0042776	proton motive force-driven mitochondrial ATP synthesis	(6, 136)	0.001855	{'NDUFS6', 'ATP5F1B', 'NDUFAB1', 'NDUFS5', 'ATP5MF', 'ATP5PF'}
pB01	BP	GO:0002181	cytoplasmic translation	(7, 136)	0.00231194	{'RPS2', 'RPL7', 'RPL7A', 'RPL35', 'RPLP0', 'RPL6', 'RPL22L1'}
pB01	BP	GO:0061077	chaperone-mediated protein folding	(5, 136)	0.0033072	{'CCT6A', 'CCT7', 'CCT5', 'CCT3', 'CCT8'}
pB01	BP	GO:0044772	mitotic cell cycle phase transition	(4, 136)	0.0106533	{'CCNA2', 'CCNB1', 'CCNB2', 'CKS1B'}
pB01	BP	GO:0008380	RNA splicing	(8, 136)	0.0150345	{'YBX1', 'SNRPB', 'SNRPG', 'SNRPF', 'C1QBP', 'SNRPD1', 'PRMT1', 'SNRPD3'}
pB01	BP	GO:0006412	translation	(8, 136)	0.0150582	{'MRPL51', 'RPL7', 'RPS2', 'MRPL12', 'RPL7A', 'RPL35', 'RPLP0', 'RPL6'}
pB01	BP	GO:0006265	DNA topological change	(3, 136)	0.0153263	{'HMGB1', 'TOP2A', 'HMGB2'}
pB01	BP	GO:0006090	pyruvate metabolic process	(3, 136)	0.0153263	{'LDHA', 'VDAC1', 'LDHB'}
pB01	BP	GO:0000086	G2/M transition of mitotic cell cycle	(5, 136)	0.0223841	{'AURKA', 'CDK1', 'PLK1', 'CCNA2', 'CCNB1'}
pB01	BP	GO:0042273	ribosomal large subunit biogenesis	(4, 136)	0.0226347	{'RPL7', 'MRTO4', 'EBNA1BP2', 'NPM1'}
pB01	BP	GO:0007339	binding of sperm to zona pellucida	(4, 136)	0.0249762	{'CCT3', 'CCT7', 'CCT8', 'CCT5'}
pB01	BP	GO:0000398	mRNA splicing, via spliceosome	(8, 136)	0.0249762	{'DDX39A', 'ALYREF', 'SNRPE', 'SNRPB', 'SNRPG', 'SNRPD1', 'SNRPF', 'SNRPD3'}
pB01	BP	GO:1904668	positive regulation of ubiquitin protein ligase activity	(3, 136)	0.0249762	{'CDC20', 'UBE2C', 'PLK1'}
pB01	BP	GO:0043388	positive regulation of DNA binding	(4, 136)	0.0262058	{'HMGB1', 'HMGB2', 'NME1', 'TXN'}
pB01	BP	GO:0090267	positive regulation of mitotic cell cycle spindle assembly checkpoint	(3, 136)	0.0301985	{'MAD2L1', 'AURKB', 'BIRC5'}
pB01	BP	GO:0051444	negative regulation of ubiquitin-protein transferase activity	(3, 136)	0.0301985	{'MAD2L1', 'PARK7', 'CDC20'}
pB01	BP	GO:0050821	protein stabilization	(8, 136)	0.0353048	{'GAPDH', 'CCT6A', 'CCT7', 'NPM1', 'CCT3', 'CCT5', 'PARK7', 'CCT8'}
pB01	BP	GO:0000070	mitotic sister chromatid segregation	(4, 136)	0.0385241	{'MAD2L1', 'ZWINT', 'RAN', 'PLK1'}
pB01	BP	GO:0045333	cellular respiration	(4, 136)	0.0420772	{'COX7B', 'COX5A', 'CYC1', 'UQCRQ'}
pB01	BP	GO:0051382	kinetochore assembly	(3, 136)	0.0442219	{'DLGAP5', 'CENPA', 'CENPW'}
pB01	CC	GO:0005829	cytosol	(85, 136)	5.27222e-15	{'PKM', 'CDK1', 'SRM', 'RPL35', 'PLK1', 'CCNB2', 'SNRPF', 'CENPA', 'CCT8', 'LDHA', 'RPL7A', 'NPM3', 'HMGA1', 'PARK7', 'UBE2C', 'PPA1', 'TPI1', 'PTMA', 'CDKN3', 'TUBB', 'RRM2', 'CCT5', 'NPM1', 'SEC61G', 'BIRC5', 'SNRPD1', 'PSMA7', 'GAPDH', 'CDC20', 'PSMA5', 'ENO1', 'GSTP1', 'RPS2', 'LDHB', 'IL37', 'CCT3', 'SERBP1', 'TXN', 'EIF5A', 'CCT6A', 'CCT7', 'PAICS', 'RAN', 'SNRPE', 'SNRPB', 'RANBP1', 'C1QBP…
pB01	CC	GO:0005634	nucleus	(85, 136)	5.29807e-15	{'DDX39A', 'HMGB1', 'PKM', 'CDK1', 'PLK1', 'PA2G4', 'CCNB2', 'SNRPF', 'CENPA', 'LDHA', 'RPL7A', 'HMGA1', 'PARK7', 'JPT1', 'UBE2C', 'SSBP1', 'SLIRP', 'TPI1', 'PTMA', 'TUBB', 'RRM2', 'NPM1', 'BIRC5', 'SNRPD1', 'PSMA7', 'GAPDH', 'ERH', 'HMGB3', 'SUB1', 'SLC25A5', 'PSMA5', 'ENO1', 'GSTP1', 'RPS2', 'SERBP1', 'HMGB2', 'TXN', 'EIF5A', 'RAN', 'SNRPE', 'SNRPB', 'RANBP1', 'C1QBP', 'PHF19', 'FABP5', 'PSMA4'…
pB01	CC	GO:0034709	methylosome	(8, 136)	2.15788e-12	{'ERH', 'SNRPE', 'SNRPB', 'SNRPG', 'SNRPF', 'SNRPD1', 'PRMT1', 'SNRPD3'}
pB01	CC	GO:0070062	extracellular exosome	(48, 136)	2.51157e-12	{'PSMA4', 'PKM', 'CDK1', 'PRDX2', 'IMPDH2', 'PSMA7', 'PPIA', 'TUFM', 'GAPDH', 'PSME2', 'YBX1', 'MIF', 'SUB1', 'PA2G4', 'PGAM1', 'VDAC1', 'PRDX1', 'CCT8', 'LDHA', 'PSMA5', 'ENO1', 'ALYREF', 'GSTP1', 'RPS2', 'PSMA3', 'LDHB', 'ATP5F1B', 'PSMB2', 'NCL', 'PCNA', 'CCT3', 'SERBP1', 'PARK7', 'TXN', 'DUT', 'CCT6A', 'CCT7', 'SSBP1', 'PAICS', 'RAN', 'PDCD5', 'PPA1', 'TPI1', 'TUBB', 'NME1', 'CCT5', 'RPLP0', …
pB01	CC	GO:0005737	cytoplasm	(71, 136)	1.41352e-09	{'SET', 'DDX39A', 'PSMA4', 'PKM', 'CDK1', 'PRDX2', 'PRMT1', 'IMPDH2', 'RPL35', 'PPP1R14B', 'TUBA1C', 'PSMA7', 'PPIA', 'GAPDH', 'TUBA1B', 'TYMS', 'PSME2', 'YBX1', 'MIF', 'HMGB3', 'MRTO4', 'PLK1', 'PA2G4', 'CCNB2', 'PGAM1', 'KPNA2', 'MAD2L1', 'PRDX3', 'PRDX1', 'CCT8', 'PSMA5', 'ZWINT', 'ENO1', 'PTTG1', 'ALYREF', 'GSTP1', 'RPS2', 'PSMA3', 'LDHB', 'PSMB2', 'RPL7A', 'CCNA2', 'ISOC2', 'NPM3', 'SERBP1',…
pB01	CC	GO:0005743	mitochondrial inner membrane	(20, 136)	5.08718e-09	{'MRPS34', 'MRPL51', 'ATP5MC3', 'COX7B', 'COX5A', 'UQCRQ', 'CYC1', 'TYMS', 'MRPL4', 'SLC25A5', 'ATP5MF', 'NDUFS6', 'LDHB', 'ATP5F1B', 'ATP5MC1', 'TIMM13', 'NDUFS5', 'ATP5PF', 'MRPL12', 'NDUFAB1'}
pB01	CC	GO:0005687	U4 snRNP	(6, 136)	7.87115e-09	{'SNRPE', 'SNRPB', 'SNRPG', 'SNRPD1', 'SNRPF', 'SNRPD3'}
pB01	CC	GO:0005654	nucleoplasm	(60, 136)	3.26162e-08	{'SET', 'HMGB1', 'DDX39A', 'PSMA4', 'CDK1', 'SNRPD1', 'UBE2T', 'PSMA7', 'DCTPP1', 'CDC20', 'PSME2', 'YBX1', 'MIF', 'PLK1', 'CENPW', 'SUB1', 'AURKB', 'KPNA2', 'MAD2L1', 'SNRPF', 'CENPA', 'CCT8', 'PSMA5', 'ZWINT', 'AURKA', 'ALYREF', 'RPS2', 'PSMA3', 'SNRPG', 'PSMB2', 'TPX2', 'IL37', 'CCNA2', 'NCL', 'PRELID1', 'NHP2', 'PCNA', 'NPM3', 'CCNB1', 'PARK7', 'HMGB2', 'CKS1B', 'HMGA1', 'PCLAF', 'DUT', 'JPT1…
pB01	CC	GO:0030532	small nuclear ribonucleoprotein complex	(6, 136)	7.80984e-08	{'SNRPE', 'SNRPB', 'SNRPG', 'SNRPD1', 'SNRPF', 'SNRPD3'}
pB01	CC	GO:0005683	U7 snRNP	(5, 136)	7.80984e-08	{'SNRPE', 'SNRPB', 'SNRPG', 'SNRPF', 'SNRPD3'}
pB01	CC	GO:0005689	U12-type spliceosomal complex	(7, 136)	1.35995e-07	{'YBX1', 'SNRPE', 'SNRPB', 'SNRPG', 'SNRPD1', 'SNRPF', 'SNRPD3'}
pB01	CC	GO:0034719	SMN-Sm protein complex	(6, 136)	2.59297e-07	{'SNRPE', 'SNRPB', 'SNRPG', 'SNRPD1', 'SNRPF', 'SNRPD3'}
pB01	CC	GO:0005739	mitochondrion	(31, 136)	2.75254e-07	{'PKM', 'MRPS34', 'CDK1', 'MRPL51', 'DCTPP1', 'TUFM', 'COX7B', 'UQCRQ', 'CYC1', 'TYMS', 'MRPL4', 'CHCHD2', 'VDAC1', 'SLC25A5', 'PRDX3', 'ATP5MF', 'GSTP1', 'ATP5F1B', 'ATP5MC1', 'PRELID1', 'TIMM13', 'NDUFS5', 'PARK7', 'ATP5PF', 'DUT', 'SLIRP', 'SSBP1', 'MRPL12', 'C1QBP', 'NDUFAB1', 'DLGAP5'}
pB01	CC	GO:0005682	U5 snRNP	(6, 136)	3.31358e-07	{'SNRPE', 'SNRPB', 'SNRPG', 'SNRPD1', 'SNRPF', 'SNRPD3'}
pB01	CC	GO:0005685	U1 snRNP	(6, 136)	4.49263e-07	{'SNRPE', 'SNRPB', 'SNRPG', 'SNRPD1', 'SNRPF', 'SNRPD3'}
pB01	CC	GO:0005832	chaperonin-containing T-complex	(5, 136)	5.75344e-07	{'CCT6A', 'CCT7', 'CCT5', 'CCT3', 'CCT8'}
pB01	CC	GO:0005686	U2 snRNP	(6, 136)	1.90754e-06	{'SNRPE', 'SNRPB', 'SNRPG', 'SNRPD1', 'SNRPF', 'SNRPD3'}
pB01	CC	GO:0034715	pICln-Sm protein complex	(4, 136)	4.30762e-06	{'SNRPD1', 'SNRPF', 'SNRPE', 'SNRPD3'}
pB01	CC	GO:0015630	microtubule cytoskeleton	(11, 136)	5.02376e-06	{'GAPDH', 'TUBA1B', 'AURKA', 'HMMR', 'PLK1', 'TUBB', 'TPX2', 'CCNB2', 'AURKB', 'TUBA1C', 'BIRC5'}
pB01	CC	GO:0016020	membrane	(38, 136)	5.15309e-06	{'DDX39A', 'CDK1', 'HMMR', 'IMPDH2', 'RPL35', 'PPIA', 'TUFM', 'GAPDH', 'CYC1', 'PSME2', 'PA2G4', 'CCNB2', 'PGAM1', 'KPNA2', 'VDAC1', 'SLC25A5', 'LDHA', 'ENO1', 'ALYREF', 'RPS2', 'LDHB', 'ATP5F1B', 'PSMB2', 'RPL7A', 'NCL', 'SERBP1', 'CCNB1', 'EIF5A', 'SEC61B', 'PAICS', 'RAN', 'RPL7', 'C1QBP', 'NME1', 'NPM1', 'RPLP0', 'RPL6', 'SEC61G'}
pB01	CC	GO:0071007	U2-type catalytic step 2 spliceosome	(6, 136)	5.28652e-06	{'SNRPE', 'SNRPB', 'SNRPG', 'SNRPD1', 'SNRPF', 'SNRPD3'}
pB01	CC	GO:0005753	mitochondrial proton-transporting ATP synthase complex	(5, 136)	6.99783e-06	{'ATP5F1B', 'ATP5MC1', 'ATP5MC3', 'ATP5MF', 'ATP5PF'}
pB01	CC	GO:0034774	secretory granule lumen	(9, 136)	9.28807e-06	{'HMGB1', 'PSMA5', 'PKM', 'MIF', 'GSTP1', 'IMPDH2', 'PGAM1', 'PPIA', 'CCT8'}
pB01	CC	GO:0005839	proteasome core complex	(5, 136)	1.21961e-05	{'PSMA5', 'PSMA4', 'PSMA3', 'PSMB2', 'PSMA7'}
pB01	CC	GO:0046540	U4/U6 x U5 tri-snRNP complex	(6, 136)	1.21961e-05	{'SNRPE', 'SNRPB', 'SNRPG', 'SNRPD1', 'SNRPF', 'SNRPD3'}
pB01	CC	GO:0019773	proteasome core complex, alpha-subunit complex	(4, 136)	1.37572e-05	{'PSMA7', 'PSMA5', 'PSMA4', 'PSMA3'}
pB01	CC	GO:1904813	ficolin-1-rich granule lumen	(9, 136)	1.81177e-05	{'HMGB1', 'PSMA5', 'PKM', 'MIF', 'GSTP1', 'IMPDH2', 'PGAM1', 'PPIA', 'CCT8'}
pB01	CC	GO:0000307	cyclin-dependent protein kinase holoenzyme complex	(6, 136)	2.18155e-05	{'CDK1', 'CCNA2', 'CCNB2', 'PCNA', 'CCNB1', 'CKS1B'}
pB01	CC	GO:1990904	ribonucleoprotein complex	(9, 136)	8.36546e-05	{'SLIRP', 'YBX1', 'TOP2A', 'RPL7', 'SNRPG', 'NCL', 'NPM1', 'RPLP0', 'GAPDH'}
pB01	CC	GO:0045263	proton-transporting ATP synthase complex, coupling factor F(o)	(3, 136)	9.33564e-05	{'ATP5MC1', 'ATP5MC3', 'ATP5MF'}
pB01	CC	GO:0071005	U2-type precatalytic spliceosome	(6, 136)	9.33564e-05	{'SNRPE', 'SNRPB', 'SNRPG', 'SNRPD1', 'SNRPF', 'SNRPD3'}
pB01	CC	GO:0000502	proteasome complex	(6, 136)	0.000115068	{'PSMA5', 'PSMA4', 'PSME2', 'PSMA3', 'PSMB2', 'PSMA7'}
pB01	CC	GO:0031616	spindle pole centrosome	(4, 136)	0.000149726	{'DLGAP5', 'AURKB', 'AURKA', 'NPM1'}
pB01	CC	GO:0071013	catalytic step 2 spliceosome	(7, 136)	0.000185116	{'ALYREF', 'SNRPE', 'SNRPB', 'SNRPG', 'SNRPD1', 'SNRPF', 'SNRPD3'}
pB01	CC	GO:0032133	chromosome passenger complex	(3, 136)	0.000394121	{'AURKB', 'AURKA', 'BIRC5'}
pB01	CC	GO:0097526	spliceosomal tri-snRNP complex	(3, 136)	0.000394121	{'SNRPD1', 'SNRPG', 'SNRPD3'}
pB01	CC	GO:0005681	spliceosomal complex	(7, 136)	0.000489179	{'SNRPE', 'SNRPB', 'SNRPG', 'SNRPD1', 'NCL', 'SNRPF', 'SNRPD3'}
pB01	CC	GO:0071011	precatalytic spliceosome	(4, 136)	0.000489179	{'SNRPD1', 'SNRPE', 'SNRPG', 'SNRPD3'}
pB01	CC	GO:0044297	cell body	(6, 136)	0.000517574	{'CCT7', 'TUBB', 'CCT5', 'CCT3', 'PARK7', 'CCT8'}
pB01	CC	GO:0005876	spindle microtubule	(5, 136)	0.000555135	{'AURKA', 'CDK1', 'PLK1', 'AURKB', 'BIRC5'}
pB01	CC	GO:0005697	telomerase holoenzyme complex	(4, 136)	0.000675589	{'SNRPE', 'SNRPB', 'SNRPD3', 'NHP2'}
pB01	CC	GO:0042645	mitochondrial nucleoid	(5, 136)	0.000753517	{'SSBP1', 'ATP5F1B', 'VDAC1', 'SLC25A5', 'TUFM'}
pB01	CC	GO:0022626	cytosolic ribosome	(6, 136)	0.000872944	{'RPS2', 'RPL7', 'RPL7A', 'RPL35', 'RPLP0', 'RPL6'}
pB01	CC	GO:0000276	mitochondrial proton-transporting ATP synthase complex, coupling factor F(o)	(3, 136)	0.000873265	{'ATP5MC1', 'ATP5MC3', 'ATP5PF'}
pB01	CC	GO:0005730	nucleolus	(18, 136)	0.00139229	{'TYMS', 'RAN', 'TOP2A', 'MRTO4', 'RPL7', 'SUB1', 'C1QBP', 'PA2G4', 'UBE2T', 'RPL7A', 'RPL35', 'NCL', 'EBNA1BP2', 'NPM1', 'CENPW', 'NPM3', 'HMGB2', 'JPT1'}
pB01	CC	GO:0097125	cyclin B1-CDK1 complex	(2, 136)	0.00205639	{'CCNB1', 'CDK1'}
pB01	CC	GO:0022625	cytosolic large ribosomal subunit	(5, 136)	0.00216591	{'RPL7', 'RPL7A', 'RPL35', 'RPLP0', 'RPL6'}
pB01	CC	GO:0005813	centrosome	(13, 136)	0.00351696	{'CDC20', 'CCNB1', 'AURKA', 'CDK1', 'HMMR', 'PLK1', 'RANBP1', 'CCNB2', 'PCNA', 'NPM1', 'CCT5', 'PCLAF', 'CCT8'}
pB01	CC	GO:0000776	kinetochore	(7, 136)	0.00369122	{'ZWINT', 'PLK1', 'CENPW', 'AURKB', 'MAD2L1', 'CENPA', 'BIRC5'}
pB01	CC	GO:0030496	midbody	(7, 136)	0.0089962	{'AURKA', 'CDK1', 'RAN', 'ERH', 'PLK1', 'AURKB', 'BIRC5'}
pB01	CC	GO:0033597	mitotic checkpoint complex	(2, 136)	0.0108698	{'MAD2L1', 'CDC20'}
pB01	CC	GO:0005819	spindle	(6, 136)	0.0108698	{'CDC20', 'AURKA', 'HMMR', 'PLK1', 'TPX2', 'AURKB'}
pB01	CC	GO:0005758	mitochondrial intermembrane space	(5, 136)	0.0118171	{'PRELID1', 'TIMM13', 'CHCHD2', 'NDUFS5', 'PARK7'}
pB01	CC	GO:0000243	commitment complex	(2, 136)	0.0173701	{'SNRPD1', 'SNRPD3'}
pB01	CC	GO:0000793	condensed chromosome	(3, 136)	0.0200968	{'HMGB1', 'TOP2A', 'HMGB2'}
pB01	CC	GO:1990204	oxidoreductase complex	(2, 136)	0.0245276	{'LDHA', 'LDHB'}
pB01	CC	GO:0071204	histone pre-mRNA 3'end processing complex	(2, 136)	0.0245276	{'YBX1', 'SNRPB'}
pB01	CC	GO:0051233	spindle midzone	(3, 136)	0.0245276	{'AURKB', 'AURKA', 'PLK1'}
pB01	CC	GO:0000775	chromosome, centromeric region	(4, 136)	0.0262414	{'CENPW', 'TOP2A', 'CENPA', 'BIRC5'}
pB01	CC	GO:0005874	microtubule	(8, 136)	0.0306501	{'TUBA1B', 'CCT6A', 'CCT7', 'TUBB', 'TUBA1C', 'CCT5', 'CCT3', 'CCT8'}
pB01	CC	GO:0031982	vesicle	(6, 136)	0.0306501	{'PKM', 'MIF', 'GSTP1', 'TUBA1C', 'PPIA', 'GAPDH'}
pB01	CC	GO:0043203	axon hillock	(2, 136)	0.0306501	{'TPX2', 'AURKA'}
pB01	CC	GO:0005757	mitochondrial permeability transition pore complex	(2, 136)	0.0306501	{'VDAC1', 'SLC25A5'}
pB01	CC	GO:0005759	mitochondrial matrix	(9, 136)	0.0382243	{'SSBP1', 'TYMS', 'CDK1', 'C1QBP', 'ATP5F1B', 'NDUFAB1', 'CCNB1', 'PARK7', 'PRDX3'}
pB01	CC	GO:0002199	zona pellucida receptor complex	(2, 136)	0.0394723	{'CCT3', 'CCT8'}
pB01	CC	GO:0000922	spindle pole	(5, 136)	0.0419666	{'CDC20', 'PLK1', 'TPX2', 'MAD2L1', 'CCNB1'}
pB01	CC	GO:0031966	mitochondrial membrane	(5, 136)	0.0446671	{'COX5A', 'ATP5F1B', 'NDUFAB1', 'VDAC1', 'COX7B'}
pB01	CC	GO:0005886	plasma membrane	(11, 136)	0.000532172	{'UBE2C', 'ENO1', 'YBX1', 'HMMR', 'MIF', 'C1QBP', 'ATP5F1B', 'FABP5', 'VDAC1', 'PARK7', 'GAPDH'}
pB01	CC	GO:0016021	integral component of membrane	(6, 136)	0.00185146	{'SEC61G', 'ATP5MC1', 'COX7B', 'ATP5MC3', 'ATP5MF', 'SEC61B'}
pB01	CC	GO:0005794	Golgi apparatus	(0, 136)	0.0262414	set()
pB01	MF	GO:0003723	RNA binding	(51, 136)	1.89746e-20	{'DDX39A', 'HMGB1', 'PKM', 'IMPDH2', 'SNRPD1', 'RPL35', 'PPIA', 'TUFM', 'ERH', 'YBX1', 'MRPL4', 'HMGB3', 'MRTO4', 'SUB1', 'PA2G4', 'KPNA2', 'SNRPF', 'SLC25A5', 'PRDX1', 'ENO1', 'ALYREF', 'RPS2', 'SNRPG', 'RPL7A', 'NCL', 'EBNA1BP2', 'NHP2', 'CCT3', 'NPM3', 'SERBP1', 'HMGB2', 'TXN', 'EIF5A', 'DUT', 'SEC61B', 'CCT6A', 'SLIRP', 'SSBP1', 'RAN', 'TOP2A', 'SNRPE', 'SNRPB', 'MRPL12', 'RPL7', 'NME1', 'NPM…
pB01	MF	GO:0005515	protein binding	(126, 136)	3.50918e-13	{'DDX39A', 'HMGB1', 'PKM', 'CDK1', 'SRM', 'ATP5MC3', 'PLK1', 'CENPW', 'PA2G4', 'CCNB2', 'SNRPF', 'CENPA', 'CCT8', 'LDHA', 'RPL7A', 'NHP2', 'NPM3', 'HMGA1', 'PARK7', 'ATP5PF', 'JPT1', 'UBE2C', 'SSBP1', 'SLIRP', 'TPI1', 'PTMA', 'CDKN3', 'TUBB', 'RRM2', 'NPM1', 'CCT5', 'BIRC5', 'SEC61G', 'SNRPD1', 'PSMA7', 'GAPDH', 'CDC20', 'TUBA1B', 'ERH', 'HMGB3', 'SUB1', 'SLC25A5', 'PSMA5', 'ENO1', 'GSTP1', 'RPS2…
pB01	MF	GO:0003735	structural constituent of ribosome	(11, 136)	3.85602e-05	{'MRPS34', 'MRPL4', 'MRPL51', 'RPS2', 'RPL7', 'MRPL12', 'RPL7A', 'RPL35', 'RPLP0', 'RPL6', 'RPL22L1'}
pB01	MF	GO:0045296	cadherin binding	(14, 136)	4.20962e-05	{'LDHA', 'ENO1', 'PKM', 'PAICS', 'RAN', 'SERBP1', 'RPS2', 'RANBP1', 'CCNB2', 'RPL7A', 'PARK7', 'RPL6', 'PRDX1', 'CCT8'}
pB01	MF	GO:1990446	U1 snRNP binding	(3, 136)	0.00130524	{'SNRPD1', 'SNRPB', 'SNRPG'}
pB01	MF	GO:0140662	ATP-dependent protein folding chaperone	(5, 136)	0.00130524	{'CCT6A', 'CCT7', 'CCT5', 'CCT3', 'CCT8'}
pB01	MF	GO:0003682	chromatin binding	(14, 136)	0.00149984	{'SET', 'SSBP1', 'CDK1', 'YBX1', 'RAN', 'TOP2A', 'UBE2T', 'PHF19', 'PCNA', 'NPM1', 'NPM3', 'HMGA1', 'CENPA', 'PCLAF'}
pB01	MF	GO:0008301	DNA binding, bending	(4, 136)	0.00149984	{'HMGB1', 'TOP2A', 'HMGB3', 'HMGB2'}
pB01	MF	GO:0003729	mRNA binding	(10, 136)	0.0016257	{'SLIRP', 'PKM', 'YBX1', 'ALYREF', 'RPS2', 'RPL7', 'MRPL12', 'C1QBP', 'RPL35', 'PARK7'}
pB01	MF	GO:0044183	protein folding chaperone	(5, 136)	0.00427778	{'CCT6A', 'CCT7', 'CCT5', 'CCT3', 'CCT8'}
pB01	MF	GO:0042802	identical protein binding	(26, 136)	0.00427778	{'DDX39A', 'SRM', 'IMPDH2', 'PSMA7', 'DCTPP1', 'GAPDH', 'PSME2', 'MIF', 'PLK1', 'SUB1', 'MAD2L1', 'VDAC1', 'PRDX3', 'PRDX1', 'LDHA', 'LDHB', 'NCL', 'PCNA', 'PARK7', 'SSBP1', 'PAICS', 'FABP5', 'RPL7', 'NME1', 'PRMT1', 'BIRC5'}
pB01	MF	GO:0008379	thioredoxin peroxidase activity	(3, 136)	0.00499741	{'PRDX2', 'PRDX3', 'PRDX1'}
pB01	MF	GO:0051082	unfolded protein binding	(7, 136)	0.00600843	{'CCT6A', 'CCT7', 'CCT5', 'NPM1', 'CCT3', 'PPIA', 'CCT8'}
pB01	MF	GO:0000287	magnesium ion binding	(9, 136)	0.00820387	{'ENO1', 'PKM', 'RAN', 'PPA1', 'TOP2A', 'PLK1', 'NME1', 'DCTPP1', 'DUT'}
pB01	MF	GO:0140297	DNA-binding transcription factor binding	(7, 136)	0.0318163	{'HMGB1', 'PTMA', 'NCL', 'NPM1', 'CHCHD2', 'PARK7', 'HMGB2'}
pB01	MF	GO:0046933	proton-transporting ATP synthase activity, rotational mechanism	(3, 136)	0.0375231	{'ATP5F1B', 'ATP5MF', 'ATP5PF'}
pB01	MF	GO:0062153	C5-methylcytidine-containing RNA binding	(2, 136)	0.0420941	{'YBX1', 'ALYREF'}
pB02	BP	GO:0002181	cytoplasmic translation	(17, 138)	1.12035e-15	{'RPS3', 'RPS8', 'RPS23', 'RPS16', 'RPS15A', 'RPL34', 'RPL9', 'RPS28', 'RPS20', 'RPL13A', 'RPS25', 'RPL30', 'RPS14', 'RPLP2', 'RPL23A', 'RPL3', 'RPL41'}
pB02	BP	GO:0006412	translation	(18, 138)	1.82461e-12	{'RPS3', 'RPS8', 'RPS23', 'EEF1A1', 'RPS16', 'RPS15A', 'RPL34', 'RPL9', 'RPS28', 'RPS20', 'RPL13A', 'RPS25', 'RPL30', 'RPS14', 'RPLP2', 'RPL23A', 'RPL3', 'RPL41'}
pB02	BP	GO:0042270	protection from natural killer cell mediated cytotoxicity	(3, 138)	0.0335885	{'HLA-B', 'SERPINB9', 'HLA-A'}
pB02	CC	GO:0022626	cytosolic ribosome	(14, 138)	7.92929e-13	{'RPS3', 'RPS8', 'RPS23', 'RPS16', 'RPS15A', 'RPL34', 'RPL9', 'RPS20', 'RPL13A', 'RPS25', 'RPL30', 'RPS14', 'RPL23A', 'RPL3'}
pB02	CC	GO:0022627	cytosolic small ribosomal subunit	(9, 138)	2.43488e-08	{'RPS3', 'RPS8', 'RPS23', 'RPS16', 'RPS15A', 'RPS28', 'RPS20', 'RPS25', 'RPS14'}
pB02	CC	GO:0005737	cytoplasm	(70, 138)	2.80467e-08	{'CYTIP', 'USP36', 'IDI1', 'EEF1A1', 'BACH1', 'RPS15A', 'RPL34', 'ARHGAP24', 'ZFP36L2', 'RGCC', 'ARIH1', 'RPS20', 'PRNP', 'PPP1CB', 'PIM2', 'RPL13A', 'MTMR6', 'RALGAPA1', 'PRMT9', 'SERPINB9', 'RPL30', 'BCL2A1', 'NR4A2', 'ISCA1', 'RILPL2', 'SQSTM1', 'SNN', 'VPS37B', 'ARL5B', 'CREM', 'GZF1', 'RPL3', 'SYAP1', 'RPS8', 'TPT1', 'RGS2', 'AHNAK', 'TENT5C', 'S1PR2', 'RPS28', 'NFE2L2', 'FTH1', 'RPGR', 'SAM…
pB02	CC	GO:0005925	focal adhesion	(18, 138)	1.05519e-06	{'RPS3', 'RPS8', 'CD44', 'EZR', 'RPS16', 'RPL9', 'ADGRE5', 'AHNAK', 'ARHGAP24', 'PPP1CB', 'MARCKS', 'RPL13A', 'RPL30', 'RPS14', 'RPLP2', 'B2M', 'YWHAZ', 'RPL3'}
pB02	CC	GO:0022625	cytosolic large ribosomal subunit	(8, 138)	3.17103e-06	{'RPL34', 'RPL9', 'RPL13A', 'RPL30', 'RPLP2', 'RPL23A', 'RPL3', 'RPL41'}
pB02	CC	GO:0070062	extracellular exosome	(37, 138)	1.23022e-05	{'HLA-A', 'EEF1A1', 'RPS15A', 'RPL34', 'ADGRE5', 'PPP1CB', 'RPS20', 'HLA-B', 'PRNP', 'SLC2A3', 'B2M', 'SERPINB9', 'RPL30', 'TAGLN2', 'SQSTM1', 'VPS37B', 'RPL3', 'SYAP1', 'RPS8', 'CD44', 'TPT1', 'AHNAK', 'RPS28', 'FTH1', 'RPS14', 'MARCKS', 'RPL23A', 'ATP1B3', 'YWHAZ', 'RPS3', 'EZR', 'RPS16', 'NAMPT', 'CD55', 'CXCR4', 'RPS25', 'RPLP2'}
pB02	CC	GO:0005829	cytosol	(67, 138)	1.5434e-05	{'CYTIP', 'USP36', 'IDI1', 'EEF1A1', 'BACH1', 'RPS15A', 'RPL34', 'ARIH1', 'RGCC', 'PPP1CB', 'RPS20', 'PRNP', 'LMNA', 'RPL13A', 'MTMR6', 'B2M', 'SERPINB9', 'RPL30', 'BCL2A1', 'TAGLN2', 'RILPL2', 'SQSTM1', 'REL', 'RGS1', 'RPL3', 'SOCS3', 'SYAP1', 'RPS8', 'CD44', 'TPT1', 'RGS2', 'CDKN1A', 'AHNAK', 'RPS28', 'NFE2L2', 'TYMP', 'FTH1', 'TSC22D3', 'SAMSN1', 'RPS14', 'TRAF4', 'RPL23A', 'YWHAZ', 'GPBP1', '…
pB02	CC	GO:0005634	nucleus	(66, 138)	4.93406e-05	{'FOSB', 'USP36', 'JUNB', 'TIPARP', 'BACH1', 'EEF1A1', 'PPP1CB', 'LITAF', 'ZFP36L2', 'RGCC', 'ARIH1', 'PRNP', 'LMNA', 'RPL13A', 'RALGAPA1', 'YPEL5', 'SERPINB9', 'RPL30', 'NR4A2', 'ZNF165', 'AREG', 'PRDM2', 'REL', 'CREM', 'RPL3', 'HES4', 'SYAP1', 'RPS8', 'TPT1', 'KDM6B', 'RGS2', 'ZNF331', 'CDKN1A', 'AHNAK', 'TENT5C', 'NFE2L2', 'KDM4B', 'BCAS2', 'FTH1', 'TSC22D3', 'SAMSN1', 'TRAF4', 'RPL23A', 'YWHA…
pB02	CC	GO:0005654	nucleoplasm	(52, 138)	0.000292254	{'FOSB', 'CYTIP', 'USP36', 'JUNB', 'BACH1', 'RPS15A', 'PPP1CB', 'LITAF', 'RGCC', 'ARIH1', 'RPS20', 'LMNA', 'SERPINB9', 'NR4A2', 'SQSTM1', 'PRDM2', 'REL', 'ELL2', 'GZF1', 'SYAP1', 'RPS8', 'TPT1', 'KDM6B', 'CDKN1A', 'TENT5C', 'RPS28', 'NFE2L2', 'KDM4B', 'BCAS2', 'RPS14', 'TRAF4', 'YWHAZ', 'JMY', 'JUND', 'RPS3', 'TGIF1', 'RANBP2', 'BTG1', 'ANKRD37', 'RPS16', 'RPS23', 'DDX21', 'STK4', 'IRF2BP2', 'ARL…
pB02	CC	GO:0005840	ribosome	(5, 138)	0.00222487	{'RPS3', 'RPS23', 'RPL9', 'RPL13A', 'RPS25'}
pB02	CC	GO:0015935	small ribosomal subunit	(4, 138)	0.00222487	{'RPS16', 'RPS25', 'RPS28', 'RPS20'}
pB02	CC	GO:0042612	MHC class I protein complex	(3, 138)	0.00342105	{'HLA-B', 'B2M', 'HLA-A'}
pB02	CC	GO:0005730	nucleolus	(18, 138)	0.00599997	{'RPS3', 'USP36', 'EEF1A1', 'RGS2', 'DDX21', 'CDKN1A', 'PPP1CB', 'ARL4A', 'SBDS', 'RGCC', 'BCAS2', 'RPL13A', 'KLF6', 'RPS25', 'RPS14', 'RPL23A', 'GZF1', 'RPL3'}
pB02	CC	GO:0042788	polysomal ribosome	(4, 138)	0.0106468	{'RPS23', 'RPL41', 'RPL30', 'RPS28'}
pB02	CC	GO:0071159	NF-kappaB complex	(2, 138)	0.03774	{'RPS3', 'REL'}
pB02	CC	GO:0097413	Lewy body	(2, 138)	0.03774	{'ARIH1', 'SQSTM1'}
pB02	MF	GO:0003735	structural constituent of ribosome	(17, 138)	1.42243e-11	{'RPS3', 'RPS8', 'RPS23', 'RPS16', 'RPS15A', 'RPL34', 'RPL9', 'RPS28', 'RPS20', 'RPL13A', 'RPS25', 'RPL30', 'RPS14', 'RPLP2', 'RPL23A', 'RPL3', 'RPL41'}
pB02	MF	GO:0003723	RNA binding	(32, 138)	5.35341e-06	{'USP36', 'HLA-A', 'EEF1A1', 'RPS15A', 'RPL34', 'ZFP36L2', 'RPS20', 'RPL13A', 'RPL30', 'RPL3', 'RPS8', 'TPT1', 'AHNAK', 'TENT5C', 'RPS28', 'RPGR', 'SAMSN1', 'RPS14', 'RPL23A', 'YWHAZ', 'GPBP1', 'RPL41', 'RPS3', 'RANBP2', 'EZR', 'RPS23', 'RPS16', 'DDX21', 'ALG13', 'RPL9', 'SBDS', 'RPS25'}
pB03	BP	GO:1900118	negative regulation of execution phase of apoptosis	(4, 79)	0.00515752	{'MTRNR2L10', 'MTRNR2L6', 'MTRNR2L8', 'MTRNR2L1'}
pB03	MF	GO:0048019	receptor antagonist activity	(4, 79)	0.00574251	{'MTRNR2L10', 'MTRNR2L6', 'MTRNR2L8', 'MTRNR2L1'}
pB03	MF	GO:0004888	transmembrane signaling receptor activity	(7, 79)	0.00574251	{'PIGR', 'CLDN3', 'FCRL3', 'FCRL2', 'CLDN4', 'TLR6', 'TLR10'}
pB04	BP	GO:0002250	adaptive immune response	(33, 127)	1.32249e-25	{'TRBV7-6', 'CD3E', 'TRBV2', 'TRAV12-3', 'TRAC', 'TRBV12-5', 'TRAV8-4', 'CD4', 'TRAV24', 'CD7', 'TRBC1', 'ZAP70', 'IL17A', 'SH2D1A', 'IL17F', 'CD3G', 'TRAV1-2', 'TRAT1', 'TRAV20', 'TRBC2', 'TRBV9', 'ITK', 'THEMIS', 'CTLA4', 'TRAV25', 'LAT', 'TRBV6-7', 'CD3D', 'TRAV23DV6', 'IFNG', 'CD247', 'ANXA1', 'TRAV27'}
pB04	BP	GO:0046631	alpha-beta T cell activation	(7, 127)	3.96578e-12	{'CD3E', 'CD3D', 'CD247', 'TRBC1', 'TRAC', 'TRBC2', 'CD3G'}
pB04	BP	GO:0050852	T cell receptor signaling pathway	(14, 127)	4.07134e-11	{'ITK', 'CTLA4', 'LCK', 'THEMIS', 'CD3E', 'FYB1', 'CD28', 'CD3D', 'CD247', 'TRBC1', 'ZAP70', 'TRAC', 'TRBC2', 'CD3G'}
pB04	BP	GO:0007166	cell surface receptor signaling pathway	(18, 127)	3.09169e-10	{'TRBV7-6', 'KLRB1', 'ANXA1', 'CD3E', 'TRBV6-7', 'CD3D', 'CD28', 'CD2', 'TNFRSF25', 'IFNG', 'TRBV2', 'CD3G', 'CD247', 'IL7R', 'TRBV12-5', 'SPN', 'CD4', 'TRBV9'}
pB04	BP	GO:0006955	immune response	(21, 127)	5.02903e-10	{'FYB1', 'IL7R', 'TRAV8-4', 'CD4', 'CD7', 'ICOS', 'TRBC1', 'ZAP70', 'IL17A', 'CXCR6', 'CCL20', 'TMIGD2', 'CTLA4', 'TNFRSF4', 'LAT', 'IL32', 'GZMA', 'CSF2', 'CST7', 'SPN', 'TRAV27'}
pB04	BP	GO:0042110	T cell activation	(9, 127)	9.14337e-08	{'ITK', 'CD3E', 'LAT', 'CD7', 'CD28', 'CD2', 'ZAP70', 'CD4', 'CD3G'}
pB04	BP	GO:0001819	positive regulation of cytokine production	(8, 127)	9.22967e-06	{'TMIGD2', 'ITK', 'CD28', 'IL21', 'IFNG', 'IL26', 'IL17F', 'GAPDH'}
pB04	BP	GO:0031295	T cell costimulation	(7, 127)	1.26911e-05	{'TMIGD2', 'CD5', 'LCK', 'CD3E', 'ICOS', 'CD28', 'CD40LG'}
pB04	BP	GO:0046629	gamma-delta T cell activation	(4, 127)	0.000367186	{'CD247', 'ITK', 'CD3G', 'CD3E'}
pB04	BP	GO:0045059	positive thymic T cell selection	(4, 127)	0.000856256	{'ZAP70', 'CD3E', 'CD3G', 'CD3D'}
pB04	BP	GO:0015671	oxygen transport	(4, 127)	0.00166854	{'HBA1', 'HBM', 'HBQ1', 'HBA2'}
pB04	BP	GO:0032743	positive regulation of interleukin-2 production	(5, 127)	0.00356699	{'CD3E', 'PRKCQ', 'CD28', 'ANXA1', 'CD4'}
pB04	BP	GO:0050850	positive regulation of calcium-mediated signaling	(4, 127)	0.0045997	{'TRAT1', 'ZAP70', 'CD4', 'CD3E'}
pB04	BP	GO:0009617	response to bacterium	(7, 127)	0.00607041	{'TRAV25', 'TRAV1-2', 'TRAV24', 'TRAV20', 'GZMA', 'TRAC', 'TRAV27'}
pB04	BP	GO:0006954	inflammatory response	(12, 127)	0.00811433	{'CD40LG', 'TNFRSF4', 'PROK2', 'PRKCQ', 'LAT', 'CXCR6', 'ANXA1', 'CCL20', 'IL17A', 'IL36G', 'IL17F', 'IL22'}
pB04	BP	GO:0032747	positive regulation of interleukin-23 production	(3, 127)	0.00854197	{'IL17A', 'IFNG', 'CSF2'}
pB04	BP	GO:0006968	cellular defense response	(5, 127)	0.0142852	{'GNLY', 'ITK', 'TRAT1', 'SPN', 'SH2D1A'}
pB04	BP	GO:0042744	hydrogen peroxide catabolic process	(4, 127)	0.0142852	{'HBA1', 'HBM', 'HBQ1', 'HBA2'}
pB04	BP	GO:0050832	defense response to fungus	(4, 127)	0.0153946	{'GNLY', 'IL17A', 'COTL1', 'GAPDH'}
pB04	BP	GO:0007165	signal transduction	(20, 127)	0.0153946	{'TNFRSF25', 'IL2RB', 'IL7R', 'CD4', 'ANXA5', 'SH2D2A', 'ANXA1', 'S100A6', 'GPR27', 'TRAT1', 'GMFG', 'IL21', 'CCL20', 'PRKCH', 'STMN1', 'ITK', 'IL32', 'SPN', 'IL26', 'IL22'}
pB04	BP	GO:0035739	CD4-positive, alpha-beta T cell proliferation	(3, 127)	0.0154618	{'CD28', 'PRKCQ', 'CD3E'}
pB04	BP	GO:0032753	positive regulation of interleukin-4 production	(4, 127)	0.0162687	{'CD28', 'CD40LG', 'PRKCQ', 'CD3E'}
pB04	BP	GO:2000563	positive regulation of CD4-positive, alpha-beta T cell proliferation	(3, 127)	0.0200655	{'CD28', 'PRKCQ', 'CD3E'}
pB04	BP	GO:0006882	cellular zinc ion homeostasis	(4, 127)	0.0216576	{'MT1E', 'MT2A', 'MT1X', 'LCK'}
pB04	BP	GO:0036018	cellular response to erythropoietin	(2, 127)	0.0216576	{'MT2A', 'MT1X'}
pB04	BP	GO:0002225	positive regulation of antimicrobial peptide production	(2, 127)	0.0216576	{'IL17A', 'IL17F'}
pB04	BP	GO:0043368	positive T cell selection	(2, 127)	0.0216576	{'THEMIS', 'BCL11B'}
pB04	BP	GO:0045060	negative thymic T cell selection	(3, 127)	0.0221442	{'CD28', 'ZAP70', 'CD3E'}
pB04	BP	GO:0050870	positive regulation of T cell activation	(4, 127)	0.0221442	{'PRKCQ', 'SIRPG', 'LCK', 'CD4'}
pB04	BP	GO:0042102	positive regulation of T cell proliferation	(5, 127)	0.022355	{'CD3E', 'CD28', 'IL21', 'CD40LG', 'ANXA1'}
pB04	BP	GO:0010273	detoxification of copper ion	(3, 127)	0.0270179	{'MT1E', 'MT2A', 'MT1X'}
pB04	BP	GO:0060326	cell chemotaxis	(5, 127)	0.0310486	{'PRKCQ', 'LEF1', 'CXCR6', 'CCL20', 'HMGB2'}
pB04	BP	GO:0098869	cellular oxidant detoxification	(5, 127)	0.0349028	{'HBQ1', 'HBA2', 'HBM', 'TXN', 'HBA1'}
pB04	CC	GO:0042101	T cell receptor complex	(19, 127)	8.56858e-22	{'TRBV7-6', 'CD3E', 'TRBV2', 'TRAV12-3', 'TRBV12-5', 'TRAV8-4', 'CD4', 'TRAV24', 'TRBC1', 'ZAP70', 'TRAV1-2', 'TRAT1', 'TRAV20', 'TRBV9', 'TRAV25', 'TRBV6-7', 'CD3D', 'TRAV23DV6', 'CD247'}
pB04	CC	GO:0042105	alpha-beta T cell receptor complex	(7, 127)	4.64087e-12	{'CD3E', 'CD3D', 'CD247', 'TRAC', 'TRAV27', 'TRBC2', 'CD3G'}
pB04	CC	GO:0009897	external side of plasma membrane	(18, 127)	1.21173e-07	{'TRBC1', 'CD5', 'CD40LG', 'CTLA4', 'TNFRSF4', 'CD3E', 'CD3D', 'CD28', 'CD2', 'CXCR6', 'IL2RB', 'CD3G', 'IL7R', 'TRBC2', 'IL17A', 'SPN', 'CD4', 'ANXA5'}
pB04	CC	GO:0001772	immunological synapse	(7, 127)	1.06449e-05	{'LCK', 'CD3E', 'PRKCQ', 'LAT', 'CD28', 'GZMA', 'ZAP70'}
pB04	CC	GO:0005576	extracellular region	(30, 127)	8.10311e-05	{'TNFRSF25', 'GZMM', 'IL7R', 'IL36G', 'ANXA5', 'HBA1', 'ICOS', 'CD2', 'COTL1', 'ANXA1', 'IL17A', 'S100A6', 'IL17F', 'PROK2', 'GMFG', 'HBA2', 'IL21', 'IL26', 'S100A4', 'CCL20', 'TXN', 'GNLY', 'TUBB', 'IFNG', 'CSF2', 'GZMA', 'TMSB4X', 'PGAM1', 'FABP5', 'IL22'}
pB04	CC	GO:0031838	haptoglobin-hemoglobin complex	(4, 127)	8.10311e-05	{'HBA1', 'HBM', 'HBQ1', 'HBA2'}
pB04	CC	GO:0005833	hemoglobin complex	(4, 127)	0.000115138	{'HBA1', 'HBM', 'HBQ1', 'HBA2'}
pB04	CC	GO:0005886	plasma membrane	(53, 127)	0.000235333	{'TRBV7-6', 'SLC6A3', 'KLRB1', 'CD3E', 'FYB1', 'TNFRSF25', 'TRBV2', 'IL2RB', 'IL7R', 'TRAC', 'TRBV12-5', 'TRAV8-4', 'IL36G', 'CD4', 'GAPDH', 'LCK', 'GPR171', 'CD7', 'ICOS', 'CD2', 'COTL1', 'VIM', 'SIRPG', 'ANXA1', 'ACTB', 'CD40LG', 'TRBC1', 'ZAP70', 'S100A6', 'CD3G', 'ENO1', 'GPR27', 'TRAT1', 'ACTG1', 'CXCR6', 'TRBC2', 'TRBV9', 'PRKCH', 'TMIGD2', 'CD5', 'ITK', 'CTLA4', 'TNFRSF4', 'GNA15', 'PRKCQ'…
pB04	CC	GO:0042106	gamma-delta T cell receptor complex	(3, 127)	0.000259252	{'CD247', 'CD3G', 'CD3E'}
pB04	CC	GO:0005911	cell-cell junction	(9, 127)	0.000819657	{'PRKCH', 'ITK', 'ACTB', 'THEMIS', 'CD3E', 'ACTG1', 'LAT', 'CD2', 'ZAP70'}
pB04	CC	GO:0005615	extracellular space	(24, 127)	0.00383946	{'IL36G', 'HBA1', 'CD40LG', 'ACTB', 'IL17A', 'IL17F', 'ENO1', 'ACTG1', 'HBA2', 'IL21', 'CCL20', 'S100A4', 'HMGB2', 'IL22', 'TMIGD2', 'GNLY', 'IL32', 'CFL1', 'IFNG', 'CSF2', 'SPN', 'IL26', 'CST7', 'ANXA1'}
pB04	CC	GO:0045121	membrane raft	(8, 127)	0.0261519	{'SLC6A3', 'LCK', 'LAT', 'LDHB', 'TUBB', 'CD2', 'ZAP70', 'CD4'}
pB04	CC	GO:0098871	postsynaptic actin cytoskeleton	(2, 127)	0.0393461	{'ACTB', 'ACTG1'}
pB04	MF	GO:0005125	cytokine activity	(10, 127)	0.00021982	{'IL32', 'IL21', 'IFNG', 'CSF2', 'CD40LG', 'IL26', 'IL17A', 'IL36G', 'IL17F', 'IL22'}
pB04	MF	GO:0031720	haptoglobin binding	(4, 127)	0.00021982	{'HBA1', 'HBM', 'HBQ1', 'HBA2'}
pB04	MF	GO:0043177	organic acid binding	(4, 127)	0.00021982	{'HBA1', 'HBM', 'HBQ1', 'HBA2'}
pB04	MF	GO:0005344	oxygen carrier activity	(4, 127)	0.000764788	{'HBA1', 'HBM', 'HBQ1', 'HBA2'}
pB04	MF	GO:0042608	T cell receptor binding	(3, 127)	0.0285584	{'LCK', 'CD3G', 'CD3E'}
pB04	MF	GO:0004601	peroxidase activity	(4, 127)	0.0285584	{'HBA1', 'HBM', 'HBQ1', 'HBA2'}
pB04	MF	GO:0019825	oxygen binding	(4, 127)	0.0285584	{'HBA1', 'HBM', 'HBQ1', 'HBA2'}
pB04	MF	GO:0004888	transmembrane signaling receptor activity	(7, 127)	0.0325106	{'KLRB1', 'CD3E', 'CD3D', 'CD247', 'SPN', 'CD4', 'CD3G'}
pB05	BP	GO:0002181	cytoplasmic translation	(37, 144)	3.88895e-52	{'RPL10A', 'RPS27', 'RPL13', 'RPS9', 'RPS11', 'RPS6', 'RPL22', 'RACK1', 'RPL18A', 'RPL37A', 'RPS13', 'RPL24', 'RPS26', 'RPS19', 'RPL29', 'RPL15', 'RPL10', 'RPSA', 'RPS2', 'RPL8', 'FAU', 'RPL21', 'RPL7A', 'RPL18', 'RPL32', 'RPL12', 'RPS5', 'RPS23', 'RPL26', 'RPS27A', 'RPL19', 'RPS3A', 'RPL37', 'RPL5', 'RPL28', 'RPLP0', 'RPL6'}
pB05	BP	GO:0006412	translation	(36, 144)	7.4838e-39	{'RPL10A', 'RPS27', 'RPL13', 'RPS9', 'RPS11', 'RPS6', 'RPL22', 'RPL18A', 'RPL37A', 'RPS13', 'RPL24', 'RPS26', 'RPS19', 'RPL29', 'RPL15', 'RPL10', 'RPSA', 'RPS2', 'RPL8', 'FAU', 'RPL21', 'RPL7A', 'RPL18', 'RPL32', 'RPL12', 'RPS5', 'RPS23', 'RPL26', 'RPS27A', 'RPL19', 'RPS3A', 'RPL37', 'RPL5', 'RPL28', 'RPLP0', 'RPL6'}
pB05	BP	GO:0002503	peptide antigen assembly with MHC class II protein complex	(8, 144)	1.40159e-10	{'HLA-DQB1', 'HLA-DQA1', 'HLA-DMB', 'HLA-DRA', 'HLA-DMA', 'HLA-DPA1', 'HLA-DRB1', 'HLA-DPB1'}
pB05	BP	GO:0002381	immunoglobulin production involved in immunoglobulin-mediated immune response	(8, 144)	2.23771e-10	{'HLA-DQB1', 'HLA-DQA1', 'HLA-DMB', 'HLA-DRA', 'HLA-DMA', 'HLA-DPA1', 'HLA-DRB1', 'HLA-DPB1'}
pB05	BP	GO:0019886	antigen processing and presentation of exogenous peptide antigen via MHC class II	(9, 144)	1.31558e-09	{'HLA-DQB1', 'HLA-DQA1', 'HLA-DMB', 'HLA-DRA', 'HLA-DMA', 'HLA-DPA1', 'HLA-DRB1', 'HLA-DPB1', 'CD74'}
pB05	BP	GO:0050870	positive regulation of T cell activation	(8, 144)	1.22876e-07	{'HLA-DQB1', 'HLA-DQA1', 'HLA-DMB', 'HLA-DRA', 'HLA-DMA', 'HLA-DPA1', 'HLA-DRB1', 'HLA-DPB1'}
pB05	BP	GO:0002250	adaptive immune response	(16, 144)	7.4632e-06	{'LAT2', 'HLA-DQB1', 'HLA-DQA1', 'LAIR1', 'HLA-DMB', 'IGHD', 'CD79A', 'HLA-DRA', 'HLA-DMA', 'HLA-DPA1', 'IGHM', 'SLAMF1', 'BTLA', 'HLA-DPB1', 'CD79B', 'SKAP1'}
pB05	BP	GO:0000027	ribosomal large subunit assembly	(5, 144)	0.000602533	{'RPL24', 'RPL5', 'RPLP0', 'RPL10', 'RPL6'}
pB05	BP	GO:0050853	B cell receptor signaling pathway	(8, 144)	0.00102109	{'MEF2C', 'MS4A1', 'CD79A', 'IGHD', 'IGHM', 'PTPRC', 'LAT2', 'CD79B'}
pB05	BP	GO:0000028	ribosomal small subunit assembly	(4, 144)	0.00211093	{'RPS19', 'RPS5', 'RPSA', 'RPS27'}
pB05	CC	GO:0022626	cytosolic ribosome	(35, 144)	1.8507e-51	{'RPL10A', 'RPS27', 'RPL13', 'RPS9', 'RPS11', 'RPS6', 'RPL22', 'RPL18A', 'RPL37A', 'RPS13', 'RPL24', 'RPS19', 'RPL29', 'RPL15', 'RPL10', 'RPSA', 'RPS2', 'RPL8', 'FAU', 'RPL21', 'RPL7A', 'RPL18', 'RPL32', 'RPL12', 'RPS5', 'RPS23', 'RPL26', 'RPS27A', 'RPL19', 'RPS3A', 'RPL37', 'RPL5', 'RPL28', 'RPLP0', 'RPL6'}
pB05	CC	GO:0022625	cytosolic large ribosomal subunit	(22, 144)	1.41682e-29	{'RPL10A', 'RPL13', 'RPL22', 'RPL18A', 'RPL37A', 'RPL24', 'RPL29', 'RPL15', 'RPL10', 'RPL8', 'RPL21', 'RPL7A', 'RPL18', 'RPL32', 'RPL12', 'RPL26', 'RPL19', 'RPL37', 'RPL5', 'RPL28', 'RPLP0', 'RPL6'}
pB05	CC	GO:0022627	cytosolic small ribosomal subunit	(15, 144)	9.50467e-19	{'RPS5', 'RPS23', 'RPS27', 'RPS13', 'RPS2', 'RPS27A', 'RPS9', 'RPS3A', 'FAU', 'RPS26', 'RPS19', 'RPS11', 'RPS6', 'RPSA', 'RACK1'}
pB05	CC	GO:0042788	polysomal ribosome	(11, 144)	1.52912e-13	{'RPL18A', 'RPS23', 'RPL10A', 'RPL24', 'RPL19', 'RPL8', 'RPS26', 'RPL7A', 'RPL18', 'RPL32', 'RPL6'}
pB05	CC	GO:0042613	MHC class II protein complex	(9, 144)	1.52912e-13	{'HLA-DQB1', 'HLA-DQA1', 'HLA-DMB', 'HLA-DRA', 'HLA-DMA', 'HLA-DPA1', 'HLA-DRB1', 'HLA-DPB1', 'CD74'}
pB05	CC	GO:0016020	membrane	(52, 144)	8.73024e-13	{'HLA-DQB1', 'HLA-DQA1', 'RPL10A', 'APLP2', 'RPL13', 'SORL1', 'RPS9', 'HLA-DRB1', 'ITGB2', 'RPS11', 'RPS6', 'ARPC3', 'RPL18A', 'CD37', 'RPS13', 'RPL24', 'CD200', 'RPS26', 'RPS19', 'RPL29', 'RPL15', 'PTPRC', 'RPL10', 'RPSA', 'CAMK2D', 'GYPC', 'CLEC2D', 'CD52', 'RPS2', 'RPL8', 'RPL21', 'RPL18', 'RPL7A', 'SNX2', 'RPL32', 'HLA-DPB1', 'ARHGDIB', 'SEC62', 'TSPAN13', 'CD74', 'RPL12', 'RPS5', 'RPS23', 'R…
pB05	CC	GO:0005925	focal adhesion	(21, 144)	3.1802e-09	{'RPL10A', 'RPS9', 'ITGB2', 'RPS11', 'RPL22', 'ARPC3', 'RPL37A', 'RPS13', 'RPS19', 'PTPRC', 'RPS2', 'RPL8', 'RPL7A', 'RPL18', 'RPL12', 'RPS5', 'RPL19', 'RPS3A', 'RPL5', 'RPLP0', 'RPL6'}
pB05	CC	GO:0070062	extracellular exosome	(44, 144)	4.75869e-09	{'RPL10A', 'APLP2', 'SORL1', 'IGHD', 'HLA-DRA', 'RPS9', 'HLA-DRB1', 'IGHM', 'ITGB2', 'RPS11', 'DBI', 'RPL22', 'ARPC3', 'LAT2', 'RACK1', 'CD79B', 'CD37', 'RPL37A', 'RPS13', 'RPL24', 'MS4A1', 'RPS26', 'CHMP1B', 'RPS19', 'PTPRC', 'RPSA', 'FCER2', 'SLC38A1', 'CEMIP2', 'RPS2', 'FTH1', 'MARCKSL1', 'ARHGDIB', 'CD74', 'RPL12', 'RPS5', 'RPL26', 'RPS27A', 'RPS3A', 'RPL5', 'RPL28', 'TUBA1A', 'RPLP0', 'SLAMF…
pB05	CC	GO:0030658	transport vesicle membrane	(8, 144)	2.13738e-08	{'HLA-DQB1', 'HLA-DQA1', 'SORL1', 'HLA-DRA', 'HLA-DPA1', 'HLA-DRB1', 'HLA-DPB1', 'CD74'}
pB05	CC	GO:0071556	integral component of lumenal side of endoplasmic reticulum membrane	(7, 144)	1.22555e-07	{'HLA-DQB1', 'HLA-DQA1', 'HLA-DRA', 'HLA-DPA1', 'HLA-DRB1', 'HLA-DPB1', 'CD74'}
pB05	CC	GO:0005840	ribosome	(8, 144)	1.49685e-07	{'RPS5', 'RPS23', 'RPS27', 'RPS13', 'RPS9', 'RPS19', 'RPL15', 'RPS11'}
pB05	CC	GO:0030666	endocytic vesicle membrane	(9, 144)	2.91901e-07	{'HLA-DQB1', 'HLA-DQA1', 'RPS27A', 'HLA-DRA', 'HLA-DPA1', 'HLA-DRB1', 'CAMK2D', 'HLA-DPB1', 'CD74'}
pB05	CC	GO:0015935	small ribosomal subunit	(6, 144)	1.03824e-06	{'RPS27A', 'RPS9', 'RPS26', 'FAU', 'RPS6', 'RACK1'}
pB05	CC	GO:0009897	external side of plasma membrane	(16, 144)	9.23992e-06	{'CLEC2D', 'FCER2', 'MS4A1', 'IGHD', 'CD79A', 'CD79B', 'IL4R', 'HLA-DRB1', 'ITGB2', 'IGHM', 'PTPRC', 'TMEM123', 'IL21R', 'SLAMF1', 'CD74', 'CLEC2B'}
pB05	CC	GO:0012507	ER to Golgi transport vesicle membrane	(7, 144)	1.6598e-05	{'HLA-DQB1', 'HLA-DQA1', 'HLA-DRA', 'HLA-DPA1', 'HLA-DRB1', 'HLA-DPB1', 'CD74'}
pB05	CC	GO:0030669	clathrin-coated endocytic vesicle membrane	(7, 144)	7.66892e-05	{'HLA-DQB1', 'HLA-DQA1', 'HLA-DRA', 'HLA-DPA1', 'HLA-DRB1', 'HLA-DPB1', 'CD74'}
pB05	CC	GO:0005829	cytosol	(66, 144)	0.000107914	{'MEF2C', 'RPL10A', 'RPS27', 'RPL13', 'AFF3', 'P2RX5', 'RPS9', 'NCK2', 'RPS11', 'RPS6', 'RPL22', 'ARPC3', 'RACK1', 'RPL18A', 'NEIL1', 'RPL37A', 'RPS13', 'RPL24', 'LAPTM5', 'RPS26', 'CHMP1B', 'RPL29', 'RPS19', 'YBX3', 'RPL15', 'RPL10', 'RPSA', 'CAMK2D', 'TCL1A', 'SKAP1', 'GBP4', 'ZNF318', 'CEMIP2', 'RPS2', 'RPL8', 'FAU', 'RPL21', 'RPL18', 'FTH1', 'RPL7A', 'SNX2', 'DGKD', 'RPL32', 'IRS2', 'KLF4', '…
pB05	CC	GO:0005887	integral component of plasma membrane	(27, 144)	0.000176367	{'HLA-DQA1', 'GPR18', 'SORL1', 'CD72', 'SELL', 'P2RX5', 'HLA-DRA', 'HLA-DPA1', 'HLA-DRB1', 'FCRL1', 'CD79B', 'CD37', 'MS4A1', 'LAPTM5', 'CD200', 'HVCN1', 'PTPRC', 'GYPC', 'CLEC2D', 'FCER2', 'SLC38A1', 'CEMIP2', 'TSPAN13', 'PCDH9', 'IL4R', 'BTLA', 'CLEC2B'}
pB05	CC	GO:0005765	lysosomal membrane	(12, 144)	0.00079118	{'HLA-DQB1', 'HLA-DQA1', 'IFITM2', 'HLA-DMB', 'HLA-DRA', 'LAPTM5', 'HLA-DMA', 'HLA-DPA1', 'CHMP1B', 'HLA-DRB1', 'HLA-DPB1', 'CD74'}
pB05	CC	GO:0032588	trans-Golgi network membrane	(7, 144)	0.000831052	{'HLA-DQB1', 'HLA-DQA1', 'HLA-DRA', 'HLA-DPA1', 'HLA-DRB1', 'HLA-DPB1', 'CD74'}
pB05	CC	GO:0014069	postsynaptic density	(10, 144)	0.00134912	{'RPL10A', 'RPS27', 'RPS13', 'NCK2', 'RPL12', 'RPL8', 'RPS19', 'RPLP0', 'RPL6', 'BCL11A'}
pB05	CC	GO:1990904	ribonucleoprotein complex	(8, 144)	0.00157117	{'RPS5', 'RPL26', 'RPS9', 'RPS3A', 'RPL5', 'RPS6', 'RPL22', 'RPLP0'}
pB05	CC	GO:0005730	nucleolus	(19, 144)	0.00178098	{'MACROD2', 'RPL13', 'RPS9', 'RPS11', 'RPS6', 'RPS13', 'STAG3', 'RPS19', 'CEMIP2', 'RPL7A', 'RPL18', 'RPL12', 'RPL26', 'RPS27A', 'RPL19', 'RPS3A', 'ISG20', 'RPL5', 'ZCCHC7'}
pB05	CC	GO:0001772	immunological synapse	(5, 144)	0.00198856	{'CD37', 'HLA-DRA', 'RHOH', 'HLA-DRB1', 'SKAP1'}
pB05	CC	GO:0005737	cytoplasm	(58, 144)	0.00261331	{'MEF2C', 'RPL10A', 'RPL13', 'TMSB10', 'NCK2', 'RPS9', 'RPS11', 'RPS6', 'RPL22', 'RACK1', 'RPL18A', 'NEIL1', 'RPL37A', 'RPS13', 'RPL24', 'RPS26', 'RPS19', 'RPL29', 'YBX3', 'RPL15', 'RPSA', 'CAMK2D', 'SKAP1', 'RPS2', 'RHOH', 'RPL8', 'FAU', 'RPL21', 'FTH1', 'RPL7A', 'SNX2', 'MARCKSL1', 'RPL18', 'DGKD', 'PLPP5', 'RPL32', 'RPL12', 'ARHGDIB', 'NCF1', 'CD74', 'RPS5', 'RPS23', 'BTG1', 'RPL26', 'RPS27A',…
pB05	CC	GO:0005791	rough endoplasmic reticulum	(5, 144)	0.0033984	{'RPS23', 'RPL18', 'NCF1', 'RPL6', 'SEC62'}
pB05	CC	GO:0010008	endosome membrane	(9, 144)	0.00557216	{'HLA-DQB1', 'HLA-DQA1', 'SORL1', 'PMEPA1', 'RPS27A', 'HLA-DPA1', 'CHMP1B', 'SNX2', 'HLA-DPB1'}
pB05	CC	GO:0009986	cell surface	(14, 144)	0.00775708	{'CLEC2D', 'SORL1', 'MS4A1', 'HLA-DRA', 'CD200', 'HLA-DMA', 'HLA-DPA1', 'ITGB2', 'HLA-DRB1', 'IGHM', 'FCRL1', 'PTPRC', 'HLA-DPB1', 'CD74'}
pB05	CC	GO:0005886	plasma membrane	(52, 144)	0.0110135	{'HLA-DQB1', 'HLA-DQA1', 'APLP2', 'GPR18', 'SORL1', 'CD72', 'SELL', 'P2RX5', 'IGHD', 'HLA-DRA', 'HLA-DPA1', 'HLA-DRB1', 'IGHM', 'ITGB2', 'MYADM', 'P2RY14', 'LAT2', 'CD79B', 'KCNG1', 'IFITM2', 'MS4A1', 'CD200', 'CHMP1B', 'HVCN1', 'PTPRC', 'RPSA', 'LAIR1', 'GYPC', 'SKAP1', 'GBP4', 'CLEC2D', 'FCER2', 'IL21R', 'SLC38A1', 'CD52', 'CEMIP2', 'PMEPA1', 'PIK3IP1', 'RHOH', 'MARCKSL1', 'DGKD', 'PLPP5', 'IRS…
pB05	CC	GO:0019815	B cell receptor complex	(2, 144)	0.0110135	{'CD79A', 'CD79B'}
pB05	CC	GO:0005771	multivesicular body	(4, 144)	0.0127487	{'SORL1', 'CHMP1B', 'CD79A', 'CD74'}
pB05	CC	GO:0036464	cytoplasmic ribonucleoprotein granule	(5, 144)	0.0209433	{'RPL28', 'TUBA1A', 'RPS6', 'RPLP0', 'RPL6'}
pB05	MF	GO:0003735	structural constituent of ribosome	(36, 144)	1.55271e-39	{'RPL10A', 'RPS27', 'RPL13', 'RPS9', 'RPS11', 'RPS6', 'RPL22', 'RPL18A', 'RPL37A', 'RPS13', 'RPL24', 'RPS26', 'RPS19', 'RPL29', 'RPL15', 'RPL10', 'RPSA', 'RPS2', 'RPL8', 'FAU', 'RPL21', 'RPL7A', 'RPL18', 'RPL32', 'RPL12', 'RPS5', 'RPS23', 'RPL26', 'RPS27A', 'RPL19', 'RPS3A', 'RPL37', 'RPL5', 'RPL28', 'RPLP0', 'RPL6'}
pB05	MF	GO:0023026	MHC class II protein complex binding	(10, 144)	4.20372e-12	{'HLA-DQB1', 'HLA-DQA1', 'HLA-DMB', 'MS4A1', 'HLA-DRA', 'HLA-DMA', 'HLA-DPA1', 'HLA-DRB1', 'HLA-DPB1', 'CD74'}
pB05	MF	GO:0003723	RNA binding	(40, 144)	6.85032e-11	{'RPL10A', 'RPS27', 'RPL13', 'RPS9', 'RPS11', 'RPS6', 'RPL22', 'RACK1', 'RPL18A', 'RPL37A', 'RPS13', 'RPL24', 'RPS26', 'RPS19', 'RPL29', 'YBX3', 'RPL15', 'RPL10', 'RPSA', 'RPS2', 'RPL8', 'FAU', 'RPL21', 'RPL7A', 'RPL18', 'RPL32', 'RPL12', 'RPS5', 'RPS23', 'RPL26', 'RPS27A', 'RPL19', 'RPS3A', 'RPL37', 'RPL5', 'RPL28', 'TMSB4X', 'RPLP0', 'ZCCHC7', 'RPL6'}
pB05	MF	GO:0032395	MHC class II receptor activity	(5, 144)	3.75118e-06	{'HLA-DQB1', 'HLA-DQA1', 'HLA-DRA', 'HLA-DPA1', 'HLA-DRB1'}
pB05	MF	GO:0042605	peptide antigen binding	(6, 144)	0.000249168	{'HLA-DQB1', 'HLA-DQA1', 'HLA-DRA', 'HLA-DPA1', 'HLA-DRB1', 'HLA-DPB1'}
pB05	MF	GO:0004888	transmembrane signaling receptor activity	(9, 144)	0.00132885	{'CLEC2D', 'SORL1', 'CD72', 'CD79A', 'P2RX5', 'FCRL1', 'IL21R', 'SLAMF1', 'CD79B'}
pB05	MF	GO:0019843	rRNA binding	(5, 144)	0.00621267	{'RPS5', 'RPL8', 'RPS9', 'RPL37', 'RPS11'}
pB05	MF	GO:0045296	cadherin binding	(11, 144)	0.0112033	{'RACK1', 'CEMIP2', 'RPS2', 'RPL24', 'RPS26', 'RPL7A', 'RPL29', 'SNX2', 'RPL15', 'EEF1D', 'RPL6'}
pB05	MF	GO:0048027	mRNA 5'-UTR binding	(4, 144)	0.0167171	{'RPS13', 'RPL5', 'RPL26', 'RPS3A'}
pB06	BP	GO:0050871	positive regulation of B cell activation	(28, 134)	2.15422e-39	{'IGKC', 'IGHM', 'IGHV3-30', 'IGHG3', 'IGHG2', 'IGHV3-7', 'IGHV3-64D', 'IGHV5-51', 'IGHV4-59', 'IGHV3-15', 'IGHA2', 'IGHV2-5', 'IGHV4-34', 'IGHA1', 'IGHV1-18', 'IGLC2', 'IGHV3-49', 'IGHV1-24', 'IGLC3', 'IGHV3-74', 'IGHV3-43', 'IGLL5', 'IGHG1', 'IGHG4', 'IGHV3-53', 'IGHV4-39', 'IGHV3-33', 'IGHV3-23'}
pB06	BP	GO:0006910	phagocytosis, recognition	(28, 134)	2.15422e-39	{'IGKC', 'IGHM', 'IGHV3-30', 'IGHG3', 'IGHG2', 'IGHV3-7', 'IGHV3-64D', 'IGHV5-51', 'IGHV4-59', 'IGHV3-15', 'IGHA2', 'IGHV2-5', 'IGHV4-34', 'IGHA1', 'IGHV1-18', 'IGLC2', 'IGHV3-49', 'IGHV1-24', 'IGLC3', 'IGHV3-74', 'IGHV3-43', 'IGLL5', 'IGHG1', 'IGHG4', 'IGHV3-53', 'IGHV4-39', 'IGHV3-33', 'IGHV3-23'}
pB06	BP	GO:0002250	adaptive immune response	(43, 134)	2.6151e-39	{'JCHAIN', 'IGLV3-21', 'IGKC', 'IGKV1D-17', 'TRAV9-2', 'IGHM', 'TRBV2', 'IGLV2-11', 'TRAV12-3', 'IGKV1-39', 'IGHG3', 'IGLV2-14', 'IGHG2', 'IGLV2-8', 'IGKV1-17', 'IGLV1-44', 'LAG3', 'IGKV3-20', 'IGLV2-23', 'IGHA2', 'TNFRSF17', 'PRDM1', 'IGLV7-46', 'CX3CR1', 'IGKV1-5', 'TRAV1-2', 'IGLV1-40', 'IGHA1', 'IGLV1-36', 'CD8A', 'IGKV2D-28', 'IGKV3-15', 'IGLC3', 'IGKV1D-39', 'IGLV6-57', 'IGKV1-16', 'IGKV4-1…
pB06	BP	GO:0006911	phagocytosis, engulfment	(28, 134)	1.7112e-36	{'IGKC', 'IGHM', 'IGHV3-30', 'IGHG3', 'IGHG2', 'IGHV3-7', 'IGHV3-64D', 'IGHV5-51', 'IGHV4-59', 'IGHV3-15', 'IGHA2', 'IGHV2-5', 'IGHV4-34', 'IGHA1', 'IGHV1-18', 'IGLC2', 'IGHV3-49', 'IGHV1-24', 'IGLC3', 'IGHV3-74', 'IGHV3-43', 'IGLL5', 'IGHG1', 'IGHG4', 'IGHV3-53', 'IGHV4-39', 'IGHV3-33', 'IGHV3-23'}
pB06	BP	GO:0006958	complement activation, classical pathway	(28, 134)	4.46454e-36	{'IGKC', 'IGHM', 'IGHV3-30', 'IGHG3', 'IGHG2', 'IGHV3-7', 'IGHV3-64D', 'IGHV5-51', 'IGHV4-59', 'IGHV3-15', 'IGHA2', 'IGHV2-5', 'IGHV4-34', 'IGHA1', 'IGHV1-18', 'IGLC2', 'IGHV3-49', 'IGHV1-24', 'IGLC3', 'IGHV3-74', 'IGHV3-43', 'IGLL5', 'IGHG1', 'IGHG4', 'IGHV3-53', 'IGHV4-39', 'IGHV3-33', 'IGHV3-23'}
pB06	BP	GO:0006955	immune response	(43, 134)	4.76484e-36	{'JCHAIN', 'CST7', 'IGLV3-21', 'IGKC', 'IGKV1D-17', 'TRAV9-2', 'IGLV2-11', 'IGHV3-30', 'IGKV1-39', 'IGLV2-14', 'IGHV3-7', 'IGLV2-8', 'IGKV1-17', 'IGLV1-44', 'IGKV3-20', 'IL1RL1', 'IGLV2-23', 'IGHA2', 'IGHV4-59', 'XBP1', 'IGLV7-46', 'IGHV2-5', 'CX3CR1', 'IGKV1-5', 'IGHV4-34', 'IGLV1-40', 'IGHA1', 'IGLV1-36', 'CD8A', 'IGKV2D-28', 'IGKV3-15', 'IGKV1D-39', 'IGLV6-57', 'CCL20', 'IGKV1-16', 'CCL4', 'IG…
pB06	BP	GO:0050853	B cell receptor signaling pathway	(28, 134)	5.90877e-35	{'IGKC', 'IGHM', 'IGHV3-30', 'IGHG3', 'IGHG2', 'IGHV3-7', 'IGHV3-64D', 'IGHV5-51', 'IGHV4-59', 'IGHV3-15', 'IGHA2', 'IGHV2-5', 'IGHV4-34', 'IGHA1', 'IGHV1-18', 'IGLC2', 'IGHV3-49', 'IGHV1-24', 'IGLC3', 'IGHV3-74', 'IGHV3-43', 'IGLL5', 'IGHG1', 'IGHG4', 'IGHV3-53', 'IGHV4-39', 'IGHV3-33', 'IGHV3-23'}
pB06	BP	GO:0042742	defense response to bacterium	(30, 134)	9.6729e-32	{'IGKC', 'IGHM', 'IGHV3-30', 'IGHG3', 'IGHG2', 'IGHV3-7', 'IGHV3-64D', 'IGHV5-51', 'IGHV4-59', 'IGHV3-15', 'IGHA2', 'IGHV2-5', 'IGHV4-34', 'IGHA1', 'IGHV1-18', 'IGLC2', 'IGHV3-49', 'IGHV1-24', 'IGLC3', 'IGHV3-74', 'CCL20', 'IGHV3-43', 'IGLL5', 'GNLY', 'IGHG1', 'IGHG4', 'IGHV3-53', 'IGHV4-39', 'IGHV3-33', 'IGHV3-23'}
pB06	BP	GO:0002377	immunoglobulin production	(21, 134)	3.45733e-24	{'IGLV3-21', 'IGKV1D-17', 'TRAV9-2', 'IGLV2-11', 'IGKV1-39', 'IGLV2-14', 'IGLV2-8', 'IGKV1-17', 'IGLV1-44', 'IGKV3-20', 'IGLV2-23', 'IGLV7-46', 'IGKV1-5', 'IGLV1-40', 'IGLV1-36', 'IGKV2D-28', 'IGKV3-15', 'IGKV1D-39', 'IGLV6-57', 'IGKV4-1', 'IGKV1-16'}
pB06	BP	GO:0045087	innate immune response	(31, 134)	3.16273e-18	{'JCHAIN', 'IGKC', 'IGHM', 'IGHV3-30', 'IGHG3', 'IGHG2', 'IGHV3-7', 'IGHV3-64D', 'IGHV5-51', 'IGHV4-59', 'IGHV3-15', 'IGHA2', 'PRDM1', 'IGHV2-5', 'CX3CR1', 'IGHV4-34', 'IGHA1', 'IGHV1-18', 'IGLC2', 'IGHV3-49', 'IGHV1-24', 'IGLC3', 'IGHV3-74', 'IGHV3-43', 'IGLL5', 'IGHG1', 'IGHG4', 'IGHV3-53', 'IGHV4-39', 'IGHV3-33', 'IGHV3-23'}
pB06	BP	GO:0019835	cytolysis	(5, 134)	0.000124398	{'GZMA', 'GZMB', 'NKG7', 'PRF1', 'GZMH'}
pB06	BP	GO:0019731	antibacterial humoral response	(5, 134)	0.00169791	{'JCHAIN', 'IGHA1', 'IGKV3-20', 'IGHM', 'IGHA2'}
pB06	BP	GO:2000503	positive regulation of natural killer cell chemotaxis	(3, 134)	0.00356677	{'CCL4', 'CCL5', 'CCL3'}
pB06	BP	GO:0001895	retina homeostasis	(5, 134)	0.00397811	{'JCHAIN', 'IGHA1', 'IGKC', 'IGHA2', 'IGHG3'}
pB06	BP	GO:0003094	glomerular filtration	(4, 134)	0.00493342	{'IGHA1', 'JCHAIN', 'IGKV3-20', 'IGHA2'}
pB06	BP	GO:0060267	positive regulation of respiratory burst	(3, 134)	0.00542586	{'IGHA1', 'JCHAIN', 'IGHA2'}
pB06	BP	GO:0140507	granzyme-mediated programmed cell death signaling pathway	(3, 134)	0.00542586	{'GZMA', 'GZMB', 'NKG7'}
pB06	BP	GO:0042267	natural killer cell mediated cytotoxicity	(4, 134)	0.0286453	{'LAG3', 'GZMB', 'NKG7', 'CD2'}
pB06	BP	GO:0048247	lymphocyte chemotaxis	(4, 134)	0.0416631	{'CCL20', 'CCL5', 'CCL4', 'CCL3'}
pB06	BP	GO:0043922	negative regulation by host of viral transcription	(3, 134)	0.0491256	{'CCL4', 'CCL5', 'CCL3'}
pB06	CC	GO:0042571	immunoglobulin complex, circulating	(28, 134)	6.25363e-42	{'IGKC', 'IGHM', 'IGHV3-30', 'IGHG3', 'IGHG2', 'IGHV3-7', 'IGHV3-64D', 'IGHV5-51', 'IGHV4-59', 'IGHV3-15', 'IGHA2', 'IGHV2-5', 'IGHV4-34', 'IGHA1', 'IGHV1-18', 'IGLC2', 'IGHV3-49', 'IGHV1-24', 'IGLC3', 'IGHV3-74', 'IGHV3-43', 'IGLL5', 'IGHG1', 'IGHG4', 'IGHV3-53', 'IGHV4-39', 'IGHV3-33', 'IGHV3-23'}
pB06	CC	GO:0009897	external side of plasma membrane	(36, 134)	8.81008e-27	{'IGKC', 'IGHM', 'IGHV3-30', 'IGHG3', 'IGHG2', 'IGHV3-7', 'IGHV3-64D', 'IGHV5-51', 'CD2', 'LAG3', 'IL1RL1', 'IGHV4-59', 'IGHV3-15', 'IGHA2', 'IGHV2-5', 'CX3CR1', 'IGHV4-34', 'IGHA1', 'IGHV1-18', 'IGLC2', 'CD8A', 'IGHV3-49', 'IGHV1-24', 'IGLC3', 'SDC1', 'IGHV3-74', 'IGLL5', 'IGHV3-43', 'TNFRSF18', 'IGHG1', 'IGHG4', 'CD3D', 'IGHV3-53', 'IGHV4-39', 'IGHV3-33', 'IGHV3-23'}
pB06	CC	GO:0019814	immunoglobulin complex	(19, 134)	3.50383e-22	{'IGLV3-21', 'IGKV1D-17', 'IGLV2-11', 'IGKV1-39', 'IGLV2-14', 'IGLV2-8', 'IGKV1-17', 'IGLV1-44', 'IGLV2-23', 'IGLV7-46', 'IGKV1-5', 'IGLV1-40', 'IGLV1-36', 'IGKV2D-28', 'IGKV3-15', 'IGKV1D-39', 'IGLV6-57', 'IGKV4-1', 'IGKV1-16'}
pB06	CC	GO:0005576	extracellular region	(55, 134)	1.05092e-21	{'JCHAIN', 'IGLV3-21', 'IGKC', 'IGLV2-11', 'IGHV3-30', 'IGKV1-39', 'IGHG3', 'PRDX4', 'IGLV2-14', 'IGHG2', 'IGHV3-7', 'IGLV2-8', 'IGKV1-17', 'IGLV1-44', 'CD2', 'LAG3', 'IL1RL1', 'IGLV2-23', 'IGHA2', 'GZMB', 'IGHV4-59', 'IGKV3-20', 'PRF1', 'MZB1', 'CCL5', 'IGHV2-5', 'IGKV1-5', 'IGHV4-34', 'IGLV1-40', 'IGHA1', 'IGLC2', 'CD8A', 'IGKV2D-28', 'IGKV3-15', 'IGLC3', 'IGKV1D-39', 'CCL20', 'TAC1', 'IGLV6-57…
pB06	CC	GO:0072562	blood microparticle	(21, 134)	1.29458e-20	{'JCHAIN', 'IGLV3-21', 'IGKC', 'IGHM', 'IGHG3', 'IGKV1-39', 'IGHG2', 'IGHV3-7', 'IGKV1-17', 'IGKV3-20', 'IGHA2', 'IGKV1-5', 'IGHA1', 'IGLC2', 'IGKV2D-28', 'IGKV3-15', 'IGLC3', 'IGKV4-1', 'IGHG1', 'IGHG4', 'IGHV3-23'}
pB06	CC	GO:0005615	extracellular space	(48, 134)	1.91523e-18	{'JCHAIN', 'CST7', 'IGLV3-21', 'IGKC', 'MYDGF', 'IGKV1D-17', 'TRAV9-2', 'IGHM', 'IGLV2-11', 'IGHV3-30', 'IGKV1-39', 'IGHG3', 'IGLV2-14', 'IGHG2', 'IGLV2-8', 'IGKV1-17', 'IGLV1-44', 'IGKV3-20', 'IGLV2-23', 'IGHA2', 'CCL5', 'NUCB2', 'IGLV7-46', 'IGKV1-5', 'IGLV1-40', 'IGHA1', 'IGLC2', 'IGLV1-36', 'IGKV2D-28', 'IGKV3-15', 'PDIA4', 'IGLC3', 'CCL20', 'TAC1', 'IGKV1D-39', 'IGKV1-16', 'IGLV6-57', 'IGKV4…
pB06	CC	GO:0071735	IgG immunoglobulin complex	(7, 134)	8.70857e-12	{'IGHG2', 'IGHG1', 'IGHA1', 'IGKC', 'IGHG4', 'IGLC3', 'IGHG3'}
pB06	CC	GO:0071748	monomeric IgA immunoglobulin complex	(4, 134)	6.15625e-07	{'IGHA1', 'JCHAIN', 'IGKV3-20', 'IGHA2'}
pB06	CC	GO:0044194	cytolytic granule	(5, 134)	1.72996e-06	{'GNLY', 'GZMB', 'NKG7', 'PRF1', 'GZMH'}
pB06	CC	GO:0071751	secretory IgA immunoglobulin complex	(4, 134)	2.44854e-06	{'IGHA1', 'JCHAIN', 'IGKV3-20', 'IGHA2'}
pB06	CC	GO:0071745	IgA immunoglobulin complex	(4, 134)	6.63996e-06	{'IGHA1', 'IGKC', 'IGHA2', 'IGLC3'}
pB06	CC	GO:0005886	plasma membrane	(57, 134)	2.76557e-05	{'IGLV3-21', 'SELENOS', 'CADM1', 'IGKC', 'IGKV1D-17', 'IGHM', 'TRBV2', 'IGLV2-11', 'IGHV3-30', 'IGKV1-39', 'IGHG3', 'IGLV2-14', 'IGHG2', 'IGHV3-7', 'IGLV2-8', 'IGKV1-17', 'IGLV1-44', 'CD2', 'LAG3', 'IL1RL1', 'IGLV2-23', 'IGHA2', 'IGHV4-59', 'IGKV3-20', 'TNFRSF17', 'PRF1', 'NUCB2', 'IGLV7-46', 'IGHV2-5', 'CX3CR1', 'IGKV1-5', 'IGHV4-34', 'IGLV1-40', 'IGHA1', 'GPR37', 'IGLC2', 'IGLV1-36', 'CD8A', 'I…
pB06	CC	GO:0071756	pentameric IgM immunoglobulin complex	(3, 134)	4.59692e-05	{'JCHAIN', 'IGKV3-20', 'IGHM'}
pB06	CC	GO:0071752	secretory dimeric IgA immunoglobulin complex	(3, 134)	4.59692e-05	{'IGHA1', 'JCHAIN', 'IGHA2'}
pB06	CC	GO:0034663	endoplasmic reticulum chaperone complex	(4, 134)	9.18741e-05	{'SDF2L1', 'PPIB', 'MZB1', 'HSP90B1'}
pB06	CC	GO:0042101	T cell receptor complex	(7, 134)	0.000125103	{'TRBV7-3', 'TRAV1-2', 'CD3D', 'TRAV9-2', 'TRBV2', 'CD8A', 'TRAV12-3'}
pB06	CC	GO:0071753	IgM immunoglobulin complex	(3, 134)	0.000341085	{'IGKC', 'IGHM', 'IGLC3'}
pB06	CC	GO:0005787	signal peptidase complex	(3, 134)	0.000341085	{'SEC11C', 'SPCS2', 'SPCS3'}
pB06	CC	GO:0005783	endoplasmic reticulum	(21, 134)	0.000847651	{'SELENOS', 'PLN', 'FKBP2', 'MYDGF', 'SSR4', 'PRDX4', 'XBP1', 'NUCB2', 'GPR37', 'KDELR2', 'RRBP1', 'PDIA4', 'SSR3', 'SPCS3', 'SEC61B', 'FKBP11', 'HSP90B1', 'PPIB', 'TMPRSS3', 'SDF2L1', 'CST7'}
pB06	CC	GO:0070062	extracellular exosome	(29, 134)	0.0113308	{'JCHAIN', 'IGLV3-21', 'IGKC', 'SSR4', 'IGHM', 'IGHG3', 'IGKV1-39', 'PRDX4', 'IGLV2-14', 'IGHG2', 'IGHV3-7', 'IGKV1-17', 'IGKV3-20', 'IGHA2', 'NUCB2', 'IGKV1-5', 'ALDH1L2', 'IGHA1', 'IGLC2', 'IGKV2D-28', 'IGLC3', 'SDC1', 'IGLL5', 'IGHG1', 'REG1B', 'IGHG4', 'HSP90B1', 'PPIB', 'IGHV3-23'}
pB06	CC	GO:0071742	IgE immunoglobulin complex	(2, 134)	0.0349788	{'IGKC', 'IGLC3'}
pB06	CC	GO:0071738	IgD immunoglobulin complex	(2, 134)	0.0349788	{'IGKC', 'IGLC3'}
pB06	CC	GO:0005784	Sec61 translocon complex	(2, 134)	0.0349788	{'SSR4', 'SEC61B'}
pB06	CC	GO:0005634	nucleus	(11, 134)	1.11424e-05	{'IER3', 'OLIG3', 'CEBPD', 'HSP90B1', 'PPIB', 'GZMA', 'GZMB', 'XBP1', 'PRDM1', 'PRDX4', 'TRIB1'}
pB06	CC	GO:0005737	cytoplasm	(10, 134)	5.41654e-05	{'KCNN3', 'GPR37', 'CD3D', 'PPIB', 'GZMB', 'CCL3', 'XBP1', 'PRDM1', 'TRIB1', 'GZMH'}
pB06	CC	GO:0005829	cytosol	(14, 134)	0.000418663	{'CHPF', 'SEC61G', 'NUCB2', 'SMOX', 'IER3', 'HSP90B1', 'ANKRD28', 'IL1RL1', 'GZMB', 'CCL3', 'PRDX4', 'PRF1', 'TRIB1', 'SEC61B'}
pB06	CC	GO:0005654	nucleoplasm	(8, 134)	0.000793748	{'SMOX', 'ALDH1L2', 'CEBPD', 'ANKRD28', 'CD2', 'PPIB', 'XBP1', 'PRDM1'}
pB06	MF	GO:0003823	antigen binding	(47, 134)	2.46748e-71	{'JCHAIN', 'IGLV3-21', 'IGKC', 'IGHM', 'IGLV2-11', 'IGHV3-30', 'IGKV1-39', 'IGHG3', 'IGLV2-14', 'IGHG2', 'IGHV3-7', 'IGLV2-8', 'IGHV3-64D', 'IGKV1-17', 'IGHV5-51', 'IGLV1-44', 'LAG3', 'IGKV3-20', 'IGHV4-59', 'IGLV2-23', 'IGHV3-15', 'IGHA2', 'IGHV2-5', 'IGKV1-5', 'IGHV4-34', 'IGLV1-40', 'IGHA1', 'IGHV1-18', 'IGLC2', 'IGKV2D-28', 'IGHV3-49', 'IGHV1-24', 'IGLC3', 'IGKV1D-39', 'IGLV6-57', 'IGKV3-15',…
pB06	MF	GO:0034987	immunoglobulin receptor binding	(29, 134)	1.08053e-42	{'JCHAIN', 'IGKC', 'IGHM', 'IGHV3-30', 'IGHG3', 'IGHG2', 'IGHV3-7', 'IGHV3-64D', 'IGHV5-51', 'IGHV4-59', 'IGHV3-15', 'IGHA2', 'IGHV2-5', 'IGHV4-34', 'IGHA1', 'IGHV1-18', 'IGLC2', 'IGHV3-49', 'IGHV1-24', 'IGLC3', 'IGHV3-74', 'IGHV3-43', 'IGLL5', 'IGHG1', 'IGHG4', 'IGHV3-53', 'IGHV4-39', 'IGHV3-33', 'IGHV3-23'}
pB06	MF	GO:0031726	CCR1 chemokine receptor binding	(3, 134)	0.00448469	{'CCL4', 'CCL5', 'CCL3'}
pB06	MF	GO:0031730	CCR5 chemokine receptor binding	(3, 134)	0.0114723	{'CCL4', 'CCL5', 'CCL3'}
pB06	MF	GO:0048020	CCR chemokine receptor binding	(4, 134)	0.0225449	{'CCL20', 'CCL5', 'CCL4', 'CCL3'}
pB06	MF	GO:0005515	protein binding	(56, 134)	0.00448469	{'CST7', 'SELENOS', 'CADM1', 'PLN', 'IER3', 'FKBP2', 'MYDGF', 'ANKRD28', 'OLIG3', 'TRAV27', 'PRDX4', 'IGHG2', 'CD2', 'LAG3', 'IL1RL1', 'GZMB', 'XBP1', 'TNFRSF17', 'PRDM1', 'PRF1', 'MZB1', 'NUCB2', 'CCL5', 'CX3CR1', 'ALDH1L2', 'GPR37', 'SEC11C', 'CEBPD', 'CD8A', 'PDIA4', 'SSR3', 'CCL20', 'SPCS3', 'SDC1', 'SEC61B', 'TNFRSF18', 'DERL3', 'IGHG1', 'GNLY', 'SPCS2', 'JSRP1', 'GOLGA8O', 'NEAT1', 'SCGB1D1…
pB06	MF	GO:0046872	metal ion binding	(2, 134)	0.0135725	{'CHPF', 'PRDM1'}
pB07	BP	GO:0034314	Arp2/3 complex-mediated actin nucleation	(7, 144)	1.19068e-07	{'ACTR3', 'ARPC1B', 'ARPC2', 'ARPC4', 'ARPC5', 'ARPC3', 'ARPC5L'}
pB07	BP	GO:0030833	regulation of actin filament polymerization	(8, 144)	2.7212e-07	{'PFN1', 'ARPC1B', 'ARPC4', 'ARPC5', 'COTL1', 'ARPC3', 'ARPC5L', 'CORO1A'}
pB07	BP	GO:0050870	positive regulation of T cell activation	(7, 144)	1.13808e-05	{'HLA-DQB1', 'HLA-DQA1', 'TNFSF11', 'PYCARD', 'HLA-DPA1', 'HLA-DRB1', 'HLA-DPB1'}
pB07	BP	GO:0070527	platelet aggregation	(7, 144)	7.32129e-05	{'ACTG1', 'TLN1', 'MYL9', 'MYL12A', 'PLEK', 'CLIC1', 'ACTB'}
pB07	BP	GO:0002503	peptide antigen assembly with MHC class II protein complex	(5, 144)	0.000129302	{'HLA-DQB1', 'HLA-DQA1', 'HLA-DPA1', 'HLA-DRB1', 'HLA-DPB1'}
pB07	BP	GO:0019886	antigen processing and presentation of exogenous peptide antigen via MHC class II	(6, 144)	0.000137664	{'HLA-DQB1', 'HLA-DQA1', 'HLA-DPA1', 'HLA-DRB1', 'HLA-DPB1', 'CD74'}
pB07	BP	GO:0002381	immunoglobulin production involved in immunoglobulin-mediated immune response	(5, 144)	0.000137664	{'HLA-DQB1', 'HLA-DQA1', 'HLA-DPA1', 'HLA-DRB1', 'HLA-DPB1'}
pB07	BP	GO:0071346	cellular response to interferon-gamma	(7, 144)	0.00910816	{'ACTG1', 'GSN', 'HLA-DPA1', 'VIM', 'GBP2', 'ACTR3', 'GAPDH'}
pB07	BP	GO:0070358	actin polymerization-dependent cell motility	(3, 144)	0.0221373	{'ACTR3', 'ARPC3', 'ARPC2'}
pB07	BP	GO:0008360	regulation of cell shape	(8, 144)	0.022345	{'RAC2', 'HCK', 'FGR', 'ITGB2', 'MYL12A', 'MYL12B', 'SEMA4D', 'CORO1A'}
pB07	BP	GO:1902600	proton transmembrane transport	(7, 144)	0.0323256	{'COX5A', 'ATP6V0E1', 'ATP5MG', 'UQCRH', 'COX6B1', 'ATP5MC2', 'ATP6V1F'}
pB07	BP	GO:0006959	humoral immune response	(5, 144)	0.0411425	{'EBI3', 'HLA-DQB1', 'MS4A1', 'HLA-DRB1', 'POU2F2'}
pB07	BP	GO:0007165	signal transduction	(21, 144)	0.0486229	{'MOB1A', 'LSP1', 'GNG5', 'HLA-DRB1', 'GRN', 'GDI2', 'IL2RB', 'BCAR3', 'ASB2', 'PYCARD', 'CLIC1', 'SRI', 'RGS1', 'CD53', 'FAS', 'ANXA4', 'S100A11', 'RAC2', 'LIMK1', 'CAP1', 'GNAI2'}
pB07	BP	GO:0010592	positive regulation of lamellipodium assembly	(4, 144)	0.04878	{'RAC2', 'ACTR3', 'BRK1', 'ARPC2'}
pB07	CC	GO:0070062	extracellular exosome	(60, 144)	2.243e-19	{'MOB1A', 'PKM', 'SH3BGRL3', 'ARPC2', 'TLN1', 'LSP1', 'ARPC4', 'LCP1', 'GSN', 'GNG5', 'HLA-DRB1', 'GDI2', 'ITGB2', 'MYL12B', 'ARPC3', 'CAP1', 'GAPDH', 'CD86', 'RFTN1', 'GNAI2', 'PSME2', 'ARPC1B', 'MS4A1', 'SUB1', 'COTL1', 'VIM', 'BRK1', 'CTSH', 'CLIC1', 'TPM3', 'ACTB', 'SRI', 'CD53', 'ENTPD1', 'FAS', 'ARPC5L', 'ACTG1', 'PSMB9', 'FGR', 'MYL12A', 'ANXA4', 'S100A11', 'ATP6V1F', 'ARHGDIB', 'CORO1A', …
pB07	CC	GO:0005925	focal adhesion	(24, 144)	1.76634e-11	{'ARPC2', 'TLN1', 'GSN', 'LCP1', 'GDI2', 'ITGB2', 'ARPC3', 'CAP1', 'CD99', 'HCK', 'BCAR3', 'ARPC1B', 'VIM', 'ACTB', 'ACTG1', 'RPS7', 'RAC2', 'PFN1', 'LIMK1', 'ARPC5', 'CFL1', 'ACTR3', 'ARPC5L', 'TPM4'}
pB07	CC	GO:0005885	Arp2/3 protein complex	(7, 144)	3.39774e-11	{'ACTR3', 'ARPC1B', 'ARPC2', 'ARPC4', 'ARPC5', 'ARPC3', 'ARPC5L'}
pB07	CC	GO:0030027	lamellipodium	(14, 144)	7.29229e-08	{'TESC', 'ACTR3', 'RAC2', 'LIMK1', 'ARPC2', 'GSN', 'ARPC5', 'CFL1', 'CAPG', 'BRK1', 'CAPZB', 'ACTB', 'ARPC3', 'CORO1A'}
pB07	CC	GO:0042613	MHC class II protein complex	(6, 144)	3.60021e-07	{'HLA-DQB1', 'HLA-DQA1', 'HLA-DPA1', 'HLA-DRB1', 'HLA-DPB1', 'CD74'}
pB07	CC	GO:0015629	actin cytoskeleton	(14, 144)	1.74198e-06	{'ACTR3', 'ACTB', 'ARPC1B', 'ARPC2', 'LSP1', 'GSN', 'ARPC5', 'LCP1', 'CFL1', 'FGR', 'CAPG', 'CAPZB', 'TPM3', 'ARPC3'}
pB07	CC	GO:0005884	actin filament	(9, 144)	3.67226e-06	{'RAC2', 'HCK', 'ACTB', 'ACTG1', 'LCP1', 'COTL1', 'TPM3', 'TPM4', 'CORO1A'}
pB07	CC	GO:0016020	membrane	(40, 144)	6.63437e-06	{'HLA-DQB1', 'RPS24', 'HLA-DQA1', 'LSP1', 'GNG5', 'HLA-DRB1', 'GDI2', 'ITGB2', 'IL2RB', 'ARPC3', 'GAPDH', 'GNAI2', 'PSME2', 'BCAR3', 'PLEK', 'CLIC1', 'ACTB', 'SRI', 'ENTPD1', 'ACTG1', 'CD52', 'RPS7', 'ITGAX', 'ATP6V1F', 'HLA-DPB1', 'ARHGDIB', 'CORO1A', 'SEC61B', 'CD74', 'PFN1', 'LIMK1', 'GPR137B', 'CFL1', 'RPL28', 'S100A10', 'CAPZB', 'ACTR3', 'MYL6', 'GRN', 'TPM4'}
pB07	CC	GO:0071556	integral component of lumenal side of endoplasmic reticulum membrane	(6, 144)	6.63437e-06	{'HLA-DQB1', 'HLA-DQA1', 'HLA-DPA1', 'HLA-DRB1', 'HLA-DPB1', 'CD74'}
pB07	CC	GO:0030658	transport vesicle membrane	(6, 144)	2.92018e-05	{'HLA-DQB1', 'HLA-DQA1', 'HLA-DPA1', 'HLA-DRB1', 'HLA-DPB1', 'CD74'}
pB07	CC	GO:0034774	secretory granule lumen	(9, 144)	3.17133e-05	{'PKM', 'GSN', 'PYCARD', 'ARPC5', 'FGR', 'GDI2', 'CTSH', 'COTL1', 'S100A11'}
pB07	CC	GO:0005856	cytoskeleton	(15, 144)	9.18851e-05	{'RAC2', 'PFN1', 'ACTB', 'LIMK1', 'ASB2', 'ACTG1', 'TLN1', 'FGR', 'VIM', 'BRK1', 'TMSB4X', 'CAPZB', 'TPM3', 'ARHGDIB', 'TPM4'}
pB07	CC	GO:0012507	ER to Golgi transport vesicle membrane	(6, 144)	0.00039493	{'HLA-DQB1', 'HLA-DQA1', 'HLA-DPA1', 'HLA-DRB1', 'HLA-DPB1', 'CD74'}
pB07	CC	GO:0005886	plasma membrane	(57, 144)	0.000575304	{'HLA-DQB1', 'HLA-DQA1', 'RAB31', 'TLN1', 'LSP1', 'LITAF', 'LCP1', 'GSN', 'GNG5', 'HLA-DPA1', 'HLA-DRB1', 'ITGB2', 'IL2RB', 'CD99', 'GAPDH', 'CD86', 'RFTN1', 'HCK', 'GNAI2', 'MS4A1', 'SLAMF7', 'COTL1', 'VIM', 'KREMEN2', 'PLEK', 'CLIC1', 'ACTB', 'RGS1', 'CD53', 'ENTPD1', 'FAS', 'HCST', 'TNFSF11', 'ACTG1', 'CD52', 'FGR', 'ITGAX', 'ANXA4', 'SEMA4D', 'CCR1', 'ATP6V1F', 'CLECL1', 'HLA-DPB1', 'CDV3', '…
pB07	CC	GO:0005829	cytosol	(64, 144)	0.000817552	{'RPS24', 'MOB1A', 'PKM', 'RAB31', 'ARPC2', 'TLN1', 'ARPC4', 'GSN', 'RGCC', 'SERF2', 'LCP1', 'GDI2', 'IL2RB', 'MYL12B', 'ARPC3', 'TRAPPC1', 'GAPDH', 'HCK', 'PSME2', 'ASB2', 'ARPC1B', 'PYCARD', 'COTL1', 'VIM', 'BRK1', 'PLEK', 'CTSH', 'TPM3', 'ACTB', 'SRI', 'RGS1', 'FAS', 'ACTG1', 'RPS7', 'ACP5', 'PSMB9', 'GABARAPL2', 'OAZ1', 'FGR', 'MYL12A', 'GBP2', 'ATP6V1F', 'CDV3', 'ARHGDIB', 'CORO1A', 'SEC61B'…
pB07	CC	GO:0009986	cell surface	(16, 144)	0.000846747	{'CD86', 'FAS', 'FCRL4', 'HCST', 'TLN1', 'MS4A1', 'HLA-DPA1', 'HLA-DRB1', 'ITGB2', 'ITGAX', 'IL2RB', 'ANXA4', 'FCRL5', 'CD53', 'HLA-DPB1', 'CD74'}
pB07	CC	GO:0001725	stress fiber	(6, 144)	0.000923391	{'LCP1', 'MYL9', 'MYL12A', 'MYL12B', 'TPM3', 'TPM4'}
pB07	CC	GO:0032588	trans-Golgi network membrane	(7, 144)	0.000923391	{'HLA-DQB1', 'HLA-DQA1', 'RAB31', 'HLA-DPA1', 'HLA-DRB1', 'HLA-DPB1', 'CD74'}
pB07	CC	GO:0016460	myosin II complex	(4, 144)	0.000974059	{'MYL6', 'MYL12A', 'MYL12B', 'MYL9'}
pB07	CC	GO:0030669	clathrin-coated endocytic vesicle membrane	(6, 144)	0.00098284	{'HLA-DQB1', 'HLA-DQA1', 'HLA-DPA1', 'HLA-DRB1', 'HLA-DPB1', 'CD74'}
pB07	CC	GO:0030666	endocytic vesicle membrane	(6, 144)	0.00102461	{'HLA-DQB1', 'HLA-DQA1', 'HLA-DPA1', 'HLA-DRB1', 'HLA-DPB1', 'CD74'}
pB07	CC	GO:0005765	lysosomal membrane	(11, 144)	0.00365098	{'HLA-DQB1', 'HLA-DQA1', 'ATP6V0E1', 'GPR137B', 'LITAF', 'HLA-DPA1', 'GRN', 'HLA-DRB1', 'ATP6V1F', 'HLA-DPB1', 'CD74'}
pB07	CC	GO:0005903	brush border	(5, 144)	0.00422368	{'MYL12B', 'CLIC1', 'CAPZB', 'ACTR3', 'MYL6'}
pB07	CC	GO:0034689	integrin alphaX-beta2 complex	(2, 144)	0.00461277	{'ITGB2', 'ITGAX'}
pB07	CC	GO:0005737	cytoplasm	(57, 144)	0.00613648	{'RPS24', 'MOB1A', 'PKM', 'SH3BGRL3', 'GSN', 'RGCC', 'LCP1', 'BHLHE40', 'GDI2', 'MYL12B', 'DUSP4', 'POU2F2', 'CAP1', 'TRAPPC1', 'CD99', 'GAPDH', 'RFTN1', 'PSME2', 'BCAR3', 'PYCARD', 'VIM', 'PLEK', 'CLIC1', 'ACTB', 'SRI', 'BATF', 'TNFSF11', 'RPS7', 'OAZ1', 'GABARAPL2', 'CLIP2', 'MYL12A', 'ANXA4', 'CCR1', 'S100A11', 'GBP2', 'HOPX', 'CDV3', 'ARHGDIB', 'CORO1A', 'CD74', 'TESC', 'PFN1', 'LIMK1', 'LGAL…
pB07	CC	GO:0032587	ruffle membrane	(6, 144)	0.00718097	{'TESC', 'TLN1', 'LCP1', 'FGR', 'CFL1', 'PLEK'}
pB07	CC	GO:0045335	phagocytic vesicle	(5, 144)	0.00978798	{'RAB31', 'ACTG1', 'GSN', 'VIM', 'CORO1A'}
pB07	CC	GO:0031982	vesicle	(7, 144)	0.0150755	{'PKM', 'CFL1', 'GDI2', 'CLIC1', 'ACTB', 'MYL6', 'GAPDH'}
pB07	CC	GO:0005753	mitochondrial proton-transporting ATP synthase complex	(3, 144)	0.0153541	{'ATP5F1E', 'ATP5MC2', 'ATP5MG'}
pB07	CC	GO:0009897	external side of plasma membrane	(11, 144)	0.0153747	{'EBI3', 'CD86', 'FAS', 'MS4A1', 'HLA-DRB1', 'SLAMF7', 'ITGB2', 'ITGAX', 'IL2RB', 'CCR1', 'CD74'}
pB07	CC	GO:0030863	cortical cytoskeleton	(3, 144)	0.0173413	{'ACTB', 'TPM4', 'CAPZB'}
pB07	CC	GO:0035861	site of double-strand break	(5, 144)	0.0174474	{'ACTR3', 'ARPC2', 'ARPC4', 'ARPC5', 'ARPC3'}
pB07	CC	GO:0098871	postsynaptic actin cytoskeleton	(2, 144)	0.0191016	{'ACTB', 'ACTG1'}
pB07	CC	GO:0005862	muscle thin filament tropomyosin	(2, 144)	0.0191016	{'TPM3', 'TPM4'}
pB07	CC	GO:1904813	ficolin-1-rich granule lumen	(6, 144)	0.0191016	{'PKM', 'GSN', 'ARPC5', 'COTL1', 'CTSZ', 'CTSH'}
pB07	CC	GO:0035578	azurophil granule lumen	(5, 144)	0.0234651	{'PYCARD', 'GDI2', 'CAP1', 'TRAPPC1', 'GRN'}
pB07	CC	GO:0005751	mitochondrial respiratory chain complex IV	(3, 144)	0.0239411	{'COX5A', 'COX6C', 'COX6B1'}
pB07	CC	GO:0097433	dense body	(2, 144)	0.0286848	{'ACTB', 'ACTG1'}
pB07	CC	GO:0001726	ruffle	(5, 144)	0.0404214	{'TESC', 'TLN1', 'LCP1', 'CAPG', 'S100A11'}
pB07	CC	GO:0030864	cortical actin cytoskeleton	(4, 144)	0.0471152	{'GSN', 'COTL1', 'CAP1', 'CORO1A'}
pB07	CC	GO:0030016	myofibril	(3, 144)	0.0476064	{'ACTG1', 'MYL9', 'MYL12B'}
pB07	MF	GO:0051015	actin filament binding	(17, 144)	1.89335e-09	{'ACTR3', 'ARPC1B', 'ARPC2', 'GSN', 'ARPC4', 'ARPC5', 'LCP1', 'TLN1', 'CFL1', 'COTL1', 'CAPG', 'CAPZB', 'TPM3', 'ARPC3', 'ARPC5L', 'TPM4', 'CORO1A'}
pB07	MF	GO:0023026	MHC class II protein complex binding	(8, 144)	2.51549e-08	{'HLA-DQB1', 'HLA-DQA1', 'PKM', 'MS4A1', 'HLA-DPA1', 'HLA-DRB1', 'HLA-DPB1', 'CD74'}
pB07	MF	GO:0005200	structural constituent of cytoskeleton	(11, 144)	4.85236e-07	{'ACTR3', 'ARPC1B', 'ACTG1', 'TLN1', 'ARPC4', 'ARPC5', 'ARPC2', 'HLA-DRB1', 'VIM', 'ACTB', 'ARPC3'}
pB07	MF	GO:0032036	myosin heavy chain binding	(4, 144)	0.000391055	{'MYL9', 'MYL12A', 'MYL12B', 'CORO1A'}
pB07	MF	GO:0032395	MHC class II receptor activity	(4, 144)	0.000391055	{'HLA-DPA1', 'HLA-DRB1', 'HLA-DQA1', 'HLA-DQB1'}
pB07	MF	GO:0005515	protein binding	(115, 144)	0.0028565	{'HLA-DQB1', 'HLA-DQA1', 'PKM', 'TLN1', 'HLA-DRB1', 'DUSP4', 'CD99', 'CD86', 'HCK', 'ARPC1B', 'PLEK', 'TPM3', 'ENTPD1', 'FAS', 'SLC12A8', 'OAZ1', 'FGR', 'ITGAX', 'ANXA4', 'GBP2', 'S100A11', 'LIMK1', 'CFL1', 'PTPN1', 'RPL28', 'CAPG', 'NKG7', 'CCDC50', 'ACTR3', 'GNAI2', 'MOB1A', 'ATP5MG', 'ATP5F1E', 'ARPC4', 'LITAF', 'GSN', 'GDI2', 'GAPDH', 'ASB2', 'MS4A1', 'SUB1', 'CTSH', 'CLIC1', 'ATP5MC2', 'SRI'…
pB07	MF	GO:0042605	peptide antigen binding	(5, 144)	0.00468561	{'HLA-DQB1', 'HLA-DQA1', 'HLA-DPA1', 'HLA-DRB1', 'HLA-DPB1'}
pB08	BP	GO:0051301	cell division	(20, 130)	2.94719e-09	{'CENPF', 'CDK1', 'SMC4', 'TUBA1B', 'CDCA5', 'CDC6', 'NCAPH', 'ZWINT', 'KNL1', 'HELLS', 'KIFC1', 'TPX2', 'SMC2', 'TACC3', 'CDT1', 'CDCA2', 'NCAPG', 'TUBB', 'NDC80', 'KIF11'}
pB08	BP	GO:0000278	mitotic cell cycle	(14, 130)	2.94719e-09	{'PKMYT1', 'TUBA1B', 'CDCA5', 'CENPF', 'CDT1', 'MYBL2', 'TUBB', 'CDC6', 'TPX2', 'AURKB', 'NDC80', 'TUBB2B', 'MYBL1', 'KIF11'}
pB08	BP	GO:0006260	DNA replication	(10, 130)	2.92155e-06	{'DUT', 'RMI2', 'CDK1', 'MCM7', 'CCDC88A', 'RRM2', 'FAM111B', 'MCM6', 'RBBP4', 'PCLAF'}
pB08	BP	GO:0007076	mitotic chromosome condensation	(6, 130)	4.02479e-06	{'CDCA5', 'NCAPG', 'SMC4', 'SMC2', 'NUSAP1', 'NCAPH'}
pB08	BP	GO:0051984	positive regulation of chromosome segregation	(5, 130)	1.51391e-05	{'NCAPG', 'SMC4', 'SMC2', 'CDC6', 'NCAPH'}
pB08	BP	GO:0030174	regulation of DNA-templated DNA replication initiation	(5, 130)	1.51391e-05	{'GMNN', 'CDT1', 'MCM3', 'MCM7', 'MCM6'}
pB08	BP	GO:1905821	positive regulation of chromosome condensation	(4, 130)	2.10356e-05	{'SMC4', 'SMC2', 'NCAPG', 'NCAPH'}
pB08	BP	GO:0007059	chromosome segregation	(8, 130)	4.88133e-05	{'CENPF', 'CDT1', 'HJURP', 'CDCA2', 'TOP2A', 'BRCA1', 'NDC80', 'SLC25A5'}
pB08	BP	GO:0051383	kinetochore organization	(4, 130)	4.88133e-05	{'SMC4', 'SMC2', 'CDT1', 'NDC80'}
pB08	BP	GO:0000070	mitotic sister chromatid segregation	(6, 130)	0.000158511	{'ZWINT', 'KIFC1', 'SMC4', 'NUSAP1', 'NDC80', 'KIF11'}
pB08	BP	GO:1905820	positive regulation of chromosome separation	(4, 130)	0.000184336	{'SMC4', 'SMC2', 'NCAPG', 'NCAPH'}
pB08	BP	GO:0000727	double-strand break repair via break-induced replication	(4, 130)	0.000783545	{'GINS2', 'MCM6', 'MCM3', 'MCM7'}
pB08	BP	GO:0033262	regulation of nuclear cell cycle DNA replication	(3, 130)	0.0032556	{'AICDA', 'NUGGC', 'CDT1'}
pB08	BP	GO:0006281	DNA repair	(10, 130)	0.00561375	{'RFC1', 'CLSPN', 'BRIP1', 'RMI2', 'CDK1', 'UHRF1', 'BRCA1', 'POLQ', 'PARP1', 'FANCA'}
pB08	BP	GO:0010032	meiotic chromosome condensation	(3, 130)	0.00561375	{'SMC4', 'SMC2', 'NCAPH'}
pB08	BP	GO:0006302	double-strand break repair	(6, 130)	0.0066213	{'CDCA5', 'BRIP1', 'ESCO2', 'BRCA1', 'POLQ', 'PARP1'}
pB08	BP	GO:0010216	maintenance of DNA methylation	(3, 130)	0.00862331	{'DNMT1', 'UHRF1', 'HELLS'}
pB08	BP	GO:0006268	DNA unwinding involved in DNA replication	(4, 130)	0.00896683	{'GINS2', 'MCM6', 'MCM3', 'MCM7'}
pB08	BP	GO:0071897	DNA biosynthetic process	(4, 130)	0.0165805	{'CENPF', 'TYMS', 'POLQ', 'TK1'}
pB08	BP	GO:0006265	DNA topological change	(3, 130)	0.0165805	{'HMGB1', 'TOP2A', 'HMGB2'}
pB08	BP	GO:0051983	regulation of chromosome segregation	(3, 130)	0.0165805	{'MKI67', 'AURKB', 'CDCA2'}
pB08	BP	GO:0006270	DNA replication initiation	(4, 130)	0.0208158	{'CDC6', 'MCM6', 'MCM3', 'MCM7'}
pB08	BP	GO:0000076	DNA replication checkpoint signaling	(3, 130)	0.0215147	{'CDC6', 'CLSPN', 'CDT1'}
pB08	BP	GO:0007052	mitotic spindle organization	(5, 130)	0.02357	{'TACC3', 'STMN1', 'AURKB', 'NDC80', 'KIF11'}
pB08	BP	GO:2000104	negative regulation of DNA-templated DNA replication	(2, 130)	0.02357	{'GMNN', 'CDT1'}
pB08	BP	GO:0071163	DNA replication preinitiation complex assembly	(2, 130)	0.02357	{'GMNN', 'CDT1'}
pB08	BP	GO:0007094	mitotic spindle assembly checkpoint signaling	(4, 130)	0.0260529	{'CENPF', 'ZWINT', 'AURKB', 'NDC80'}
pB08	BP	GO:0034501	protein localization to kinetochore	(3, 130)	0.0320652	{'KNL1', 'AURKB', 'CDK1'}
pB08	BP	GO:0000281	mitotic cytokinesis	(5, 130)	0.0328465	{'STMN1', 'CFL1', 'NUSAP1', 'AURKB', 'ANLN'}
pB08	BP	GO:0007017	microtubule-based process	(4, 130)	0.0388185	{'TUBA1B', 'TUBB', 'GTSE1', 'TUBB2B'}
pB08	BP	GO:0008608	attachment of spindle microtubules to kinetochore	(3, 130)	0.0474241	{'KNL1', 'AURKB', 'NDC80'}
pB08	CC	GO:0005654	nucleoplasm	(68, 130)	2.59572e-13	{'PKMYT1', 'CENPF', 'HMGB1', 'CENPU', 'RFC1', 'HJURP', 'GTSE1', 'CDK1', 'TCEA1', 'RAPGEF5', 'MCM3', 'SMC4', 'UCHL1', 'SYNE2', 'PARP1', 'EZH2', 'DEK', 'MYBL1', 'FANCA', 'E2F8', 'CDCA5', 'NEIL1', 'E2F1', 'CDCA7', 'CDC6', 'ESCO2', 'UHRF1', 'BRCA1', 'AURKB', 'ANLN', 'CENPM', 'MCM6', 'NCAPH', 'FANCI', 'TCL1A', 'ASF1B', 'ZWINT', 'SLBP', 'HMGN1', 'MYBL2', 'MKI67', 'KNL1', 'SEC14L1', 'ANP32B', 'LMNB1', '…
pB08	CC	GO:0005634	nucleus	(79, 130)	8.20506e-13	{'HMGB1', 'CENPU', 'CDK1', 'FAM111B', 'SYNE2', 'EZH2', 'CDCA7', 'CDC6', 'SLBP', 'MYBL2', 'RGS13', 'KNL1', 'HELLS', 'LMNB1', 'CLSPN', 'WDR76', 'TUBB', 'CFL1', 'GCHFR', 'RRM2', 'LPP', 'KIF11', 'RFC1', 'TCEA1', 'HMGN2', 'PARP1', 'GAPDH', 'NEIL1', 'ESCO2', 'UHRF1', 'SLC25A5', 'AICDA', 'ANP32B', 'SMC2', 'HMGB2', 'PFN1', 'BRIP1', 'MND1', 'NCAPG', 'GINS2', 'BASP1', 'MCM3', 'SERF2', 'SMC4', 'TYMS', 'AURK…
pB08	CC	GO:0000793	condensed chromosome	(6, 130)	6.21926e-06	{'HMGB1', 'MKI67', 'TOP2A', 'NCAPG', 'SMC2', 'HMGB2'}
pB08	CC	GO:0000796	condensin complex	(4, 130)	6.14646e-05	{'SMC4', 'SMC2', 'NCAPG', 'NCAPH'}
pB08	CC	GO:0000775	chromosome, centromeric region	(7, 130)	6.14646e-05	{'CENPF', 'CDCA5', 'HJURP', 'TOP2A', 'HELLS', 'SMC4', 'NDC80'}
pB08	CC	GO:0072686	mitotic spindle	(9, 130)	0.000109942	{'TACC3', 'CDK1', 'TUBB', 'KIFC1', 'NUSAP1', 'CDC6', 'TPX2', 'TUBB2B', 'KIF11'}
pB08	CC	GO:0071162	CMG complex	(4, 130)	0.00012645	{'GINS2', 'MCM6', 'MCM3', 'MCM7'}
pB08	CC	GO:0000776	kinetochore	(9, 130)	0.000207633	{'CENPF', 'ZWINT', 'CENPU', 'CDT1', 'HJURP', 'KNL1', 'AURKB', 'NDC80', 'CENPM'}
pB08	CC	GO:0000785	chromatin	(21, 130)	0.000466889	{'CENPF', 'BCL7A', 'HMGN2', 'FAM111B', 'EZH2', 'FANCA', 'E2F8', 'CDCA5', 'E2F1', 'ESCO2', 'UHRF1', 'FANCI', 'ASF1B', 'HMGN1', 'SMC2', 'PCNA', 'E2F2', 'HMGB2', 'MCM7', 'RBBP4', 'BASP1'}
pB08	CC	GO:0000781	chromosome, telomeric region	(8, 130)	0.000966246	{'CDK1', 'MCM3', 'MCM7', 'PCNA', 'PARP1', 'EZH2', 'MCM6', 'RBBP4'}
pB08	CC	GO:0042555	MCM complex	(3, 130)	0.00196067	{'MCM6', 'MCM3', 'MCM7'}
pB08	CC	GO:0005657	replication fork	(4, 130)	0.00480902	{'DNMT1', 'PCNA', 'UHRF1', 'HMCES'}
pB08	CC	GO:0005721	pericentric heterochromatin	(4, 130)	0.00518259	{'DNMT1', 'ESCO2', 'HELLS', 'EZH2'}
pB08	CC	GO:0031617	NMS complex	(3, 130)	0.00520007	{'KNL1', 'ZWINT', 'NDC80'}
pB08	CC	GO:0005694	chromosome	(8, 130)	0.00839464	{'CDCA5', 'NEIL1', 'CDCA2', 'MKI67', 'NUSAP1', 'ESCO2', 'BRCA1', 'POLQ'}
pB08	CC	GO:0000794	condensed nuclear chromosome	(4, 130)	0.00839464	{'SMC4', 'SMC2', 'NCAPG', 'NCAPH'}
pB08	CC	GO:0045120	pronucleus	(2, 130)	0.0158363	{'CENPF', 'EZH2'}
pB08	CC	GO:0015630	microtubule cytoskeleton	(7, 130)	0.0204237	{'TUBA1B', 'GTSE1', 'TUBB', 'TPX2', 'AURKB', 'TUBB2B', 'GAPDH'}
pB08	CC	GO:0070532	BRCA1-B complex	(2, 130)	0.0277888	{'BRCA1', 'BRIP1'}
pB08	CC	GO:0005829	cytosol	(54, 130)	0.0277888	{'PKMYT1', 'CENPF', 'CENPU', 'GTSE1', 'CDK1', 'SERF2', 'DHFR', 'SMC4', 'UCHL1', 'E2F8', 'SPRED2', 'GAPDH', 'CDCA5', 'NEIL1', 'TYMS', 'CDCA7', 'CCDC88A', 'CDC6', 'AURKB', 'ANLN', 'CENPM', 'NCAPH', 'FANCI', 'TK1', 'TCL1A', 'ZWINT', 'GMDS', 'SLBP', 'ACTG1', 'RGS13', 'KNL1', 'SEC14L1', 'TPX2', 'SMC2', 'POLQ', 'ACY3', 'STMN1', 'TACC3', 'PFN1', 'GMNN', 'RMI2', 'CDCA2', 'CARHSP1', 'NCAPG', 'MCM7', 'META…
pB08	CC	GO:0005737	cytoplasm	(50, 130)	0.0393608	{'CENPF', 'RFC1', 'KANK2', 'CDK1', 'HMGN2', 'UCHL1', 'SYNE2', 'EZH2', 'FANCA', 'GAPDH', 'TUBA1B', 'CDCA5', 'NEIL1', 'TYMS', 'E2F1', 'SHCBP1', 'CCDC88A', 'CDC6', 'BRCA1', 'FANCI', 'AICDA', 'ZWINT', 'GMDS', 'SLBP', 'HMGN1', 'SEC14L1', 'ANP32B', 'NUSAP1', 'SMC2', 'TUBB2B', 'DCAF12', 'HMGB2', 'MME', 'FGD6', 'STMN1', 'TACC3', 'PFN1', 'GMNN', 'BRIP1', 'CARHSP1', 'NCAPG', 'PRPSAP2', 'METAP2', 'TUBB', 'C…
pB08	MF	GO:0003682	chromatin binding	(18, 130)	3.41489e-06	{'CENPF', 'CDCA5', 'GMNN', 'CDT1', 'HMGN1', 'BRIP1', 'CDK1', 'TOP2A', 'HELLS', 'SMC4', 'SMC2', 'ATAD2', 'HMGN2', 'POLQ', 'EZH2', 'PCNA', 'NCAPH', 'PCLAF'}
pB08	MF	GO:0003677	DNA binding	(21, 130)	0.000394333	{'RFC1', 'HJURP', 'TCEA1', 'MCM3', 'PARP1', 'DEK', 'E2F1', 'BRCA1', 'FANCI', 'HMGN1', 'MKI67', 'NUSAP1', 'E2F2', 'HMGB2', 'WDR76', 'BRIP1', 'RMI2', 'CDT1', 'TOP2A', 'MCM7', 'DNMT1'}
pB08	MF	GO:0003697	single-stranded DNA binding	(8, 130)	0.000941218	{'HMGB1', 'HMCES', 'MCM3', 'MCM7', 'SMC4', 'SMC2', 'MCM6', 'HMGB2'}
pB08	MF	GO:0005515	protein binding	(105, 130)	0.00296609	{'HMGB1', 'CENPU', 'GTSE1', 'CDK1', 'BCL7A', 'FAM111B', 'SYNE2', 'EZH2', 'CDCA7', 'CDC6', 'NCAPH', 'TCL1A', 'ASF1B', 'SLBP', 'MYBL2', 'SEC14L1', 'KNL1', 'RGS13', 'HELLS', 'LMNB1', 'DCAF12', 'CLSPN', 'WDR76', 'TUBB', 'CFL1', 'GCHFR', 'RRM2', 'LPP', 'KIF11', 'RFC1', 'HJURP', 'ATP5MG', 'TCEA1', 'HMGN2', 'UCHL1', 'PARP1', 'E2F8', 'GAPDH', 'TUBA1B', 'ESCO2', 'UHRF1', 'SLC25A5', 'TK1', 'AICDA', 'ANP32B…
pB08	MF	GO:0003684	damaged DNA binding	(6, 130)	0.00296609	{'HMGB1', 'NEIL1', 'BRCA1', 'POLQ', 'PCNA', 'HMGB2'}
pB08	MF	GO:0017116	single-stranded DNA helicase activity	(4, 130)	0.007823	{'MCM6', 'MCM3', 'MCM7', 'POLQ'}
pB08	MF	GO:0070182	DNA polymerase binding	(4, 130)	0.00823779	{'HMGB1', 'CDT1', 'PCNA', 'FANCI'}
pB08	MF	GO:0000987	cis-regulatory region sequence-specific DNA binding	(5, 130)	0.0164346	{'E2F1', 'UHRF1', 'E2F2', 'HMGB2', 'E2F8'}
pB09	BP	GO:0045944	positive regulation of transcription by RNA polymerase II	(41, 133)	6.57698e-15	{'TNF', 'FOSB', 'JUNB', 'DDIT3', 'HES1', 'KLF10', 'CSRNP1', 'EGR3', 'EGR1', 'NR4A2', 'NFKBIA', 'SQSTM1', 'DDX3X', 'MYC', 'JUN', 'IER2', 'REL', 'CITED2', 'SIRT1', 'KDM6B', 'KLF2', 'IRF1', 'ARF4', 'EGR4', 'MAFF', 'FOS', 'IL23A', 'SERTAD1', 'JUND', 'EGR2', 'CD40', 'NAMPT', 'NFKB1', 'IL6', 'ATF3', 'IRF4', 'KLF6', 'NR4A3', 'IER5', 'ZC3H12A', 'NR4A1'}
pB09	BP	GO:0006915	apoptotic process	(24, 133)	2.9244e-09	{'PPP1R15A', 'IER3', 'CSRNP1', 'TNFAIP3', 'SERPINB9', 'NFKBIA', 'SQSTM1', 'JUN', 'PIM3', 'GADD45A', 'PMAIP1', 'ZC3H12A', 'ZFP36L1', 'IRF1', 'TRAF4', 'MARCKS', 'GADD45B', 'APLP1', 'NFKB1', 'IL2RA', 'TRAF1', 'SGK1', 'BIRC3', 'NR4A1'}
pB09	BP	GO:0071356	cellular response to tumor necrosis factor	(12, 133)	2.09931e-07	{'SIRT1', 'NFKBIA', 'ZFP36L1', 'KLF2', 'CD40', 'HES1', 'NFKB1', 'ZFP36', 'CCL3', 'CCL4', 'CCL5', 'ZC3H12A'}
pB09	BP	GO:0006954	inflammatory response	(18, 133)	5.72073e-07	{'TNF', 'CD40', 'KDM6B', 'NFKB1', 'IL2RA', 'IL6', 'NFKBID', 'NFKBIZ', 'IL23A', 'NFKBIB', 'FOS', 'TNFAIP3', 'CCL3', 'REL', 'CCL4', 'CCL5', 'ZC3H12A', 'CCR7'}
pB09	BP	GO:0035914	skeletal muscle cell differentiation	(8, 133)	1.18651e-06	{'EGR2', 'BTG2', 'ATF3', 'MAFF', 'FOS', 'EGR1', 'CITED2', 'NR4A1'}
pB09	BP	GO:0000122	negative regulation of transcription by RNA polymerase II	(24, 133)	2.71157e-05	{'TNF', 'FOSB', 'DDIT3', 'HES1', 'KLF10', 'KDM2B', 'EGR1', 'HEXIM1', 'NR4A2', 'DNAJB1', 'SQSTM1', 'MYC', 'JUN', 'GADD45A', 'CITED2', 'SIRT1', 'KLF2', 'BTG2', 'ZFP36', 'MAFF', 'JUND', 'NFKB1', 'ATF3', 'NR4A3'}
pB09	BP	GO:0071347	cellular response to interleukin-1	(8, 133)	0.000123452	{'CD40', 'KLF2', 'HES1', 'NFKB1', 'CCL3', 'CCL4', 'CCL5', 'ZC3H12A'}
pB09	BP	GO:0006357	regulation of transcription by RNA polymerase II	(31, 133)	0.000123452	{'TNF', 'FOSB', 'JUNB', 'DDIT3', 'HES1', 'KLF10', 'RBBP8', 'CSRNP1', 'EGR3', 'KDM2B', 'EGR1', 'NR4A2', 'MYC', 'JUN', 'REL', 'CKS2', 'KLF2', 'BRD2', 'IRF1', 'EGR4', 'MAFF', 'FOS', 'JUND', 'EGR2', 'NFKB1', 'ATF3', 'IRF4', 'KLF6', 'NR4A3', 'CCNL1', 'NR4A1'}
pB09	BP	GO:0043066	negative regulation of apoptotic process	(15, 133)	0.00071795	{'SIRT1', 'YME1L1', 'DDX3X', 'ARF4', 'MYC', 'PIM3', 'IER3', 'IL6', 'BCL2A1', 'NFKB1', 'EGR3', 'SERPINB9', 'CITED2', 'BIRC3', 'SOCS3'}
pB09	BP	GO:0051726	regulation of cell cycle	(11, 133)	0.000741298	{'JUND', 'GADD45B', 'JUNB', 'IRF1', 'PPP1R15A', 'CCNL1', 'CDKN1A', 'JUN', 'HSPA8', 'GADD45A', 'BIRC3'}
pB09	BP	GO:0044344	cellular response to fibroblast growth factor stimulus	(5, 133)	0.00098197	{'ZFP36L1', 'ZFP36', 'EGR3', 'CCL5', 'NR4A1'}
pB09	BP	GO:0043922	negative regulation by host of viral transcription	(4, 133)	0.00128056	{'JUN', 'CCL5', 'CCL4', 'CCL3'}
pB09	BP	GO:0071376	cellular response to corticotropin-releasing hormone stimulus	(3, 133)	0.00140233	{'NR4A3', 'NR4A1', 'NR4A2'}
pB09	BP	GO:2000503	positive regulation of natural killer cell chemotaxis	(3, 133)	0.00296129	{'CCL4', 'CCL5', 'CCL3'}
pB09	BP	GO:0043122	regulation of I-kappaB kinase/NF-kappaB signaling	(5, 133)	0.00296129	{'TNF', 'SQSTM1', 'TRAF1', 'NFKBIB', 'TRAF4'}
pB09	BP	GO:0042531	positive regulation of tyrosine phosphorylation of STAT protein	(6, 133)	0.00296129	{'TNF', 'CD40', 'HES1', 'IL6', 'IL23A', 'CCL5'}
pB09	BP	GO:0014070	response to organic cyclic compound	(5, 133)	0.00449017	{'JUND', 'EIF4A3', 'HES1', 'BTG2', 'CD83'}
pB09	BP	GO:0098586	cellular response to virus	(6, 133)	0.00449017	{'DDX3X', 'NFKB1', 'IL6', 'HSP90AA1', 'CCL5', 'ZC3H12A'}
pB09	BP	GO:0010629	negative regulation of gene expression	(10, 133)	0.00449017	{'TNF', 'SIRT1', 'CDKN1A', 'HES1', 'NFKB1', 'MYADM', 'REL', 'CCL3', 'CITED2', 'ZC3H12A'}
pB09	BP	GO:0035994	response to muscle stretch	(4, 133)	0.00718918	{'JUN', 'NFKBIA', 'NFKB1', 'FOS'}
pB09	BP	GO:1902895	positive regulation of miRNA transcription	(5, 133)	0.00802812	{'TNF', 'MYC', 'JUN', 'FOS', 'EGR1'}
pB09	BP	GO:0003009	skeletal muscle contraction	(4, 133)	0.00802812	{'TNF', 'HOMER1', 'HSP90AA1', 'CHRNA1'}
pB09	BP	GO:0045672	positive regulation of osteoclast differentiation	(4, 133)	0.00933289	{'TNF', 'IL23A', 'FOS', 'KLF10'}
pB09	BP	GO:0043280	positive regulation of cysteine-type endopeptidase activity involved in apoptotic process	(5, 133)	0.00986661	{'TNF', 'SIRT1', 'DDX3X', 'MYC', 'PMAIP1'}
pB09	BP	GO:0045599	negative regulation of fat cell differentiation	(5, 133)	0.00986661	{'TNF', 'SIRT1', 'DDIT3', 'INSIG1', 'IL6'}
pB09	BP	GO:0000165	MAPK cascade	(7, 133)	0.0102812	{'TNF', 'ZFP36L1', 'MYC', 'ADRA2B', 'ZFP36', 'CCL3', 'CCL5'}
pB09	BP	GO:0140467	integrated stress response signaling	(4, 133)	0.0114196	{'DDIT3', 'JUN', 'FOS', 'JUNB'}
pB09	BP	GO:0042127	regulation of cell population proliferation	(7, 133)	0.0124259	{'JUND', 'SIRT1', 'NFKBIA', 'JUNB', 'JUN', 'IER5', 'SGK1'}
pB09	BP	GO:0043491	protein kinase B signaling	(5, 133)	0.0124259	{'TNF', 'CD40', 'ZFP36L1', 'CCL3', 'CCL5'}
pB09	BP	GO:0010888	negative regulation of lipid storage	(3, 133)	0.0124259	{'TNF', 'NFKBIA', 'IL6'}
pB09	BP	GO:0043065	positive regulation of apoptotic process	(10, 133)	0.0134046	{'TNF', 'GADD45B', 'SIRT1', 'SQSTM1', 'DDX3X', 'JUN', 'IL6', 'GADD45A', 'PMAIP1', 'NR4A1'}
pB09	BP	GO:0051928	positive regulation of calcium ion transport	(4, 133)	0.0134046	{'CCL4', 'HOMER1', 'CCL5', 'CCL3'}
pB09	BP	GO:1902237	positive regulation of endoplasmic reticulum stress-induced intrinsic apoptotic signaling pathway	(3, 133)	0.016052	{'DDIT3', 'SIRT1', 'PMAIP1'}
pB09	BP	GO:1902172	regulation of keratinocyte apoptotic process	(2, 133)	0.0178206	{'ZFP36', 'ZFP36L1'}
pB09	BP	GO:0031086	nuclear-transcribed mRNA catabolic process, deadenylation-independent decay	(2, 133)	0.0178206	{'ZFP36', 'ZFP36L1'}
pB09	BP	GO:1904582	positive regulation of intracellular mRNA localization	(2, 133)	0.0178206	{'ZFP36', 'ZFP36L1'}
pB09	BP	GO:0046330	positive regulation of JNK cascade	(6, 133)	0.0196029	{'TNF', 'GADD45B', 'TRAF1', 'TRAF4', 'GADD45A', 'CCR7'}
pB09	BP	GO:0007623	circadian rhythm	(5, 133)	0.0202399	{'JUND', 'TNF', 'KLF10', 'EGR3', 'HOMER1'}
pB09	BP	GO:0046427	positive regulation of receptor signaling pathway via JAK-STAT	(4, 133)	0.0218648	{'TNF', 'CCL5', 'HES1', 'IL6'}
pB09	BP	GO:0043154	negative regulation of cysteine-type endopeptidase activity involved in apoptotic process	(5, 133)	0.0218648	{'TNF', 'DDX3X', 'SERPINB9', 'BIRC3', 'NR4A1'}
pB09	BP	GO:0070301	cellular response to hydrogen peroxide	(5, 133)	0.0218648	{'SIRT1', 'KDM6B', 'KLF2', 'IL6', 'TNFAIP3'}
pB09	BP	GO:0050729	positive regulation of inflammatory response	(6, 133)	0.0218648	{'TNF', 'NFKBIA', 'NEAT1', 'NFKBIZ', 'IL23A', 'CCL3'}
pB09	BP	GO:0006974	cellular response to DNA damage stimulus	(9, 133)	0.0236818	{'SIRT1', 'PPP1R15A', 'DDIT3', 'MYC', 'CDKN1A', 'PMAIP1', 'BTG2', 'SGK1', 'ZC3H12A'}
pB09	BP	GO:0045893	positive regulation of transcription, DNA-templated	(15, 133)	0.0241038	{'EGR2', 'TNF', 'KLF2', 'IRF1', 'DDIT3', 'MYC', 'JUN', 'NFKB1', 'IL6', 'IRF4', 'NFKBIB', 'KLF6', 'FOS', 'EGR1', 'CITED2'}
pB09	BP	GO:0071456	cellular response to hypoxia	(6, 133)	0.0389589	{'JUND', 'SIRT1', 'ZFP36L1', 'MYC', 'FOS', 'PMAIP1'}
pB09	BP	GO:2000321	positive regulation of T-helper 17 cell differentiation	(2, 133)	0.0405395	{'NFKBIZ', 'NFKBID'}
pB09	BP	GO:0021555	midbrain-hindbrain boundary morphogenesis	(2, 133)	0.0405395	{'HES1', 'KDM2B'}
pB09	BP	GO:0031663	lipopolysaccharide-mediated signaling pathway	(4, 133)	0.0405395	{'TNF', 'CCL5', 'NFKBIA', 'CCL3'}
pB09	BP	GO:0006366	transcription by RNA polymerase II	(8, 133)	0.0405395	{'JUND', 'FOSB', 'SQSTM1', 'IRF1', 'NFKB1', 'FOS', 'NR4A1', 'NR4A2'}
pB09	BP	GO:0045444	fat cell differentiation	(5, 133)	0.0405395	{'EGR2', 'NR4A3', 'SOCS1', 'NR4A1', 'NR4A2'}
pB09	BP	GO:0071260	cellular response to mechanical stimulus	(5, 133)	0.0413947	{'CD40', 'IRF1', 'NFKB1', 'GADD45A', 'SLC38A2'}
pB09	BP	GO:0032733	positive regulation of interleukin-10 production	(4, 133)	0.0413947	{'IL23A', 'IRF4', 'IL6', 'CD83'}
pB09	BP	GO:0002548	monocyte chemotaxis	(4, 133)	0.0413947	{'CCL4', 'CCL5', 'IL6', 'CCL3'}
pB09	BP	GO:0048245	eosinophil chemotaxis	(3, 133)	0.043535	{'CCL4', 'CCL5', 'CCL3'}
pB09	BP	GO:0061158	3'-UTR-mediated mRNA destabilization	(3, 133)	0.043535	{'ZFP36', 'ZC3H12A', 'ZFP36L1'}
pB09	CC	GO:0000785	chromatin	(29, 133)	3.41749e-08	{'FOSB', 'JUNB', 'DDIT3', 'HES1', 'PPP1R10', 'KLF10', 'CSRNP1', 'EGR3', 'EGR1', 'NR4A2', 'MYC', 'JUN', 'REL', 'CITED2', 'SIRT1', 'KLF2', 'BRD2', 'IRF1', 'EGR4', 'MAFF', 'FOS', 'JUND', 'EGR2', 'NFKB1', 'ATF3', 'IRF4', 'KLF6', 'NR4A3', 'NR4A1'}
pB09	CC	GO:0005634	nucleus	(70, 133)	4.20762e-07	{'DUSP2', 'FOSB', 'JUNB', 'CCNL1', 'DDIT3', 'HES1', 'PPP1R10', 'IER3', 'KLF10', 'RBBP8', 'CSRNP1', 'KDM2B', 'TNFAIP3', 'EGR1', 'SERPINB9', 'HEXIM1', 'NR4A2', 'FAM53C', 'DNAJB1', 'NFKBIA', 'DDX3X', 'DUSP1', 'MYC', 'IER2', 'JUN', 'TUBB4B', 'RBKS', 'NFKBIZ', 'NFKBIB', 'EIF1', 'REL', 'BIRC3', 'GADD45A', 'CITED2', 'PMAIP1', 'SIRT1', 'ZFP36L1', 'BRD2', 'EIF4A3', 'IRF1', 'KDM6B', 'CDKN1A', 'KLF2', 'BTG2…
pB09	CC	GO:0035976	transcription factor AP-1 complex	(4, 133)	7.9185e-06	{'JUND', 'JUN', 'FOS', 'JUNB'}
pB09	CC	GO:0005654	nucleoplasm	(53, 133)	6.15202e-05	{'DUSP2', 'FOSB', 'JUNB', 'HES1', 'PPP1R10', 'RBBP8', 'EGR3', 'KDM2B', 'EGR1', 'SERPINB9', 'HEXIM1', 'NR4A2', 'DNAJB1', 'NFKBIA', 'SQSTM1', 'DDX3X', 'MYC', 'IER2', 'JUN', 'TCOF1', 'ABHD5', 'REL', 'BIRC3', 'GADD45A', 'CITED2', 'SIRT1', 'KDM6B', 'BRD2', 'EIF4A3', 'IRF1', 'CDKN1A', 'EGR4', 'MAFF', 'INTS6', 'FOS', 'TRAF4', 'HSPA8', 'UBE2S', 'JUND', 'EGR2', 'APLP1', 'NFKB1', 'ATF3', 'IRF4', 'KLF6', 'N…
pB09	CC	GO:0005737	cytoplasm	(57, 133)	0.00139634	{'DUSP2', 'ZFAND5', 'GLA', 'PPP1R15A', 'DDIT3', 'HES1', 'EHD1', 'NSUN6', 'TNFAIP3', 'EGR1', 'ODC1', 'SERPINB9', 'C12orf57', 'BCL2A1', 'HEXIM1', 'NR4A2', 'DNAJB1', 'NEU1', 'NFKBIA', 'SQSTM1', 'DDX3X', 'DUSP1', 'IER2', 'PIM3', 'TUBB4B', 'EIF1', 'ARL5B', 'BIRC3', 'SLC38A2', 'GADD45A', 'HOMER1', 'SIRT1', 'ZFP36L1', 'BRD2', 'EIF4A3', 'IRF1', 'ARF4', 'BTG2', 'ZFP36', 'MARCKSL1', 'TRAF4', 'HSPA8', 'MARC…
pB09	CC	GO:0090575	RNA polymerase II transcription regulator complex	(7, 133)	0.00732294	{'JUND', 'JUNB', 'DDIT3', 'JUN', 'ATF3', 'MAFF', 'FOS'}
pB09	CC	GO:1990622	CHOP-ATF3 complex	(2, 133)	0.011798	{'DDIT3', 'ATF3'}
pB09	CC	GO:0033256	I-kappaB/NF-kappaB complex	(2, 133)	0.011798	{'NFKBIA', 'NFKB1'}
pB09	CC	GO:0099524	postsynaptic cytosol	(3, 133)	0.020311	{'HSPA8', 'HOMER1', 'EIF4A3'}
pB09	MF	GO:0001228	DNA-binding transcription activator activity, RNA polymerase II-specific	(23, 133)	2.43013e-10	{'FOSB', 'JUNB', 'DDIT3', 'KLF10', 'CSRNP1', 'EGR3', 'EGR1', 'NR4A2', 'MYC', 'JUN', 'REL', 'IRF1', 'EGR4', 'MAFF', 'FOS', 'JUND', 'EGR2', 'NFKB1', 'ATF3', 'IRF4', 'KLF6', 'NR4A3', 'NR4A1'}
pB09	MF	GO:0005515	protein binding	(117, 133)	3.86819e-08	{'HLA-DQA1', 'JUNB', 'ZFAND5', 'HES1', 'KLF10', 'CSRNP1', 'TNFAIP3', 'BCL2A1', 'HEXIM1', 'RAB21', 'MYC', 'NFKBIB', 'REL', 'KLF2', 'ZFP36L1', 'IL23A', 'EGR4', 'INTS6', 'HSPA8', 'EIF4A1', 'APLP1', 'NFKB1', 'SH2D3A', 'IRF4', 'HSP90AA1', 'SOCS1', 'ZC3H12A', 'CD83', 'TMEM107', 'IER3', 'KDM2B', 'SERPINB9', 'FAM53C', 'NEU1', 'SQSTM1', 'DDX3X', 'IER2', 'TUBB4B', 'EIF1', 'GADD45A', 'SOCS3', 'KDM6B', 'BRD2…
pB09	MF	GO:0000978	RNA polymerase II cis-regulatory region sequence-specific DNA binding	(27, 133)	2.1175e-05	{'FOSB', 'JUNB', 'DDIT3', 'HES1', 'KLF10', 'EGR3', 'KDM2B', 'EGR1', 'NR4A2', 'MYC', 'JUN', 'REL', 'SIRT1', 'KDM6B', 'KLF2', 'IRF1', 'EGR4', 'MAFF', 'FOS', 'JUND', 'EGR2', 'NFKB1', 'ATF3', 'IRF4', 'KLF6', 'NR4A3', 'NR4A1'}
pB09	MF	GO:1990837	sequence-specific double-stranded DNA binding	(18, 133)	2.17108e-05	{'EGR2', 'JUND', 'FOSB', 'KLF2', 'JUNB', 'JUN', 'HES1', 'ATF3', 'EGR4', 'IRF4', 'KLF6', 'EGR3', 'FOS', 'MAFF', 'KLF10', 'EGR1', 'NR4A1', 'NR4A2'}
pB09	MF	GO:0003677	DNA binding	(22, 133)	5.21805e-05	{'FOSB', 'JUNB', 'ZFAND5', 'DDIT3', 'HES1', 'PPP1R10', 'KDM2B', 'TNFAIP3', 'EGR1', 'NR4A2', 'DDX3X', 'MYC', 'JUN', 'IER2', 'ZFP36L1', 'KLF2', 'IRF1', 'ZFP36', 'NR4A3', 'DDX3Y', 'ZC3H12A', 'NR4A1'}
pB09	MF	GO:0003700	DNA-binding transcription factor activity	(15, 133)	0.000276887	{'EGR2', 'KLF2', 'DDIT3', 'MYC', 'JUN', 'NFKB1', 'ATF3', 'EGR4', 'IRF4', 'CSRNP1', 'EGR3', 'FOS', 'REL', 'KLF10', 'EGR1'}
pB09	MF	GO:0000981	DNA-binding transcription factor activity, RNA polymerase II-specific	(25, 133)	0.000277921	{'FOSB', 'JUNB', 'DDIT3', 'HES1', 'KLF10', 'CSRNP1', 'EGR3', 'EGR1', 'NR4A2', 'MYC', 'JUN', 'REL', 'KLF2', 'IRF1', 'EGR4', 'MAFF', 'FOS', 'JUND', 'EGR2', 'NFKB1', 'ATF3', 'IRF4', 'KLF6', 'NR4A3', 'NR4A1'}
pB09	MF	GO:0000976	transcription cis-regulatory region binding	(10, 133)	0.00143149	{'JUND', 'EGR2', 'TNF', 'IRF1', 'DDIT3', 'JUN', 'NFKB1', 'ATF3', 'FOS', 'EGR1'}
pB09	MF	GO:0031726	CCR1 chemokine receptor binding	(3, 133)	0.0017996	{'CCL4', 'CCL5', 'CCL3'}
pB09	MF	GO:0042802	identical protein binding	(26, 133)	0.00309238	{'TNF', 'DDIT3', 'EHD1', 'RBBP8', 'TNFAIP3', 'HEXIM1', 'NFKBIA', 'SQSTM1', 'JUN', 'RBKS', 'CCL5', 'CD69', 'SIRT1', 'FOS', 'TRAF4', 'MARCKS', 'NAMPT', 'APLP1', 'NFKB1', 'TRAF1', 'ATF3', 'IER5', 'HSP90AA1', 'CCL3', 'CCL4', 'NR4A1'}
pB09	MF	GO:0031730	CCR5 chemokine receptor binding	(3, 133)	0.00509879	{'CCL4', 'CCL5', 'CCL3'}
pB09	MF	GO:0031625	ubiquitin protein ligase binding	(10, 133)	0.0175896	{'EGR2', 'NFKBIA', 'SQSTM1', 'CD40', 'CDKN1A', 'JUN', 'TRAF1', 'HSP90AA1', 'TRAF4', 'HSPA8'}
pB09	MF	GO:0008134	transcription factor binding	(5, 133)	0.0269704	{'JUND', 'JUNB', 'DDX3X', 'DDIT3', 'JUN'}
pB09	MF	GO:0004860	protein kinase inhibitor activity	(4, 133)	0.028807	{'SOCS1', 'CDKN1A', 'HEXIM1', 'SOCS3'}
pB09	MF	GO:0035259	nuclear glucocorticoid receptor binding	(3, 133)	0.0295942	{'NR4A3', 'NR4A1', 'NR4A2'}
pB09	MF	GO:0035613	RNA stem-loop binding	(3, 133)	0.0351241	{'EIF4A3', 'ZC3H12A', 'DDX3X'}
pB09	MF	GO:0003724	RNA helicase activity	(5, 133)	0.0398285	{'EIF4A1', 'DDX3X', 'EIF4A3', 'EIF4A2', 'DDX3Y'}
pB09	MF	GO:0061629	RNA polymerase II-specific DNA-binding transcription factor binding	(7, 133)	0.0492798	{'EGR2', 'DDIT3', 'JUN', 'HES1', 'RBBP8', 'FOS', 'CITED2'}
pB10	BP	GO:0006986	response to unfolded protein	(13, 139)	5.26209e-13	{'DNAJA1', 'DNAJB1', 'HSPB1', 'DDIT3', 'HSPH1', 'HSPA1A', 'HSP90AB1', 'HSP90AA1', 'HSPA6', 'HSPA8', 'HSPD1', 'HSPE1', 'DNAJB4'}
pB10	BP	GO:0042026	protein refolding	(10, 139)	2.90612e-12	{'HSPA1B', 'DNAJA1', 'B2M', 'HSPB1', 'HSPA1A', 'DNAJA4', 'HSP90AA1', 'HSPA6', 'HSPA8', 'HSPD1'}
pB10	BP	GO:0051085	chaperone cofactor-dependent protein refolding	(9, 139)	4.54648e-09	{'HSPA1B', 'DNAJB1', 'PTGES3', 'HSPH1', 'HSPA1A', 'HSPA6', 'HSPA8', 'HSPE1', 'DNAJB4'}
pB10	BP	GO:0006457	protein folding	(14, 139)	4.61854e-09	{'DNAJA1', 'PTGES3', 'BAG3', 'HSPH1', 'STIP1', 'FKBP4', 'HSP90AB1', 'TCP1', 'DNAJB6', 'AHSA1', 'HSP90AA1', 'HSPA8', 'HSPD1', 'HSPE1'}
pB10	BP	GO:0090084	negative regulation of inclusion body assembly	(5, 139)	7.02765e-06	{'HSPA1B', 'DNAJB1', 'HSPA1A', 'DNAJB6', 'DNAJA4'}
pB10	BP	GO:0034605	cellular response to heat	(7, 139)	4.40669e-05	{'HSPA1B', 'BAG3', 'HSPA1A', 'HSP90AB1', 'IER5', 'HSP90AA1', 'HSPA6'}
pB10	BP	GO:0043065	positive regulation of apoptotic process	(14, 139)	4.40669e-05	{'DNAJA1', 'GADD45B', 'GADD45A', 'JUN', 'PMAIP1', 'ID3', 'RHOB', 'SOD1', 'ATF4', 'HSPD1', 'SAP18', 'STK17A', 'NR4A1', 'TXNIP'}
pB10	BP	GO:0051131	chaperone-mediated protein complex assembly	(5, 139)	0.000505382	{'PTGES3', 'HSPA1A', 'HSP90AB1', 'HSP90AA1', 'HSPD1'}
pB10	BP	GO:0035914	skeletal muscle cell differentiation	(6, 139)	0.000838911	{'BTG2', 'ATF3', 'FOS', 'EGR1', 'CITED2', 'NR4A1'}
pB10	BP	GO:0140467	integrated stress response signaling	(5, 139)	0.0010817	{'DDIT3', 'JUN', 'FOS', 'CEBPB', 'ATF4'}
pB10	BP	GO:1990440	positive regulation of transcription from RNA polymerase II promoter in response to endoplasmic reticulum stress	(4, 139)	0.00111753	{'DDIT3', 'ATF4', 'ATF3', 'CEBPB'}
pB10	BP	GO:0034620	cellular response to unfolded protein	(5, 139)	0.00111993	{'HSPA1B', 'BAG3', 'HSPA1A', 'HSPA6', 'HSPA8'}
pB10	BP	GO:0009408	response to heat	(6, 139)	0.00117286	{'DNAJA1', 'HSPB1', 'SOD1', 'DNAJA4', 'HSP90AA1', 'DNAJB4'}
pB10	BP	GO:1905323	telomerase holoenzyme complex assembly	(3, 139)	0.0013884	{'HSP90AB1', 'PTGES3', 'HSP90AA1'}
pB10	BP	GO:0097201	negative regulation of transcription from RNA polymerase II promoter in response to stress	(3, 139)	0.0013884	{'DNAJB1', 'BAG3', 'HSPA1A'}
pB10	BP	GO:0061077	chaperone-mediated protein folding	(5, 139)	0.00482908	{'HSPB1', 'FKBP4', 'TCP1', 'DNAJB6', 'CHORDC1'}
pB10	BP	GO:0031396	regulation of protein ubiquitination	(4, 139)	0.00503392	{'HSPA1B', 'HSP90AB1', 'HSP90AA1', 'HSPA1A'}
pB10	BP	GO:0000122	negative regulation of transcription by RNA polymerase II	(20, 139)	0.00541976	{'FOSB', 'ZNF296', 'DDIT3', 'TAF7', 'CEBPB', 'EGR1', 'HEXIM1', 'DNAJB1', 'JUN', 'DDX5', 'GADD45A', 'CITED2', 'TXNIP', 'KLF2', 'BTG2', 'ATF4', 'JUND', 'HNRNPA2B1', 'ID3', 'ATF3'}
pB10	BP	GO:1902949	positive regulation of tau-protein kinase activity	(3, 139)	0.00541976	{'EGR1', 'HSP90AB1', 'HSP90AA1'}
pB10	BP	GO:0000398	mRNA splicing, via spliceosome	(9, 139)	0.00609009	{'SRSF7', 'HNRNPA2B1', 'EIF4A3', 'SRSF5', 'DDX5', 'TRA2B', 'SRSF2', 'HSPA8', 'SRSF3'}
pB10	BP	GO:0002486	antigen processing and presentation of endogenous peptide antigen via MHC class I via ER pathway, TAP-independent	(3, 139)	0.00814572	{'HLA-B', 'HLA-C', 'HLA-E'}
pB10	BP	GO:0061684	chaperone-mediated autophagy	(3, 139)	0.00814572	{'HSPA8', 'BAG3', 'HSP90AA1'}
pB10	BP	GO:0009612	response to mechanical stimulus	(5, 139)	0.0132673	{'JUND', 'FOSB', 'BTG2', 'CITED2', 'TXNIP'}
pB10	BP	GO:0051726	regulation of cell cycle	(9, 139)	0.0237659	{'JUND', 'GADD45B', 'PPP1R15A', 'SRSF5', 'JUN', 'ID3', 'HSP90AB1', 'HSPA8', 'GADD45A'}
pB10	BP	GO:0006446	regulation of translational initiation	(4, 139)	0.0416773	{'EIF4A2', 'EIF1', 'EIF5', 'HSPB1'}
pB10	CC	GO:0005634	nucleus	(83, 139)	1.41581e-12	{'SRSF7', 'BAG3', 'ZFAND2A', 'HSP90AB1', 'CEBPB', 'HEXIM1', 'PLK2', 'MALAT1', 'NUFIP2', 'KLF2', 'SOD1', 'INTS6', 'HSPA8', 'ANKRD37', 'IFRD1', 'STIP1', 'DNAJB6', 'HSP90AA1', 'LMO4', 'CIRBP', 'TRA2B', 'FAM53C', 'HSPB1', 'IER2', 'TUBB4B', 'EIF1', 'GADD45A', 'SAP18', 'TXNIP', 'BRD2', 'HSPH1', 'FOS', 'DYNLL1', 'UBC', 'ATF4', 'SERTAD1', 'JUND', 'ZFAS1', 'PTGES3', 'ID3', 'RHOB', 'ATF3', 'IER5', 'FOSB', …
pB10	CC	GO:0005737	cytoplasm	(69, 139)	1.85784e-07	{'SRSF7', 'BAG3', 'SRSF3', 'ZFAND2A', 'PPP1R15A', 'DDIT3', 'MTRNR2L8', 'CALM2', 'CIRBP', 'HSP90AB1', 'TAF7', 'SRSF2', 'DNAJA4', 'CEBPB', 'MTRNR2L1', 'EGR1', 'ODC1', 'HSPA6', 'CCDC117', 'HEXIM1', 'PLK2', 'DNAJB1', 'NEU1', 'HSPA1B', 'HSPB1', 'CRIP1', 'DUSP1', 'IER2', 'FUS', 'FKBP4', 'TUBB4B', 'HSPA1A', 'NUFIP2', 'EIF1', 'NASP', 'GADD45A', 'TXNIP', 'DNAJA1', 'EIF5', 'BRD2', 'EIF4A3', 'RGS2', 'HSPH1'…
pB10	CC	GO:0005654	nucleoplasm	(60, 139)	1.85784e-07	{'SRSF7', 'DEDD2', 'FOSB', 'PPP1R10', 'CIRBP', 'TRA2B', 'HSP90AB1', 'CACYBP', 'TAF7', 'SRSF2', 'CEBPB', 'EGR1', 'HEXIM1', 'HSPA1B', 'DNAJB1', 'LRIF1', 'GTF2B', 'HNRNPDL', 'IER2', 'JUN', 'FUS', 'TCOF1', 'HSPA1A', 'FKBP4', 'DDX5', 'NUFIP2', 'NABP1', 'ABHD5', 'TCF7', 'NASP', 'GADD45A', 'CITED2', 'SAP18', 'BRD2', 'EIF4A3', 'SRSF5', 'HSPH1', 'TSPYL2', 'SOD1', 'INTS6', 'FOS', 'UBC', 'ATF4', 'UBE2S', 'H…
pB10	CC	GO:0070062	extracellular exosome	(36, 139)	5.78826e-05	{'SRSF7', 'HLA-B', 'HSP90AB1', 'HLA-C', 'CACYBP', 'HSPA6', 'B2M', 'HSPA1B', 'DNAJB1', 'NEU1', 'HSPB1', 'FKBP4', 'TUBB4B', 'HLA-E', 'HSPA1A', 'DDX5', 'DNAJA1', 'HSPH1', 'BTG2', 'SOD1', 'TCP1', 'AHSA1', 'MARCKSL1', 'UBC', 'HSPA8', 'HSPE1', 'EIF4A1', 'HNRNPA2B1', 'FTL', 'RHOB', 'CTSZ', 'TUBA1A', 'HSP90AA1', 'SLC1A5', 'HSPD1', 'UBB'}
pB10	CC	GO:0042612	MHC class I protein complex	(4, 139)	6.508e-05	{'HLA-B', 'B2M', 'HLA-C', 'HLA-E'}
pB10	CC	GO:0090575	RNA polymerase II transcription regulator complex	(9, 139)	7.28897e-05	{'JUND', 'GTF2B', 'LMO4', 'DDIT3', 'JUN', 'ATF3', 'FOS', 'CEBPB', 'ATF4'}
pB10	CC	GO:0035976	transcription factor AP-1 complex	(3, 139)	0.000952157	{'JUND', 'JUN', 'FOS'}
pB10	CC	GO:0005829	cytosol	(62, 139)	0.00148153	{'BAG3', 'MAT2A', 'PPP1R15A', 'DDIT3', 'EIF4A2', 'HSP90AB1', 'CACYBP', 'SRSF2', 'DNAJA4', 'HSPA6', 'ODC1', 'B2M', 'PLK2', 'DNAJB1', 'HSPA1B', 'HNRNPDL', 'HSPB1', 'FKBP4', 'TCOF1', 'TUBB4B', 'HSPA1A', 'DDX5', 'NUFIP2', 'NABP1', 'ABHD5', 'KCNN4', 'SAP18', 'PMAIP1', 'TXNIP', 'DNAJA1', 'EIF5', 'EIF4A3', 'RGS2', 'SRSF5', 'HSPH1', 'BTG2', 'SOD1', 'TCP1', 'TSC22D3', 'FOS', 'DYNLL1', 'AHSA1', 'UBC', 'HSP…
pB10	CC	GO:0016607	nuclear speck	(13, 139)	0.00173653	{'HSPA1B', 'SRSF7', 'EIF4A3', 'BRD2', 'SRSF3', 'SRSF5', 'HSPA1A', 'DDX5', 'SRSF2', 'ATF4', 'GADD45A', 'SAP18', 'STK17A'}
pB10	CC	GO:0032991	protein-containing complex	(15, 139)	0.00526544	{'HSPA1B', 'PTGES3', 'HSPH1', 'STIP1', 'FKBP4', 'CALM2', 'HSPA1A', 'TRA2B', 'ATF4', 'SOD1', 'HSP90AB1', 'HSP90AA1', 'NASP', 'HSPD1', 'CITED2'}
pB10	CC	GO:1904813	ficolin-1-rich granule lumen	(7, 139)	0.00542092	{'HSPA1B', 'HSPA1A', 'HSP90AB1', 'CTSZ', 'HSP90AA1', 'HSPA6', 'HSPA8'}
pB10	CC	GO:1990622	CHOP-ATF3 complex	(2, 139)	0.00736614	{'DDIT3', 'ATF3'}
pB10	CC	GO:1990617	CHOP-ATF4 complex	(2, 139)	0.00736614	{'DDIT3', 'ATF4'}
pB10	CC	GO:0101031	chaperone complex	(4, 139)	0.00780514	{'HSPA8', 'BAG3', 'STIP1', 'PTGES3'}
pB10	CC	GO:0036488	CHOP-C/EBP complex	(2, 139)	0.0192398	{'DDIT3', 'CEBPB'}
pB10	CC	GO:0032993	protein-DNA complex	(4, 139)	0.0235814	{'DDIT3', 'GTF2B', 'JUND', 'FOS'}
pB10	CC	GO:0000785	chromatin	(18, 139)	0.0235814	{'JUND', 'PLK2', 'FOSB', 'KLF2', 'BRD2', 'DDIT3', 'JUN', 'PPP1R10', 'TSPYL2', 'ATF3', 'KLF6', 'FOS', 'CEBPB', 'EGR1', 'NASP', 'ATF4', 'CITED2', 'NR4A1'}
pB10	CC	GO:0031315	extrinsic component of mitochondrial outer membrane	(2, 139)	0.0322427	{'UBC', 'UBB'}
pB10	CC	GO:0016234	inclusion body	(3, 139)	0.0399441	{'HSPA1B', 'HSP90AB1', 'HSPA1A'}
pB10	CC	GO:0016021	integral component of membrane	(2, 139)	1.29961e-05	{'SLC5A3', 'SLC1A5'}
pB10	MF	GO:0051082	unfolded protein binding	(17, 139)	3.06566e-14	{'HSPA1B', 'DNAJA1', 'DNAJB1', 'PTGES3', 'HSPB1', 'HSPA1A', 'TUBB4B', 'HSP90AB1', 'TCP1', 'DNAJB6', 'DNAJA4', 'HSP90AA1', 'HSPA6', 'HSPA8', 'HSPD1', 'HSPE1', 'DNAJB4'}
pB10	MF	GO:0044183	protein folding chaperone	(10, 139)	5.20664e-10	{'HSPA1B', 'DNAJB1', 'HSPB1', 'HSPA1A', 'HSP90AB1', 'TCP1', 'DNAJB6', 'HSP90AA1', 'HSPA6', 'HSPA8'}
pB10	MF	GO:0051087	chaperone binding	(13, 139)	1.03931e-09	{'DNAJA1', 'DNAJB1', 'PTGES3', 'BAG3', 'HLA-B', 'SOD1', 'DNAJB6', 'AHSA1', 'DNAJA4', 'HSPA8', 'HSPD1', 'HSPE1', 'DNAJB4'}
pB10	MF	GO:0005515	protein binding	(122, 139)	8.92283e-09	{'SRSF7', 'BAG3', 'ZFAND2A', 'HSP90AB1', 'CEBPB', 'RSRC2', 'HEXIM1', 'PLK2', 'LRIF1', 'HNRNPDL', 'C17orf67', 'NUFIP2', 'RSRP1', 'KLF2', 'SRSF5', 'TCP1', 'SOD1', 'INTS6', 'HSPA8', 'HSPE1', 'DNAJB4', 'EIF4A1', 'ANKRD37', 'STIP1', 'DNAJB6', 'HSP90AA1', 'SOCS1', 'SRSF3', 'CD27', 'LMO4', 'CIRBP', 'TRA2B', 'HLA-C', 'B2M', 'FAM53C', 'NEU1', 'HSPB1', 'MRPL18', 'IER2', 'FKBP4', 'TUBB4B', 'EIF1', 'GADD45A'…
pB10	MF	GO:0140662	ATP-dependent protein folding chaperone	(8, 139)	2.13155e-08	{'HSPA1B', 'HSPH1', 'HSPA1A', 'TCP1', 'HSPA6', 'HSPA8', 'HSPD1', 'HSPE1'}
pB10	MF	GO:0003723	RNA binding	(35, 139)	2.78588e-08	{'SRSF7', 'PPP1R10', 'CIRBP', 'TRA2B', 'EIF4A2', 'HSP90AB1', 'SRSF2', 'RSRC2', 'HSPA1B', 'HNRNPDL', 'FAM133B', 'HSPB1', 'JUN', 'FUS', 'TCOF1', 'HSPA1A', 'FKBP4', 'DDX5', 'NUFIP2', 'NABP1', 'EIF1', 'SAP18', 'EIF5', 'EIF4A3', 'SRSF5', 'TCP1', 'HSPD1', 'UBC', 'HSPA8', 'HSPE1', 'EIF4A1', 'HNRNPA2B1', 'STIP1', 'HSP90AA1', 'SRSF3'}
pB10	MF	GO:0031625	ubiquitin protein ligase binding	(14, 139)	2.56364e-05	{'HSPA1B', 'DNAJA1', 'JUN', 'HSPA1A', 'HSP90AB1', 'TCP1', 'CACYBP', 'UBC', 'HSP90AA1', 'HSPA6', 'HSPA8', 'HSPD1', 'UBB', 'TXNIP'}
pB10	MF	GO:0055131	C3HC4-type RING finger domain binding	(4, 139)	2.57011e-05	{'HSPA1B', 'HSPA8', 'HSPA1A', 'DNAJA1'}
pB10	MF	GO:0031072	heat shock protein binding	(7, 139)	7.9142e-05	{'HSPA1B', 'FKBP4', 'HSPA1A', 'HSP90AB1', 'DNAJB6', 'HSPA6', 'HSPA8'}
pB10	MF	GO:0001671	ATPase activator activity	(5, 139)	0.000480142	{'DNAJA1', 'DNAJB1', 'DNAJB6', 'AHSA1', 'DNAJB4'}
pB10	MF	GO:0000976	transcription cis-regulatory region binding	(10, 139)	0.00154149	{'JUND', 'DDIT3', 'JUN', 'ATF3', 'FOS', 'TAF7', 'TCF7', 'CEBPB', 'EGR1', 'ATF4'}
pB10	MF	GO:0140545	ATP-dependent protein disaggregase activity	(3, 139)	0.00154149	{'HSPA1B', 'HSPA8', 'HSPA1A'}
pB10	MF	GO:0016887	ATP hydrolysis activity	(12, 139)	0.0022139	{'HSPA1B', 'EIF4A1', 'EIF4A3', 'HSPA1A', 'DDX5', 'EIF4A2', 'TCP1', 'HSP90AB1', 'HSP90AA1', 'HSPA6', 'HSPA8', 'HSPD1'}
pB10	MF	GO:0035035	histone acetyltransferase binding	(4, 139)	0.00784323	{'EGR1', 'CITED2', 'CEBPB', 'TAF7'}
pB10	MF	GO:0023026	MHC class II protein complex binding	(4, 139)	0.0103353	{'HSP90AB1', 'HSPA8', 'B2M', 'HSP90AA1'}
pB10	MF	GO:0051787	misfolded protein binding	(4, 139)	0.0132854	{'HSPA1B', 'HSPA8', 'HSPA1A', 'HSPA6'}
pB10	MF	GO:0032564	dATP binding	(2, 139)	0.0139129	{'HSP90AB1', 'HSP90AA1'}
pB10	MF	GO:0002135	CTP binding	(2, 139)	0.0139129	{'HSP90AB1', 'HSP90AA1'}
pB10	MF	GO:0097718	disordered domain specific binding	(4, 139)	0.0171647	{'HSP90AB1', 'HSPA1A', 'HSP90AA1', 'CALM2'}
pB10	MF	GO:1990841	promoter-specific chromatin binding	(5, 139)	0.0183984	{'GTF2B', 'GADD45A', 'DDX5', 'EGR1', 'ATF4'}
pB10	MF	GO:1990837	sequence-specific double-stranded DNA binding	(13, 139)	0.0216622	{'JUND', 'FOSB', 'ZNF296', 'KLF2', 'JUN', 'ATF3', 'KLF6', 'FOS', 'TCF7', 'CEBPB', 'EGR1', 'ATF4', 'NR4A1'}
pB10	MF	GO:0035259	nuclear glucocorticoid receptor binding	(3, 139)	0.0229998	{'FKBP4', 'NR4A1', 'CEBPB'}
pB10	MF	GO:0002134	UTP binding	(2, 139)	0.0299023	{'HSP90AB1', 'HSP90AA1'}
pB10	MF	GO:0017098	sulfonylurea receptor binding	(2, 139)	0.0299023	{'HSP90AB1', 'HSP90AA1'}
pB10	MF	GO:0046977	TAP binding	(2, 139)	0.0299023	{'HLA-B', 'HLA-C'}
pB10	MF	GO:0000979	RNA polymerase II core promoter sequence-specific DNA binding	(3, 139)	0.0374763	{'FOS', 'GTF2B', 'CEBPB'}
pB10	MF	GO:0051879	Hsp90 protein binding	(4, 139)	0.0418451	{'PTGES3', 'STIP1', 'AHSA1', 'CHORDC1'}
pB10	MF	GO:0005524	ATP binding	(23, 139)	0.0431655	{'MAT2A', 'EIF4A2', 'HSP90AB1', 'DNAJA4', 'HSPA6', 'PLK2', 'HSPA1B', 'FKBP4', 'HSPA1A', 'DDX5', 'STK17A', 'DNAJA1', 'EIF4A3', 'HSPH1', 'TCP1', 'CHORDC1', 'HSPA8', 'UBE2S', 'HSPE1', 'EIF4A1', 'HSP90AA1', 'HSPD1', 'CLK1'}
pB10	MF	GO:0106140	P-TEFb complex binding	(2, 139)	0.0480037	{'TAF7', 'HEXIM1'}
pB10	MF	GO:0140597	protein carrier chaperone	(2, 139)	0.0480037	{'HSPA8', 'BAG3'}
pB10	MF	GO:0030544	Hsp70 protein binding	(4, 139)	0.0480037	{'DNAJA1', 'DNAJB1', 'STIP1', 'DNAJA4'}
pB10	MF	GO:0046982	protein heterodimerization activity	(8, 139)	0.0482218	{'DDIT3', 'GADD45A', 'TCOF1', 'ATF3', 'TAF7', 'CEBPB', 'ATF4', 'NR4A1'}
pB11	BP	GO:0051607	defense response to virus	(47, 137)	3.47649e-55	{'OAS2', 'ZNFX1', 'IFIT3', 'EIF2AK2', 'IFNA2', 'HERC5', 'OAS3', 'GBP1', 'DDX60L', 'DDX58', 'IFIH1', 'ADAR', 'IFITM2', 'CXCL9', 'OAS1', 'ZC3HAV1', 'IFIT5', 'IFI16', 'TRIM22', 'PMAIP1', 'IFNA13', 'TLR7', 'IFIT2', 'MX1', 'IFI44L', 'IRF1', 'DDX60', 'PARP9', 'PLSCR1', 'STAT2', 'IFNL1', 'BST2', 'IFNA8', 'OASL', 'RSAD2', 'IRF7', 'IFITM1', 'ISG15', 'NT5C3A', 'IL6', 'ISG20', 'IRF9', 'CASP1', 'IFI6', 'DTX3…
pB11	BP	GO:0009615	response to virus	(24, 137)	5.72344e-26	{'OAS2', 'IFIT3', 'EIF2AK2', 'IFI44', 'OAS3', 'NMI', 'DDX58', 'IFIH1', 'ADAR', 'IFITM2', 'OAS1', 'ZC3HAV1', 'TRIM22', 'IFIT2', 'MX1', 'DDX60', 'BST2', 'OASL', 'RSAD2', 'IRF7', 'IFITM1', 'ISG15', 'ISG20', 'MX2'}
pB11	BP	GO:0045071	negative regulation of viral genome replication	(18, 137)	3.68003e-25	{'BST2', 'MX1', 'IFITM1', 'IFIH1', 'ISG15', 'OAS2', 'IFITM2', 'ZNFX1', 'EIF2AK2', 'ISG20', 'PLSCR1', 'OAS1', 'ZC3HAV1', 'OASL', 'OAS3', 'IFIT5', 'IFI16', 'RSAD2'}
pB11	BP	GO:0045087	innate immune response	(32, 137)	1.28839e-18	{'IFI35', 'ZNFX1', 'IFIT3', 'EIF2AK2', 'HERC5', 'OAS3', 'DDX58', 'IFIH1', 'ADAR', 'HLA-E', 'TRIM21', 'ZC3HAV1', 'TRIM25', 'IFIT5', 'IFI16', 'TRIM22', 'TLR7', 'IFIT2', 'MX1', 'DDX60', 'PARP9', 'IFNL1', 'BST2', 'PARP14', 'OASL', 'RSAD2', 'IRF7', 'PML', 'ISG20', 'IFI6', 'DTX3L', 'MX2'}
pB11	BP	GO:0060337	type I interferon signaling pathway	(9, 137)	1.70689e-09	{'IRF7', 'IFITM1', 'IFNA13', 'OAS2', 'IFITM2', 'IFNA2', 'STAT2', 'STAT1', 'IFNA8'}
pB11	BP	GO:0098586	cellular response to virus	(11, 137)	2.91922e-09	{'CXCL10', 'IFIH1', 'ADAR', 'IFNA13', 'IFNA2', 'IL6', 'OAS1', 'IFI6', 'IFNL1', 'IFNA8', 'TLR7'}
pB11	BP	GO:0032728	positive regulation of interferon-beta production	(9, 137)	1.32085e-08	{'IRF7', 'DDX58', 'IRF1', 'IFIH1', 'ISG15', 'OAS2', 'OAS1', 'OAS3', 'TLR7'}
pB11	BP	GO:0035456	response to interferon-beta	(6, 137)	1.97e-08	{'XAF1', 'IFITM1', 'IFITM2', 'PLSCR1', 'BST2', 'STAT1'}
pB11	BP	GO:0035455	response to interferon-alpha	(6, 137)	4.35098e-08	{'IFITM1', 'ADAR', 'IFITM2', 'MX2', 'EIF2AK2', 'BST2'}
pB11	BP	GO:0035458	cellular response to interferon-beta	(7, 137)	6.38417e-08	{'IRF1', 'MNDA', 'IFITM2', 'PNPT1', 'OAS1', 'IFI16', 'STAT1'}
pB11	BP	GO:0070106	interleukin-27-mediated signaling pathway	(5, 137)	5.0082e-07	{'MX1', 'OAS2', 'OAS1', 'STAT1', 'OASL'}
pB11	BP	GO:0060339	negative regulation of type I interferon-mediated signaling pathway	(6, 137)	2.74647e-06	{'USP18', 'ISG15', 'ADAR', 'STAT2', 'OAS1', 'OAS3'}
pB11	BP	GO:0007259	receptor signaling pathway via JAK-STAT	(7, 137)	1.09298e-05	{'STAT3', 'STAT2', 'SOCS1', 'IFNL1', 'NMI', 'STAT1', 'SOCS3'}
pB11	BP	GO:0060700	regulation of ribonuclease activity	(4, 137)	1.3e-05	{'OAS2', 'OAS1', 'OASL', 'OAS3'}
pB11	BP	GO:0006952	defense response	(8, 137)	2.57648e-05	{'MX1', 'CD48', 'TAP1', 'STAT3', 'CXCL9', 'STAT2', 'MX2', 'STAT1'}
pB11	BP	GO:0032760	positive regulation of tumor necrosis factor production	(9, 137)	3.49417e-05	{'DDX58', 'IFIH1', 'OAS2', 'IL6', 'STAT3', 'HLA-E', 'OAS1', 'CCL3', 'OAS3'}
pB11	BP	GO:0032731	positive regulation of interleukin-1 beta production	(7, 137)	0.000198315	{'MNDA', 'IL6', 'STAT3', 'CASP1', 'CCL3', 'IFI16', 'GBP5'}
pB11	BP	GO:0046597	negative regulation of viral entry into host cell	(5, 137)	0.000198352	{'IFITM1', 'IFITM2', 'IFNA2', 'LY6E', 'TRIM25'}
pB11	BP	GO:0071346	cellular response to interferon-gamma	(8, 137)	0.000198352	{'GBP4', 'IRF8', 'STAT1', 'CASP1', 'CCL3', 'GBP2', 'GBP1', 'GBP5'}
pB11	BP	GO:0032727	positive regulation of interferon-alpha production	(5, 137)	0.000245374	{'IRF7', 'DDX58', 'IFIH1', 'STAT1', 'TLR7'}
pB11	BP	GO:0002376	immune system process	(6, 137)	0.000283556	{'IRF7', 'IRF1', 'IRF8', 'PSMB9', 'RNF213', 'IRF9'}
pB11	BP	GO:0034341	response to interferon-gamma	(5, 137)	0.000286947	{'IFITM1', 'IFITM2', 'TRIM21', 'BST2', 'NUB1'}
pB11	BP	GO:0097398	cellular response to interleukin-17	(3, 137)	0.000830632	{'CXCL10', 'SOCS3', 'STAT3'}
pB11	BP	GO:0039530	MDA-5 signaling pathway	(3, 137)	0.000830632	{'IRF7', 'IFIH1', 'OAS3'}
pB11	BP	GO:0019221	cytokine-mediated signaling pathway	(8, 137)	0.00310066	{'IFNA13', 'IFNA2', 'IL6', 'STAT3', 'STAT2', 'SOCS1', 'STAT1', 'IFNA8'}
pB11	BP	GO:0032020	ISG15-protein conjugation	(3, 137)	0.00379181	{'ISG15', 'HERC5', 'UBE2L6'}
pB11	BP	GO:0140374	antiviral innate immune response	(4, 137)	0.0038252	{'MX1', 'DDX58', 'CXCL10', 'OAS1'}
pB11	BP	GO:0032479	regulation of type I interferon production	(3, 137)	0.00612796	{'IRF7', 'TRIM21', 'IRF8'}
pB11	BP	GO:0071222	cellular response to lipopolysaccharide	(8, 137)	0.00622965	{'CXCL10', 'IRF8', 'CXCL11', 'IL6', 'CXCL9', 'CMPK2', 'CASP1', 'CD274'}
pB11	BP	GO:0042742	defense response to bacterium	(8, 137)	0.00767741	{'IRF8', 'ISG15', 'OAS2', 'ZNFX1', 'RNF213', 'OAS1', 'OAS3', 'PLAC8'}
pB11	BP	GO:0043330	response to exogenous dsRNA	(4, 137)	0.00936548	{'IFNA8', 'DDX58', 'IFNA2', 'IFNA13'}
pB11	BP	GO:0002819	regulation of adaptive immune response	(3, 137)	0.0123426	{'IRF7', 'IRF1', 'CD48'}
pB11	BP	GO:0002323	natural killer cell activation involved in immune response	(3, 137)	0.0123426	{'IFNA8', 'IFNA2', 'IFNA13'}
pB11	BP	GO:0033141	positive regulation of peptidyl-serine phosphorylation of STAT protein	(3, 137)	0.01702	{'IFNA8', 'IFNA2', 'IFNA13'}
pB11	BP	GO:0045089	positive regulation of innate immune response	(4, 137)	0.0184017	{'PLSCR1', 'NMI', 'IFI35', 'GBP5'}
pB11	BP	GO:0034344	regulation of type III interferon production	(2, 137)	0.0184017	{'DDX58', 'IFIH1'}
pB11	BP	GO:0034124	regulation of MyD88-dependent toll-like receptor signaling pathway	(2, 137)	0.0184017	{'IRF7', 'IRF1'}
pB11	BP	GO:0010818	T cell chemotaxis	(3, 137)	0.0202907	{'CXCL11', 'CXCL10', 'CCL3'}
pB11	BP	GO:0042532	negative regulation of tyrosine phosphorylation of STAT protein	(3, 137)	0.0202907	{'SOCS1', 'PARP14', 'SOCS3'}
pB11	BP	GO:0002230	positive regulation of defense response to virus by host	(4, 137)	0.0215707	{'PARP9', 'DTX3L', 'STAT1', 'DDX58'}
pB11	BP	GO:0042531	positive regulation of tyrosine phosphorylation of STAT protein	(5, 137)	0.021595	{'IFNA2', 'IL6', 'PARP9', 'IFNL1', 'PARP14'}
pB11	BP	GO:0008285	negative regulation of cell population proliferation	(11, 137)	0.0232282	{'IFI35', 'IRF1', 'IFITM1', 'SOD2', 'PML', 'IFIT3', 'EIF2AK2', 'IL6', 'STAT3', 'IFNL1', 'NMI'}
pB11	BP	GO:0060333	interferon-gamma-mediated signaling pathway	(3, 137)	0.0238489	{'NMI', 'STAT1', 'IRF1'}
pB11	BP	GO:0140289	protein mono-ADP-ribosylation	(3, 137)	0.0238489	{'PARP9', 'PARP12', 'PARP14'}
pB11	BP	GO:0006954	inflammatory response	(11, 137)	0.0283464	{'CXCL10', 'IL1RN', 'CXCL11', 'IFNA2', 'IL6', 'STAT3', 'TLR7', 'CXCL9', 'CCL3', 'IFI16', 'GBP5'}
pB11	BP	GO:0046596	regulation of viral entry into host cell	(3, 137)	0.0294935	{'TRIM22', 'TRIM21', 'TRIM25'}
pB11	BP	GO:0042100	B cell proliferation	(4, 137)	0.0303555	{'IFNA8', 'TNFSF13B', 'IFNA2', 'IFNA13'}
pB11	BP	GO:0002286	T cell activation involved in immune response	(3, 137)	0.0357767	{'IFNA8', 'IFNA2', 'IFNA13'}
pB11	BP	GO:0006955	immune response	(11, 137)	0.0358263	{'IFI44L', 'IL1RN', 'IRF8', 'IFITM2', 'GBP2', 'HLA-E', 'IFI44', 'CD274', 'TNFSF10', 'IFI6', 'TRIM22'}
pB11	BP	GO:0009409	response to cold	(4, 137)	0.0358263	{'PLAC8', 'GMPR', 'CXCL10', 'SOD2'}
pB11	BP	GO:2000635	negative regulation of primary miRNA processing	(2, 137)	0.03764	{'IL6', 'STAT3'}
pB11	BP	GO:0039528	cytoplasmic pattern recognition receptor signaling pathway in response to virus	(2, 137)	0.03764	{'DDX58', 'IFIH1'}
pB11	BP	GO:0071659	negative regulation of IP-10 production	(2, 137)	0.03764	{'OAS1', 'OAS3'}
pB11	BP	GO:0006213	pyrimidine nucleoside metabolic process	(2, 137)	0.03764	{'NT5C3A', 'TYMP'}
pB11	BP	GO:0044790	suppression of viral release by host	(3, 137)	0.038816	{'TRIM21', 'PML', 'TRIM25'}
pB11	BP	GO:0032733	positive regulation of interleukin-10 production	(4, 137)	0.0438979	{'ISG15', 'CD274', 'IL6', 'STAT3'}
pB11	BP	GO:2001034	positive regulation of double-strand break repair via nonhomologous end joining	(3, 137)	0.0450552	{'PARP9', 'DTX3L', 'SMCHD1'}
pB11	BP	GO:0045824	negative regulation of innate immune response	(3, 137)	0.0450552	{'IFI16', 'TRIM21', 'NMI'}
pB11	CC	GO:0005829	cytosol	(70, 137)	2.68249e-06	{'IFI35', 'USP18', 'OAS2', 'RTCB', 'NAPA', 'GMPR', 'IFIT3', 'EIF2AK2', 'HERC5', 'OAS3', 'FBXO6', 'NMI', 'B2M', 'GBP1', 'UBE2L6', 'MT2A', 'DDX58', 'XAF1', 'SAMD9', 'IFIH1', 'PSME2', 'MNDA', 'INPP1', 'RNF213', 'PNPT1', 'OAS1', 'BCL2L14', 'TRIM21', 'TRIM25', 'ZC3HAV1', 'IFIT5', 'IFI16', 'TRIM22', 'PMAIP1', 'SOCS3', 'IFIT2', 'GBP4', 'LACTB', 'MX1', 'HERC6', 'IRF8', 'IRF1', 'DDX60', 'PSMB9', 'LAP3', '…
pB11	CC	GO:0005737	cytoplasm	(64, 137)	1.78329e-05	{'IFI35', 'RTCB', 'HELZ2', 'IFIT3', 'EIF2AK2', 'HERC5', 'IFI44', 'OAS3', 'FBXO6', 'NMI', 'GBP1', 'DDX60L', 'GBP5', 'MT2A', 'DDX58', 'PSME2', 'SAMD9', 'IFIH1', 'ADAR', 'TNFSF13B', 'RNF213', 'PNPT1', 'OAS1', 'TRIM21', 'TRIM22', 'TLR7', 'IFIT2', 'MX1', 'IFI44L', 'SAMD9L', 'HERC6', 'IRF8', 'APOL6', 'IRF1', 'DDX60', 'IL1RN', 'DYNLT1', 'RHOH', 'LAP3', 'PARP9', 'PLSCR1', 'CMPK2', 'CSTA', 'MYL12A', 'GBP2…
pB11	CC	GO:0070721	ISGF3 complex	(3, 137)	0.000245753	{'STAT2', 'IRF9', 'STAT1'}
pB11	MF	GO:0003725	double-stranded RNA binding	(12, 137)	7.13125e-10	{'DDX58', 'IFIH1', 'ADAR', 'OAS2', 'DDX60', 'EIF2AK2', 'OAS1', 'MRPL44', 'OASL', 'OAS3', 'DDX60L', 'TLR7'}
pB11	MF	GO:0005125	cytokine activity	(10, 137)	0.000524726	{'IL1RN', 'IFNA13', 'NAMPT', 'TNFSF13B', 'IFNA2', 'IL6', 'CXCL9', 'TNFSF10', 'IFNL1', 'IFNA8'}
pB11	MF	GO:0001730	2'-5'-oligoadenylate synthetase activity	(3, 137)	0.000596791	{'OAS2', 'OAS1', 'OAS3'}
pB11	MF	GO:0003727	single-stranded RNA binding	(6, 137)	0.000829366	{'DDX58', 'IFIH1', 'DDX60', 'IFIT5', 'DDX60L', 'TLR7'}
pB11	MF	GO:0042802	identical protein binding	(28, 137)	0.00110875	{'IFI35', 'IFIT3', 'DRAP1', 'EIF2AK2', 'B2M', 'NMI', 'GBP1', 'GBP5', 'DDX58', 'PSME2', 'IFIH1', 'TNFSF10', 'TRIM21', 'TRIM22', 'STOM', 'GBP4', 'LACTB', 'MX1', 'SOD2', 'DYNLT1', 'STAT2', 'GBP2', 'BST2', 'NAMPT', 'STAT3', 'CASP1', 'CCL3', 'STAT1'}
pB11	MF	GO:0048248	CXCR3 chemokine receptor binding	(3, 137)	0.00118704	{'CXCL11', 'CXCL10', 'CXCL9'}
pB11	MF	GO:0005132	type I interferon receptor binding	(3, 137)	0.00875735	{'IFNA8', 'IFNA2', 'IFNA13'}
pB11	MF	GO:0044389	ubiquitin-like protein ligase binding	(4, 137)	0.0107731	{'PARP9', 'DTX3L', 'STAT1', 'STAT2'}
pB11	MF	GO:0003690	double-stranded DNA binding	(6, 137)	0.0349158	{'DDX58', 'MNDA', 'DDX60', 'IFIT5', 'IFI16', 'STAT1'}
pB11	MF	GO:0045236	CXCR chemokine receptor binding	(3, 137)	0.0349158	{'CXCL11', 'CXCL10', 'CXCL9'}
pB11	MF	GO:0042803	protein homodimerization activity	(15, 137)	0.0349158	{'GBP4', 'BST2', 'PML', 'STOM', 'TAP1', 'STAT3', 'SMCHD1', 'TYMP', 'STAT1', 'TRIM21', 'GBP2', 'B2M', 'TRIM22', 'GBP1', 'GBP5'}

## Sheet: CD4T_cNMF_topgenes
pCD4T01	pCD4T02	pCD4T03	pCD4T04	pCD4T05	pCD4T06	pCD4T07	pCD4T08	pCD4T09	pCD4T10	pCD4T11	pCD4T12	pCD4T13	pCD4T14	pCD4T15	pCD4T16
NEAT1	ZNF331	JCHAIN	Z85994.1	MT-ND4	S100A4	FOXP3	DRAIC	BTG2	HSP90AA1	ANXA1	TUBB4B	LAG3	MIR155HG	HLA-DRB1	KLF2
MALAT1	NR4A2	IGKC	CCL3	MT-CO2	ACTB	IL32	RNF19A	IER2	HSPA1B	KLF6	GADD45B	PTMS	TNFRSF4	HLA-DRA	GIMAP7
SYNE2	YPEL5	IGHA1	CSF2	MT-CO3	SH3BGRL3	CARD16	AC004585.1	DUSP2	HSPA1A	IL7R	UBE2S	LINC01871	TNFRSF18	HLA-DPB1	CCR7
AHNAK	SELENOK	IGLL5	IFNG	MT-CYB	TMSB4X	TIGIT	ICA1	NFKBIA	HSP90AB1	TSC22D3	SERTAD1	CD3D	PIM3	HLA-DQA1	SELL
GOLGB1	CREM	IGHG1	CCL4	MT-ATP6	S100A6	CTSC	GNG4	PPP1R15A	HSPH1	TNFAIP3	SNHG12	HAVCR2	LTA	CD74	RPL13
VMP1	BCAS2	IGHV3-15	CCL4L2	MT-ND2	CD52	BATF	TOX2	EGR1	HSPE1	MYADM	ID2	IL26	REL	HLA-DPA1	RPS3A
AC016831.5	CXCR4	IGHA2	CCL1	MT-ND1	ACTG1	IKZF2	PGM2L1	ZFP36	HSPD1	LMNA	H2AFZ	ENTPD1	BATF3	HLA-DQB1	RPL11
RNF213	ATP1B3	IGLC2	CCL3L1	MT-ND3	PFN1	CD27	KSR2	CD83	DNAJB1	VIM	MARCKSL1	GZMA	PKM	CHN1	RPS14
DDX3X	SLC2A3	IGLC3	GZMB	MT-CO1	GAPDH	TNFRSF9	CD200	FOS	MRPL18	CD69	RSRP1	ZEB2	NME1	ALOX5AP	RPS12
XIST	AREG	IGLV1-47	GNLY	MT-ND5	TMSB10	TNFRSF18	MAGEH1	CD69	UBB	ANKRD28	H2AFX	CD2	BCL2A1	PKIG	RPS23
RORA	PRMT9	IGHG3	IL21	MT-ND4L	MYL12A	IL2RA	NMB	NR4A1	DNAJA1	RGCC	HEXIM1	MAF	EBI3	NCR3	RPS8
CCR6	CHMP1B	IGLV6-57	IL22	MTRNR2L12	RPLP1	LAYN	CXCL13	EGR4	HSPA8	CCL5	KCNQ1OT1	LAPTM5	IL2RA	GZMH	RPL19
ZNF267	VPS37B	IGHV1-18	RDH8	MT-ATP8	MYL6	IL1R2	ITM2A	NFKBIZ	ZFAND2A	H3F3B	INTS6	CST7	ENO1	FABP5	RPL32
HNRNPA2B1	FTH1	IGLV2-14	ARNTL2-AS1	MTRNR2L8	RPL28	IL1R1	NR3C1	CCL20	DNAJA4	SAMSN1	CITED2	CD7	TNFRSF9	LGALS3	RPS6
ZDBF2	JUNB	IGKV1-9	TNF	MTRNR2L1	RPS19	RTKN2	AHI1	JUNB	CACYBP	RASGEF1B	BRD2	RBPJ	FABP5	HLA-DRB5	RPL30
STAT1	PABPC1	IGHG2	IL2	MT-ND6	RPL10	LINC01943	TIGIT	JUN	DNAJB4	FOSB	IER5L	ADGRG1	NINJ1	CCL5	RPS18
ZC3H12D	DDIT4	MZB1	IL17A	MTRNR2L10	S100A11	UGP2	PDE7B	FOSB	UBC	RGS2	PPP1R10	CXCR6	TFRC	DAPK2	RPL37
PPP2R5C	RPL21	IGHV3-30	IL3	ACACB	LGALS1	MIR4435-2HG	THADA	DUSP1	DUSP1	ADGRE5	EIF4A3	SRGN	NFKB1	GLUL	RPS27
RSRP1	CYCS	IGHM	CD40LG	GAREM2	RPS2	CTLA4	PASK	TNF	DNAJB6	CXCR4	ODC1	FURIN	CFLAR	RBPJ	RPL18
MIAT	NR4A3	IGKV1-5	PRF1	THEGL	LTB	ARID5B	FKBP5	ICAM1	HSPA6	ATF3	SAP18	SLA	BHLHE40	CD52	RPL5
HNRNPU	PTGER4	IGHGP	ZBED2	PIGR	RPSA	AC017002.3	PDCD1	EGR2	AHSA1	CRIP1	TUBA1B	PRDM1	CCL20	MSC	RPL18A
AC058791.1	SC5D	IGHV3-7	NKG7	MTRNR2L6	CFL1	LAIR2	SESN3	IER3	CHORDC1	PHLDA1	CDKN1C	UCP2	EIF5A	AC022092.1	RPL35A
ZC3HAV1	SOCS3	IGLV10-54	TMPRSS9	PHGR1	CLIC1	TBC1D4	CORO1B	AC007952.4	DEDD2	BTG1	JUNB	CD247	NPM1	HLA-DMA	RPL10
NABP1	FOSL2	IGHV3-23	CCL20	AD000090.1	TPT1	TNFRSF1B	TSHZ2	EGR3	JUN	RPLP1	DDX5	TNIP3	RANBP1	CD160	RPL34
BIRC3	RPS27	IGKV1-16	FASLG	FABP1	IL32	GLRX	CD8B2	NFKBID	TCP1	JUND	JUN	IL17A	CRTAM	GOLIM4	RPL29
CFLAR	EZR	IGKV3-11	HOPX	CD24	RPLP0	ICA1	CAV1	IL23A	FKBP4	JUN	FUS	SPOCK2	KDM6B	CTSH	RPS13
MACF1	FAM177A1	IGHG4	LINC02154	LGALS4	EEF1A1	VAV3	PTPRC	TNFAIP3	DYNLL1	S100A10	IER5	KLRB1	SMS	COTL1	RPS27A
GBP5	ZFP36L2	IGHV4-34	ATP8B4	CLDN4	CORO1A	FANK1	LIMS1	ATF3	BAG3	GATA3	ABHD5	GNLY	DDX21	HLA-B	RPS28
PTPRC	RPS3A	IGKV4-1	HTR5A-AS1	C15orf48	RPS4X	DUSP4	PVALB	AC245014.3	HSPB1	S100A11	DNAJA1	ZBED2	TXN	DUSP4	RPS2
MBNL1	PGAP1	IGHV3-74	IQCG	XIST	RPL29	CADM1	NAB1	KDM6B	SERPINH1	ARL4C	SRSF2	LIMS1	PTP4A3	MIR222HG	RPS3
TANK	RPL9	IGLV3-10	AC108449.3	AGR2	RPL7A	TNFRSF4	MAF	PMAIP1	ATF3	IDS	SRSF7	LINC02384	IRF4	SH3BGRL3	RPL3
GABPB1-AS1	HES4	IGHV5-51	CCL5	EPCAM	RPL18A	RGS1	TOX	IRF1	SRSF3	FTH1	IER2	CD38	PPA1	CPNE7	RPS15A
MAF	RPS8	BHLHA15	SYN2	PLCG2	RPL6	HLA-A	RDH10	SQSTM1	FOS	SPRY1	PLK2	RAP1B	NPW	NTRK2	RPL37A
MT-ND6	RPS12	IGLV1-51	GZMA	REG1A	B2M	CYTOR	GK	AL360012.1	SRSF7	MCL1	YME1L1	CD3G	GADD45A	B2M	RPL7A
N4BP2L2	RPS15A	IGLV3-1	GZMH	OPALIN	S100A10	B2M	TWIST1	IER5	JUND	GPR65	CKS2	TMEM167A	RAN	CRTAM	RPS16
DDX17	RPL32	SSR4	LTA	SELENBP1	RACK1	NAMPT	FZD3	ICAM4	EIF5	ERN1	TUBB2A	KIAA0319L	GCNT1	GZMA	RPS7
REL	RPL30	IGLV2-18	MIR155HG	LENG8	LGALS3	MAGEH1	SRGN	BCL2A1	ANKRD37	AC020916.1	DDX3X	COL5A3	HSP90AB1	ANXA5	RPS25
AC016831.7	RPS13	DERL3	KIF17	TSPAN8	RPS18	LINC02195	IGFBP4	CDKN1A	STIP1	NEU1	IER3	TNFRSF1B	MYC	BHLHE40	RPL21
RNF19A	ZBTB10	IGHV3-21	GLDC	CA1	RPL13	ATP1B1	AC012645.3	SAT1	NABP1	ZFP36L2	GADD45G	PRF1	ZBTB32	PLIN2	RPS21
TP53INP1	BTG1	IGLV2-8	EGR2	KRT8	ATP5F1E	GBP2	PPP1CC	ARL5B	PTGES3	IL4I1	SNAI1	RDH10	RBPJ	GPR171	RPL22
GPBP1	EEF1A1	IGHV4-39	TNFSF9	MTRNR2L11	SERF2	RPS27L	USP51	AC103591.3	CCDC117	CEBPD	EIF4A1	MYL6	NCL	HLA-A	RPLP2
PTPN22	RPS25	IGLC7	HAVCR2	ELF3	ARPC3	TNIP3	SCGB3A1	AC020916.1	SOD1	PTGER4	ZFAS1	MIR4435-2HG	CCL22	TESC	RPL26
GPRIN3	RPL28	IGHV1-24	XCL1	AP003086.1	TRAC	STAM	C9orf16	PIM3	NUDC	ITGA1	SOCS1	NKG7	GAPDH	TRERF1	RPL14
TTN	RPL34	IGLV2-11	IER3	TFF3	CD3D	SAT1	ARMH1	PPP1R15B	SLC5A3	TAGLN2	THUMPD3-AS1	OSTF1	ZBED2	LAX1	RPL12
AKAP13	AARSD1	IGKV3-20	MSC	OLFM4	RPL15	BIRC3	TRIB1	CYB5D1	NEU1	PFKFB3	TUBA1A	LYST	PGAM1	OASL	RPL36
EML4	RPS27A	IGKV3-15	SPRY1	GPX2	RPS15	PMAIP1	CPM	CSRNP1	MYADM	PTGER2	FOSB	DTHD1	TNFRSF8	TNFSF14	RPL10A
PDE4B	RPS6	IGHV3-33	NFKBID	UGT2B17	RPL11	DNPH1	LINC01480	NR4A2	TRA2B	KLRB1	H3F3B	IKZF3	SRM	CLU	RPL9
WIPF1	ALG13	IGLV1-44	RGS16	MTRNR2L3	RPS15A	PRDM1	GDF7	ZC3H12A	KLF6	TXNIP	ZFP36L2	ARL3	BCL2L1	HLA-C	RPS29
ZBTB1	RPL41	IGHV3-49	RILPL2	NUPR1	RPS24	AC005224.3	DTHD1	TRAF1	RSRC2	MYBL1	FTL	TNFRSF18	BATF	EVL	RPS5
GLIPR1	RPS28	IGLV2-23	AC104458.1	CST3	RPL10A	UBC	FAM43A	LINC00309	CCT4	RUNX3	HERPUD1	PRR5	YBX1	LST1	RPL13A
VPS13C	RNF139	IGLV4-69	CD109	POLR2J3-1	RPL26	LINC02099	TBC1D4	ADRA2B	CCT3	HSPA5	EGR1	AC243829.4	LDHA	MIR155HG	RPS15
RAB11FIP1	SRGN	IGLV3-25	SLC27A2	CELF5	RPL8	GCNT1	ASCL2	NEAT1	AC020916.1	TUBA1A	TOB1	TRBC2	C1QBP	TMSB10	RPL23A
PRRC2C	SYAP1	IGHV3-20	MAP3K8	PCSK7	RPS7	GBP5	FGFR1	DDX3X	PPP1R2	TNFSF13B	NASP	PDCD1	RELB	KRT86	RPS9
HELB	RPL11	PRDX4	LINC02418	FXYD3	MYL12B	UBE2B	TRIM8	TMEM107	C17orf67	ZFP36	HNRNPA2B1	GZMB	NFKBIA	S100A4	RPL41
PARP14	YME1L1	IGKV1-39	CDC45	FAM3D	RPS8	ACP5	C11orf96	NSUN6	FOSB	IVNS1ABP	RASD1	SERF2	PRMT1	NMU	NACA
MCL1	RPS3	LINC00525	PGAM1	HMGCS2	RPL14	PELI1	FAM107B	CCNL1	MTRNR2L8	BHLHE40	TLE4	C9orf16	TNIP2	HLA-DMB	RPL6
CNOT6L	ISG15	IGHV1-2	HTR2B	CLDN3	RPS12	CCNG2	IL6ST	MAFF	EIF4A2	HIST1H4C	FOXJ1	RGS1	IL1R2	SLAMF8	RPL7
SFPQ	NSMCE3	IGHV3-48	IL2RA	AC091770.1	RPL18	ISG20	GEM	KLF10	HNRNPA2B1	TIPARP	BAIAP2	CTLA4	MRTO4	CD84	RPS4Y1
PRDM2	CD55	IGHV3-73	SCN3B	CLDN7	COTL1	BACH1	COTL1	Z93241.1	JMJD6	RGS1	TPI1	CD4	VDR	IL26	RPL27A
CLEC2D	TUBA4A	IGLV1-40	SDC4	FGD2	PSME1	GK	PHACTR2	OASL	DOK2	NFKBIZ	SNHG8	CKLF	SERBP1	RARRES3	RPL38
ITGA4	TWISTNB	TNFRSF17	SMOX	SCEL	RPL12	TNFRSF13B	BCAT1	MYADM	MTRNR2L12	ZNF267	EIF4A2	CYTOR	IL4I1	TMSB4X	CD55
ZNF207	RPL39	NCOA7-AS1	PCDHA6	CDC42EP5	RPS27A	SPATS2L	TIAM1	RBKS	EIF1	GPR171	PNP	ACTB	PRDX1	GZMB	RPS26
SMG1	EIF4A3	LINC00582	FABP5	DMBT1	UBA52	OAZ1	CXCR5	GADD45B	DYNC1H1	METRNL	CALM1	ANKRD28	STX11	TNS3	RACK1
CYLD	RPS14	HRNR	FRMD4B	CKB	RPL19	SAMSN1	CD27	AC011446.2	TSPYL2	HLA-B	HSPA2	CTSH	NHP2	LINC01871	RPL8
NAMPT	USP36	FAM92B	SSTR2	SPINK4	RPL41	AC012368.1	LHFPL6	PHLDA1	LRIF1	AHNAK	CBX4	CD3E	HSPA5	ZEB2	RPL24
PBXIP1	RPL19	AC004817.2	ID2	LCN2	RPS3	CXCR6	LINC01229	THUMPD3-AS1	NR4A1	GFPT2	MKNK2	RAB27A	STAT5A	GYG1	EEF1A1
FUS	EIF1	IGHV2-26	TBX21	PGGHG	PSME2	GADD45A	CEBPA	ZFAND5	SRGN	CDC14A	UBB	PTPN22	MFSD2A	TMIGD2	RPL31
SLFN5	RPLP2	IGLV3-21	GALNT16	SMIM22	ARPC2	CD177	CD7	RGS16	HSPA4	GPR183	IQCN	SLC27A2	IL21R	AL139393.2	RPS24
ARID4B	RPL10	IGKV1-12	AC002454.1	AC027338.2	NACA	BEX3	ARID5B	AL357060.1	CLK1	LDLRAD4	ATF4	ZNRF1	TNFSF14	IFNG	RPL39
TSPYL2	HIP1R	JSRP1	AL133330.2	MT1G	RPL3	HS3ST3B1	TGIF1	MIR155HG	YPEL5	CLEC2B	CALM2	TXK	TRIB1	CXCR3	RPS4X
SMCHD1	RPS23	FAM30A	PKM	SPARC	EMP3	GNG8	MSI2	NLRP3	IVNS1ABP	PNP	NEU1	PFN1	SNHG15	MYO7A	EEF1B2
ZEB2	RPL35A	IGHV1-69D	BATF3	MARCKS	RPL5	IL2RB	FABP5	IL4I1	MORF4L2	SMAD7	ARC	GPR34	LTB	GAPDH	RPL28
SLC5A3	KDM6B	CCNA1	PDCD1	MUC1	RPS5	METTL8	IGFL2	KLF6	DDX5	STAT4	DDIT3	ARPC2	SNRPE	IDH2	TSHZ2
TENT5C	SARAF	IGLV3-19	IL26	CXCL2	IFITM2	EPSTI1	NFATC1	DDX3Y	CGAS	PDE4D	MIDN	SNX9	GNG4	TRPS1	RPL23
ARGLU1	RPS29	IGLV5-45	MREG	GOLGA8B	ALOX5AP	CD7	CD84	PPIF	ANXA1	HOPX	TUBA1C	DUSP4	SDC4	SMCO4	FAU
ITK	RPL23	FKBP11	TNFAIP8	A2M	RPL37	PHACTR2	CLNK	AC011511.5	DDX3Y	MID1IP1	FOS	DUSP5	SEC61B	GBP5	RPL15
ANKRD12	RPS5	PI3	LYN	LINC01489	RPL35	FAM184A	ST8SIA1	SH2D3A	MXD1	ODF2L	SRSF3	ID2	MAP2K3	TNFSF10	RPS10
CHD2	IDI1	IGLV3-9	TAGAP	IGHA2	ARHGDIB	CLNK	PTPN14	HMGCS1	PTMA	SYTL3	ING1	MACC1	RPLP0	TANK	RPS20
DDX5	RANBP2	IGHV3-53	SLC7A5	SATB2	RPS14	IL21R	RAB11FIP1	H3F3B	CCT2	PLCB1	ZFP36L1	DNPH1	RNF19A	PSMB9	RPL27
UTRN	LYPD3	INSM2	NR4A3	LINC01114	RAC2	F5	CCDC50	SDC4	SELENOK	MRPL10	HSPA8	PALLD	HSPD1	CASS4	UBA52
IKZF3	RPL23A	PAX7	CEBPD	AC006487.2	CYBA	CCR8	CHGB	DNAJB1	USPL1	RORA	SNHG7	ABI3	RBBP8	ACTN4	RPSA
TIFA	RPL37	IGKV1D-12	CCDC168	SPINK1	FAU	DUSP16	LINC01281	RASGEF1B	TAGAP	ARL4A	EHD1	IL2RG	PSMA7	HLA-DQA2	RPS11
LINC00513	RPL3	IGKV5-2	GADD45B	OVOL1-AS1	CORO1B	UCP2	SMCO4	SERTAD1	MTRNR2L10	GLIPR1	STMN1	RORA	PARK7	PRF1	LDHB
ARAP2	EEF1B2	HSP90B1	GPR171	KLRC4	RPS9	CASP1	ANKS1B	MYOZ3	BTG2	XBP1	AC020916.1	AKAP13	CTLA4	HMGB1	TPT1
IRF1	RPL36	IGKV1D-8	BX547991.1	CHGA	RPS23	ZC2HC1A	IL6R	IL2RA	CKS2	AC245297.3	EIF1	SYTL2	VIM	DUSP5	KLF3
ANKRD11	ETV3	AL513314.1	PROSER2-AS1	EGFL7	KLRB1	ZBTB38	NTRK3	AC091271.1	H3F3B	PTMA	ID1	RUNX2	DCTPP1	CYTOR	FHIT
BCLAF1	RPL13	FKBP2	NPAS4	AC016877.3	ATP5MG	ATP13A3	ZNF331	DNAJA4	RAN	IL23A	POLR2A	LINC01480	SLC7A5	RTP3	RIPOR2
SMAD7	HCG18	IGHV3-63	AL365356.1	AGR3	RPL23A	TYMP	BTLA	CHD4	TAF7	SAT1	TRIM72	MAST4	MT2A	NEDD9	TMSB10
FYB1	NAF1	IGKV1D-39	IL18RAP	KLRD1	RPL4	CACYBP	FBLN7	ZFP36L1	AC136475.3	EIF1	HSPA5	IL17F	PPP1R14B	JAML	S1PR1
ASH1L	ZFAS1	IGKV2-24	PPARG	CDH17	RPL34	IL10RA	NDUFV2	PFKFB3	MOB3A	AUTS2	NXF1	CBLB	NFKBID	C15orf53	NOP53
LAX1	GPR183	AC099541.1	PRODH2	KLF15	ARPC1B	CD74	GFOD1	IFIT2	UBE2B	RPL22L1	MAT2A	CSF1	FAM107B	HDGFL3	RPL35
GBP1	TIPARP	TXNDC8	CD70	SOX9	RPS28	CYTIP	SH2D1A	AC004832.6	ZC3HAV1	HSPA8	IFRD1	TRPS1	SERPINB9	BASP1	LEF1
PCNX4	RPS18	CD79A	CYTOR	AC020922.1	RPS6	PHLDA1	KIAA1324	RRAD	MAT2A	TRGC2	SLC38A2	CTSC	SLC3A2	SRGAP3	NOSIP
ATRX	RPS20	AC069437.1	PLEK	PLA2G2A	GMFG	FCRL3	SLC9A9	FOSL1	PRDX1	LYAR	ARL4D	SIRPG	EPOP	XCL1	EIF3E
RBM39	RALGAPA1	OLFML1	HOXB5	CXCL3	RPS3A	SOD1	XXYLT1-AS2	AF213884.3	XBP1	IFNGR1	POLG2	FKBP1A	TRAF1	MYL12B	RPL4
AC016831.1	ZNF184	AL138812.1	TK1	MUC3A	RPL32	ADTRP	ETV6	RBM22	HSPA9	ATP2B1-AS1	ACOT13	NAP1L4	PAICS	PPARG	RPS19
KIAA1551	ELL2	ACACB	ZBTB32	TMTC2	VIM	PARK7	ASAP1	TEX14	GPBP1	AHR	ERO1B	NOTCH2	TPI1	CDCA7	PPP1R2
GLS	RPS15	KCNN3	KLRD1	DSP	BTF3	CEBPA	ITGB8	HOMER1	NKRF	TPT1	PCF11	SH3BGRL3	SOD1	ADAM12	TOMM7
PNISR	RGCC	SDC1	TMPRSS3	C10orf99	RPL24	CST7	TNFSF8	AC016831.1	MRPS6	IGFBP3	TUBA4A	MAN1A1	PSME2	IL12RB2	SOD2
DYNC1H1	AC009404.1	AC008050.1	CDK6	MUC13	RPL39	ENTPD1	MAP7	HLA-A	ZFP36	YPEL5	PTMA	B2M	PDIA6	KLRD1	C1orf162
GOLGA4	RPS21	LCN2	RDH10	NLRP14	CKLF	CORO1B	GLCCI1	MYC	SELENOW	PERP	TNF	BST2	GTPBP4	S100A6	PFDN5
TUT7	YWHAZ	CERCAM	LINC00520	MISP	RPS25	METRNL	TRPS1	SERPINB9	CCT5	SARAF	NUFIP2	BHLHE40	HNRNPC	PTPN22	TRABD2A
CREBRF	REL	IGHV7-4-1	NEAT1	IGFBP7	RPLP2	FRMD4B	CD79A	TMEM88	ZNF394	ITM2B	UBC	GBP2	TIMM13	NR3C1	GIMAP1
SAMD9	RPL38	XBP1	SEC61B	AP003059.2	RPL27	ATP5F1E	PTPN13	AC099811.4	HLA-DRB5	PPP1R15A	DYNLL1	PELI1	DUSP5	JAKMIP1	EEF1D
APOL6	FAU	CCDC114	KIAA1217	IL1B	APRT	CUL9	POU2AF1	CITED2	IVL	CD44	HNRNPAB	LIMA1	PLAGL2	NFIA-AS2	RPL36A
ARID5B	RPS16	AP003306.2	RGS2	CA7	RPL37A	TBC1D8	LINC01991	HIPK1-AS1	UBE2D3	TTC39C	CCL5	GZMM	CCT6A	CIITA	TAGAP
ETS1	UBA52	FCRL5	MB21D2	SFN	RPL35A	STX11	LIMA1	NFKB1	CCT6A	RPL36AL	PMAIP1	CACYBP	TYMP	RUNX1	BTF3
POLR2J3-1	ARL5B	IGLV9-49	LMAN1	S100A14	HINT1	NINJ2	NFIA	AC025259.3	PPID	DYNLT3	DDIT4	RUNX3	CD83	LYN	COX4I1
G3BP2	PER1	IGHV6-1	GOLIM4	RAB13	COX6C	PLEK	AC022239.1	AP003680.1	ARF4	RPLP0	HSP90AB1	ARPC1B	HSP90B1	PAG1	AK5
HNRNPH1	RPL26	LINC02185	PDLIM4	TNFAIP2	PPP1CA	TNFRSF8	SEC11A	ISG15	IL4I1	PLK3	EIF5	VDR	TANK	NR1D1	GIMAP4
PSMA3-AS1	RPS9	SPAG4	AC099518.5	NXPE1	RPS16	TTN	SPOCK2	SRSF7	RGS2	FOSL2	C6orf62	TRAC	ZNF267	AC027288.1	SARAF
ATXN1	ARL4A	SEC11C	EGR3	MGST1	RPL13A	GAPDH	LAT	NR4A3	BANF1	BAIAP2	WSB1	PGAM1	ANP32E	DOCK5	COX7C
CDK13	GTF2B	IGHV2-5	ADAM19	RBM47	TMA7	CALM3	REL	IL17C	RHBDD2	PARP8	NOP56	IL10	WARS	FCRL6	PLAC8
NKTR	SLC25A3	RRBP1	BX539320.1	LYZ	SRP14	ADAT2	PTHLH	INTS6	MRFAP1	SYTL2	ZC3HAV1	BCL2L11	CD82	HIVEP3	RASA3
FAM214A	ANKRD37	FBXW12	G0S2	TSPAN1	CAPG	METTL7A	TSPAN5	HSPA8	NGRN	IER5	FAM43A	TMBIM6	RGS16	BCL2L11	LTB
CEMIP2	RPL14	RGS5	ANXA5	KRT19	ABRACL	CLEC7A	AC020743.1	PLK3	CCDC194	MAP3K8	Z93241.1	GDE1	VDAC1	EFHD2	TCF7
PPP1R15B	RPL18A	AL162411.1	HOXB6	MUC4	TXN	HPGD	ITPKB	AL356234.2	HNRNPDL	CSRNP1	ID3	ACP5	IL1A	RYR2	NSA2
CCNL1	RPL10A	TRIM55	MT2A	CLSTN2	ATP5MC2	ANKS1B	METTL8	TNFSF9	PCBP1	RPS19	AC007952.4	TP63	LMNA	PSMB8	RPLP0
ATF7IP	RPL29	LINC00469	AC103591.3	AC009487.1	SLC25A6	ETV7	BCAS3	MIDN	CCNL1	PPP1CB	MZF1-AS1	CFLAR	NAMPT	YWHAQ	CSGALNACT1
HCG18	ARL4D	PCDH9-AS1	VMP1	CA2	PSMB9	ZBTB32	SLA	REL	OASL	SEC61B	GTF2B	PDE4D	KIF26B	MBP	FTH1
KMT2E	RPL24	MEF2C	APOBEC3G	TIMP3	ARPC5	PIM2	CYP7B1	SGK1	FABP5	CD99	CHD4	CCR5	GNA15	CXCR6	SCML1
RABGAP1L	JOSD1	AC104699.1	NR4A2	CD9	RPL30	ZNRF1	FYN	GBP1	PKNOX1	AC016831.5	CEBPB	ADTRP	CALR	CCL19	FXYD5
IDS	RPS11	AC233755.2	SLA	RBMXL2	RPS21	HACD1	PEBP1	EIF4A1	RRP7A	NBL1	DYNC1H1	LINC01943	RILPL2	BHLHE40-AS1	YBX3
ZNF292	ZNF165	IGHV3-71	SLC28A3	MYO7B	LCP1	LAPTM4B	CHI3L2	TIFA	PTOV1	SQSTM1	FAM53C	CD70	CCL1	RCAN2	SESN3
BCL2L11	CSRNP1	TMEM200C	PHLDA1	FCGBP	NEDD8	GEM	CXorf21	IFNG	HIC1	EZR	SLC1A5	JAML	PDGFA	MIAT	RASGRP2
FAM107B	RPL13A	IGHV1-46	IRF4	KRT18	YBX1	MYO5C	CNIH1	IL32	AC092803.2	RBMS1	NRARP	CAMK1	TNIP3	CKLF	AIF1
FYN	CALM2	LINC02362	SLC25A29	SLCO2A1	RPL36	SUMO2	LONRF2	DUSP5	BST2	ANXA2	UAP1	HES4	PHB	ACTB	RPS17
INTS6	RPL7	IGKV1D-17	SERPINB8	SLC26A3	CAPZB	HTATIP2	TCF7	MCL1	PLIN2	MAP9	ZC3H12A	RNF213	WDR43	CORO1A	UXT
RNF149	CCR7	IGHV4-61	DUSP6	RARRES2	NDUFA4	FAS	TP53INP1	LINC01686	TUBA1A	MGAT4A	TRA2B	RNF19A	GADD45B	BTG1	EIF3H
DENND4A	RPSA	AL080312.2	RAB27A	SLC44A4	TPM3	MAST4	SHF	SOCS3	BCAS2	MPZL3	HBEGF	MSN	TRAF4	ARPC3	SLC25A6
RANBP2	RPL5	ITM2C	HPGD	GPM6A	COX6B1	ICOS	ECEL1	LINC01465	HSPA1L	G3BP2	HNRNPH1	MICAL2	TTF2	ZNRF1	GPR183
SRSF5	RPL22	AL136368.1	STARD4	ST14	ENO1	FTL	NAP1L4	HCG18	MTRNR2L1	GNG2	AL121944.1	RABGAP1L	MTHFD1L	FSD1	LIMD2
TRPS1	TPT1	AP000569.1	SDCBP	CRYAA	RPS11	USP51	TPD52L1	SDR42E2	BRD2	ARHGEF40	NCKAP5L	CD81	SNRPD1	DUSP2	NDFIP1
EPB41	DDX18	GPR31	EVI2A	PCK1	VAMP8	JAK1	LGMN	RBBP8	MUM1	CYTIP	MYLIP	NCR3	HIVEP3	PSME2	FAM107B
OGA	RPL18	SDF2L1	GBP5	GSN	COX4I1	AHSP	CIRBP	OSM	TSC22D2	ABCB1	OAT	KRT86	TNFRSF25	LSP1	SMDT1
NCL	RPL8	AC007688.2	AOC2	AC008808.2	EIF3K	PBXIP1	LINC01934	SPTY2D1	ABHD3	DYNLT1	RGS16	IFI27L2	PPIA	RYR1	RPL17
AC004687.1	SNHG15	CLIC4	EED	AC100849.1	RPS10	IKZF4	NPDC1	AL121603.2	PKIG	TMEM273	NPM1	ARPC3	DIRAS3	CLEC2B	STK4
OGT	C9orf72	AL357140.1	LINC00982	DUOX2	HLA-C	FAM53B	ZBTB10	C12orf57	TRMT112	ORAI1	PYCARD-AS1	NFIL3	NOP16	ZFP36L1	UQCRB
ARID1B	JUND	ELFN1-AS1	SHC4	IGHG3	AES	CPE	HSPA12A	TNFAIP2	HSPA5	ARRDC3	AC116366.1	LINC01229	AC007688.2	LMO4	TXNIP
KIAA0319L	RPL31	CYBA	AL603832.1	LEFTY1	CD3G	LAX1	FXYD5	NFKBIB	SMAD7	DUSP1	DNAJB1	PBXIP1	SNRPB	CD96	LITAF
AAK1	DNAJB9	CHST15	MYC	TMEM54	OSTF1	NETO2	RAB27A	ASTL	DDIT3	PDE4B	ATP1A1	ATP5F1E	SLC27A2	ADA	ARMH1
PRPF38B	GPR18	AC109587.1	LINC01285	IGHA1	LDHB	FNDC3B	ZNF281	MRNIP	EIF1AD	FRMD4B	RHOB	CMTM6	ATP5MC1	CEBPD	ARL4C
SAMHD1	SNAPC1	FCGR2B	MSX2	COL3A1	RPL22	ZC3H12D	PHEX	AC004854.2	BUD31	YIPF5	NFKBIA	TMIGD2	NOLC1	PFN1	AL109741.1
PIK3R1	KPNA2	AC110597.3	AC105105.1	LLCFC1	EEF1B2	RHOH	HES1	MTFP1	SAT1	DNAJB9	AMD1	WSB2	IFNG	ITGB7	EIF3F
KAT6A	PTMA	PKHD1L1	CATIP	PPP1R1B	ELOB	SKAP1	GPX4	TNFSF13B	CRIP1	ODC1	SRSF5	CD59	BZW1	ENTPD1	HINT1
BRAF	PNPLA8	LINC01471	SERPINB9	LINC00853	UBL5	HLA-DMA	SNX6	SYNGAP1	CIRBP	SRGN	EGR3	TMSB10	IL17F	XCL2	MAL
DTHD1	JMY	IGF1	AC010203.2	ATP8A1	CAP1	TRAF3	RGS2	IL18RAP	ARL4A	DSE	C12orf65	PLEKHF1	APRT	VOPP1	ACTN1
PCM1	C1orf162	NT5DC2	WARS	COL6A1	ACTR3	OAS1	LINC01503	CTRC	MED31	IFITM2	IDI1	SMCO4	SDF2L1	CENPF	TMEM243
NUFIP2	RPL12	SCN2A	MND1	GDF15	EEF1D	CD79B	SIAH2	RGS1	AC008440.2	SERP1	ZNF296	LCK	CCT5	ZNF683	NOG
SRRM2	ISCA1	IGKV2-30	GABPB1-AS1	ADAMDEC1	PSMA7	BTG1	AKAP13	APLP1	SRSF2	AC058791.1	GOLGB1	MYO7A	JARID2	CAPZB	SVIL

## Sheet: CD4T_GO
GEP	Resource	GO	name	ratio_in_study	p_fdr_bh	gene_symbols
pCD4T01	BP	GO:0060544	regulation of necroptotic process	(4, 140)	0.000857494	{'CFLAR', 'OGT', 'CYLD', 'BIRC3'}
pCD4T01	BP	GO:0045944	positive regulation of transcription by RNA polymerase II	(26, 140)	0.000857494	{'OGT', 'ATRX', 'HNRNPU', 'ZNF267', 'GPBP1', 'ZEB2', 'REL', 'ETS1', 'PIK3R1', 'NAMPT', 'ASH1L', 'CREBRF', 'DDX17', 'NCL', 'BCLAF1', 'IRF1', 'MAF', 'ZNF292', 'IKZF3', 'KAT6A', 'RORA', 'ARID4B', 'STAT1', 'PRDM2', 'DDX3X', 'SFPQ'}
pCD4T01	BP	GO:0007249	I-kappaB kinase/NF-kappaB signaling	(6, 140)	0.018394	{'TANK', 'ASH1L', 'TIFA', 'REL', 'BIRC3', 'FYN'}
pCD4T01	BP	GO:0050852	T cell receptor signaling pathway	(7, 140)	0.0267654	{'PTPN22', 'FYB1', 'PDE4B', 'FYN', 'ITK', 'BRAF', 'PTPRC'}
pCD4T01	BP	GO:0045088	regulation of innate immune response	(4, 140)	0.036593	{'PTPN22', 'SAMHD1', 'IRF1', 'BIRC3'}
pCD4T01	BP	GO:0000380	alternative mRNA splicing, via spliceosome	(4, 140)	0.0370597	{'CDK13', 'SFPQ', 'DDX5', 'DDX17'}
pCD4T01	BP	GO:0006396	RNA processing	(6, 140)	0.0399202	{'ATXN1', 'HNRNPU', 'HNRNPH1', 'DDX17', 'RBM39', 'CCNL1'}
pCD4T01	BP	GO:0034063	stress granule assembly	(4, 140)	0.0399202	{'DDX3X', 'DYNC1H1', 'G3BP2', 'PRRC2C'}
pCD4T01	CC	GO:0005634	nucleus	(78, 140)	4.35724e-10	{'CNOT6L', 'ZNF267', 'SAMHD1', 'PIK3R1', 'FYN', 'ITK', 'FUS', 'TSPYL2', 'PPP2R5C', 'CREBRF', 'NCL', 'BCLAF1', 'CCNL1', 'HELB', 'RABGAP1L', 'OGA', 'MAF', 'NABP1', 'BIRC3', 'ZDBF2', 'STAT1', 'FYB1', 'DDX3X', 'PDE4B', 'SFPQ', 'ATRX', 'GPBP1', 'REL', 'ATF7IP', 'MIAT', 'SMAD7', 'SMG1', 'ATXN1', 'ASH1L', 'MALAT1', 'DDX17', 'AHNAK', 'INTS6', 'ARID5B', 'PBXIP1', 'BRAF', 'IRF1', 'NUFIP2', 'ZNF292', 'IKZF3…
pCD4T01	CC	GO:0005829	cytosol	(76, 140)	1.10257e-09	{'VPS13C', 'TANK', 'OGT', 'CNOT6L', 'HNRNPU', 'SAMD9', 'GPBP1', 'RANBP2', 'PCM1', 'ZEB2', 'REL', 'ATF7IP', 'PIK3R1', 'NAMPT', 'FYN', 'PARP14', 'ITK', 'TP53INP1', 'SMAD7', 'BCL2L11', 'DENND4A', 'SMG1', 'ATXN1', 'RNF213', 'PTPN22', 'GOLGB1', 'EPB41', 'ANKRD11', 'AAK1', 'HNRNPH1', 'PPP2R5C', 'ARID1B', 'DDX17', 'AHNAK', 'GOLGA4', 'PNISR', 'PBXIP1', 'ANKRD12', 'BRAF', 'RAB11FIP1', 'RNF19A', 'OGA', 'G3…
pCD4T01	CC	GO:0005654	nucleoplasm	(61, 140)	1.88793e-08	{'OGT', 'ATRX', 'HNRNPU', 'RANBP2', 'PCM1', 'ZEB2', 'REL', 'ATF7IP', 'SAMHD1', 'ETS1', 'ZC3H12D', 'TP53INP1', 'SRRM2', 'SMAD7', 'SMG1', 'ATXN1', 'ANKRD11', 'FUS', 'ASH1L', 'HNRNPH1', 'CREBRF', 'PPP2R5C', 'ARID1B', 'DDX17', 'TSPYL2', 'INTS6', 'NCL', 'BCLAF1', 'KMT2E', 'PNISR', 'ARID5B', 'ZBTB1', 'GOLGA4', 'HELB', 'ANKRD12', 'IRF1', 'NUFIP2', 'TRPS1', 'NABP1', 'ZNF207', 'RBM39', 'IKZF3', 'SYNE2', '…
pCD4T01	CC	GO:0016607	nuclear speck	(14, 140)	0.00060652	{'HNRNPU', 'DDX5', 'DDX17', 'RBM39', 'KMT2E', 'CDK13', 'BCLAF1', 'CCNL1', 'PNISR', 'SRSF5', 'NAMPT', 'SFPQ', 'SRRM2', 'KAT6A'}
pCD4T01	CC	GO:0016020	membrane	(32, 140)	0.0170711	{'HNRNPU', 'ITGA4', 'RANBP2', 'PCM1', 'PIK3R1', 'PARP14', 'VMP1', 'GBP5', 'RNF213', 'GOLGB1', 'HNRNPH1', 'DDX17', 'AHNAK', 'KIAA0319L', 'NCL', 'PBXIP1', 'PTPRC', 'OGA', 'NUFIP2', 'AKAP13', 'MCL1', 'RNF149', 'GLIPR1', 'UTRN', 'PRRC2C', 'EML4', 'MACF1', 'HNRNPA2B1', 'DDX5', 'DYNC1H1', 'LAX1', 'CLEC2D'}
pCD4T01	CC	GO:1990904	ribonucleoprotein complex	(7, 140)	0.0300378	{'G3BP2', 'HNRNPU', 'HNRNPH1', 'DDX5', 'DDX17', 'NCL', 'HNRNPA2B1'}
pCD4T01	MF	GO:0003723	RNA binding	(35, 140)	6.75234e-08	{'HNRNPU', 'GPBP1', 'RANBP2', 'SAMHD1', 'SRRM2', 'SMG1', 'GOLGB1', 'FUS', 'HNRNPH1', 'DDX17', 'AHNAK', 'NCL', 'BCLAF1', 'PNISR', 'HELB', 'G3BP2', 'NUFIP2', 'NABP1', 'ZNF207', 'RBM39', 'HNRNPA2B1', 'PRRC2C', 'ZC3HAV1', 'MACF1', 'PRPF38B', 'DDX5', 'MBNL1', 'CDK13', 'CHD2', 'SRSF5', 'DYNC1H1', 'DDX3X', 'SFPQ', 'TUT7', 'TENT5C'}
pCD4T01	MF	GO:0003677	DNA binding	(21, 140)	0.000855027	{'HNRNPU', 'GPBP1', 'ETS1', 'SMAD7', 'DENND4A', 'ATXN1', 'FUS', 'ASH1L', 'ARID1B', 'BCLAF1', 'ARID5B', 'IRF1', 'ZNF292', 'NABP1', 'ZNF207', 'KAT6A', 'RORA', 'DDX3X', 'CHD2', 'SMCHD1', 'SFPQ'}
pCD4T01	MF	GO:0005515	protein binding	(108, 140)	0.0395266	{'CNOT6L', 'ITGA4', 'RANBP2', 'PCM1', 'SAMHD1', 'PIK3R1', 'FYN', 'ITK', 'BCL2L11', 'FUS', 'TSPYL2', 'CREBRF', 'PPP2R5C', 'NCL', 'BCLAF1', 'CCNL1', 'WIPF1', 'MAF', 'NABP1', 'BIRC3', 'ARGLU1', 'STAT1', 'FYB1', 'DDX3X', 'DYNC1H1', 'FAM214A', 'SMCHD1', 'SFPQ', 'ATRX', 'GPBP1', 'REL', 'ATF7IP', 'SMAD7', 'GBP5', 'SMG1', 'ATXN1', 'DDX17', 'AHNAK', 'GOLGA4', 'INTS6', 'ARID5B', 'PBXIP1', 'BRAF', 'PTPRC', …
pCD4T02	BP	GO:0002181	cytoplasmic translation	(59, 146)	7.0025e-105	{'RPL32', 'RPS5', 'UBA52', 'RPS13', 'RPL38', 'RPL23A', 'RPS18', 'RPL31', 'RPL37', 'RPS27A', 'RPL3', 'RPL9', 'RPS16', 'RPS27', 'RPS28', 'RPLP2', 'RPL41', 'RPL18A', 'RPL30', 'FAU', 'RPL29', 'RPS29', 'RPL12', 'RPS6', 'RPS20', 'RPS15', 'RPL23', 'RPL35A', 'RPS11', 'RPS9', 'RPS14', 'RPS23', 'RPSA', 'RPL14', 'RPL13A', 'RPL36', 'RPL13', 'RPS3A', 'RPL24', 'RPL21', 'RPL39', 'RPL10', 'RPL26', 'RPL18', 'RPL3…
pCD4T02	BP	GO:0006412	translation	(59, 146)	1.08857e-82	{'RPL32', 'RPS5', 'RPS13', 'RPL38', 'RPL23A', 'RPS18', 'RPL31', 'RPL37', 'RPS27A', 'RPL3', 'RPL9', 'RPS16', 'RPS27', 'RPS28', 'RPLP2', 'RPL41', 'RPL18A', 'RPL30', 'FAU', 'RPL29', 'RPS29', 'RPL12', 'RPS6', 'RPS20', 'RPS15', 'RPL23', 'RPL35A', 'RPS11', 'RPS9', 'RPS14', 'RPS23', 'RPSA', 'RPL14', 'RPL13A', 'RPL36', 'RPL13', 'RPS3A', 'RPL24', 'RPL21', 'RPL39', 'RPL10', 'RPL26', 'RPL18', 'RPL34', 'RPS8…
pCD4T02	BP	GO:0006364	rRNA processing	(13, 146)	1.39076e-08	{'RPL14', 'RPL11', 'RPL7', 'EIF4A3', 'RPS6', 'RPL5', 'RPS25', 'RPS15', 'RPS16', 'RPL35A', 'RPS27', 'RPL26', 'RPS28'}
pCD4T02	BP	GO:1904667	negative regulation of ubiquitin protein ligase activity	(6, 146)	3.87034e-07	{'RPL11', 'RPL5', 'RPS20', 'RPL37', 'RPS15', 'RPL23'}
pCD4T02	BP	GO:0000028	ribosomal small subunit assembly	(6, 146)	3.87034e-07	{'RPS15', 'RPS5', 'RPS14', 'RPS27', 'RPS28', 'RPSA'}
pCD4T02	BP	GO:0042273	ribosomal large subunit biogenesis	(6, 146)	0.000118944	{'RPL14', 'RPL11', 'RPL7', 'RPL5', 'RPL35A', 'RPL26'}
pCD4T02	BP	GO:0042274	ribosomal small subunit biogenesis	(5, 146)	0.000334033	{'RPS6', 'RPS25', 'RPS15', 'RPS16', 'RPS28'}
pCD4T02	BP	GO:1901798	positive regulation of signal transduction by p53 class mediator	(4, 146)	0.000340901	{'RPL23', 'RPS20', 'RPL37', 'RPS15'}
pCD4T02	BP	GO:0000027	ribosomal large subunit assembly	(5, 146)	0.000464384	{'RPL11', 'RPL23A', 'RPL24', 'RPL5', 'RPL10'}
pCD4T02	BP	GO:0019941	modification-dependent protein catabolic process	(3, 146)	0.0291189	{'ISG15', 'UBA52', 'RPS27A'}
pCD4T02	CC	GO:0022626	cytosolic ribosome	(55, 146)	1.28172e-100	{'RPL32', 'RPS5', 'UBA52', 'RPS13', 'RPL38', 'RPL23A', 'RPS18', 'RPL31', 'RPL37', 'RPS27A', 'RPL3', 'RPL9', 'RPS16', 'RPS27', 'RPL18A', 'RPL30', 'FAU', 'RPL29', 'RPL12', 'RPS6', 'RPS20', 'RPS15', 'RPL23', 'RPL35A', 'RPS11', 'RPS9', 'RPS14', 'RPS23', 'RPSA', 'RPL14', 'RPL13A', 'RPL36', 'RPL13', 'RPS3A', 'RPL24', 'RPL21', 'RPL39', 'RPL10', 'RPL26', 'RPL18', 'RPL34', 'RPS8', 'RPL19', 'RPS3', 'RPS12'…
pCD4T02	CC	GO:0022625	cytosolic large ribosomal subunit	(35, 146)	9.56763e-59	{'RPL32', 'UBA52', 'RPL38', 'RPL23A', 'RPL31', 'RPL37', 'RPL3', 'RPL9', 'RPLP2', 'RPL41', 'RPL18A', 'RPL30', 'RPL29', 'RPL12', 'RPL23', 'RPL35A', 'RPL14', 'RPL13A', 'RPL36', 'RPL13', 'RPL24', 'RPL21', 'RPL39', 'RPL10', 'RPL26', 'RPL18', 'RPL34', 'RPL19', 'RPL8', 'RPL11', 'RPL7', 'RPL22', 'RPL5', 'RPL28', 'RPL10A'}
pCD4T02	CC	GO:0022627	cytosolic small ribosomal subunit	(26, 146)	1.84117e-42	{'UBA52', 'RPS13', 'RPS18', 'RPS27A', 'RPS16', 'RPS27', 'RPS28', 'ISG15', 'FAU', 'RPS29', 'RPS6', 'RPS20', 'RPS15', 'RPS23', 'RPS14', 'RPS11', 'RPS9', 'RPSA', 'RPS3A', 'RPS8', 'RPS3', 'RPS12', 'RPS21', 'RPS25', 'RPS5', 'RPS15A'}
pCD4T02	CC	GO:0042788	polysomal ribosome	(18, 146)	2.16399e-28	{'RPL18A', 'RPL30', 'RPL32', 'RPL19', 'RPL36', 'RPL8', 'RPL11', 'RPS29', 'RPL38', 'RPS21', 'RPL24', 'RPL31', 'RPL39', 'RPL18', 'RPS23', 'RPL10A', 'RPS28', 'RPL41'}
pCD4T02	CC	GO:0005737	cytoplasm	(96, 146)	3.21811e-24	{'UBA52', 'RPL38', 'ANKRD37', 'CXCR4', 'RANBP2', 'RPS27A', 'C9orf72', 'DDIT4', 'ZFAS1', 'RPL30', 'AARSD1', 'PER1', 'RPS20', 'RPS14', 'RPS11', 'RPS3A', 'ISCA1', 'RPL18', 'ARL5B', 'EEF1A1', 'RPL5', 'NAF1', 'RPL31', 'RPLP2', 'RPL18A', 'ISG15', 'JMY', 'YWHAZ', 'RPL12', 'RPL28', 'RPS15', 'RPL35A', 'ZFP36L2', 'NR4A2', 'EEF1B2', 'KPNA2', 'BTG1', 'TUBA4A', 'RPL34', 'CALM2', 'USP36', 'RPL19', 'RPS12', 'ID…
pCD4T02	CC	GO:0005925	focal adhesion	(31, 146)	1.34321e-19	{'RPS13', 'RPL38', 'RPS18', 'RPL31', 'RPL3', 'RPL9', 'RPS16', 'RPLP2', 'RPL30', 'RPS29', 'YWHAZ', 'RPL12', 'RPS15', 'RPL23', 'RPS14', 'RPS11', 'RPS9', 'EZR', 'RPL13A', 'RPS3A', 'RPL18', 'PABPC1', 'RPS8', 'RPL19', 'RPS3', 'RPL8', 'RPL7', 'RPL22', 'RPL5', 'RPS5', 'RPL10A'}
pCD4T02	CC	GO:0015935	small ribosomal subunit	(11, 146)	1.39968e-16	{'FAU', 'RPS29', 'RPS18', 'RPS6', 'RPS21', 'RPS25', 'RPS20', 'RPS27A', 'RPS16', 'RPS9', 'RPS28'}
pCD4T02	CC	GO:0016020	membrane	(56, 146)	5.066e-16	{'RPL32', 'RPS5', 'RPS13', 'RANBP2', 'RPS18', 'RPL31', 'RPL9', 'RPS27A', 'RPS16', 'RPLP2', 'PNPLA8', 'JOSD1', 'RPL18A', 'RPL30', 'YME1L1', 'DDX18', 'RPL29', 'RPL12', 'RPS6', 'RPS20', 'SLC2A3', 'RPS15', 'RPL23', 'RPL35A', 'RPS11', 'EZR', 'RPS9', 'RPS14', 'RPSA', 'RPS23', 'RPL14', 'RPL13A', 'RPL36', 'RPL13', 'RPL24', 'RPL21', 'KPNA2', 'RPL10', 'RPL26', 'RPL18', 'PABPC1', 'CALM2', 'RPS8', 'SLC25A3',…
pCD4T02	CC	GO:0005829	cytosol	(87, 146)	2.90755e-15	{'UBA52', 'RPL38', 'ANKRD37', 'RANBP2', 'RPS27A', 'C9orf72', 'DDIT4', 'RPL30', 'PER1', 'RPS20', 'RPS14', 'RPS11', 'RPS3A', 'RPL18', 'EEF1A1', 'RPL5', 'REL', 'RPL31', 'RPLP2', 'JOSD1', 'RPL18A', 'ISG15', 'YWHAZ', 'RPL12', 'RPL28', 'HIP1R', 'RPS15', 'RPL35A', 'EEF1B2', 'KPNA2', 'RPL39', 'TUBA4A', 'RPL34', 'USP36', 'RPL19', 'RPS12', 'IDI1', 'EIF4A3', 'RPL32', 'RPS18', 'RPL9', 'RPS16', 'RPS27', 'SYAP…
pCD4T02	CC	GO:0005840	ribosome	(12, 146)	2.85215e-14	{'RPS13', 'RPL13A', 'RPS11', 'RPS3', 'RPS23', 'RPS18', 'RPS25', 'RPL9', 'RPS5', 'RPL23', 'RPS27', 'RPS9'}
pCD4T02	CC	GO:0070062	extracellular exosome	(51, 146)	9.01417e-14	{'RPS5', 'UBA52', 'RPS13', 'CD55', 'RPL23A', 'CXCR4', 'RPS18', 'DNAJB9', 'TPT1', 'RPL31', 'RPL3', 'RPS27A', 'RPS16', 'RPS28', 'RPLP2', 'SYAP1', 'RPL30', 'ATP1B3', 'RPS29', 'YWHAZ', 'RPL12', 'RPS20', 'SLC2A3', 'RPL23', 'RPL35A', 'RPS11', 'EZR', 'RPS9', 'RPS14', 'RPSA', 'RPL14', 'FTH1', 'RPS3A', 'RPL24', 'CHMP1B', 'TUBA4A', 'RPL26', 'RPL34', 'PABPC1', 'RPS8', 'SLC25A3', 'RPS3', 'RPL11', 'RPL22', 'R…
pCD4T02	CC	GO:0005730	nucleolus	(32, 146)	2.38852e-12	{'RPS13', 'RPL23A', 'DNAJB9', 'RPL3', 'SNAPC1', 'RPS27A', 'ARL4D', 'RGCC', 'DDX18', 'RPL12', 'RPS6', 'RPL23', 'RPS14', 'RPS11', 'RPS9', 'RPL13A', 'RPL36', 'RPL13', 'RPS3A', 'BCAS2', 'RPL26', 'RPL18', 'USP36', 'RPL19', 'RPS3', 'RPL11', 'RPL7', 'EIF4A3', 'RPS25', 'RPL5', 'EEF1A1', 'ARL4A'}
pCD4T02	CC	GO:1990904	ribonucleoprotein complex	(12, 146)	1.73107e-07	{'RPL13A', 'RPS8', 'RPS9', 'RPS3', 'RPL7', 'RPL22', 'RPS3A', 'RPS6', 'RPL5', 'RPS5', 'RPL26', 'PABPC1'}
pCD4T02	CC	GO:0005654	nucleoplasm	(59, 146)	2.94486e-07	{'ETV3', 'UBA52', 'RPS13', 'RANBP2', 'ANKRD37', 'RPS18', 'JUND', 'TPT1', 'REL', 'SNAPC1', 'RPS27A', 'JUNB', 'RPS16', 'RPS27', 'RGCC', 'RPS28', 'NR4A3', 'SYAP1', 'FAU', 'ISG15', 'KDM6B', 'JMY', 'RPS29', 'YWHAZ', 'RPS6', 'PER1', 'RPS20', 'RPS15', 'RPL23', 'RPS14', 'RPS11', 'RPS9', 'RPS23', 'RPSA', 'FOSL2', 'NR4A2', 'RPS3A', 'KPNA2', 'BTG1', 'BCAS2', 'CHMP1B', 'PTMA', 'RPL26', 'USP36', 'RPS8', 'NSMC…
pCD4T02	CC	GO:0014069	postsynaptic density	(14, 146)	4.09198e-07	{'RPS27', 'RPL30', 'RPL14', 'RPS13', 'RPS3', 'RPL8', 'RPL7', 'RPL38', 'RPS18', 'RPL12', 'RPS25', 'HIP1R', 'RPS14', 'RPL10A'}
pCD4T02	CC	GO:0005634	nucleus	(71, 146)	1.44583e-06	{'ETV3', 'UBA52', 'RPS13', 'CREM', 'ZNF331', 'EIF1', 'ANKRD37', 'RPL23A', 'CXCR4', 'RPS18', 'RPL9', 'JUND', 'TPT1', 'ZNF184', 'HES4', 'CYCS', 'REL', 'RPS27A', 'JUNB', 'C9orf72', 'RPS27', 'RPL3', 'RGCC', 'NR4A3', 'ZFAS1', 'RPL30', 'SYAP1', 'ISG15', 'AARSD1', 'JMY', 'YWHAZ', 'RPS6', 'PER1', 'RPS15', 'TIPARP', 'YPEL5', 'RPS9', 'ZNF165', 'RPSA', 'ZFP36L2', 'FTH1', 'RPL13A', 'FOSL2', 'NR4A2', 'RPL13',…
pCD4T02	CC	GO:0005783	endoplasmic reticulum	(21, 146)	0.00280439	{'UBA52', 'DNAJB9', 'RPL41', 'RPS6', 'RPS23', 'RPL36', 'EEF1B2', 'RPL13', 'RPS3A', 'RPL24', 'RPL21', 'RNF139', 'RPL10', 'RPL18', 'RPL34', 'RPS8', 'SELENOK', 'RPS3', 'RPL5', 'PGAP1', 'SARAF'}
pCD4T02	CC	GO:0045202	synapse	(11, 146)	0.0222366	{'SYAP1', 'RPL19', 'RPS3A', 'RPS21', 'RPL24', 'RPL5', 'RPL3', 'RPS20', 'RPS23', 'RPL10', 'RPS9'}
pCD4T02	CC	GO:0098556	cytoplasmic side of rough endoplasmic reticulum membrane	(2, 146)	0.0295603	{'RPS29', 'RPS28'}
pCD4T02	CC	GO:0005853	eukaryotic translation elongation factor 1 complex	(2, 146)	0.0295603	{'EEF1A1', 'EEF1B2'}
pCD4T02	CC	GO:0071159	NF-kappaB complex	(2, 146)	0.0295603	{'REL', 'RPS3'}
pCD4T02	CC	GO:0035976	transcription factor AP-1 complex	(2, 146)	0.0467925	{'JUNB', 'JUND'}
pCD4T02	MF	GO:0003735	structural constituent of ribosome	(60, 146)	3.95554e-86	{'RPL32', 'RPS5', 'UBA52', 'RPS13', 'RPL38', 'RPL23A', 'RPS18', 'RPL31', 'RPL37', 'RPS27A', 'RPL3', 'RPL9', 'RPS16', 'RPS27', 'RPS28', 'RPLP2', 'RPL41', 'RPL18A', 'RPL30', 'FAU', 'ISG15', 'RPL29', 'RPS29', 'RPL12', 'RPS6', 'RPS20', 'RPS15', 'RPL23', 'RPL35A', 'RPS11', 'RPS9', 'RPS14', 'RPS23', 'RPSA', 'RPL14', 'RPL13A', 'RPL36', 'RPL13', 'RPS3A', 'RPL24', 'RPL21', 'RPL39', 'RPL10', 'RPL26', 'RPL1…
pCD4T02	MF	GO:0003723	RNA binding	(70, 146)	6.99423e-39	{'RPL32', 'RPS5', 'RPS13', 'EIF1', 'RANBP2', 'RPL23A', 'RPL38', 'RPS18', 'TPT1', 'RPL31', 'RPL37', 'RPS27A', 'RPL3', 'RPL9', 'RPS16', 'RPS27', 'RPS28', 'RPL41', 'ALG13', 'RPL18A', 'RPL30', 'DDX18', 'FAU', 'RPL29', 'YWHAZ', 'RPL12', 'RPS6', 'RPS20', 'RPS15', 'RPL23', 'RPL35A', 'RPS11', 'EZR', 'RPS9', 'RPS14', 'RPSA', 'ZFP36L2', 'RPS23', 'RPL14', 'RPL13A', 'RPL36', 'RPL13', 'RPS3A', 'RPL24', 'RPL21…
pCD4T02	MF	GO:1990948	ubiquitin ligase inhibitor activity	(6, 146)	7.1557e-09	{'RPL11', 'RPL5', 'RPS20', 'RPL37', 'RPS15', 'RPL23'}
pCD4T02	MF	GO:0019843	rRNA binding	(8, 146)	3.29638e-07	{'RPL8', 'RPL23A', 'RPS18', 'RPL9', 'RPL37', 'RPS5', 'RPS11', 'RPS9'}
pCD4T02	MF	GO:0048027	mRNA 5'-UTR binding	(6, 146)	1.86666e-05	{'RPS13', 'RPS3A', 'RPL5', 'RPS14', 'RPL26', 'RPL41'}
pCD4T02	MF	GO:0045182	translation regulator activity	(5, 146)	7.18013e-05	{'EIF4A3', 'RPL22', 'RPS14', 'RPL10', 'RPS9'}
pCD4T02	MF	GO:0005515	protein binding	(117, 146)	0.000236362	{'UBA52', 'RPL38', 'ANKRD37', 'CXCR4', 'RANBP2', 'HES4', 'RPS27A', 'C9orf72', 'DDIT4', 'SRGN', 'NR4A3', 'RPL30', 'PER1', 'RPS20', 'SLC2A3', 'RPS14', 'RPS11', 'FOSL2', 'RPS3A', 'RNF139', 'RPL18', 'ARL5B', 'EEF1A1', 'RPL5', 'NAF1', 'CD55', 'REL', 'RPL31', 'JUNB', 'RPLP2', 'JOSD1', 'RPL18A', 'ISG15', 'JMY', 'YWHAZ', 'RPL12', 'RPL28', 'HIP1R', 'RPS15', 'RPL35A', 'ZFP36L2', 'NR4A2', 'EEF1B2', 'KPNA2',…
pCD4T02	MF	GO:0070181	small ribosomal subunit rRNA binding	(3, 146)	0.0193821	{'RPS14', 'RPS3', 'RPS13'}
pCD4T02	MF	GO:0097371	MDM2/MDM4 family protein binding	(3, 146)	0.0220273	{'RPS20', 'RPL37', 'RPS15'}
pCD4T02	MF	GO:0008097	5S rRNA binding	(3, 146)	0.0220273	{'RPL5', 'RPL3', 'RPL11'}
pCD4T02	MF	GO:0031386	protein tag	(3, 146)	0.0363035	{'ISG15', 'UBA52', 'RPS27A'}
pCD4T03	BP	GO:0050871	positive regulation of B cell activation	(35, 125)	4.92306e-56	{'IGHV4-61', 'IGLC7', 'IGHV3-74', 'IGHV1-69D', 'IGHV3-49', 'IGHV3-53', 'IGHM', 'IGKC', 'IGHV4-34', 'IGHV3-30', 'IGHG2', 'IGHG3', 'IGHV3-15', 'IGHV3-7', 'IGHV5-51', 'IGHV3-20', 'IGHG4', 'IGHV3-73', 'IGHA2', 'IGHV3-23', 'IGHG1', 'IGHV1-18', 'IGHV4-39', 'IGHV3-21', 'IGLL5', 'IGHV6-1', 'IGLC2', 'IGLC3', 'IGHV3-33', 'IGHV2-26', 'IGHA1', 'IGHV3-48', 'IGHV7-4-1', 'IGHV1-24', 'IGHV2-5'}
pCD4T03	BP	GO:0006910	phagocytosis, recognition	(35, 125)	9.89962e-56	{'IGHV4-61', 'IGLC7', 'IGHV3-74', 'IGHV1-69D', 'IGHV3-49', 'IGHV3-53', 'IGHM', 'IGKC', 'IGHV4-34', 'IGHV3-30', 'IGHG2', 'IGHG3', 'IGHV3-15', 'IGHV3-7', 'IGHV5-51', 'IGHV3-20', 'IGHG4', 'IGHV3-73', 'IGHA2', 'IGHV3-23', 'IGHG1', 'IGHV1-18', 'IGHV4-39', 'IGHV3-21', 'IGLL5', 'IGHV6-1', 'IGLC2', 'IGLC3', 'IGHV3-33', 'IGHV2-26', 'IGHA1', 'IGHV3-48', 'IGHV7-4-1', 'IGHV1-24', 'IGHV2-5'}
pCD4T03	BP	GO:0006911	phagocytosis, engulfment	(36, 125)	3.2378e-54	{'IGHV4-61', 'IGLC7', 'IGHV3-74', 'IGHV1-69D', 'IGHV3-49', 'IGHV3-53', 'IGHM', 'IGKC', 'IGHV4-34', 'IGHV3-30', 'IGHG2', 'IGHG3', 'IGHV3-15', 'IGHV3-7', 'IGHV5-51', 'IGHV3-20', 'IGHG4', 'IGHV3-73', 'IGHA2', 'IGHV3-23', 'IGHG1', 'IGHV1-18', 'IGHV4-39', 'IGHV3-21', 'IGLL5', 'IGHV6-1', 'IGLC2', 'IGLC3', 'IGHV3-33', 'IGHV2-26', 'IGHA1', 'IGHV3-48', 'IGHV7-4-1', 'FCGR2B', 'IGHV1-24', 'IGHV2-5'}
pCD4T03	BP	GO:0050853	B cell receptor signaling pathway	(37, 125)	7.26905e-54	{'IGHV4-61', 'IGLC7', 'IGHV3-74', 'IGHV1-69D', 'IGHV3-49', 'IGHV3-53', 'IGHM', 'IGKC', 'IGHV4-34', 'IGHV3-30', 'IGHG2', 'IGHG3', 'IGHV3-15', 'IGHV3-7', 'IGHV5-51', 'IGHV3-20', 'IGHG4', 'MEF2C', 'IGHV3-73', 'CD79A', 'IGHA2', 'IGHV3-23', 'IGHG1', 'IGHV1-18', 'IGHV4-39', 'IGHV3-21', 'IGLL5', 'IGHV6-1', 'IGLC2', 'IGLC3', 'IGHV3-33', 'IGHV2-26', 'IGHA1', 'IGHV3-48', 'IGHV7-4-1', 'IGHV1-24', 'IGHV2-5'}
pCD4T03	BP	GO:0006958	complement activation, classical pathway	(35, 125)	1.36453e-51	{'IGHV4-61', 'IGLC7', 'IGHV3-74', 'IGHV1-69D', 'IGHV3-49', 'IGHV3-53', 'IGHM', 'IGKC', 'IGHV4-34', 'IGHV3-30', 'IGHG2', 'IGHG3', 'IGHV3-15', 'IGHV3-7', 'IGHV5-51', 'IGHV3-20', 'IGHG4', 'IGHV3-73', 'IGHA2', 'IGHV3-23', 'IGHG1', 'IGHV1-18', 'IGHV4-39', 'IGHV3-21', 'IGLL5', 'IGHV6-1', 'IGLC2', 'IGLC3', 'IGHV3-33', 'IGHV2-26', 'IGHA1', 'IGHV3-48', 'IGHV7-4-1', 'IGHV1-24', 'IGHV2-5'}
pCD4T03	BP	GO:0002377	immunoglobulin production	(34, 125)	7.54073e-51	{'IGLV1-51', 'IGKV3-20', 'IGLV10-54', 'IGLV6-57', 'IGKV2-30', 'IGKV1-9', 'IGKV4-1', 'IGLV1-47', 'IGKV1-12', 'IGLV3-19', 'IGKV1-39', 'IGLV2-11', 'IGLV3-10', 'IGLV9-49', 'IGKV1-5', 'IGLV1-40', 'IGKV1D-17', 'IGKV3-15', 'IGKV1D-39', 'IGKV2-24', 'IGLV2-14', 'IGLV3-9', 'IGLV3-21', 'IGKV1D-12', 'IGKV5-2', 'IGLV3-25', 'IGLV4-69', 'IGLV2-23', 'IGLV1-44', 'IGKV1-16', 'IGLV2-18', 'IGKV1D-8', 'IGLV5-45', 'IG…
pCD4T03	BP	GO:0006955	immune response	(50, 125)	1.08709e-48	{'IGLV1-51', 'IGKV3-20', 'IGHV2-5', 'IGLV10-54', 'IGLV6-57', 'IGHV3-53', 'IGKC', 'IGKV1-9', 'IGHV4-34', 'IGHV3-30', 'IGKV4-1', 'IGKV2-30', 'IGLV1-47', 'IGKV1-12', 'IGLV3-19', 'IGKV1-39', 'IGHV3-7', 'IGLV2-11', 'IGLV3-10', 'IGLV9-49', 'IGKV1-5', 'IGLV1-40', 'XBP1', 'IGKV1D-17', 'IGKV3-15', 'IGKV1D-39', 'JCHAIN', 'IGKV2-24', 'IGLV2-14', 'IGLV3-9', 'IGHV3-23', 'IGHA2', 'IGLV3-21', 'IGKV1D-12', 'IGKV…
pCD4T03	BP	GO:0002250	adaptive immune response	(47, 125)	2.73835e-45	{'IGLV1-51', 'IGKV3-20', 'IGLC7', 'IGLV10-54', 'IGHM', 'IGLV6-57', 'IGKC', 'IGKV1-9', 'IGKV2-30', 'IGKV4-1', 'IGLV1-47', 'IGKV1-12', 'IGHG2', 'IGLV3-19', 'IGKV1-39', 'IGHG3', 'IGLV2-11', 'IGLV3-10', 'IGHG4', 'IGLV9-49', 'IGKV1-5', 'IGLV1-40', 'IGKV1D-17', 'IGKV3-15', 'IGKV1D-39', 'CD79A', 'JCHAIN', 'TNFRSF17', 'IGLV2-14', 'IGLV3-9', 'IGKV2-24', 'IGHA2', 'IGLV3-21', 'IGHG1', 'IGKV1D-12', 'IGKV5-2'…
pCD4T03	BP	GO:0042742	defense response to bacterium	(36, 125)	8.50676e-43	{'IGHV4-61', 'IGLC7', 'IGHV3-74', 'IGHV1-69D', 'LCN2', 'IGHV3-49', 'IGHV3-53', 'IGHM', 'IGKC', 'IGHV4-34', 'IGHV3-30', 'IGHG2', 'IGHG3', 'IGHV3-15', 'IGHV3-7', 'IGHV5-51', 'IGHV3-20', 'IGHG4', 'IGHV3-73', 'IGHA2', 'IGHV3-23', 'IGHG1', 'IGHV1-18', 'IGHV4-39', 'IGHV3-21', 'IGLL5', 'IGHV6-1', 'IGLC2', 'IGLC3', 'IGHV3-33', 'IGHV2-26', 'IGHA1', 'IGHV3-48', 'IGHV7-4-1', 'IGHV1-24', 'IGHV2-5'}
pCD4T03	BP	GO:0045087	innate immune response	(39, 125)	4.23124e-29	{'IGHV4-61', 'IGLC7', 'IGHV3-74', 'IGHV1-69D', 'LCN2', 'IGHV3-49', 'IGHV3-53', 'IGHM', 'IGKC', 'IGHV4-34', 'IGHV3-30', 'IGHG2', 'IGHG3', 'IGHV3-15', 'IGHV3-7', 'IGHV5-51', 'PI3', 'IGHV3-20', 'IGHG4', 'IGHV3-73', 'JCHAIN', 'IGHA2', 'IGHV3-23', 'IGHG1', 'IGHV1-18', 'IGHV4-39', 'IGHV3-21', 'IGLL5', 'IGHV6-1', 'IGLC2', 'IGLC3', 'IGHV3-33', 'IGHV2-26', 'IGHA1', 'CYBA', 'IGHV3-48', 'IGHV7-4-1', 'IGHV1-…
pCD4T03	BP	GO:0019731	antibacterial humoral response	(6, 125)	4.92951e-05	{'PI3', 'IGKV3-20', 'IGHM', 'IGHA1', 'JCHAIN', 'IGHA2'}
pCD4T03	BP	GO:0003094	glomerular filtration	(4, 125)	0.00470961	{'IGHA1', 'IGHA2', 'JCHAIN', 'IGKV3-20'}
pCD4T03	BP	GO:0001895	retina homeostasis	(5, 125)	0.00470961	{'IGKC', 'IGHA1', 'JCHAIN', 'IGHG3', 'IGHA2'}
pCD4T03	BP	GO:0060267	positive regulation of respiratory burst	(3, 125)	0.00470961	{'IGHA1', 'IGHA2', 'JCHAIN'}
pCD4T03	CC	GO:0042571	immunoglobulin complex, circulating	(35, 125)	3.28898e-59	{'IGHV4-61', 'IGLC7', 'IGHV3-74', 'IGHV1-69D', 'IGHV3-49', 'IGHV3-53', 'IGHM', 'IGKC', 'IGHV4-34', 'IGHV3-30', 'IGHG2', 'IGHG3', 'IGHV3-15', 'IGHV3-7', 'IGHV5-51', 'IGHV3-20', 'IGHG4', 'IGHV3-73', 'IGHA2', 'IGHV3-23', 'IGHG1', 'IGHV1-18', 'IGHV4-39', 'IGHV3-21', 'IGLL5', 'IGHV6-1', 'IGLC2', 'IGLC3', 'IGHV3-33', 'IGHV2-26', 'IGHA1', 'IGHV3-48', 'IGHV7-4-1', 'IGHV1-24', 'IGHV2-5'}
pCD4T03	CC	GO:0019814	immunoglobulin complex	(33, 125)	1.56116e-52	{'IGLV1-51', 'IGLV10-54', 'IGLV6-57', 'IGKV2-30', 'IGKV1-9', 'IGKV4-1', 'IGLV1-47', 'IGKV1-12', 'IGLV3-19', 'IGKV1-39', 'IGLV2-11', 'IGLV3-10', 'IGLV9-49', 'IGKV1-5', 'IGLV1-40', 'IGKV1D-17', 'IGKV3-15', 'IGKV1D-39', 'IGKV2-24', 'IGLV2-14', 'IGLV3-9', 'IGLV3-21', 'IGKV1D-12', 'IGKV5-2', 'IGLV3-25', 'IGLV4-69', 'IGLV2-23', 'IGLV1-44', 'IGKV1-16', 'IGLV2-18', 'IGKV1D-8', 'IGLV5-45', 'IGLV2-8'}
pCD4T03	CC	GO:0009897	external side of plasma membrane	(38, 125)	2.66629e-31	{'IGHV4-61', 'IGLC7', 'IGHV3-74', 'IGHV1-69D', 'IGHV3-49', 'IGHV3-53', 'IGHM', 'IGKC', 'IGHV4-34', 'IGHV3-30', 'IGHG2', 'IGHG3', 'IGHV3-15', 'IGHV3-7', 'IGHV5-51', 'IGHV3-20', 'IGHG4', 'SDC1', 'IGHV3-73', 'CD79A', 'IGHA2', 'IGHV3-23', 'IGHG1', 'IGHV1-18', 'IGHV4-39', 'IGHV3-21', 'IGLL5', 'IGHV6-1', 'IGLC2', 'IGLC3', 'IGHV3-33', 'IGHV2-26', 'IGHA1', 'IGHV3-48', 'IGHV7-4-1', 'FCGR2B', 'IGHV1-24', '…
pCD4T03	CC	GO:0072562	blood microparticle	(23, 125)	2.61891e-24	{'IGKV3-20', 'IGHM', 'IGKV2-30', 'IGKC', 'IGKV4-1', 'IGLV1-47', 'IGHG2', 'IGHG3', 'IGKV1-39', 'IGHV3-7', 'IGHG4', 'IGKV1-5', 'IGKV3-15', 'JCHAIN', 'IGHA2', 'IGHV3-23', 'IGLV3-21', 'IGHG1', 'IGKV1D-12', 'IGLC2', 'IGLC3', 'IGHA1', 'IGLV3-25'}
pCD4T03	CC	GO:0005615	extracellular space	(53, 125)	2.61891e-24	{'IGLV1-51', 'IGKV3-20', 'IGLC7', 'LCN2', 'IGHM', 'IGLV10-54', 'IGKC', 'IGKV1-9', 'IGLV6-57', 'IGHV3-30', 'IGKV4-1', 'IGKV2-30', 'IGLV1-47', 'IGKV1-12', 'IGHG2', 'IGLV3-19', 'IGKV1-39', 'IGHG3', 'IGLV2-11', 'IGLV3-10', 'PI3', 'IGHG4', 'IGLV9-49', 'IGKV1-5', 'IGLV1-40', 'OLFML1', 'IGKV1D-17', 'IGKV3-15', 'IGKV1D-39', 'JCHAIN', 'IGKV2-24', 'IGLV2-14', 'IGLV3-9', 'IGHV3-23', 'IGHA2', 'IGLV3-21', 'IG…
pCD4T03	CC	GO:0005576	extracellular region	(50, 125)	4.8124e-19	{'IGLV1-51', 'IGKV3-20', 'IGHV2-5', 'IGLC7', 'MZB1', 'LCN2', 'IGLV6-57', 'IGHV3-53', 'IGKC', 'IGHV4-34', 'IGKV2-30', 'IGHV3-30', 'IGKV4-1', 'IGLV1-47', 'IGKV1-12', 'IGHG2', 'IGLV3-19', 'IGKV1-39', 'IGHG3', 'HSP90B1', 'IGHV3-7', 'IGLV2-11', 'PI3', 'IGHG4', 'HRNR', 'IGKV1-5', 'IGLV1-40', 'IGKV3-15', 'IGKV1D-39', 'JCHAIN', 'IGHV3-23', 'IGHA2', 'PRDX4', 'IGLV3-21', 'IGHG1', 'IGKV1D-12', 'IGKV5-2', 'I…
pCD4T03	CC	GO:0071735	IgG immunoglobulin complex	(8, 125)	6.04043e-15	{'IGHG4', 'IGLC3', 'IGHG1', 'IGLC7', 'IGKC', 'IGHA1', 'IGHG2', 'IGHG3'}
pCD4T03	CC	GO:0005886	plasma membrane	(66, 125)	2.07972e-11	{'IGLV1-51', 'IGKV3-20', 'IGHV2-5', 'IGLC7', 'CLIC4', 'IGLV10-54', 'IGHM', 'IGHV3-53', 'IGKC', 'IGKV1-9', 'IGLV6-57', 'IGHV3-30', 'IGHV4-34', 'IGKV4-1', 'IGKV2-30', 'IGLV1-47', 'IGKV1-12', 'IGHG2', 'IGLV3-19', 'IGKV1-39', 'IGHG3', 'IGHV3-7', 'IGLV2-11', 'KCNN3', 'IGLV3-10', 'IGHG4', 'ITM2C', 'IGLV9-49', 'IGKV1-5', 'IGLV1-40', 'IGKV1D-17', 'IGKV3-15', 'IGKV1D-39', 'SDC1', 'CERCAM', 'CD79A', 'GPR31…
pCD4T03	CC	GO:0071745	IgA immunoglobulin complex	(5, 125)	1.30849e-08	{'IGLC3', 'IGLC7', 'IGKC', 'IGHA1', 'IGHA2'}
pCD4T03	CC	GO:0071748	monomeric IgA immunoglobulin complex	(4, 125)	3.12523e-07	{'IGHA1', 'IGHA2', 'JCHAIN', 'IGKV3-20'}
pCD4T03	CC	GO:0071753	IgM immunoglobulin complex	(4, 125)	1.2956e-06	{'IGLC7', 'IGLC3', 'IGHM', 'IGKC'}
pCD4T03	CC	GO:0071751	secretory IgA immunoglobulin complex	(4, 125)	1.2956e-06	{'IGHA1', 'IGHA2', 'JCHAIN', 'IGKV3-20'}
pCD4T03	CC	GO:0071756	pentameric IgM immunoglobulin complex	(3, 125)	3.27329e-05	{'IGHM', 'JCHAIN', 'IGKV3-20'}
pCD4T03	CC	GO:0071752	secretory dimeric IgA immunoglobulin complex	(3, 125)	3.27329e-05	{'IGHA1', 'IGHA2', 'JCHAIN'}
pCD4T03	CC	GO:0070062	extracellular exosome	(32, 125)	6.79364e-05	{'IGLV1-51', 'IGKV3-20', 'CLIC4', 'LCN2', 'IGHM', 'IGKV2-30', 'IGKC', 'IGHG2', 'IGLV3-19', 'IGHG3', 'IGKV1-39', 'HSP90B1', 'IGHV3-7', 'ITM2C', 'IGHG4', 'HRNR', 'TXNDC8', 'IGKV1-5', 'SDC1', 'JCHAIN', 'SSR4', 'IGHA2', 'IGHV3-23', 'PRDX4', 'IGLV3-21', 'IGHG1', 'IGKV1D-12', 'IGLL5', 'IGLC2', 'IGLC3', 'IGHA1', 'IGLV2-14'}
pCD4T03	CC	GO:0071738	IgD immunoglobulin complex	(3, 125)	0.000255957	{'IGLC7', 'IGLC3', 'IGKC'}
pCD4T03	CC	GO:0071742	IgE immunoglobulin complex	(3, 125)	0.000255957	{'IGLC7', 'IGLC3', 'IGKC'}
pCD4T03	CC	GO:0034663	endoplasmic reticulum chaperone complex	(3, 125)	0.00354428	{'SDF2L1', 'HSP90B1', 'MZB1'}
pCD4T03	CC	GO:0005654	nucleoplasm	(3, 125)	4.16658e-06	{'MEF2C', 'CCNA1', 'XBP1'}
pCD4T03	CC	GO:0005829	cytosol	(10, 125)	6.19865e-05	{'PI3', 'MEF2C', 'CCNA1', 'CLIC4', 'ACACB', 'RGS5', 'PKHD1L1', 'FBXW12', 'HSP90B1', 'PRDX4'}
pCD4T03	CC	GO:0005634	nucleus	(12, 125)	0.00032021	{'MEF2C', 'HRNR', 'CCNA1', 'BHLHA15', 'INSM2', 'TRIM55', 'ACACB', 'PAX7', 'CYBA', 'HSP90B1', 'PRDX4', 'XBP1'}
pCD4T03	CC	GO:0005737	cytoplasm	(10, 125)	0.000395047	{'KCNN3', 'MEF2C', 'HRNR', 'CCNA1', 'TXNDC8', 'INSM2', 'CLIC4', 'TRIM55', 'SPAG4', 'XBP1'}
pCD4T03	MF	GO:0003823	antigen binding	(58, 125)	7.28807e-100	{'IGLV1-51', 'IGHV4-61', 'IGKV3-20', 'IGHV2-5', 'IGLC7', 'IGHV3-74', 'IGHV1-69D', 'IGHV3-49', 'IGHV3-53', 'IGHM', 'IGKC', 'IGLV6-57', 'IGHV3-30', 'IGHV4-34', 'IGKV4-1', 'IGKV2-30', 'IGLV1-47', 'IGHG2', 'IGLV3-19', 'IGKV1-39', 'IGHV3-15', 'IGHG3', 'IGHV3-7', 'IGHV5-51', 'IGLV2-11', 'IGHV3-20', 'IGHG4', 'IGKV1-5', 'IGLV1-40', 'IGKV3-15', 'IGKV1D-39', 'IGHV3-73', 'JCHAIN', 'IGHV3-23', 'IGHA2', 'IGLV…
pCD4T03	MF	GO:0034987	immunoglobulin receptor binding	(36, 125)	8.37558e-60	{'IGHV4-61', 'IGLC7', 'IGHV3-74', 'IGHV1-69D', 'IGHV3-49', 'IGHV3-53', 'IGHM', 'IGKC', 'IGHV4-34', 'IGHV3-30', 'IGHG2', 'IGHG3', 'IGHV3-15', 'IGHV3-7', 'IGHV5-51', 'IGHV3-20', 'IGHG4', 'IGHV3-73', 'JCHAIN', 'IGHA2', 'IGHV3-23', 'IGHG1', 'IGHV1-18', 'IGHV4-39', 'IGHV3-21', 'IGLL5', 'IGHV6-1', 'IGLC2', 'IGLC3', 'IGHV3-33', 'IGHV2-26', 'IGHA1', 'IGHV3-48', 'IGHV7-4-1', 'IGHV1-24', 'IGHV2-5'}
pCD4T03	MF	GO:0005515	protein binding	(31, 125)	2.29183e-12	{'CLIC4', 'MZB1', 'LCN2', 'FKBP2', 'SDF2L1', 'IGHG2', 'HSP90B1', 'ITM2C', 'MEF2C', 'SDC1', 'CERCAM', 'CD79A', 'GPR31', 'TNFRSF17', 'PRDX4', 'FCRL5', 'CCNA1', 'IGHG1', 'DERL3', 'ACACB', 'JSRP1', 'SEC11C', 'IGF1', 'BHLHA15', 'CHST15', 'TRIM55', 'RGS5', 'CYBA', 'SPAG4', 'FCGR2B', 'XBP1'}
pCD4T04	BP	GO:0007267	cell-cell signaling	(13, 131)	1.52361e-05	{'IL26', 'CCL4', 'CD70', 'IL2', 'CCL20', 'FASLG', 'CCL5', 'XCL1', 'IL3', 'CCL3', 'IL17A', 'LTA', 'TNFSF9'}
pCD4T04	BP	GO:0006954	inflammatory response	(16, 131)	2.48843e-05	{'GBP5', 'IL2RA', 'IL18RAP', 'CCL4', 'HAVCR2', 'CCL20', 'NKG7', 'CCL5', 'TNF', 'CCL1', 'XCL1', 'CCL3', 'IL17A', 'CD40LG', 'IL22', 'NFKBID'}
pCD4T04	BP	GO:0042531	positive regulation of tyrosine phosphorylation of STAT protein	(8, 131)	2.48843e-05	{'CSF2', 'IL21', 'LYN', 'IL2', 'CCL5', 'TNF', 'IFNG', 'IL3'}
pCD4T04	BP	GO:0071346	cellular response to interferon-gamma	(9, 131)	2.48843e-05	{'GBP5', 'CCL4', 'CCL20', 'FASLG', 'CCL5', 'TNF', 'CCL1', 'XCL1', 'CCL3'}
pCD4T04	BP	GO:2000503	positive regulation of natural killer cell chemotaxis	(4, 131)	2.55995e-05	{'CCL5', 'XCL1', 'CCL3', 'CCL4'}
pCD4T04	BP	GO:0048247	lymphocyte chemotaxis	(6, 131)	7.80327e-05	{'CCL4', 'CCL20', 'CCL5', 'CCL1', 'XCL1', 'CCL3'}
pCD4T04	BP	GO:0019835	cytolysis	(5, 131)	0.00014114	{'PRF1', 'GZMH', 'NKG7', 'GZMA', 'GZMB'}
pCD4T04	BP	GO:0002548	monocyte chemotaxis	(6, 131)	0.000323424	{'CCL4', 'CCL20', 'CCL5', 'CCL1', 'XCL1', 'CCL3'}
pCD4T04	BP	GO:0050729	positive regulation of inflammatory response	(8, 131)	0.000456916	{'IL21', 'IL2', 'NKG7', 'TNF', 'IFNG', 'CCL1', 'CCL3', 'NEAT1'}
pCD4T04	BP	GO:0009615	response to virus	(8, 131)	0.000653764	{'CDK6', 'CCL4', 'TBX21', 'CCL5', 'TNF', 'IFNG', 'BATF3', 'XCL1'}
pCD4T04	BP	GO:0071347	cellular response to interleukin-1	(7, 131)	0.00089744	{'CCL4', 'CCL20', 'CCL5', 'CCL1', 'XCL1', 'CCL3', 'IL17A'}
pCD4T04	BP	GO:0070374	positive regulation of ERK1 and ERK2 cascade	(10, 131)	0.0010087	{'IL26', 'HTR2B', 'CCL4', 'HAVCR2', 'CCL20', 'CCL5', 'TNF', 'CCL1', 'XCL1', 'CCL3'}
pCD4T04	BP	GO:0048245	eosinophil chemotaxis	(4, 131)	0.00254894	{'CCL4', 'CCL5', 'CCL3', 'CCL1'}
pCD4T04	BP	GO:0006915	apoptotic process	(15, 131)	0.00335253	{'IL2RA', 'PDCD1', 'PHLDA1', 'PRF1', 'GZMH', 'FASLG', 'GADD45B', 'IFNG', 'GZMA', 'IL17A', 'GZMB', 'LTA', 'IER3', 'TNFAIP8', 'SERPINB9'}
pCD4T04	BP	GO:0060252	positive regulation of glial cell proliferation	(4, 131)	0.0037979	{'LTA', 'SLC7A5', 'LYN', 'TNF'}
pCD4T04	BP	GO:0070098	chemokine-mediated signaling pathway	(6, 131)	0.0037979	{'CCL4', 'CCL20', 'CCL5', 'CCL1', 'XCL1', 'CCL3'}
pCD4T04	BP	GO:0140507	granzyme-mediated programmed cell death signaling pathway	(3, 131)	0.00446606	{'GZMA', 'NKG7', 'GZMB'}
pCD4T04	BP	GO:0032747	positive regulation of interleukin-23 production	(3, 131)	0.00734447	{'CSF2', 'IFNG', 'IL17A'}
pCD4T04	BP	GO:0030593	neutrophil chemotaxis	(6, 131)	0.0074735	{'CCL4', 'CCL20', 'CCL5', 'CCL1', 'XCL1', 'CCL3'}
pCD4T04	BP	GO:0032729	positive regulation of interferon-gamma production	(6, 131)	0.00767428	{'IL21', 'HAVCR2', 'IL2', 'TNF', 'SLC7A5', 'LTA'}
pCD4T04	BP	GO:0097191	extrinsic apoptotic signaling pathway	(5, 131)	0.0126624	{'G0S2', 'CD70', 'FASLG', 'TNF', 'IFNG'}
pCD4T04	BP	GO:0032753	positive regulation of interleukin-4 production	(4, 131)	0.0126624	{'CD40LG', 'SLC7A5', 'IRF4', 'HAVCR2'}
pCD4T04	BP	GO:0032740	positive regulation of interleukin-17 production	(4, 131)	0.0126624	{'IL2', 'IL21', 'SLC7A5', 'CCL1'}
pCD4T04	BP	GO:0000122	negative regulation of transcription by RNA polymerase II	(18, 131)	0.0165383	{'NR4A3', 'PPARG', 'CDK6', 'TBX21', 'HOPX', 'NR4A2', 'FASLG', 'TNF', 'SDCBP', 'MYC', 'IFNG', 'ZBED2', 'EED', 'BATF3', 'MSX2', 'ZBTB32', 'ID2', 'MSC'}
pCD4T04	BP	GO:0002876	positive regulation of chronic inflammatory response to antigenic stimulus	(2, 131)	0.0204509	{'LTA', 'TNF'}
pCD4T04	BP	GO:0051173	positive regulation of nitrogen compound metabolic process	(2, 131)	0.0204509	{'IFNG', 'TNF'}
pCD4T04	BP	GO:0060557	positive regulation of vitamin D biosynthetic process	(2, 131)	0.0204509	{'IFNG', 'TNF'}
pCD4T04	BP	GO:2000561	regulation of CD4-positive, alpha-beta T cell proliferation	(2, 131)	0.0204509	{'IL2', 'IL2RA'}
pCD4T04	BP	GO:0001819	positive regulation of cytokine production	(5, 131)	0.0211726	{'IL21', 'IL26', 'HTR2B', 'TNF', 'IFNG'}
pCD4T04	BP	GO:0032731	positive regulation of interleukin-1 beta production	(5, 131)	0.0211726	{'GBP5', 'TNF', 'IFNG', 'IL17A', 'CCL3'}
pCD4T04	BP	GO:0042102	positive regulation of T cell proliferation	(5, 131)	0.0222306	{'IL21', 'HAVCR2', 'CD70', 'CCL5', 'CD40LG'}
pCD4T04	BP	GO:0043922	negative regulation by host of viral transcription	(3, 131)	0.0253252	{'CCL5', 'CCL3', 'CCL4'}
pCD4T04	BP	GO:0006955	immune response	(11, 131)	0.0281156	{'CSF2', 'IL2RA', 'IL18RAP', 'CCL4', 'IL2', 'CCL20', 'GZMA', 'IL17A', 'IL3', 'SERPINB9', 'TNFSF9'}
pCD4T04	BP	GO:0070848	response to growth factor	(3, 131)	0.0379285	{'MYC', 'FASLG', 'DUSP6'}
pCD4T04	BP	GO:0045744	negative regulation of G protein-coupled receptor signaling pathway	(3, 131)	0.0379285	{'PLEK', 'RGS2', 'CCL5'}
pCD4T04	BP	GO:0043065	positive regulation of apoptotic process	(9, 131)	0.0421065	{'PHLDA1', 'FASLG', 'TNF', 'GZMA', 'HPGD', 'TNFAIP8', 'LTA', 'GADD45B', 'DUSP6'}
pCD4T04	BP	GO:0097028	dendritic cell differentiation	(3, 131)	0.0427543	{'CSF2', 'LYN', 'BATF3'}
pCD4T04	BP	GO:1903543	positive regulation of exosomal secretion	(3, 131)	0.0427543	{'SDCBP', 'IFNG', 'SDC4'}
pCD4T04	BP	GO:0046013	regulation of T cell homeostatic proliferation	(2, 131)	0.0427543	{'IL2', 'IL2RA'}
pCD4T04	BP	GO:0060559	positive regulation of calcidiol 1-monooxygenase activity	(2, 131)	0.0427543	{'IFNG', 'TNF'}
pCD4T04	BP	GO:0031663	lipopolysaccharide-mediated signaling pathway	(4, 131)	0.04289	{'LYN', 'CCL5', 'TNF', 'CCL3'}
pCD4T04	BP	GO:0043547	positive regulation of GTPase activity	(7, 131)	0.0429504	{'RGS16', 'CCL4', 'CCL20', 'CCL5', 'CCL1', 'XCL1', 'CCL3'}
pCD4T04	BP	GO:0071356	cellular response to tumor necrosis factor	(6, 131)	0.0438825	{'CCL4', 'CCL20', 'CCL5', 'CCL1', 'XCL1', 'CCL3'}
pCD4T04	CC	GO:0044194	cytolytic granule	(5, 131)	1.11918e-05	{'PRF1', 'GZMH', 'NKG7', 'GZMB', 'GNLY'}
pCD4T04	CC	GO:0005576	extracellular region	(29, 131)	0.00185354	{'CD109', 'CCL4', 'CCL5', 'IL3', 'RAB27A', 'CSF2', 'CCL20', 'FASLG', 'GZMA', 'IL17A', 'XCL1', 'GZMB', 'PCDHA6', 'IL22', 'IL26', 'ANXA5', 'IL2', 'PGAM1', 'PKM', 'TNF', 'SDCBP', 'IFNG', 'CCL1', 'CCL3', 'IL21', 'PRF1', 'FABP5', 'PLEK', 'GNLY'}
pCD4T04	CC	GO:0005615	extracellular space	(24, 131)	0.0470495	{'CD109', 'CCL4', 'CCL5', 'IL3', 'CSF2', 'CCL20', 'FASLG', 'IL17A', 'XCL1', 'IL22', 'IL26', 'SERPINB8', 'IL2', 'TNF', 'SDCBP', 'IFNG', 'CCL1', 'CCL3', 'CD40LG', 'TNFSF9', 'IL21', 'GNLY', 'LTA', 'SERPINB9'}
pCD4T04	MF	GO:0005125	cytokine activity	(15, 131)	1.3709e-09	{'CSF2', 'IL21', 'IL26', 'CCL4', 'CD70', 'IL2', 'FASLG', 'TNF', 'IFNG', 'IL17A', 'IL3', 'CD40LG', 'LTA', 'IL22', 'TNFSF9'}
pCD4T04	MF	GO:0048020	CCR chemokine receptor binding	(6, 131)	3.18632e-05	{'CCL4', 'CCL20', 'CCL5', 'CCL1', 'XCL1', 'CCL3'}
pCD4T04	MF	GO:0005164	tumor necrosis factor receptor binding	(6, 131)	8.53958e-05	{'CD70', 'FASLG', 'TNF', 'CD40LG', 'LTA', 'TNFSF9'}
pCD4T04	MF	GO:0008009	chemokine activity	(6, 131)	0.000570978	{'CCL4', 'CCL20', 'CCL5', 'CCL1', 'XCL1', 'CCL3'}
pCD4T04	MF	GO:0031726	CCR1 chemokine receptor binding	(3, 131)	0.00272403	{'CCL5', 'CCL3', 'CCL4'}
pCD4T04	MF	GO:0031730	CCR5 chemokine receptor binding	(3, 131)	0.00786577	{'CCL5', 'CCL3', 'CCL4'}
pCD4T05	BP	GO:1900118	negative regulation of execution phase of apoptosis	(6, 122)	3.46341e-06	{'MTRNR2L6', 'MTRNR2L3', 'MTRNR2L8', 'MTRNR2L11', 'MTRNR2L10', 'MTRNR2L1'}
pCD4T05	BP	GO:2000272	negative regulation of signaling receptor activity	(6, 122)	0.000717487	{'MTRNR2L6', 'MTRNR2L3', 'MTRNR2L8', 'MTRNR2L11', 'MTRNR2L10', 'MTRNR2L1'}
pCD4T05	BP	GO:0050830	defense response to Gram-positive bacterium	(7, 122)	0.0051899	{'RARRES2', 'CHGA', 'IL1B', 'PLA2G2A', 'LYZ', 'C10orf99', 'DMBT1'}
pCD4T05	BP	GO:0001895	retina homeostasis	(5, 122)	0.0143795	{'PIGR', 'IGHA1', 'LYZ', 'IGHG3', 'IGHA2'}
pCD4T05	BP	GO:0150078	positive regulation of neuroinflammatory response	(3, 122)	0.0340012	{'PLCG2', 'NUPR1', 'IL1B'}
pCD4T05	CC	GO:0005615	extracellular space	(42, 122)	2.70699e-14	{'COL3A1', 'RARRES2', 'LEFTY1', 'CXCL2', 'ST14', 'LCN2', 'MUC13', 'REG1A', 'GSN', 'EGFL7', 'OLFM4', 'A2M', 'GDF15', 'FCGBP', 'IGHG3', 'TFF3', 'CKB', 'CST3', 'LGALS4', 'S100A14', 'FAM3D', 'COL6A1', 'PIGR', 'IGHA2', 'TIMP3', 'SELENBP1', 'MUC4', 'CHGA', 'IL1B', 'MUC1', 'AGR2', 'LYZ', 'C10orf99', 'SFN', 'TNFAIP2', 'DMBT1', 'PLA2G2A', 'SPARC', 'IGHA1', 'CXCL3', 'CD9', 'IGFBP7'}
pCD4T05	CC	GO:0070062	extracellular exosome	(45, 122)	2.52476e-12	{'LCN2', 'REG1A', 'GSN', 'DUOX2', 'OLFM4', 'A2M', 'FCGBP', 'GDF15', 'IGHG3', 'KRT19', 'CKB', 'CST3', 'S100A14', 'TSPAN1', 'PCK1', 'KRT8', 'GPM6A', 'COL6A1', 'PIGR', 'IGHA2', 'ATP8A1', 'SELENBP1', 'MUC4', 'MARCKS', 'SLC44A4', 'MUC1', 'LYZ', 'RAB13', 'PLCG2', 'TSPAN8', 'FABP1', 'DMBT1', 'FXYD3', 'SFN', 'DSP', 'EPCAM', 'CA2', 'PLA2G2A', 'KRT18', 'SCEL', 'IGHA1', 'CD9', 'IGFBP7', 'SPINK1', 'CA1'}
pCD4T05	CC	GO:0005576	extracellular region	(38, 122)	7.46983e-10	{'COL3A1', 'RARRES2', 'CXCL2', 'LCN2', 'GSN', 'EGFL7', 'MTRNR2L11', 'MUC3A', 'OLFM4', 'ADAMDEC1', 'A2M', 'GDF15', 'NXPE1', 'IGHG3', 'TFF3', 'CST3', 'FAM3D', 'COL6A1', 'LLCFC1', 'MTRNR2L1', 'IGHA2', 'TIMP3', 'MTRNR2L3', 'CHGA', 'IL1B', 'AGR2', 'LYZ', 'C10orf99', 'DMBT1', 'MTRNR2L6', 'MTRNR2L8', 'SPINK4', 'PLA2G2A', 'SPARC', 'IGHA1', 'CXCL3', 'MTRNR2L10', 'IGFBP7'}
pCD4T05	CC	GO:0071751	secretory IgA immunoglobulin complex	(3, 122)	0.00112993	{'IGHA2', 'PIGR', 'IGHA1'}
pCD4T05	CC	GO:0016327	apicolateral plasma membrane	(4, 122)	0.00311779	{'CLDN4', 'CLDN3', 'KRT19', 'CLDN7'}
pCD4T05	CC	GO:0062023	collagen-containing extracellular matrix	(11, 122)	0.00537897	{'COL3A1', 'RARRES2', 'GDF15', 'LGALS4', 'EGFL7', 'COL6A1', 'SPARC', 'ADAMDEC1', 'A2M', 'IGFBP7', 'TIMP3'}
pCD4T05	CC	GO:0016328	lateral plasma membrane	(5, 122)	0.0130378	{'CLDN4', 'CLDN7', 'EPCAM', 'CLDN3', 'RAB13'}
pCD4T05	CC	GO:0071752	secretory dimeric IgA immunoglobulin complex	(2, 122)	0.027213	{'IGHA2', 'IGHA1'}
pCD4T05	CC	GO:0071748	monomeric IgA immunoglobulin complex	(2, 122)	0.0481768	{'IGHA2', 'IGHA1'}
pCD4T05	MF	GO:0048019	receptor antagonist activity	(6, 122)	1.77734e-05	{'MTRNR2L6', 'MTRNR2L3', 'MTRNR2L8', 'MTRNR2L11', 'MTRNR2L10', 'MTRNR2L1'}
pCD4T05	MF	GO:0005198	structural molecule activity	(7, 122)	0.0455925	{'DSP', 'CLDN4', 'CLDN7', 'CRYAA', 'CLDN3', 'KRT18', 'OLFM4'}
pCD4T06	BP	GO:0002181	cytoplasmic translation	(65, 147)	4.41746e-121	{'RPL32', 'RPS5', 'UBA52', 'RPL27', 'RPL23A', 'RPS18', 'RPS4X', 'RPL3', 'RPL37', 'RPS10', 'RPL35', 'RPS27A', 'RPS16', 'RPL4', 'RPS28', 'RPLP2', 'RPL41', 'RPL18A', 'RPL30', 'FAU', 'RPLP1', 'RPL29', 'RPL6', 'RPS2', 'RPL12', 'RACK1', 'RPS6', 'RPL15', 'RPS15', 'RPS23', 'RPL35A', 'RPS11', 'RPS9', 'RPS14', 'RPSA', 'RPL7A', 'RPL14', 'RPS7', 'RPL13A', 'RPL36', 'RPL13', 'RPS3A', 'RPL24', 'RPS19', 'RPL39',…
pCD4T06	BP	GO:0006412	translation	(64, 147)	4.43388e-93	{'RPL32', 'RPS5', 'RPL27', 'RPL23A', 'RPS18', 'RPS4X', 'RPL3', 'RPL37', 'RPS10', 'RPL35', 'RPS27A', 'RPS16', 'RPL4', 'RPS28', 'RPLP2', 'RPL41', 'RPL18A', 'RPL30', 'FAU', 'RPLP1', 'RPL29', 'RPL6', 'RPS2', 'RPL12', 'RPS6', 'RPL15', 'RPL28', 'RPS15', 'RPS23', 'RPL35A', 'RPS11', 'RPS9', 'RPS14', 'RPSA', 'RPL7A', 'RPL14', 'RPS7', 'RPL13A', 'RPL36', 'RPL13', 'RPS3A', 'RPL24', 'RPS19', 'RPL39', 'RPL10',…
pCD4T06	BP	GO:0006364	rRNA processing	(14, 147)	7.64569e-10	{'RPL14', 'RPS7', 'RPS24', 'RPL27', 'RPL11', 'RPS6', 'RPS19', 'RPL5', 'RPS25', 'RPS15', 'RPS16', 'RPL35A', 'RPL26', 'RPS28'}
pCD4T06	BP	GO:0042274	ribosomal small subunit biogenesis	(8, 147)	1.24973e-09	{'RPS7', 'RPS24', 'RPS6', 'RPS19', 'RPS25', 'RPS15', 'RPS16', 'RPS28'}
pCD4T06	BP	GO:0000027	ribosomal large subunit assembly	(7, 147)	2.37954e-07	{'RPL6', 'RPL11', 'RPL23A', 'RPL24', 'RPL5', 'RPLP0', 'RPL10'}
pCD4T06	BP	GO:0000028	ribosomal small subunit assembly	(6, 147)	3.36162e-07	{'RPS15', 'RPS5', 'RPS19', 'RPS14', 'RPS28', 'RPSA'}
pCD4T06	BP	GO:1904667	negative regulation of ubiquitin protein ligase activity	(5, 147)	3.3154e-05	{'RPS7', 'RPL11', 'RPL5', 'RPL37', 'RPS15'}
pCD4T06	BP	GO:0034314	Arp2/3 complex-mediated actin nucleation	(5, 147)	0.000107973	{'ARPC3', 'ARPC5', 'ARPC1B', 'ARPC2', 'ACTR3'}
pCD4T06	BP	GO:0030833	regulation of actin filament polymerization	(6, 147)	0.000128533	{'CORO1A', 'ARPC3', 'COTL1', 'ARPC5', 'PFN1', 'ARPC1B'}
pCD4T06	BP	GO:0042273	ribosomal large subunit biogenesis	(5, 147)	0.00260868	{'RPL14', 'RPL11', 'RPL5', 'RPL35A', 'RPL26'}
pCD4T06	BP	GO:0006414	translational elongation	(4, 147)	0.0104931	{'EEF1A1', 'EEF1D', 'EEF1B2', 'RPLP1'}
pCD4T06	BP	GO:0006123	mitochondrial electron transport, cytochrome c to oxygen	(4, 147)	0.0121111	{'COX4I1', 'COX6B1', 'COX6C', 'NDUFA4'}
pCD4T06	BP	GO:0070358	actin polymerization-dependent cell motility	(3, 147)	0.0133428	{'ARPC3', 'ARPC2', 'ACTR3'}
pCD4T06	BP	GO:0046631	alpha-beta T cell activation	(3, 147)	0.0133428	{'CD3D', 'TRAC', 'CD3G'}
pCD4T06	BP	GO:0019941	modification-dependent protein catabolic process	(3, 147)	0.0198131	{'UBA52', 'NEDD8', 'RPS27A'}
pCD4T06	BP	GO:0000462	maturation of SSU-rRNA from tricistronic rRNA transcript (SSU-rRNA, 5.8S rRNA, LSU-rRNA)	(4, 147)	0.0336026	{'RPS16', 'RPS14', 'RPS19', 'RPS8'}
pCD4T06	BP	GO:0061844	antimicrobial humoral immune response mediated by antimicrobial peptide	(5, 147)	0.0384079	{'RPL30', 'FAU', 'RPL39', 'RPS19', 'GAPDH'}
pCD4T06	BP	GO:0007163	establishment or maintenance of cell polarity	(5, 147)	0.0397303	{'ACTB', 'RAC2', 'CAP1', 'ACTR3', 'CD3G'}
pCD4T06	CC	GO:0022626	cytosolic ribosome	(61, 147)	2.17643e-117	{'RPL32', 'RPS5', 'UBA52', 'RPL27', 'RPL23A', 'RPS18', 'RPS4X', 'RPL3', 'RPL37', 'RPS10', 'RPL35', 'RPS27A', 'RPS16', 'RPL4', 'RPL18A', 'RPL30', 'FAU', 'RPLP1', 'RPL29', 'RPL6', 'RPS2', 'RPL12', 'RPS6', 'RPL15', 'RPL28', 'RPS15', 'RPS23', 'RPL35A', 'RPS11', 'RPS9', 'RPS14', 'RPSA', 'RPL7A', 'RPL14', 'RPS7', 'RPL13A', 'RPL36', 'RPL13', 'RPS3A', 'RPL24', 'RPS19', 'RPL39', 'RPL10', 'RPL26', 'RPL18',…
pCD4T06	CC	GO:0022625	cytosolic large ribosomal subunit	(38, 147)	3.93737e-66	{'RPL32', 'UBA52', 'RPL27', 'RPL23A', 'RPL3', 'RPL37', 'RPL35', 'RPL4', 'RPLP2', 'RPL41', 'RPL18A', 'RPL30', 'RPLP1', 'RPL29', 'RPL6', 'RPL12', 'RPL15', 'RPL28', 'RPL35A', 'RPL7A', 'RPL14', 'RPL13A', 'RPL36', 'RPL13', 'RPL24', 'RPL39', 'RPL10', 'RPL26', 'RPL18', 'RPL34', 'RPL19', 'RPL8', 'RPL11', 'RPL22', 'RPL5', 'RPLP0', 'RPL37A', 'RPL10A'}
pCD4T06	CC	GO:0022627	cytosolic small ribosomal subunit	(28, 147)	3.2291e-47	{'UBA52', 'RPS18', 'RPS4X', 'RPS10', 'RPS27A', 'RPS16', 'RPS28', 'FAU', 'RPS2', 'RACK1', 'RPS6', 'RPS15', 'RPS23', 'RPS14', 'RPS11', 'RPS9', 'RPSA', 'RPS7', 'RPS3A', 'RPS24', 'RPS8', 'RPS3', 'RPS12', 'RPS21', 'RPS25', 'RPS5', 'RPS19', 'RPS15A'}
pCD4T06	CC	GO:0070062	extracellular exosome	(86, 147)	9.31499e-45	{'APRT', 'UBA52', 'MYL12A', 'RPS27A', 'VIM', 'RPL30', 'RPS2', 'RACK1', 'ENO1', 'PFN1', 'RPS14', 'RPS11', 'ARPC1B', 'CORO1A', 'ACTB', 'ARPC3', 'RPS3A', 'TXN', 'HLA-C', 'NEDD8', 'ACTR3', 'ARPC5', 'CAPG', 'EEF1A1', 'RPL5', 'RPLP0', 'RPS19', 'ACTG1', 'S100A6', 'VAMP8', 'RPLP2', 'RPL12', 'PSME1', 'RPL28', 'RPL35A', 'S100A10', 'CFL1', 'RAC2', 'CAP1', 'RPL34', 'PSMA7', 'COTL1', 'TPM3', 'CLIC1', 'RPS18',…
pCD4T06	CC	GO:0005925	focal adhesion	(48, 147)	7.31301e-41	{'ACTG1', 'RPL27', 'LCP1', 'RPS18', 'RPS4X', 'RPL3', 'RPS10', 'RPL4', 'RPS16', 'VIM', 'RPLP2', 'RPL30', 'RPLP1', 'B2M', 'RPL6', 'RPS2', 'RPL12', 'RPS15', 'PFN1', 'RPS14', 'RPS11', 'RPS9', 'ARPC1B', 'RPL7A', 'RPS7', 'ACTB', 'RPL13A', 'ARPC3', 'CFL1', 'RAC2', 'CAP1', 'RPS3A', 'RPS19', 'RPL18', 'ACTR3', 'ARPC2', 'RPLP0', 'RPS8', 'RPL19', 'RPS3', 'RPL8', 'RPL22', 'ARPC5', 'RPL5', 'CYBA', 'RPS5', 'RPL…
pCD4T06	CC	GO:0005829	cytosol	(115, 147)	1.62008e-37	{'APRT', 'UBA52', 'MYL12A', 'RPS27A', 'VIM', 'SERF2', 'RPL30', 'RPS2', 'RACK1', 'RPL15', 'ENO1', 'PFN1', 'RPS14', 'RPS11', 'ARPC1B', 'CORO1A', 'ACTB', 'ARPC3', 'IL32', 'RPS3A', 'TXN', 'NEDD8', 'ACTR3', 'RPL18', 'COX4I1', 'ARPC5', 'ELOB', 'EEF1A1', 'RPL5', 'RPLP0', 'RPS19', 'EEF1D', 'ACTG1', 'S100A6', 'SRP14', 'VAMP8', 'RPLP2', 'RPL18A', 'RPL12', 'PSME1', 'RPL28', 'RPS15', 'RPL35A', 'CFL1', 'RAC2'…
pCD4T06	CC	GO:0016020	membrane	(77, 147)	1.29811e-33	{'RPS27A', 'RPL30', 'RPS2', 'RPL15', 'ENO1', 'PFN1', 'RPS14', 'RPS11', 'CORO1A', 'ACTB', 'ARPC3', 'IL32', 'HLA-C', 'RPL18', 'ACTR3', 'COX4I1', 'EEF1A1', 'RPL5', 'RPLP0', 'RPS19', 'ACTG1', 'VAMP8', 'RPLP2', 'RPL18A', 'RPL12', 'RPL28', 'RPS15', 'RPL35A', 'S100A10', 'CFL1', 'RPL19', 'RPS12', 'CLIC1', 'RPL32', 'RPS18', 'RPS10', 'RPL35', 'RPL4', 'RPS16', 'MYL6', 'CAPZB', 'ARHGDIB', 'B2M', 'RPL29', 'RP…
pCD4T06	CC	GO:0005737	cytoplasm	(106, 147)	1.36605e-32	{'APRT', 'UBA52', 'MYL12A', 'RPS27A', 'VIM', 'RPL30', 'RPS2', 'RACK1', 'RPL15', 'ENO1', 'PFN1', 'NACA', 'RPS11', 'RPS14', 'CORO1A', 'ACTB', 'RPS3A', 'TXN', 'UBL5', 'NEDD8', 'ACTR3', 'RPL18', 'ARPC5', 'CAPG', 'EEF1A1', 'RPL5', 'RPLP0', 'RPS19', 'EEF1D', 'S100A6', 'SRP14', 'VAMP8', 'RPLP2', 'RPL18A', 'TMSB10', 'RPL12', 'PSME1', 'RPL28', 'RPS15', 'RPL35A', 'S100A10', 'CFL1', 'BTF3', 'CAP1', 'EEF1B2'…
pCD4T06	CC	GO:0042788	polysomal ribosome	(18, 147)	1.09527e-28	{'RPL7A', 'RPL18A', 'RPL30', 'RPL32', 'RPL6', 'RPL19', 'RPL36', 'RPL8', 'RPL11', 'BTF3', 'RPS21', 'RPL24', 'RPL18', 'RPL39', 'RPS23', 'RPL10A', 'RPS28', 'RPL41'}
pCD4T06	CC	GO:0015935	small ribosomal subunit	(12, 147)	5.67265e-19	{'RPS24', 'FAU', 'RPS18', 'RPS6', 'RPS4X', 'RPS21', 'RPS25', 'RACK1', 'RPS27A', 'RPS16', 'RPS9', 'RPS28'}
pCD4T06	CC	GO:0005840	ribosome	(14, 147)	6.2856e-18	{'RPS7', 'RPL27', 'RPL13A', 'RPS3', 'RPS23', 'RPS18', 'RPS4X', 'RPL15', 'RPS25', 'RPS10', 'RPS5', 'RPS19', 'RPS11', 'RPS9'}
pCD4T06	CC	GO:1990904	ribonucleoprotein complex	(19, 147)	4.15556e-16	{'RPL27', 'RPS4X', 'RPL4', 'VIM', 'GAPDH', 'YBX1', 'RPS6', 'RPS9', 'RPS7', 'ACTB', 'RPL13A', 'RPS3A', 'RPL26', 'RPS8', 'RPLP0', 'RPS3', 'RPL22', 'RPL5', 'RPS5'}
pCD4T06	CC	GO:0005730	nucleolus	(29, 147)	6.27843e-10	{'RPL27', 'RPL23A', 'RPL3', 'RPS10', 'RPL35', 'RPS27A', 'RPL4', 'PPP1CA', 'RPL12', 'RPS6', 'RPS14', 'RPS11', 'RPS9', 'RPL7A', 'RPS7', 'RPL13A', 'RPL36', 'RPL13', 'RPS3A', 'RPL26', 'RPL18', 'RPL19', 'RPS3', 'RPL11', 'CAPG', 'RPS25', 'RPL5', 'EEF1A1', 'RPS19'}
pCD4T06	CC	GO:0005885	Arp2/3 protein complex	(5, 147)	3.94435e-07	{'ARPC3', 'ARPC5', 'ARPC1B', 'ARPC2', 'ACTR3'}
pCD4T06	CC	GO:0014069	postsynaptic density	(13, 147)	3.99717e-06	{'RPL30', 'RPL14', 'RPL6', 'RPS3', 'RPL8', 'RPL12', 'RPS18', 'RPL10A', 'RPS25', 'RPLP0', 'RPS19', 'RPS14', 'CAPZB'}
pCD4T06	CC	GO:0005634	nucleus	(68, 147)	2.76881e-05	{'CLIC1', 'S100A6', 'ACTG1', 'UBA52', 'RPL27', 'SRP14', 'LGALS3', 'RPL23A', 'RPS18', 'TPT1', 'RPL3', 'RPL4', 'RPS27A', 'SERF2', 'GAPDH', 'RPL30', 'S100A11', 'RPL6', 'PPP1CA', 'RPS2', 'YBX1', 'RACK1', 'RPS6', 'RPL15', 'ENO1', 'RPS15', 'PFN1', 'NACA', 'ARPC1B', 'RPS9', 'RPSA', 'RPL7A', 'TMSB4X', 'RPS7', 'ACTB', 'RPL13A', 'SLC25A6', 'ARPC3', 'CFL1', 'BTF3', 'RPL13', 'S100A4', 'RPS3A', 'TXN', 'UBL5',…
pCD4T06	CC	GO:0030027	lamellipodium	(10, 147)	0.000145703	{'CORO1A', 'ACTB', 'ARPC3', 'CFL1', 'RAC2', 'ARPC5', 'CAPG', 'CAPZB', 'ARPC2', 'ACTR3'}
pCD4T06	CC	GO:0005853	eukaryotic translation elongation factor 1 complex	(3, 147)	0.000177097	{'EEF1A1', 'EEF1D', 'EEF1B2'}
pCD4T06	CC	GO:0034774	secretory granule lumen	(8, 147)	0.000213827	{'S100A11', 'APRT', 'SRP14', 'COTL1', 'OSTF1', 'ARPC5', 'EEF1A1', 'GMFG'}
pCD4T06	CC	GO:0015629	actin cytoskeleton	(11, 147)	0.000217504	{'ACTB', 'ARPC3', 'LCP1', 'CFL1', 'TPM3', 'ARPC5', 'CAPG', 'ARPC1B', 'CAPZB', 'ARPC2', 'ACTR3'}
pCD4T06	CC	GO:0005884	actin filament	(7, 147)	0.000274372	{'CORO1A', 'ACTG1', 'ACTB', 'COTL1', 'LCP1', 'RAC2', 'TPM3'}
pCD4T06	CC	GO:0005654	nucleoplasm	(51, 147)	0.000606044	{'APRT', 'UBA52', 'RPL27', 'LGALS3', 'RPS18', 'RPS4X', 'TPT1', 'RPS10', 'RPS27A', 'RPS16', 'RPS28', 'FAU', 'PPP1CA', 'RPS2', 'YBX1', 'RACK1', 'RPS6', 'PSME1', 'RPS15', 'PSME2', 'RPS23', 'RPS14', 'RPS11', 'RPS9', 'RPSA', 'IFITM2', 'RPS7', 'ACTB', 'PSMB9', 'RPS3A', 'TXN', 'RPL26', 'NEDD8', 'ARPC2', 'RPS24', 'HINT1', 'PSMA7', 'RPS8', 'COX4I1', 'RPS3', 'RPS12', 'RPL11', 'RPS21', 'ELOB', 'CAPG', 'RPS2…
pCD4T06	CC	GO:0005751	mitochondrial respiratory chain complex IV	(4, 147)	0.0011527	{'COX4I1', 'COX6B1', 'COX6C', 'NDUFA4'}
pCD4T06	CC	GO:0030670	phagocytic vesicle membrane	(6, 147)	0.00154726	{'CORO1A', 'B2M', 'RAC2', 'CYBA', 'VAMP8', 'HLA-C'}
pCD4T06	CC	GO:0036464	cytoplasmic ribonucleoprotein granule	(6, 147)	0.00201742	{'ACTB', 'RPL6', 'RPLP0', 'RPS6', 'RPS4X', 'RPL28'}
pCD4T06	CC	GO:0031982	vesicle	(8, 147)	0.00240719	{'CLIC1', 'UBA52', 'ACTB', 'CFL1', 'VAMP8', 'RPS27A', 'MYL6', 'GAPDH'}
pCD4T06	CC	GO:0042105	alpha-beta T cell receptor complex	(3, 147)	0.00241035	{'CD3D', 'TRAC', 'CD3G'}
pCD4T06	CC	GO:0005903	brush border	(5, 147)	0.00311966	{'CLIC1', 'MYL6', 'MYL12B', 'CAPZB', 'ACTR3'}
pCD4T06	CC	GO:0005791	rough endoplasmic reticulum	(5, 147)	0.00330545	{'RPL6', 'RPS21', 'RPL4', 'RPS23', 'RPL18'}
pCD4T06	CC	GO:0005783	endoplasmic reticulum	(20, 147)	0.00544982	{'UBA52', 'RPL41', 'YBX1', 'RPS6', 'RPS23', 'RPL36', 'EEF1B2', 'RPL13', 'RPS3A', 'RPL24', 'RPL10', 'HLA-C', 'RPL18', 'RPL34', 'RPS24', 'RPS8', 'RPS3', 'RPL5', 'RPLP0', 'EEF1D'}
pCD4T06	CC	GO:0001725	stress fiber	(5, 147)	0.00712223	{'MYL12A', 'LCP1', 'TPM3', 'CYBA', 'MYL12B'}
pCD4T06	CC	GO:0005844	polysome	(4, 147)	0.00729569	{'RPS6', 'RPS4X', 'VIM', 'RPS3'}
pCD4T06	CC	GO:0008537	proteasome activator complex	(2, 147)	0.00930106	{'PSME2', 'PSME1'}
pCD4T06	CC	GO:0097452	GAIT complex	(2, 147)	0.00930106	{'RPL13A', 'GAPDH'}
pCD4T06	CC	GO:0005753	mitochondrial proton-transporting ATP synthase complex	(3, 147)	0.0118006	{'ATP5MC2', 'ATP5F1E', 'ATP5MG'}
pCD4T06	CC	GO:0045202	synapse	(11, 147)	0.0118006	{'RPS7', 'ACTB', 'RPL19', 'RPS3A', 'RPS21', 'RPL24', 'RPL5', 'RPL3', 'RPS23', 'RPL10', 'RPS9'}
pCD4T06	CC	GO:0005743	mitochondrial inner membrane	(11, 147)	0.013635	{'ATP5F1E', 'LGALS3', 'SLC25A6', 'COX4I1', 'ATP5MC2', 'RPS3', 'ATP5MG', 'COX6C', 'LDHB', 'NDUFA4', 'COX6B1'}
pCD4T06	CC	GO:1904813	ficolin-1-rich granule lumen	(6, 147)	0.0153484	{'SRP14', 'COTL1', 'OSTF1', 'ARPC5', 'EEF1A1', 'GMFG'}
pCD4T06	CC	GO:0098556	cytoplasmic side of rough endoplasmic reticulum membrane	(2, 147)	0.0153484	{'RPS28', 'RPL27'}
pCD4T06	CC	GO:0098871	postsynaptic actin cytoskeleton	(2, 147)	0.0153484	{'ACTG1', 'ACTB'}
pCD4T06	CC	GO:0005854	nascent polypeptide-associated complex	(2, 147)	0.0153484	{'NACA', 'BTF3'}
pCD4T06	CC	GO:0005856	cytoskeleton	(11, 147)	0.015416	{'TMSB4X', 'ACTG1', 'ARHGDIB', 'ACTB', 'TMSB10', 'HINT1', 'RAC2', 'TPM3', 'PFN1', 'VIM', 'CAPZB'}
pCD4T06	CC	GO:0097433	dense body	(2, 147)	0.024268	{'ACTG1', 'ACTB'}
pCD4T06	CC	GO:0000502	proteasome complex	(4, 147)	0.0258462	{'PSME2', 'PSME1', 'PSMB9', 'PSMA7'}
pCD4T06	CC	GO:0016460	myosin II complex	(3, 147)	0.0281813	{'MYL6', 'MYL12B', 'MYL12A'}
pCD4T06	CC	GO:0030864	cortical actin cytoskeleton	(4, 147)	0.0377138	{'CORO1A', 'COTL1', 'EEF1A1', 'CAP1'}
pCD4T06	CC	GO:0008290	F-actin capping protein complex	(2, 147)	0.0451958	{'CAPZB', 'CAPG'}
pCD4T06	CC	GO:0015934	large ribosomal subunit	(2, 147)	0.0451958	{'RPL13A', 'RPL12'}
pCD4T06	CC	GO:0001891	phagocytic cup	(3, 147)	0.0465506	{'CORO1A', 'LCP1', 'RACK1'}
pCD4T06	MF	GO:0003735	structural constituent of ribosome	(64, 147)	1.57194e-94	{'RPL32', 'RPS5', 'UBA52', 'RPL27', 'RPL23A', 'RPS18', 'RPS4X', 'RPL3', 'RPL37', 'RPS10', 'RPL35', 'RPS27A', 'RPS16', 'RPL4', 'RPS28', 'RPLP2', 'RPL41', 'RPL18A', 'RPL30', 'FAU', 'RPLP1', 'RPL29', 'RPL6', 'RPS2', 'RPL12', 'RPS6', 'RPL15', 'RPS15', 'RPS23', 'RPL35A', 'RPS11', 'RPS9', 'RPS14', 'RPSA', 'RPL7A', 'RPL14', 'RPS7', 'RPL13A', 'RPL36', 'RPL13', 'RPS3A', 'RPL24', 'RPS19', 'RPL39', 'RPL10',…
pCD4T06	MF	GO:0003723	RNA binding	(76, 147)	1.63026e-45	{'RPL32', 'RPS5', 'SRP14', 'RPL27', 'LGALS3', 'RPL23A', 'RPS18', 'RPS4X', 'TPT1', 'RPL3', 'RPL37', 'RPS10', 'RPL35', 'RPS27A', 'RPS16', 'RPL4', 'RPS28', 'RPL41', 'RPL18A', 'RPL30', 'FAU', 'RPL6', 'RPL29', 'RPS2', 'YBX1', 'RPL12', 'RACK1', 'RPS6', 'RPL15', 'ENO1', 'RPS15', 'PFN1', 'RPS23', 'RPL35A', 'RPS11', 'RPS9', 'RPS14', 'RPSA', 'CORO1A', 'TMSB4X', 'RPL14', 'RPS7', 'RPL7A', 'RPL13A', 'RPL36', …
pCD4T06	MF	GO:0005515	protein binding	(127, 147)	5.37833e-09	{'APRT', 'UBA52', 'MYL12A', 'RPS27A', 'VIM', 'RPL30', 'RPS2', 'RACK1', 'RPL15', 'ENO1', 'PFN1', 'RPS14', 'RPS11', 'ARPC1B', 'CORO1A', 'ACTB', 'ARPC3', 'IL32', 'OSTF1', 'RPS3A', 'TXN', 'UBL5', 'HLA-C', 'NEDD8', 'ACTR3', 'RPL18', 'COX4I1', 'COX6C', 'ARPC5', 'ELOB', 'CAPG', 'EEF1A1', 'RPL5', 'RPLP0', 'RPS19', 'EEF1D', 'ACTG1', 'S100A6', 'SRP14', 'VAMP8', 'RPLP2', 'RPL18A', 'ATP5F1E', 'TMSB10', 'RPL1…
pCD4T06	MF	GO:0019843	rRNA binding	(8, 147)	3.48139e-07	{'RPL8', 'RPL23A', 'RPS18', 'RPS4X', 'RPL37', 'RPS5', 'RPS11', 'RPS9'}
pCD4T06	MF	GO:0045296	cadherin binding	(16, 147)	9.7386e-07	{'CLIC1', 'RPL7A', 'RPL14', 'RPL6', 'RPL29', 'RPS2', 'RPL23A', 'RACK1', 'RPL24', 'RPL15', 'CAPG', 'ENO1', 'PFN1', 'CAPZB', 'EEF1D', 'RPL34'}
pCD4T06	MF	GO:1990948	ubiquitin ligase inhibitor activity	(5, 147)	1.00082e-06	{'RPS7', 'RPL11', 'RPL5', 'RPL37', 'RPS15'}
pCD4T06	MF	GO:0048027	mRNA 5'-UTR binding	(6, 147)	1.38894e-05	{'RPS7', 'RPS3A', 'RPL5', 'RPS14', 'RPL26', 'RPL41'}
pCD4T06	MF	GO:0051015	actin filament binding	(12, 147)	4.18778e-05	{'CORO1A', 'ARPC3', 'COTL1', 'LCP1', 'CFL1', 'TPM3', 'ARPC5', 'CAPG', 'ARPC1B', 'CAPZB', 'ARPC2', 'ACTR3'}
pCD4T06	MF	GO:0005200	structural constituent of cytoskeleton	(8, 147)	0.00057774	{'ACTG1', 'ACTB', 'ARPC3', 'ARPC5', 'ARPC1B', 'VIM', 'ARPC2', 'ACTR3'}
pCD4T06	MF	GO:0031386	protein tag	(4, 147)	0.000690884	{'UBL5', 'UBA52', 'NEDD8', 'RPS27A'}
pCD4T06	MF	GO:0045182	translation regulator activity	(4, 147)	0.00225476	{'RPS14', 'RPL10', 'RPS9', 'RPL22'}
pCD4T06	MF	GO:0032036	myosin heavy chain binding	(3, 147)	0.0125674	{'CORO1A', 'MYL12B', 'MYL12A'}
pCD4T06	MF	GO:0003785	actin monomer binding	(4, 147)	0.0125674	{'PFN1', 'TMSB4X', 'CORO1A', 'TMSB10'}
pCD4T06	MF	GO:0008097	5S rRNA binding	(3, 147)	0.0160572	{'RPL5', 'RPL3', 'RPL11'}
pCD4T07	BP	GO:0006955	immune response	(20, 142)	1.24543e-07	{'IL1R2', 'CD7', 'TNFRSF4', 'HLA-A', 'TNFRSF1B', 'CXCR6', 'CCR8', 'CD79B', 'FAS', 'IL2RA', 'IL32', 'ICOS', 'GEM', 'CTSC', 'RGS1', 'GBP2', 'CST7', 'IL1R1', 'CTLA4', 'LAX1'}
pCD4T07	BP	GO:0006915	apoptotic process	(16, 142)	0.00941241	{'IL2RA', 'HTATIP2', 'PIM2', 'PHLDA1', 'TNFRSF9', 'PMAIP1', 'UBE2B', 'MAGEH1', 'TRAF3', 'BIRC3', 'TNFRSF18', 'CADM1', 'GADD45A', 'SOD1', 'FAS', 'CTSC'}
pCD4T07	BP	GO:0033209	tumor necrosis factor-mediated signaling pathway	(6, 142)	0.00941241	{'TNFRSF4', 'TNFRSF1B', 'TRAF3', 'TNFRSF18', 'BIRC3', 'FAS'}
pCD4T07	BP	GO:0038110	interleukin-2-mediated signaling pathway	(3, 142)	0.0121596	{'IL2RA', 'IL2RB', 'JAK1'}
pCD4T07	BP	GO:0030890	positive regulation of B cell proliferation	(5, 142)	0.0442015	{'CD74', 'TNFRSF4', 'FCRL3', 'VAV3', 'PELI1'}
pCD4T07	CC	GO:0009897	external side of plasma membrane	(15, 142)	0.000438061	{'IL2RA', 'CD74', 'IL21R', 'CCR8', 'B2M', 'TNFRSF4', 'TNFRSF9', 'IL1R1', 'IL2RB', 'CD27', 'CTLA4', 'TNFRSF18', 'CD79B', 'FAS', 'CXCR6'}
pCD4T07	CC	GO:0097179	protease inhibitor complex	(2, 142)	0.0329459	{'CARD16', 'CASP1'}
pCD4T07	CC	GO:0005893	interleukin-2 receptor complex	(2, 142)	0.0329459	{'IL2RA', 'IL2RB'}
pCD4T07	CC	GO:0005886	plasma membrane	(52, 142)	0.0440846	{'IL1R2', 'CD7', 'CPE', 'TNFRSF4', 'HLA-A', 'TNFRSF1B', 'CD27', 'LAIR2', 'TNFRSF8', 'RHOH', 'CADM1', 'ANKS1B', 'RTKN2', 'CXCR6', 'PHACTR2', 'CALM3', 'GAPDH', 'CASP1', 'CCR8', 'B2M', 'GNG8', 'IL2RB', 'F5', 'CD79B', 'SOD1', 'FAS', 'CLEC7A', 'IL2RA', 'ATP1B1', 'CD177', 'LAPTM4B', 'TNFRSF13B', 'TIGIT', 'UBC', 'ICOS', 'VAV3', 'PARK7', 'GEM', 'RGS1', 'CD74', 'IL21R', 'TNFRSF9', 'IL1R1', 'CTLA4', 'STX11…
pCD4T07	MF	GO:0019900	kinase binding	(9, 142)	0.000172257	{'LAPTM4B', 'FCRL3', 'CARD16', 'BTG1', 'GADD45A', 'PARK7', 'CEBPA', 'FAS', 'CASP1'}
pCD4T07	MF	GO:0005515	protein binding	(114, 142)	0.00086077	{'METTL7A', 'TNFRSF4', 'DNPH1', 'CALM3', 'GLRX', 'RPS27L', 'IL2RB', 'BACH1', 'GCNT1', 'CD177', 'IL32', 'TIGIT', 'UBC', 'BIRC3', 'GADD45A', 'CTSC', 'GEM', 'CST7', 'CTLA4', 'IL10RA', 'TBC1D8', 'CUL9', 'SKAP1', 'NINJ2', 'BATF', 'HTATIP2', 'TNFRSF1B', 'CARD16', 'RHOH', 'PHACTR2', 'BEX3', 'GBP5', 'ATP5F1E', 'PMAIP1', 'TRAF3', 'ARID5B', 'PBXIP1', 'CEBPA', 'CLNK', 'ZBTB38', 'TNFRSF13B', 'TBC1D4', 'FAM18…
pCD4T07	MF	GO:0005031	tumor necrosis factor receptor activity	(4, 142)	0.00086077	{'TNFRSF4', 'FAS', 'TNFRSF18', 'TNFRSF1B'}
pCD4T07	MF	GO:0023026	MHC class II protein complex binding	(4, 142)	0.0356685	{'HLA-DMA', 'CD74', 'B2M', 'ATP1B1'}
pCD4T09	BP	GO:0045944	positive regulation of transcription by RNA polymerase II	(35, 129)	9.90717e-11	{'JUN', 'SERTAD1', 'REL', 'FOSL1', 'NLRP3', 'JUNB', 'ZC3H12A', 'NR4A3', 'EGR2', 'NR4A1', 'IER2', 'IL4I1', 'SQSTM1', 'KLF10', 'IL23A', 'FOS', 'EGR3', 'NFKBIA', 'FOSB', 'KLF6', 'MAFF', 'IRF1', 'IER5', 'NR4A2', 'TNF', 'OSM', 'ATF3', 'NFKB1', 'CSRNP1', 'EGR1', 'MYC', 'DDX3X', 'EGR4', 'CITED2', 'KDM6B'}
pCD4T09	BP	GO:0006915	apoptotic process	(25, 129)	9.90717e-11	{'JUN', 'NLRP3', 'ZC3H12A', 'NR4A1', 'PHLDA1', 'PMAIP1', 'SQSTM1', 'PPP1R15A', 'TRAF1', 'IER3', 'MTFP1', 'GADD45B', 'NFKBIA', 'PLK3', 'SGK1', 'IL2RA', 'IRF1', 'IFNG', 'NFKB1', 'TNFAIP3', 'CSRNP1', 'PIM3', 'APLP1', 'ZFP36L1', 'SERPINB9'}
pCD4T09	BP	GO:0035914	skeletal muscle cell differentiation	(8, 129)	2.0117e-06	{'BTG2', 'MAFF', 'EGR2', 'NR4A1', 'EGR1', 'ATF3', 'FOS', 'CITED2'}
pCD4T09	BP	GO:0006954	inflammatory response	(16, 129)	1.36825e-05	{'IL2RA', 'IL18RAP', 'NFKBIB', 'CCL20', 'NFKBIZ', 'TNF', 'IL17C', 'REL', 'NFKB1', 'IL23A', 'TNFAIP3', 'NLRP3', 'FOS', 'ZC3H12A', 'KDM6B', 'NFKBID'}
pCD4T09	BP	GO:0050729	positive regulation of inflammatory response	(8, 129)	0.000631486	{'NFKBIZ', 'TNF', 'OSM', 'IFNG', 'IL23A', 'NLRP3', 'NEAT1', 'NFKBIA'}
pCD4T09	BP	GO:0045672	positive regulation of osteoclast differentiation	(5, 129)	0.000631486	{'TNF', 'IFNG', 'IL23A', 'KLF10', 'FOS'}
pCD4T09	BP	GO:1902895	positive regulation of miRNA transcription	(6, 129)	0.000834677	{'JUN', 'EGR1', 'TNF', 'MYC', 'FOSL1', 'FOS'}
pCD4T09	BP	GO:0071376	cellular response to corticotropin-releasing hormone stimulus	(3, 129)	0.00183023	{'NR4A3', 'NR4A2', 'NR4A1'}
pCD4T09	BP	GO:0043065	positive regulation of apoptotic process	(11, 129)	0.00380543	{'JUN', 'NR4A1', 'IFIT2', 'PHLDA1', 'PMAIP1', 'TNF', 'SQSTM1', 'DDX3X', 'FOSL1', 'MCL1', 'GADD45B'}
pCD4T09	BP	GO:0031668	cellular response to extracellular stimulus	(4, 129)	0.00687782	{'NR4A2', 'FOSL1', 'CDKN1A', 'FOS'}
pCD4T09	BP	GO:0009615	response to virus	(7, 129)	0.00688079	{'IFIT2', 'ISG15', 'TNF', 'OASL', 'DDX3X', 'IFNG', 'FOSL1'}
pCD4T09	BP	GO:0000122	negative regulation of transcription by RNA polymerase II	(19, 129)	0.00688079	{'JUN', 'CHD4', 'ZFP36', 'NR4A3', 'SQSTM1', 'KLF10', 'BTG2', 'PLK3', 'FOSB', 'MAFF', 'NR4A2', 'TNF', 'ATF3', 'IFNG', 'NFKB1', 'EGR1', 'DNAJB1', 'MYC', 'CITED2'}
pCD4T09	BP	GO:0051607	defense response to virus	(9, 129)	0.00688079	{'GBP1', 'IRF1', 'IFIT2', 'ISG15', 'PMAIP1', 'OASL', 'IFNG', 'IL23A', 'ZC3H12A'}
pCD4T09	BP	GO:0035994	response to muscle stretch	(4, 129)	0.00748665	{'JUN', 'NFKB1', 'NFKBIA', 'FOS'}
pCD4T09	BP	GO:0043066	negative regulation of apoptotic process	(13, 129)	0.00748665	{'EGR3', 'PPIF', 'BCL2A1', 'PIM3', 'SOCS3', 'MYC', 'CITED2', 'DDX3X', 'NFKB1', 'MCL1', 'IER3', 'PLK3', 'SERPINB9'}
pCD4T09	BP	GO:0043280	positive regulation of cysteine-type endopeptidase activity involved in apoptotic process	(5, 129)	0.0103516	{'PMAIP1', 'TNF', 'DDX3X', 'MYC', 'NLRP3'}
pCD4T09	BP	GO:0071356	cellular response to tumor necrosis factor	(7, 129)	0.0103516	{'GBP1', 'CCL20', 'NFKB1', 'ZFP36', 'ZFP36L1', 'ZC3H12A', 'NFKBIA'}
pCD4T09	BP	GO:0140467	integrated stress response signaling	(4, 129)	0.0128598	{'JUN', 'JUNB', 'FOSL1', 'FOS'}
pCD4T09	BP	GO:0010629	negative regulation of gene expression	(9, 129)	0.0161147	{'CDKN1A', 'CHD4', 'TNF', 'IFNG', 'REL', 'NFKB1', 'ZC3H12A', 'CITED2', 'MYADM'}
pCD4T09	BP	GO:0044344	cellular response to fibroblast growth factor stimulus	(4, 129)	0.0161147	{'NR4A1', 'EGR3', 'ZFP36', 'ZFP36L1'}
pCD4T09	BP	GO:0050728	negative regulation of inflammatory response	(6, 129)	0.0213542	{'IL2RA', 'NFKB1', 'TNFAIP3', 'ZFP36', 'NLRP3', 'SOCS3'}
pCD4T09	BP	GO:1904582	positive regulation of intracellular mRNA localization	(2, 129)	0.0213542	{'ZFP36', 'ZFP36L1'}
pCD4T09	BP	GO:0051173	positive regulation of nitrogen compound metabolic process	(2, 129)	0.0213542	{'IFNG', 'TNF'}
pCD4T09	BP	GO:0060557	positive regulation of vitamin D biosynthetic process	(2, 129)	0.0213542	{'IFNG', 'TNF'}
pCD4T09	BP	GO:1902172	regulation of keratinocyte apoptotic process	(2, 129)	0.0213542	{'ZFP36', 'ZFP36L1'}
pCD4T09	BP	GO:0031086	nuclear-transcribed mRNA catabolic process, deadenylation-independent decay	(2, 129)	0.0213542	{'ZFP36', 'ZFP36L1'}
pCD4T09	BP	GO:0006974	cellular response to DNA damage stimulus	(9, 129)	0.0227497	{'SGK1', 'MRNIP', 'PMAIP1', 'PPP1R15A', 'MYC', 'BTG2', 'ZC3H12A', 'PLK3', 'CDKN1A'}
pCD4T09	BP	GO:0098586	cellular response to virus	(5, 129)	0.0268093	{'NFKB1', 'IFNG', 'DDX3X', 'NLRP3', 'ZC3H12A'}
pCD4T09	BP	GO:0043122	regulation of I-kappaB kinase/NF-kappaB signaling	(4, 129)	0.0293303	{'TNF', 'NFKBIB', 'TRAF1', 'SQSTM1'}
pCD4T09	BP	GO:0001706	endoderm formation	(3, 129)	0.0333803	{'DUSP2', 'DUSP5', 'DUSP1'}
pCD4T09	BP	GO:0051412	response to corticosterone	(3, 129)	0.0409115	{'FOSB', 'FOSL1', 'FOS'}
pCD4T09	BP	GO:0006357	regulation of transcription by RNA polymerase II	(24, 129)	0.046276	{'JUN', 'REL', 'FOSL1', 'JUNB', 'NR4A3', 'EGR2', 'NR4A1', 'KLF10', 'CCNL1', 'FOS', 'EGR3', 'FOSB', 'KLF6', 'MAFF', 'IRF1', 'RBBP8', 'NR4A2', 'TNF', 'ATF3', 'NFKB1', 'CSRNP1', 'EGR1', 'MYC', 'EGR4'}
pCD4T09	BP	GO:0051726	regulation of cell cycle	(8, 129)	0.0473791	{'JUN', 'IRF1', 'HSPA8', 'PPP1R15A', 'CCNL1', 'JUNB', 'GADD45B', 'CDKN1A'}
pCD4T09	BP	GO:0060559	positive regulation of calcidiol 1-monooxygenase activity	(2, 129)	0.0473791	{'IFNG', 'TNF'}
pCD4T09	BP	GO:2000321	positive regulation of T-helper 17 cell differentiation	(2, 129)	0.0473791	{'NFKBIZ', 'NFKBID'}
pCD4T09	CC	GO:0000785	chromatin	(23, 129)	0.000227631	{'JUN', 'CHD4', 'REL', 'FOSL1', 'JUNB', 'NR4A3', 'EGR2', 'NR4A1', 'KLF10', 'FOS', 'EGR3', 'FOSB', 'KLF6', 'MAFF', 'IRF1', 'NR4A2', 'ATF3', 'NFKB1', 'CSRNP1', 'EGR1', 'MYC', 'EGR4', 'CITED2'}
pCD4T09	CC	GO:0005654	nucleoplasm	(49, 129)	0.000591202	{'JUN', 'CHD4', 'SPTY2D1', 'DUSP5', 'REL', 'FOSL1', 'JUNB', 'ZC3H12A', 'PFKFB3', 'NR4A3', 'EGR2', 'MRNIP', 'NR4A1', 'ISG15', 'KDM6B', 'PHLDA1', 'IER2', 'SQSTM1', 'INTS6', 'FOS', 'EGR3', 'PLK3', 'NFKBIA', 'KLF6', 'SGK1', 'FOSB', 'MAFF', 'IRF1', 'IER5', 'RBBP8', 'NR4A2', 'ATF3', 'NFKB1', 'SRSF7', 'MCL1', 'CDKN1A', 'DDX3Y', 'EGR1', 'DUSP2', 'DNAJB1', 'OASL', 'MYC', 'DDX3X', 'APLP1', 'EGR4', 'CITED2'…
pCD4T09	CC	GO:0005634	nucleus	(60, 129)	0.000591202	{'JUN', 'NFKBIB', 'SERTAD1', 'CHD4', 'DUSP5', 'REL', 'FOSL1', 'ZFP36', 'NLRP3', 'JUNB', 'ZC3H12A', 'NR4A3', 'EGR2', 'MRNIP', 'DUSP1', 'ISG15', 'NR4A1', 'KDM6B', 'PHLDA1', 'NFKBIZ', 'PMAIP1', 'IER2', 'INTS6', 'KLF10', 'CCNL1', 'BTG2', 'FOS', 'IER3', 'GADD45B', 'NFKBIA', 'PLK3', 'KLF6', 'SGK1', 'FOSB', 'MAFF', 'IRF1', 'IER5', 'RBBP8', 'NR4A2', 'NFKBID', 'ATF3', 'NFKB1', 'TNFAIP3', 'SRSF7', 'MCL1', …
pCD4T09	CC	GO:0035976	transcription factor AP-1 complex	(3, 129)	0.00133687	{'JUN', 'JUNB', 'FOS'}
pCD4T09	CC	GO:0090575	RNA polymerase II transcription regulator complex	(7, 129)	0.00577174	{'JUN', 'MAFF', 'CHD4', 'ATF3', 'FOSL1', 'FOS', 'JUNB'}
pCD4T09	CC	GO:0005737	cytoplasm	(52, 129)	0.0116444	{'IFIT2', 'CHD4', 'TEX14', 'DUSP5', 'ZFP36', 'NLRP3', 'ZC3H12A', 'EGR2', 'DNAJA4', 'DUSP1', 'ISG15', 'RGS16', 'IER2', 'SQSTM1', 'PPP1R15A', 'ZFAND5', 'C12orf57', 'TRAF1', 'BTG2', 'EIF4A1', 'GADD45B', 'PLK3', 'NFKBIA', 'SGK1', 'IRF1', 'IER5', 'HMGCS1', 'NR4A2', 'TIFA', 'TNFSF13B', 'NFKB1', 'TNFAIP3', 'ASTL', 'SRSF7', 'MCL1', 'NSUN6', 'ARL5B', 'GBP1', 'PPIF', 'EGR1', 'HOMER1', 'DUSP2', 'BCL2A1', 'P…
pCD4T09	CC	GO:0033256	I-kappaB/NF-kappaB complex	(2, 129)	0.0116444	{'NFKB1', 'NFKBIA'}
pCD4T09	MF	GO:0001228	DNA-binding transcription activator activity, RNA polymerase II-specific	(21, 129)	1.05422e-08	{'JUN', 'REL', 'FOSL1', 'JUNB', 'NR4A3', 'EGR2', 'NR4A1', 'KLF10', 'FOS', 'EGR3', 'FOSB', 'KLF6', 'MAFF', 'IRF1', 'NR4A2', 'ATF3', 'NFKB1', 'CSRNP1', 'EGR1', 'MYC', 'EGR4'}
pCD4T09	MF	GO:0005515	protein binding	(110, 129)	1.34157e-06	{'NFKBIB', 'SERTAD1', 'CHD4', 'TEX14', 'DUSP5', 'NR4A3', 'EGR2', 'MRNIP', 'RRAD', 'MYOZ3', 'KLF10', 'CCNL1', 'TRAF1', 'EIF4A1', 'SH2D3A', 'NFKBIA', 'KLF6', 'SGK1', 'IER5', 'IL32', 'OSM', 'ARL5B', 'SDC4', 'EGR1', 'DUSP2', 'PIM3', 'CD69', 'DDX3X', 'RBM22', 'HSPA8', 'JUN', 'REL', 'FOSL1', 'JUNB', 'NR4A1', 'IL18RAP', 'ISG15', 'CD83', 'PMAIP1', 'PPP1R15A', 'ZFAND5', 'INTS6', 'IL23A', 'TMEM88', 'PLK3',…
pCD4T09	MF	GO:0003677	DNA binding	(20, 129)	0.00062395	{'JUN', 'CHD4', 'SPTY2D1', 'ZFP36', 'JUNB', 'ZC3H12A', 'NR4A3', 'NR4A1', 'IER2', 'ZFAND5', 'FOSB', 'IRF1', 'NR4A2', 'TNFAIP3', 'DDX3Y', 'EGR1', 'OASL', 'MYC', 'DDX3X', 'ZFP36L1'}
pCD4T09	MF	GO:1990837	sequence-specific double-stranded DNA binding	(15, 129)	0.00300851	{'JUN', 'JUNB', 'EGR2', 'MAFF', 'NR4A1', 'EGR1', 'NR4A2', 'ATF3', 'FOSB', 'FOSL1', 'KLF10', 'FOS', 'EGR4', 'EGR3', 'KLF6'}
pCD4T09	MF	GO:0003700	DNA-binding transcription factor activity	(13, 129)	0.00513285	{'JUN', 'EGR2', 'EGR1', 'ATF3', 'MYC', 'REL', 'NFKB1', 'FOSL1', 'KLF10', 'FOS', 'EGR4', 'EGR3', 'CSRNP1'}
pCD4T09	MF	GO:0005125	cytokine activity	(8, 129)	0.00985698	{'IL32', 'TNF', 'OSM', 'IL17C', 'TNFSF13B', 'IFNG', 'IL23A', 'TNFSF9'}
pCD4T09	MF	GO:0000978	RNA polymerase II cis-regulatory region sequence-specific DNA binding	(21, 129)	0.0120595	{'JUN', 'REL', 'FOSL1', 'JUNB', 'NR4A3', 'EGR2', 'NR4A1', 'KLF10', 'FOS', 'EGR3', 'FOSB', 'KLF6', 'MAFF', 'IRF1', 'NR4A2', 'ATF3', 'NFKB1', 'EGR1', 'MYC', 'EGR4', 'KDM6B'}
pCD4T09	MF	GO:0008330	protein tyrosine/threonine phosphatase activity	(3, 129)	0.0133863	{'DUSP2', 'DUSP5', 'DUSP1'}
pCD4T09	MF	GO:0000981	DNA-binding transcription factor activity, RNA polymerase II-specific	(21, 129)	0.0178119	{'JUN', 'REL', 'FOSL1', 'JUNB', 'NR4A3', 'EGR2', 'NR4A1', 'KLF10', 'FOS', 'EGR3', 'FOSB', 'KLF6', 'MAFF', 'IRF1', 'NR4A2', 'ATF3', 'NFKB1', 'CSRNP1', 'EGR1', 'MYC', 'EGR4'}
pCD4T09	MF	GO:0017017	MAP kinase tyrosine/serine/threonine phosphatase activity	(3, 129)	0.0208291	{'DUSP2', 'DUSP5', 'DUSP1'}
pCD4T09	MF	GO:0005164	tumor necrosis factor receptor binding	(4, 129)	0.0214484	{'TNFSF13B', 'TNF', 'TRAF1', 'TNFSF9'}
pCD4T09	MF	GO:0035259	nuclear glucocorticoid receptor binding	(3, 129)	0.0292185	{'NR4A3', 'NR4A2', 'NR4A1'}
pCD4T09	MF	GO:0000976	transcription cis-regulatory region binding	(8, 129)	0.0292185	{'JUN', 'EGR2', 'IRF1', 'EGR1', 'TNF', 'ATF3', 'NFKB1', 'FOS'}
pCD4T10	BP	GO:0006457	protein folding	(22, 142)	1.96554e-19	{'DNAJB6', 'PPID', 'HSP90AA1', 'HSPA4', 'FKBP4', 'HSP90AB1', 'TCP1', 'CCT5', 'AHSA1', 'DNAJA1', 'HSPD1', 'CCT2', 'HSPE1', 'HSPH1', 'PTGES3', 'BAG3', 'NUDC', 'STIP1', 'CCT3', 'CCT4', 'CCT6A', 'HSPA8'}
pCD4T10	BP	GO:0006986	response to unfolded protein	(16, 142)	1.22583e-18	{'HSPB1', 'HSPE1', 'HSP90AB1', 'HSPA1A', 'HSPH1', 'HSP90AA1', 'HSPA6', 'HSPA8', 'DNAJB1', 'DNAJA1', 'HSPA4', 'SERPINH1', 'HSPA1L', 'HSPD1', 'DDIT3', 'DNAJB4'}
pCD4T10	BP	GO:0042026	protein refolding	(12, 142)	1.75386e-16	{'HSPA1B', 'HSPB1', 'DNAJA4', 'HSPA1A', 'HSPA5', 'HSP90AA1', 'HSPA6', 'HSPA9', 'DNAJA1', 'HSPA1L', 'HSPD1', 'HSPA8'}
pCD4T10	BP	GO:0051085	chaperone cofactor-dependent protein refolding	(12, 142)	6.56915e-15	{'HSPA1B', 'HSPE1', 'HSPA1A', 'HSPH1', 'HSPA5', 'PTGES3', 'HSPA6', 'HSPA8', 'DNAJB1', 'HSPA9', 'HSPA1L', 'DNAJB4'}
pCD4T10	BP	GO:0061077	chaperone-mediated protein folding	(11, 142)	4.45581e-12	{'DNAJB6', 'PPID', 'HSPB1', 'CCT3', 'FKBP4', 'CCT6A', 'CCT4', 'CHORDC1', 'TCP1', 'CCT2', 'CCT5'}
pCD4T10	BP	GO:0034620	cellular response to unfolded protein	(8, 142)	1.48778e-08	{'HSPA1B', 'HSPA1A', 'HSPA5', 'HSPA6', 'HSPA9', 'BAG3', 'HSPA1L', 'HSPA8'}
pCD4T10	BP	GO:0050821	protein stabilization	(15, 142)	3.64943e-08	{'HSPA1B', 'HSP90AB1', 'HSPA1A', 'CCT3', 'HSP90AA1', 'PTGES3', 'CCT6A', 'BAG3', 'CCT4', 'UBE2B', 'HSPD1', 'TCP1', 'CCT2', 'SMAD7', 'CCT5'}
pCD4T10	BP	GO:1904851	positive regulation of establishment of protein localization to telomere	(6, 142)	4.70182e-08	{'CCT3', 'CCT4', 'CCT2', 'CCT6A', 'TCP1', 'CCT5'}
pCD4T10	BP	GO:1904871	positive regulation of protein localization to Cajal body	(6, 142)	9.13877e-08	{'CCT3', 'CCT4', 'CCT2', 'CCT6A', 'TCP1', 'CCT5'}
pCD4T10	BP	GO:0051131	chaperone-mediated protein complex assembly	(7, 142)	1.38903e-07	{'HSP90AB1', 'HSPA1A', 'PTGES3', 'HSP90AA1', 'HSPA4', 'HSPD1', 'CCT2'}
pCD4T10	BP	GO:1904874	positive regulation of telomerase RNA localization to Cajal body	(6, 142)	7.90508e-07	{'CCT3', 'CCT4', 'CCT2', 'CCT6A', 'TCP1', 'CCT5'}
pCD4T10	BP	GO:0090084	negative regulation of inclusion body assembly	(5, 142)	5.23325e-06	{'DNAJB6', 'HSPA1B', 'DNAJA4', 'HSPA1A', 'DNAJB1'}
pCD4T10	BP	GO:1901998	toxin transport	(7, 142)	1.52346e-05	{'CCT3', 'HSPA5', 'DNAJA1', 'CCT4', 'TCP1', 'CCT2', 'CCT5'}
pCD4T10	BP	GO:0007339	binding of sperm to zona pellucida	(6, 142)	0.000123172	{'CCT3', 'CCT4', 'HSPA1L', 'TCP1', 'CCT2', 'CCT5'}
pCD4T10	BP	GO:0051973	positive regulation of telomerase activity	(6, 142)	0.000130075	{'PTGES3', 'HSP90AA1', 'CCT4', 'HSP90AB1', 'TCP1', 'CCT2'}
pCD4T10	BP	GO:0032212	positive regulation of telomere maintenance via telomerase	(6, 142)	0.000130075	{'CCT3', 'CCT4', 'CCT2', 'CCT6A', 'TCP1', 'CCT5'}
pCD4T10	BP	GO:0034605	cellular response to heat	(6, 142)	0.000525375	{'HSPA1B', 'HSPA1A', 'HSP90AA1', 'HSPA6', 'BAG3', 'HSP90AB1'}
pCD4T10	BP	GO:1905323	telomerase holoenzyme complex assembly	(3, 142)	0.000987623	{'HSP90AB1', 'PTGES3', 'HSP90AA1'}
pCD4T10	BP	GO:0097201	negative regulation of transcription from RNA polymerase II promoter in response to stress	(3, 142)	0.000987623	{'HSPA1A', 'BAG3', 'DNAJB1'}
pCD4T10	BP	GO:0009408	response to heat	(6, 142)	0.000987623	{'HSPB1', 'DNAJA4', 'HSP90AA1', 'DNAJA1', 'SOD1', 'DNAJB4'}
pCD4T10	BP	GO:0090666	scaRNA localization to Cajal body	(3, 142)	0.00231611	{'TCP1', 'CCT2', 'CCT4'}
pCD4T10	BP	GO:0031396	regulation of protein ubiquitination	(4, 142)	0.00357894	{'HSPA1A', 'HSPA1B', 'HSP90AB1', 'HSP90AA1'}
pCD4T10	BP	GO:0000398	mRNA splicing, via spliceosome	(9, 142)	0.00427014	{'BUD31', 'SRSF2', 'HSPA8', 'DDX5', 'TRA2B', 'SRSF3', 'SRSF7', 'BCAS2', 'HNRNPA2B1'}
pCD4T10	BP	GO:0009615	response to virus	(7, 142)	0.00594883	{'BST2', 'IVNS1ABP', 'HSPB1', 'ZC3HAV1', 'BANF1', 'OASL', 'CCT5'}
pCD4T10	BP	GO:0061684	chaperone-mediated autophagy	(3, 142)	0.00673555	{'BAG3', 'HSP90AA1', 'HSPA8'}
pCD4T10	BP	GO:0030968	endoplasmic reticulum unfolded protein response	(5, 142)	0.00950615	{'HSPA5', 'ATF3', 'RHBDD2', 'DDIT3', 'XBP1'}
pCD4T10	BP	GO:0043066	negative regulation of apoptotic process	(13, 142)	0.0117292	{'HSPA1B', 'HSPB1', 'ARF4', 'HSPA1A', 'HSPA5', 'HSPA9', 'ANXA1', 'DNAJA1', 'BAG3', 'UBE2B', 'PTMA', 'HSPD1', 'XBP1'}
pCD4T10	BP	GO:0031397	negative regulation of protein ubiquitination	(5, 142)	0.0148598	{'IVNS1ABP', 'HSPA1B', 'HSPA1A', 'DNAJA1', 'SMAD7'}
pCD4T10	BP	GO:1990830	cellular response to leukemia inhibitory factor	(6, 142)	0.023647	{'MAT2A', 'EIF4A2', 'SRSF3', 'CACYBP', 'SRSF7', 'SMAD7'}
pCD4T10	BP	GO:1990440	positive regulation of transcription from RNA polymerase II promoter in response to endoplasmic reticulum stress	(3, 142)	0.0258911	{'HSPA5', 'DDIT3', 'ATF3'}
pCD4T10	BP	GO:0006446	regulation of translational initiation	(4, 142)	0.0309799	{'EIF4A2', 'EIF1', 'EIF5', 'HSPB1'}
pCD4T10	CC	GO:0005654	nucleoplasm	(71, 142)	1.80693e-13	{'JUN', 'DNAJB6', 'HSPA1B', 'PPID', 'PTOV1', 'HSPA8', 'ANKRD37', 'HSP90AA1', 'JUND', 'SRSF3', 'FKBP4', 'TAF7', 'DEDD2', 'HNRNPDL', 'MORF4L2', 'HSPA1L', 'HSP90AB1', 'RAN', 'SMAD7', 'BRD2', 'IVNS1ABP', 'NR4A1', 'NGRN', 'XBP1', 'MRFAP1', 'UBE2D3', 'ANXA1', 'TSPYL2', 'MXD1', 'TRA2B', 'RHBDD2', 'MED31', 'CACYBP', 'FOS', 'SOD1', 'PCBP1', 'KLF6', 'FOSB', 'CGAS', 'DNAJB4', 'BUD31', 'HSPH1', 'HSPA1A', 'RR…
pCD4T10	CC	GO:0005634	nucleus	(82, 142)	2.69563e-12	{'DNAJB6', 'HSPA1B', 'ANKRD37', 'TAF7', 'TSPYL2', 'UBE2D3', 'DNAJA1', 'CCNL1', 'KLF6', 'TUBA1A', 'CGAS', 'NKRF', 'NABP1', 'PKNOX1', 'UBC', 'BAG3', 'PKIG', 'HIC1', 'EIF1AD', 'UBB', 'HSPA8', 'JUN', 'PPID', 'RGS2', 'PRDX1', 'GPBP1', 'MOB3A', 'HSPA1L', 'ZNF394', 'SMAD7', 'BRD2', 'NR4A1', 'NGRN', 'HSPA5', 'HSPA6', 'ANXA1', 'FOSB', 'BUD31', 'HSPA1A', 'JMJD6', 'SRSF7', 'BCAS2', 'HNRNPA2B1', 'DDX3Y', 'ST…
pCD4T10	CC	GO:0005829	cytosol	(78, 142)	1.82617e-10	{'DNAJB6', 'HSPA1B', 'ANKRD37', 'TCP1', 'IVNS1ABP', 'UBE2D3', 'DNAJA1', 'KLF6', 'TUBA1A', 'CGAS', 'NABP1', 'UBC', 'BAG3', 'CCT3', 'EIF1AD', 'UBB', 'DYNC1H1', 'TRMT112', 'HSPA8', 'PPID', 'RGS2', 'PRDX1', 'GPBP1', 'FKBP4', 'HSPA1L', 'SMAD7', 'CCT5', 'NR4A1', 'HSPA5', 'HSPA6', 'ANXA1', 'EIF5', 'MXD1', 'HSPA1A', 'JMJD6', 'DDX3Y', 'STIP1', 'ARF4', 'DDX5', 'DNAJB1', 'OASL', 'CCT6A', 'HSP90AA1', 'HSPA4'…
pCD4T10	CC	GO:0070062	extracellular exosome	(44, 142)	2.80416e-09	{'HSPA1B', 'PRDX1', 'HSP90AA1', 'HSPA4', 'FKBP4', 'HLA-DRB5', 'HSP90AB1', 'TCP1', 'RAN', 'CCT5', 'BST2', 'HSPA5', 'UBE2D3', 'ANXA1', 'AHSA1', 'DNAJA1', 'HSPA6', 'CACYBP', 'BTG2', 'SOD1', 'HSPD1', 'NEU1', 'CCT2', 'PCBP1', 'TUBA1A', 'IVL', 'HSPB1', 'HSPE1', 'HSPH1', 'HSPA1A', 'HSPA9', 'UBC', 'SRSF7', 'HNRNPA2B1', 'ARF4', 'FABP5', 'CCT3', 'DDX5', 'UBB', 'DNAJB1', 'DYNC1H1', 'CCT4', 'CCT6A', 'HSPA8'}
pCD4T10	CC	GO:0005832	chaperonin-containing T-complex	(6, 142)	1.10445e-08	{'CCT3', 'CCT4', 'CCT2', 'CCT6A', 'TCP1', 'CCT5'}
pCD4T10	CC	GO:0005737	cytoplasm	(70, 142)	1.92311e-08	{'DNAJB6', 'HSPA1B', 'PPID', 'RGS2', 'PRDX1', 'EIF1', 'HSPA8', 'ANKRD37', 'HSP90AA1', 'MOB3A', 'SRSF3', 'FKBP4', 'TAF7', 'ZFP36', 'HSPA1L', 'HSP90AB1', 'RAN', 'SMAD7', 'BRD2', 'BST2', 'DNAJA4', 'DUSP1', 'CCDC117', 'CLK1', 'HSPA5', 'TSPYL2', 'ANXA1', 'HSPA6', 'DNAJA1', 'EIF5', 'BTG2', 'MTRNR2L1', 'SOD1', 'HSPD1', 'NEU1', 'PCBP1', 'TUBA1A', 'IVL', 'HSPB1', 'HSPH1', 'HSPA1A', 'RRP7A', 'JMJD6', 'HSPA…
pCD4T10	CC	GO:0002199	zona pellucida receptor complex	(5, 142)	2.96203e-07	{'CCT3', 'CCT4', 'HSPA1L', 'TCP1', 'CCT2'}
pCD4T10	CC	GO:0005874	microtubule	(12, 142)	0.00024328	{'TUBA1A', 'HSPH1', 'CCT3', 'DYNLL1', 'FKBP4', 'CCT6A', 'DYNC1H1', 'CCT4', 'NUDC', 'TCP1', 'CCT2', 'CCT5'}
pCD4T10	CC	GO:0035976	transcription factor AP-1 complex	(3, 142)	0.000793406	{'JUN', 'JUND', 'FOS'}
pCD4T10	CC	GO:0042470	melanosome	(7, 142)	0.00161411	{'PRDX1', 'HSPA5', 'HSP90AA1', 'CCT4', 'HSP90AB1', 'RAN', 'HSPA8'}
pCD4T10	CC	GO:0005681	spliceosomal complex	(7, 142)	0.00167459	{'IVNS1ABP', 'BUD31', 'HSPA8', 'TRA2B', 'BCAS2', 'CIRBP', 'HNRNPA2B1'}
pCD4T10	CC	GO:0044297	cell body	(6, 142)	0.00199452	{'CCT3', 'CCT4', 'HSPA1L', 'TCP1', 'CCT2', 'CCT5'}
pCD4T10	CC	GO:0032991	protein-containing complex	(15, 142)	0.00377924	{'STIP1', 'HSPA1B', 'HSP90AB1', 'HSPA1A', 'HSPH1', 'HSPA5', 'HSP90AA1', 'PTGES3', 'TRA2B', 'FKBP4', 'SOD1', 'HSPD1', 'RAN', 'SMAD7', 'TRMT112'}
pCD4T10	CC	GO:1904813	ficolin-1-rich granule lumen	(7, 142)	0.00377924	{'HSPA1B', 'HSP90AB1', 'HSPA1A', 'HSP90AA1', 'HSPA6', 'YPEL5', 'HSPA8'}
pCD4T10	CC	GO:0005730	nucleolus	(18, 142)	0.00426559	{'PPID', 'RGS2', 'RRP7A', 'JMJD6', 'HSPA8', 'DNAJB1', 'HSPA9', 'NKRF', 'ATF3', 'DDX5', 'TSPYL2', 'OASL', 'DEDD2', 'MORF4L2', 'BCAS2', 'ARL4A', 'RAN', 'KLF6'}
pCD4T10	CC	GO:1990622	CHOP-ATF3 complex	(2, 142)	0.00581399	{'DDIT3', 'ATF3'}
pCD4T10	CC	GO:0101031	chaperone complex	(4, 142)	0.00598101	{'STIP1', 'PTGES3', 'BAG3', 'HSPA8'}
pCD4T10	CC	GO:1990904	ribonucleoprotein complex	(7, 142)	0.010367	{'HSPA1B', 'HNRNPA2B1', 'HSPA1A', 'JMJD6', 'DDX5', 'ZFP36', 'HSPA8'}
pCD4T10	CC	GO:0005667	transcription regulator complex	(8, 142)	0.0116525	{'JUN', 'IVNS1ABP', 'NR4A1', 'PTOV1', 'PKNOX1', 'JUND', 'TAF7', 'DDIT3'}
pCD4T10	CC	GO:0090575	RNA polymerase II transcription regulator complex	(6, 142)	0.0224222	{'JUN', 'ATF3', 'JUND', 'FOS', 'DDIT3', 'XBP1'}
pCD4T10	CC	GO:0031315	extrinsic component of mitochondrial outer membrane	(2, 142)	0.026694	{'UBC', 'UBB'}
pCD4T10	CC	GO:0016234	inclusion body	(3, 142)	0.032246	{'HSPA1A', 'HSPA1B', 'HSP90AB1'}
pCD4T10	CC	GO:0005813	centrosome	(12, 142)	0.032246	{'IVL', 'HSPA1B', 'HSPA1A', 'RRP7A', 'DYNLL1', 'DYNC1H1', 'CCT4', 'BCAS2', 'YPEL5', 'TCP1', 'SMAD7', 'CCT5'}
pCD4T10	CC	GO:0048471	perinuclear region of cytoplasm	(14, 142)	0.032246	{'DNAJB6', 'HSPA1B', 'TRMT112', 'HSPA1A', 'PTOV1', 'MRFAP1', 'HSPA8', 'EIF4A2', 'HSP90AA1', 'DNAJA1', 'RHBDD2', 'FKBP4', 'HSP90AB1', 'SLC5A3'}
pCD4T10	CC	GO:0005739	mitochondrion	(21, 142)	0.032246	{'HSPA1B', 'RGS2', 'HSP90AA1', 'ANKRD37', 'HSPA4', 'FKBP4', 'HSP90AB1', 'NR4A1', 'NGRN', 'HSPA5', 'DNAJA1', 'MXD1', 'SOD1', 'HSPD1', 'MRPL18', 'HSPE1', 'HSPA1A', 'HSPA9', 'DYNLL1', 'MRPS6', 'UBB'}
pCD4T10	CC	GO:0044295	axonal growth cone	(3, 142)	0.0424722	{'HSP90AB1', 'FKBP4', 'HSP90AA1'}
pCD4T10	CC	GO:0016607	nuclear speck	(10, 142)	0.0486	{'BRD2', 'HSPA1B', 'SRSF2', 'HSPA1A', 'DDX5', 'SRSF3', 'SRSF7', 'CCNL1', 'BCAS2', 'PCBP1'}
pCD4T10	CC	GO:0016021	integral component of membrane	(6, 142)	0.00338085	{'BST2', 'XBP1', 'SELENOK', 'SLC5A3', 'ABHD3', 'MYADM'}
pCD4T10	CC	GO:0005887	integral component of plasma membrane	(1, 142)	0.0469978	{'SLC5A3'}
pCD4T10	MF	GO:0051082	unfolded protein binding	(26, 142)	1.9513e-28	{'DNAJB6', 'HSPA1B', 'HSP90AA1', 'SERPINH1', 'HSPA1L', 'TCP1', 'HSP90AB1', 'CCT5', 'DNAJA4', 'HSPA5', 'HSPA6', 'DNAJA1', 'HSPD1', 'CCT2', 'DNAJB4', 'HSPB1', 'HSPE1', 'HSPA1A', 'PTGES3', 'HSPA9', 'NUDC', 'CCT3', 'DNAJB1', 'CCT4', 'CCT6A', 'HSPA8'}
pCD4T10	MF	GO:0140662	ATP-dependent protein folding chaperone	(17, 142)	1.00053e-26	{'HSPA1B', 'HSPE1', 'HSPA1A', 'CCT3', 'HSPA5', 'HSPA8', 'HSPA6', 'HSPA9', 'HSPH1', 'HSPA4', 'CCT6A', 'CCT4', 'HSPA1L', 'HSPD1', 'TCP1', 'CCT2', 'CCT5'}
pCD4T10	MF	GO:0044183	protein folding chaperone	(18, 142)	2.14867e-25	{'DNAJB6', 'HSPA1B', 'HSPB1', 'HSPA1A', 'CCT3', 'HSPA5', 'HSPA8', 'HSPA6', 'HSPA9', 'DNAJB1', 'HSP90AA1', 'CCT6A', 'CCT4', 'HSPA1L', 'HSP90AB1', 'TCP1', 'CCT2', 'CCT5'}
pCD4T10	MF	GO:0003723	RNA binding	(46, 142)	1.58488e-16	{'JUN', 'HSPA1B', 'PRDX1', 'EIF1', 'GPBP1', 'HSP90AA1', 'SRSF3', 'FKBP4', 'ZFP36', 'HNRNPDL', 'RSRC2', 'SERPINH1', 'TCP1', 'RAN', 'HSP90AB1', 'BST2', 'NGRN', 'EIF5', 'TRA2B', 'PCBP1', 'HSPD1', 'HSPB1', 'HSPE1', 'HSPA1A', 'RRP7A', 'JMJD6', 'NABP1', 'NKRF', 'HSPA9', 'UBC', 'SRSF7', 'HNRNPA2B1', 'DDX3Y', 'STIP1', 'ZC3HAV1', 'SRSF2', 'CCT3', 'EIF4A2', 'EIF1AD', 'DDX5', 'OASL', 'DYNC1H1', 'CCT4', 'CCT…
pCD4T10	MF	GO:0005515	protein binding	(128, 142)	1.49692e-12	{'DNAJB6', 'HSPA1B', 'ANKRD37', 'SRSF3', 'TAF7', 'SRGN', 'TCP1', 'IVNS1ABP', 'TSPYL2', 'UBE2D3', 'DNAJA1', 'CCNL1', 'KLF6', 'TUBA1A', 'CGAS', 'RRP7A', 'NKRF', 'NABP1', 'PKNOX1', 'UBC', 'BAG3', 'PKIG', 'HIC1', 'CCT3', 'EIF1AD', 'UBB', 'DYNC1H1', 'TRMT112', 'JUN', 'HSPA8', 'PPID', 'RGS2', 'PRDX1', 'GPBP1', 'FKBP4', 'HSPA1L', 'ZNF394', 'SMAD7', 'CCT5', 'BRD2', 'NR4A1', 'NGRN', 'HSPA5', 'HSPA6', 'ANX…
pCD4T10	MF	GO:0031072	heat shock protein binding	(12, 142)	5.2866e-12	{'DNAJB6', 'HSPA1B', 'PPID', 'HSPA1A', 'HSPA5', 'HSPA6', 'HSPA9', 'FKBP4', 'ZFP36', 'HSPA1L', 'HSP90AB1', 'HSPA8'}
pCD4T10	MF	GO:0031625	ubiquitin protein ligase binding	(19, 142)	2.76211e-10	{'JUN', 'HSPA1B', 'HSP90AA1', 'HSPA1L', 'HSP90AB1', 'TCP1', 'SMAD7', 'HSPA5', 'HSPA6', 'DNAJA1', 'CACYBP', 'HSPD1', 'CCT2', 'HSPA1A', 'HSPA9', 'UBC', 'UBB', 'UBE2B', 'HSPA8'}
pCD4T10	MF	GO:0051087	chaperone binding	(13, 142)	3.39887e-10	{'DNAJB6', 'HSPE1', 'DNAJA4', 'HSPA5', 'PTGES3', 'AHSA1', 'HSPA8', 'DNAJB1', 'DNAJA1', 'BAG3', 'SOD1', 'HSPD1', 'DNAJB4'}
pCD4T10	MF	GO:0016887	ATP hydrolysis activity	(19, 142)	1.8228e-09	{'HSPA1B', 'HSP90AA1', 'HSPA1L', 'HSP90AB1', 'TCP1', 'CCT5', 'HSPA5', 'HSPA6', 'HSPD1', 'CCT2', 'HSPA1A', 'HSPA9', 'DDX3Y', 'CCT3', 'EIF4A2', 'DDX5', 'CCT4', 'CCT6A', 'HSPA8'}
pCD4T10	MF	GO:0051787	misfolded protein binding	(8, 142)	6.46022e-09	{'HSPA1B', 'HSPA1A', 'HSPA5', 'HSPA6', 'HSPA9', 'RHBDD2', 'HSPA1L', 'HSPA8'}
pCD4T10	MF	GO:0005524	ATP binding	(32, 142)	2.69432e-06	{'HSPA1B', 'HSP90AA1', 'HSPA4', 'FKBP4', 'HSPA1L', 'HSP90AB1', 'TCP1', 'CCT5', 'DNAJA4', 'CLK1', 'MAT2A', 'HSPA5', 'UBE2D3', 'HSPA6', 'DNAJA1', 'CHORDC1', 'HSPD1', 'CCT2', 'CGAS', 'HSPE1', 'HSPH1', 'HSPA1A', 'HSPA9', 'DDX3Y', 'CCT3', 'EIF4A2', 'DDX5', 'DYNC1H1', 'CCT4', 'UBE2B', 'CCT6A', 'HSPA8'}
pCD4T10	MF	GO:0001671	ATPase activator activity	(6, 142)	1.11281e-05	{'DNAJB6', 'AHSA1', 'NKRF', 'DNAJB1', 'DNAJA1', 'DNAJB4'}
pCD4T10	MF	GO:0055131	C3HC4-type RING finger domain binding	(4, 142)	1.452e-05	{'DNAJA1', 'HSPA1A', 'HSPA1B', 'HSPA8'}
pCD4T10	MF	GO:0045296	cadherin binding	(13, 142)	0.00010092	{'ZC3HAV1', 'PRDX1', 'HSPA1A', 'HSPA5', 'AHSA1', 'DNAJB1', 'EIF5', 'BAG3', 'NUDC', 'PCBP1', 'HSP90AB1', 'RAN', 'HSPA8'}
pCD4T10	MF	GO:0140545	ATP-dependent protein disaggregase activity	(3, 142)	0.00115757	{'HSPA1A', 'HSPA1B', 'HSPA8'}
pCD4T10	MF	GO:0051879	Hsp90 protein binding	(5, 142)	0.00390875	{'STIP1', 'PPID', 'PTGES3', 'AHSA1', 'CHORDC1'}
pCD4T10	MF	GO:0030544	Hsp70 protein binding	(5, 142)	0.00519025	{'STIP1', 'PPID', 'DNAJA4', 'DNAJB1', 'DNAJA1'}
pCD4T10	MF	GO:0023026	MHC class II protein complex binding	(4, 142)	0.00792634	{'HLA-DRB5', 'HSP90AB1', 'HSP90AA1', 'HSPA8'}
pCD4T10	MF	GO:0002135	CTP binding	(2, 142)	0.0120169	{'HSP90AB1', 'HSP90AA1'}
pCD4T10	MF	GO:0032564	dATP binding	(2, 142)	0.0120169	{'HSP90AB1', 'HSP90AA1'}
pCD4T10	MF	GO:0017098	sulfonylurea receptor binding	(2, 142)	0.0326138	{'HSP90AB1', 'HSP90AA1'}
pCD4T10	MF	GO:0002134	UTP binding	(2, 142)	0.0326138	{'HSP90AB1', 'HSP90AA1'}
pCD4T10	MF	GO:0019899	enzyme binding	(10, 142)	0.0444814	{'JUN', 'HSPA1B', 'HSPA1A', 'BANF1', 'HSPA5', 'HSPA6', 'JUND', 'ZFP36', 'HSPD1', 'HSPA8'}
pCD4T11	BP	GO:1905686	positive regulation of plasma membrane repair	(3, 142)	0.00491717	{'AHNAK', 'ANXA2', 'S100A10'}
pCD4T11	BP	GO:0009615	response to virus	(8, 142)	0.00499343	{'IFITM2', 'GATA3', 'IVNS1ABP', 'CCL5', 'CXCR4', 'TPT1', 'IFNGR1', 'ODC1'}
pCD4T11	BP	GO:0006955	immune response	(14, 142)	0.00499343	{'IFITM2', 'RGS1', 'PTGER4', 'TRGC2', 'GPR183', 'FTH1', 'PNP', 'ADGRE5', 'CRIP1', 'CXCR4', 'IL7R', 'GPR65', 'HLA-B', 'XBP1'}
pCD4T11	BP	GO:0045944	positive regulation of transcription by RNA polymerase II	(24, 142)	0.00749508	{'JUN', 'GATA3', 'ZNF267', 'MYBL1', 'JUND', 'RGCC', 'IL4I1', 'SQSTM1', 'ANXA2', 'IL23A', 'S100A10', 'FOSB', 'KLF6', 'IER5', 'CEBPD', 'FOSL2', 'ATF3', 'PTMA', 'CSRNP1', 'STAT4', 'RORA', 'AHR', 'AUTS2', 'XBP1'}
pCD4T11	CC	GO:0005737	cytoplasm	(63, 142)	0.000172199	{'DYNLT3', 'MAP9', 'BAIAP2', 'RGS2', 'PLCB1', 'SYTL2', 'EIF1', 'BHLHE40', 'HSPA8', 'CXCR4', 'DNAJB9', 'CD99', 'TXNIP', 'TPT1', 'ZFP36', 'VIM', 'RGCC', 'SMAD7', 'PPP1CB', 'S100A11', 'DUSP1', 'RPLP1', 'LYAR', 'HOPX', 'HSPA5', 'ANXA1', 'SQSTM1', 'ANXA2', 'AHNAK', 'PPP1R15A', 'ARL4C', 'SAMSN1', 'CDC14A', 'NEU1', 'EZR', 'S100A10', 'IDS', 'ZFP36L2', 'TUBA1A', 'MAP3K8', 'PLK3', 'G3BP2', 'FTH1', 'IER5', …
pCD4T11	CC	GO:0090575	RNA polymerase II transcription regulator complex	(9, 142)	0.000228832	{'JUN', 'STAT4', 'FOSL2', 'CEBPD', 'ATF3', 'ANXA2', 'JUND', 'S100A10', 'XBP1'}
pCD4T11	CC	GO:0005925	focal adhesion	(15, 142)	0.000291468	{'PPP1CB', 'CD44', 'RPLP1', 'ADGRE5', 'HSPA5', 'ANXA1', 'AHNAK', 'CD99', 'TNFSF13B', 'ITGA1', 'RPLP0', 'RPS19', 'VIM', 'EZR', 'HSPA8'}
pCD4T11	CC	GO:0005634	nucleus	(63, 142)	0.00161011	{'JUN', 'GATA3', 'DYNLT3', 'RGS2', 'PLCB1', 'ZNF267', 'EIF1', 'BHLHE40', 'HSPA8', 'CXCR4', 'MYBL1', 'TXNIP', 'TPT1', 'JUND', 'ZFP36', 'RGCC', 'SMAD7', 'PPP1CB', 'S100A11', 'IGFBP3', 'DUSP1', 'PHLDA1', 'HOPX', 'NFKBIZ', 'LYAR', 'LMNA', 'ANXA1', 'HSPA5', 'ANXA2', 'AHNAK', 'TSC22D3', 'ARL4C', 'SAMSN1', 'TIPARP', 'YPEL5', 'PLK3', 'MID1IP1', 'ZFP36L2', 'KLF6', 'TUBA1A', 'FOSB', 'FTH1', 'IER5', 'PDE4D'…
pCD4T11	CC	GO:0070062	extracellular exosome	(33, 142)	0.00166096	{'BAIAP2', 'ITM2B', 'PLCB1', 'HSPA8', 'CXCR4', 'DNAJB9', 'TPT1', 'ITGA1', 'VIM', 'PPP1CB', 'MGAT4A', 'S100A11', 'CD44', 'HSPA5', 'ANXA1', 'SQSTM1', 'ANXA2', 'AHNAK', 'GNG2', 'ABCB1', 'NEU1', 'EZR', 'S100A10', 'HLA-B', 'TUBA1A', 'FTH1', 'PNP', 'ADGRE5', 'TNFAIP3', 'METRNL', 'RPLP0', 'RPS19', 'TAGLN2'}
pCD4T11	CC	GO:0019897	extrinsic component of plasma membrane	(4, 142)	0.00826175	{'SYTL3', 'SYTL2', 'S100A10', 'ANXA2'}
pCD4T11	CC	GO:1990665	AnxA2-p11 complex	(2, 142)	0.0141197	{'ANXA2', 'S100A10'}
pCD4T11	CC	GO:0005829	cytosol	(59, 142)	0.0157677	{'SEC61B', 'BAIAP2', 'ANKRD28', 'RGS2', 'PLCB1', 'SPRY1', 'HSPA8', 'TXNIP', 'TPT1', 'ZFP36', 'ARHGEF40', 'VIM', 'RGCC', 'PFKFB3', 'SMAD7', 'PPP1CB', 'IVNS1ABP', 'CD44', 'RPLP1', 'PHLDA1', 'HSPA5', 'LMNA', 'ANXA1', 'SQSTM1', 'ANXA2', 'AHNAK', 'TSC22D3', 'PPP1R15A', 'ARL4C', 'SAMSN1', 'CDC14A', 'EZR', 'CYTIP', 'KLF6', 'TUBA1A', 'MID1IP1', 'MAP3K8', 'G3BP2', 'FTH1', 'PDE4D', 'RPL36AL', 'PNP', 'SERP1…
pCD4T11	CC	GO:0098797	plasma membrane protein complex	(3, 142)	0.0196972	{'AHNAK', 'ANXA2', 'S100A10'}
pCD4T11	CC	GO:1990904	ribonucleoprotein complex	(7, 142)	0.0196972	{'MRPL10', 'G3BP2', 'ZFP36', 'RPLP0', 'RBMS1', 'VIM', 'HSPA8'}
pCD4T11	CC	GO:0005886	plasma membrane	(51, 142)	0.0370702	{'JUN', 'SYTL3', 'TRGC2', 'BAIAP2', 'ITM2B', 'SPRY1', 'SYTL2', 'RGS2', 'MPZL3', 'PERP', 'CXCR4', 'CD99', 'KLRB1', 'ITGA1', 'ARHGEF40', 'VIM', 'SMAD7', 'PPP1CB', 'CD44', 'PTGER2', 'GPR183', 'HSPA5', 'ANXA1', 'GNG2', 'ANXA2', 'AHNAK', 'ARL4C', 'GPR171', 'ABCB1', 'NEU1', 'EZR', 'S100A10', 'HLA-B', 'MYADM', 'IFITM2', 'PDE4D', 'RPL36AL', 'ADGRE5', 'TNFSF13B', 'IL7R', 'CLEC2B', 'GPR65', 'ORAI1', 'IFNGR…
pCD4T11	MF	GO:0005515	protein binding	(117, 142)	5.72303e-05	{'SYTL3', 'ITM2B', 'PLCB1', 'CXCR4', 'VIM', 'SRGN', 'IVNS1ABP', 'CD44', 'IGFBP3', 'LYAR', 'ANXA2', 'TSC22D3', 'KLF6', 'HLA-B', 'MID1IP1', 'TUBA1A', 'MAP3K8', 'IER5', 'CEBPD', 'RPL36AL', 'FOSL2', 'ADGRE5', 'ERN1', 'ORAI1', 'GFPT2', 'DYNLT1', 'CD69', 'RPLP0', 'RPS19', 'HSPA8', 'JUN', 'GATA3', 'SEC61B', 'MRPL10', 'BAIAP2', 'RGS2', 'PERP', 'MPZL3', 'CD99', 'TXNIP', 'SMAD7', 'HSPA5', 'ANXA1', 'PPP1R15…
pCD4T11	MF	GO:0042802	identical protein binding	(28, 142)	0.00334053	{'JUN', 'GATA3', 'DYNLT3', 'BAIAP2', 'PLCB1', 'CCL5', 'VIM', 'LYAR', 'SQSTM1', 'ANXA2', 'EZR', 'MID1IP1', 'TUBA1A', 'FTH1', 'IER5', 'CEBPD', 'PNP', 'ATF3', 'TNFAIP3', 'ERN1', 'CLEC2B', 'ORAI1', 'STAT4', 'DYNLT1', 'CD69', 'NBL1', 'RPS19', 'XBP1'}
pCD4T11	MF	GO:0044548	S100 protein binding	(4, 142)	0.00400942	{'AHNAK', 'ANXA2', 'EZR', 'S100A11'}
pCD4T11	MF	GO:0098641	cadherin binding involved in cell-cell adhesion	(4, 142)	0.00898293	{'ANXA2', 'BAIAP2', 'S100A11', 'ANXA1'}
pCD4T12	BP	GO:0140467	integrated stress response signaling	(6, 140)	0.000203316	{'JUN', 'ATF4', 'CEBPB', 'FOS', 'JUNB', 'DDIT3'}
pCD4T12	BP	GO:0006986	response to unfolded protein	(7, 140)	0.000396274	{'HERPUD1', 'HSPA2', 'DNAJB1', 'DNAJA1', 'HSP90AB1', 'DDIT3', 'HSPA8'}
pCD4T12	BP	GO:0000122	negative regulation of transcription by RNA polymerase II	(23, 140)	0.000396274	{'JUN', 'ID3', 'CHD4', 'ID1', 'SNAI1', 'TLE4', 'HEXIM1', 'FOSB', 'CBX4', 'TNF', 'FOXJ1', 'HNRNPA2B1', 'EGR1', 'CEBPB', 'ZNF296', 'ATF4', 'DDX5', 'DNAJB1', 'NRARP', 'ING1', 'CITED2', 'ID2', 'DDIT3'}
pCD4T12	BP	GO:0007017	microtubule-based process	(6, 140)	0.000396274	{'TUBA1A', 'TUBB4B', 'TUBA1B', 'TUBB2A', 'TUBA1C', 'TUBA4A'}
pCD4T12	BP	GO:0000398	mRNA splicing, via spliceosome	(10, 140)	0.00177965	{'HNRNPA2B1', 'SRSF2', 'HNRNPH1', 'DDX5', 'EIF4A3', 'TRA2B', 'SRSF3', 'SRSF7', 'SRSF5', 'HSPA8'}
pCD4T12	BP	GO:1990440	positive regulation of transcription from RNA polymerase II promoter in response to endoplasmic reticulum stress	(4, 140)	0.00177965	{'ATF4', 'CEBPB', 'HSPA5', 'DDIT3'}
pCD4T12	BP	GO:0045892	negative regulation of transcription, DNA-templated	(16, 140)	0.0027682	{'JUN', 'CBX4', 'RASD1', 'ID3', 'SRSF2', 'TOB1', 'CHD4', 'ID1', 'TNF', 'HEXIM1', 'DDIT3', 'SAP18', 'CITED2', 'ID2', 'CDKN1C', 'HSPA8'}
pCD4T12	BP	GO:0000278	mitotic cell cycle	(8, 140)	0.00830997	{'TUBA1A', 'PLK2', 'TUBB4B', 'TUBA1B', 'TUBB2A', 'DYNC1H1', 'TUBA1C', 'TUBA4A'}
pCD4T12	BP	GO:0043065	positive regulation of apoptotic process	(11, 140)	0.00843132	{'JUN', 'ID3', 'PMAIP1', 'ATF4', 'TNF', 'DNAJA1', 'GADD45G', 'DDX3X', 'SAP18', 'GADD45B', 'RHOB'}
pCD4T12	BP	GO:0060972	left/right pattern formation	(3, 140)	0.0243317	{'FOXJ1', 'CITED2', 'SNAI1'}
pCD4T12	BP	GO:0048025	negative regulation of mRNA splicing, via spliceosome	(4, 140)	0.0243317	{'HNRNPA2B1', 'NPM1', 'SRSF7', 'SAP18'}
pCD4T12	BP	GO:0042026	protein refolding	(4, 140)	0.0266134	{'DNAJA1', 'HSPA5', 'HSPA2', 'HSPA8'}
pCD4T12	BP	GO:0045893	positive regulation of transcription, DNA-templated	(16, 140)	0.0295578	{'JUN', 'EGR1', 'FUS', 'CHD4', 'ATF4', 'TNF', 'SNAI1', 'CEBPB', 'DDIT3', 'NPM1', 'HNRNPAB', 'FOS', 'ING1', 'CITED2', 'ID2', 'CDKN1C'}
pCD4T12	BP	GO:0044344	cellular response to fibroblast growth factor stimulus	(4, 140)	0.0317323	{'ZFP36L2', 'EGR3', 'CCL5', 'ZFP36L1'}
pCD4T12	CC	GO:0005634	nucleus	(84, 140)	1.13973e-13	{'SERTAD1', 'CHD4', 'ZFAS1', 'PLK2', 'FUS', 'DNAJA1', 'NFKBIA', 'TUBA1A', 'CBX4', 'IER5', 'UBC', 'EGR1', 'UBB', 'DDX3X', 'MKNK2', 'HSPA8', 'JUN', 'PPP1R10', 'ID1', 'SNAI1', 'TLE4', 'JUNB', 'HEXIM1', 'BRD2', 'POLR2A', 'PMAIP1', 'TUBB2A', 'HSPA5', 'INTS6', 'FOSB', 'ZFP36L2', 'NUFIP2', 'GADD45G', 'SRSF7', 'FOXJ1', 'RHOB', 'HNRNPA2B1', 'CALM2', 'DDX5', 'EIF4A3', 'DNAJB1', 'HNRNPAB', 'ID2', 'EIF1', 'N…
pCD4T12	CC	GO:0005737	cytoplasm	(79, 140)	1.62573e-13	{'POLG2', 'CHD4', 'SRSF3', 'DDIT4', 'OAT', 'ZFAS1', 'PLK2', 'FUS', 'DNAJA1', 'EIF4A1', 'NFKBIA', 'TUBA1A', 'ARC', 'IER5', 'UBC', 'EGR1', 'UBB', 'DDX3X', 'NOP56', 'MKNK2', 'HSPA8', 'BAIAP2', 'SNAI1', 'MARCKSL1', 'HEXIM1', 'BRD2', 'POLR2A', 'TUBA1B', 'TUBB2A', 'HSPA5', 'SOCS1', 'EIF5', 'ZFP36L2', 'NUFIP2', 'SLC38A2', 'GADD45G', 'SRSF7', 'TUBA4A', 'HNRNPA2B1', 'CALM2', 'IDI1', 'EIF4A3', 'DNAJB1', 'H…
pCD4T12	CC	GO:0005654	nucleoplasm	(59, 140)	2.14663e-07	{'JUN', 'BAIAP2', 'NASP', 'PPP1R10', 'ID3', 'PCF11', 'CHD4', 'ID1', 'SNAI1', 'TLE4', 'NPM1', 'SRSF3', 'JUNB', 'ZC3H12A', 'OAT', 'HEXIM1', 'HSP90AB1', 'NXF1', 'BRD2', 'POLR2A', 'FUS', 'HNRNPH1', 'IER2', 'UAP1', 'SOCS1', 'INTS6', 'TRA2B', 'SAP18', 'FOS', 'EGR3', 'NFKBIA', 'FOSB', 'CBX4', 'CALM1', 'IER5', 'NUFIP2', 'UBC', 'SRSF7', 'DDX5', 'PTMA', 'HNRNPA2B1', 'SRSF2', 'EGR1', 'CEBPB', 'ATF4', 'UBE2S…
pCD4T12	CC	GO:0090575	RNA polymerase II transcription regulator complex	(9, 140)	0.000101368	{'JUN', 'CHD4', 'ATF4', 'CEBPB', 'GTF2B', 'HNRNPAB', 'FOS', 'JUNB', 'DDIT3'}
pCD4T12	CC	GO:0035976	transcription factor AP-1 complex	(3, 140)	0.00136843	{'JUN', 'JUNB', 'FOS'}
pCD4T12	CC	GO:0016607	nuclear speck	(12, 140)	0.0080906	{'BRD2', 'CBX4', 'SRSF2', 'ATF4', 'DDX5', 'EIF4A3', 'NPM1', 'SRSF3', 'SRSF7', 'SAP18', 'SRSF5', 'NXF1'}
pCD4T12	CC	GO:0005874	microtubule	(10, 140)	0.0080906	{'TUBA1A', 'BAIAP2', 'TUBB4B', 'TUBA1B', 'TUBB2A', 'DYNLL1', 'DYNC1H1', 'TUBA1C', 'STMN1', 'TUBA4A'}
pCD4T12	CC	GO:0005829	cytosol	(59, 140)	0.0080906	{'BAIAP2', 'SNAI1', 'NPM1', 'STMN1', 'DDIT4', 'HSP90AB1', 'NXF1', 'PLK2', 'TUBB4B', 'GOLGB1', 'HNRNPH1', 'MAT2A', 'PMAIP1', 'UAP1', 'FTL', 'HSPA5', 'SOCS1', 'DNAJA1', 'EIF5', 'WSB1', 'SAP18', 'FOS', 'EIF4A1', 'IER3', 'TPI1', 'NFKBIA', 'TUBA1A', 'ARC', 'CALM1', 'NUFIP2', 'PNP', 'HSPA2', 'DYNLL1', 'UBC', 'TUBA4A', 'ACOT13', 'MYLIP', 'RHOB', 'DDX5', 'PTMA', 'ODC1', 'ZC3HAV1', 'SRSF2', 'EIF4A2', 'UBE…
pCD4T12	CC	GO:1990617	CHOP-ATF4 complex	(2, 140)	0.00960635	{'ATF4', 'DDIT3'}
pCD4T12	CC	GO:1990904	ribonucleoprotein complex	(7, 140)	0.0156219	{'HNRNPH1', 'HSPA8', 'DDX5', 'NPM1', 'HNRNPAB', 'ZFP36L1', 'HNRNPA2B1'}
pCD4T12	CC	GO:0099524	postsynaptic cytosol	(3, 140)	0.0156219	{'BAIAP2', 'EIF4A3', 'HSPA8'}
pCD4T12	CC	GO:0036488	CHOP-C/EBP complex	(2, 140)	0.0204862	{'CEBPB', 'DDIT3'}
pCD4T12	CC	GO:1990037	Lewy body core	(2, 140)	0.0204862	{'HERPUD1', 'ATF4'}
pCD4T12	CC	GO:0070062	extracellular exosome	(29, 140)	0.0230142	{'EHD1', 'BAIAP2', 'MARCKSL1', 'STMN1', 'HSP90AB1', 'TUBB4B', 'FTL', 'HSPA5', 'TUBB2A', 'DNAJA1', 'EIF4A1', 'SLC1A5', 'TPI1', 'NEU1', 'TUBA1A', 'ATP1A1', 'PNP', 'HSPA2', 'UBC', 'SRSF7', 'TUBA4A', 'RHOB', 'HNRNPA2B1', 'DDX5', 'UBB', 'DNAJB1', 'DDX3X', 'DYNC1H1', 'HSPA8'}
pCD4T12	CC	GO:0015630	microtubule cytoskeleton	(7, 140)	0.0262374	{'TUBA1A', 'TUBB4B', 'TUBA1B', 'TUBB2A', 'DNAJA1', 'TUBA1C', 'TUBA4A'}
pCD4T12	CC	GO:0032993	protein-DNA complex	(4, 140)	0.0262374	{'NPM1', 'FOS', 'DDIT3', 'GTF2B'}
pCD4T12	CC	GO:0031315	extrinsic component of mitochondrial outer membrane	(2, 140)	0.0317146	{'UBC', 'UBB'}
pCD4T12	CC	GO:0032991	protein-containing complex	(13, 140)	0.0357711	{'CALM2', 'NASP', 'ATP1A1', 'CALM1', 'HSP90AB1', 'HSPA5', 'CHD4', 'ATF4', 'NPM1', 'TRA2B', 'ZC3H12A', 'CITED2', 'ID2'}
pCD4T12	CC	GO:0071598	neuronal ribonucleoprotein granule	(2, 140)	0.0473439	{'ARC', 'HNRNPAB'}
pCD4T12	CC	GO:1903561	extracellular vesicle	(4, 140)	0.0485535	{'ARC', 'TUBB4B', 'TUBB2A', 'ATP1A1'}
pCD4T12	CC	GO:0016021	integral component of membrane	(6, 140)	0.0080906	{'HERPUD1', 'GOLGB1', 'YME1L1', 'ATP1A1', 'SLC1A5', 'IER3'}
pCD4T12	MF	GO:0005515	protein binding	(126, 140)	1.98961e-11	{'POLG2', 'SERTAD1', 'CHD4', 'SRSF3', 'DDIT4', 'OAT', 'PLK2', 'FUS', 'DNAJA1', 'WSB1', 'EIF4A1', 'NFKBIA', 'TUBA1A', 'ARC', 'CBX4', 'HERPUD1', 'IER5', 'UBC', 'EGR1', 'UBB', 'DDX3X', 'DYNC1H1', 'NOP56', 'MKNK2', 'HSPA8', 'JUN', 'BAIAP2', 'PPP1R10', 'ID1', 'SNAI1', 'TLE4', 'MARCKSL1', 'JUNB', 'HEXIM1', 'BRD2', 'POLR2A', 'TUBA1B', 'PMAIP1', 'TUBB2A', 'HSPA5', 'CKS2', 'SOCS1', 'EIF5', 'INTS6', 'FOSB'…
pCD4T12	MF	GO:0003723	RNA binding	(33, 140)	6.83827e-07	{'JUN', 'PPP1R10', 'EIF1', 'NPM1', 'SRSF3', 'ZC3H12A', 'HSP90AB1', 'NXF1', 'POLR2A', 'GOLGB1', 'FUS', 'HNRNPH1', 'EIF5', 'TRA2B', 'SAP18', 'EIF4A1', 'ZFP36L2', 'NUFIP2', 'UBC', 'SRSF7', 'HNRNPA2B1', 'ZC3HAV1', 'SRSF2', 'EIF4A2', 'DDX5', 'EIF4A3', 'DDX3X', 'NOP56', 'SRSF5', 'DYNC1H1', 'HNRNPAB', 'ZFP36L1', 'HSPA8'}
pCD4T12	MF	GO:0051082	unfolded protein binding	(9, 140)	0.000194924	{'TUBB4B', 'HSPA5', 'HSPA2', 'DNAJB1', 'DNAJA1', 'NPM1', 'HSP90AB1', 'ERO1B', 'HSPA8'}
pCD4T12	MF	GO:0140110	transcription regulator activity	(4, 140)	0.000368028	{'ID1', 'ID2', 'ID3', 'SERTAD1'}
pCD4T12	MF	GO:0003729	mRNA binding	(11, 140)	0.00040156	{'ARC', 'PCF11', 'EIF4A3', 'DDX3X', 'TRA2B', 'SRSF5', 'HNRNPAB', 'ZFP36L1', 'EIF4A1', 'ZC3H12A', 'NXF1'}
pCD4T12	MF	GO:0016887	ATP hydrolysis activity	(12, 140)	0.00355154	{'YME1L1', 'ATP1A1', 'EIF4A2', 'HSPA5', 'CHD4', 'DDX5', 'HSPA2', 'EIF4A3', 'DDX3X', 'EIF4A1', 'HSP90AB1', 'HSPA8'}
pCD4T12	MF	GO:0031625	ubiquitin protein ligase binding	(11, 140)	0.00507723	{'JUN', 'POLR2A', 'TUBA1B', 'HSPA5', 'UBB', 'DNAJA1', 'TPI1', 'UBC', 'HSP90AB1', 'NFKBIA', 'HSPA8'}
pCD4T12	MF	GO:0005525	GTP binding	(12, 140)	0.00507723	{'TUBA1A', 'EHD1', 'TUBB4B', 'RASD1', 'TUBA1B', 'TUBB2A', 'EIF5', 'TUBA1C', 'ARL4D', 'TUBA4A', 'HSP90AB1', 'RHOB'}
pCD4T12	MF	GO:0044183	protein folding chaperone	(5, 140)	0.00507723	{'HSPA5', 'HSPA2', 'DNAJB1', 'HSP90AB1', 'HSPA8'}
pCD4T12	MF	GO:0140416	transcription regulator inhibitor activity	(4, 140)	0.00653171	{'ID2', 'ID1', 'ID3', 'DDIT3'}
pCD4T12	MF	GO:0000976	transcription cis-regulatory region binding	(9, 140)	0.00937959	{'JUN', 'CBX4', 'EGR1', 'ATF4', 'CEBPB', 'TNF', 'FOS', 'FOXJ1', 'DDIT3'}
pCD4T12	MF	GO:0042802	identical protein binding	(25, 140)	0.0193927	{'JUN', 'EHD1', 'BAIAP2', 'POLG2', 'ID1', 'TRIM72', 'CCL5', 'OAT', 'HSP90AB1', 'HEXIM1', 'FUS', 'HNRNPH1', 'MAT2A', 'UAP1', 'FTL', 'TRA2B', 'FOS', 'NFKBIA', 'TUBA1A', 'IER5', 'PNP', 'TNF', 'ATF4', 'AMD1', 'DDIT3'}
pCD4T12	MF	GO:0097718	disordered domain specific binding	(4, 140)	0.0243568	{'CALM2', 'HSP90AB1', 'CALM1', 'HSPA2'}
pCD4T12	MF	GO:1990841	promoter-specific chromatin binding	(5, 140)	0.0243568	{'POLR2A', 'EGR1', 'ATF4', 'DDX5', 'GTF2B'}
pCD4T12	MF	GO:0008134	transcription factor binding	(5, 140)	0.0243568	{'JUN', 'DDX3X', 'SAP18', 'JUNB', 'DDIT3'}
pCD4T12	MF	GO:0004860	protein kinase inhibitor activity	(4, 140)	0.0252987	{'NPM1', 'HEXIM1', 'CDKN1C', 'SOCS1'}
pCD4T12	MF	GO:0005200	structural constituent of cytoskeleton	(6, 140)	0.0252987	{'TUBA1A', 'TUBB4B', 'TUBA1B', 'TUBB2A', 'TUBA1C', 'TUBA4A'}
pCD4T12	MF	GO:0051087	chaperone binding	(6, 140)	0.0252987	{'ATP1A1', 'HSPA5', 'HSPA2', 'DNAJB1', 'DNAJA1', 'HSPA8'}
pCD4T12	MF	GO:0035613	RNA stem-loop binding	(3, 140)	0.0303718	{'ZC3H12A', 'DDX3X', 'EIF4A3'}
pCD4T12	MF	GO:0031997	N-terminal myristoylation domain binding	(2, 140)	0.0335816	{'CALM2', 'CALM1'}
pCD4T12	MF	GO:0003724	RNA helicase activity	(5, 140)	0.0335816	{'EIF4A2', 'DDX5', 'EIF4A3', 'DDX3X', 'EIF4A1'}
pCD4T12	MF	GO:0043024	ribosomal small subunit binding	(3, 140)	0.0381884	{'EIF1', 'NPM1', 'DDX3X'}
pCD4T12	MF	GO:0000979	RNA polymerase II core promoter sequence-specific DNA binding	(3, 140)	0.0381884	{'CEBPB', 'GTF2B', 'FOS'}
pCD4T12	MF	GO:0003682	chromatin binding	(11, 140)	0.0430069	{'JUN', 'BRD2', 'CBX4', 'FUS', 'CHD4', 'CKS2', 'TLE4', 'NPM1', 'FOS', 'ZC3H12A', 'CITED2'}
pCD4T12	MF	GO:0061629	RNA polymerase II-specific DNA-binding transcription factor binding	(7, 140)	0.0433477	{'JUN', 'CHD4', 'ATF4', 'FOS', 'CITED2', 'ID2', 'DDIT3'}
pCD4T12	MF	GO:0003677	DNA binding	(16, 140)	0.0445749	{'JUN', 'POLR2A', 'PPP1R10', 'EGR1', 'FUS', 'FOXJ1', 'IER2', 'CHD4', 'ATF4', 'CEBPB', 'DDX3X', 'ZFP36L1', 'JUNB', 'ZC3H12A', 'DDIT3', 'FOSB'}
pCD4T13	BP	GO:0046631	alpha-beta T cell activation	(6, 145)	1.4507e-08	{'CD3D', 'TRBC2', 'CD3E', 'CD247', 'TRAC', 'CD3G'}
pCD4T13	BP	GO:0050852	T cell receptor signaling pathway	(12, 145)	8.12346e-08	{'PTPN22', 'CD3D', 'TXK', 'PDE4D', 'CBLB', 'LCK', 'CTLA4', 'TRBC2', 'CD3E', 'CD247', 'TRAC', 'CD3G'}
pCD4T13	BP	GO:0002250	adaptive immune response	(17, 145)	1.17007e-05	{'CD3D', 'TXK', 'PDCD1', 'IL17F', 'CD7', 'HAVCR2', 'CTSH', 'CD4', 'CTLA4', 'TRBC2', 'CD3E', 'CD247', 'IL17A', 'CD3G', 'TRAC', 'PRDM1', 'LAG3'}
pCD4T13	BP	GO:0006955	immune response	(17, 145)	2.01193e-05	{'NFIL3', 'RGS1', 'NCR3', 'GBP2', 'CST7', 'CD7', 'CBLB', 'TNFRSF1B', 'TMIGD2', 'CTLA4', 'CD4', 'IL2RG', 'GZMA', 'IL17A', 'CCR5', 'CXCR6', 'CTSC'}
pCD4T13	BP	GO:0001913	T cell mediated cytotoxicity	(5, 145)	6.99796e-05	{'B2M', 'PRF1', 'CTSH', 'GZMM', 'CTSC'}
pCD4T13	BP	GO:0140507	granzyme-mediated programmed cell death signaling pathway	(4, 145)	9.58724e-05	{'GZMA', 'SRGN', 'NKG7', 'GZMB'}
pCD4T13	BP	GO:0042110	T cell activation	(7, 145)	0.000122811	{'CD7', 'LAG3', 'CD4', 'FKBP1A', 'CD3E', 'CD2', 'CD3G'}
pCD4T13	BP	GO:0019835	cytolysis	(5, 145)	0.000205224	{'GZMB', 'PRF1', 'NKG7', 'GZMA', 'GZMM'}
pCD4T13	BP	GO:0010628	positive regulation of gene expression	(16, 145)	0.000242102	{'PTPN22', 'NFIL3', 'LIMS1', 'RUNX2', 'VDR', 'MAF', 'MSN', 'CTSH', 'IL2RG', 'CD3E', 'ADTRP', 'RAB27A', 'CSF1', 'ID2', 'PRDM1', 'RBPJ'}
pCD4T13	BP	GO:0046629	gamma-delta T cell activation	(4, 145)	0.000474721	{'CD247', 'CD3E', 'JAML', 'CD3G'}
pCD4T13	BP	GO:0006915	apoptotic process	(17, 145)	0.000695332	{'CD2', 'PLEKHF1', 'TP63', 'PDCD1', 'GZMB', 'GZMM', 'PRF1', 'CTSH', 'CTSC', 'GZMA', 'CFLAR', 'TNFRSF18', 'IL17A', 'NOTCH2', 'SRGN', 'IFI27L2', 'BCL2L11'}
pCD4T13	BP	GO:0042267	natural killer cell mediated cytotoxicity	(5, 145)	0.00203212	{'NKG7', 'LYST', 'GZMB', 'CD2', 'LAG3'}
pCD4T13	BP	GO:0001819	positive regulation of cytokine production	(6, 145)	0.00519747	{'TXK', 'IL26', 'IL17F', 'TMIGD2', 'IL10', 'PELI1'}
pCD4T13	BP	GO:0030097	hemopoiesis	(6, 145)	0.00587409	{'RUNX2', 'RUNX3', 'LCK', 'IL10', 'PBXIP1', 'NOTCH2'}
pCD4T13	BP	GO:0007166	cell surface receptor signaling pathway	(11, 145)	0.00639209	{'CD3D', 'LAG3', 'CD59', 'CD4', 'ADGRG1', 'KLRB1', 'CD3E', 'CD247', 'CCR5', 'CD2', 'CD3G'}
pCD4T13	BP	GO:0030217	T cell differentiation	(5, 145)	0.00732449	{'PTPN22', 'RUNX2', 'LCK', 'CD4', 'IKZF3'}
pCD4T13	BP	GO:0032729	positive regulation of interferon-gamma production	(6, 145)	0.016084	{'PTPN22', 'TXK', 'PDE4D', 'HAVCR2', 'CD3E', 'CD2'}
pCD4T13	BP	GO:0042832	defense response to protozoan	(4, 145)	0.0203614	{'NKG7', 'GBP2', 'IL10', 'LYST'}
pCD4T13	BP	GO:0033364	mast cell secretory granule organization	(2, 145)	0.035104	{'SRGN', 'LYST'}
pCD4T13	BP	GO:0002225	positive regulation of antimicrobial peptide production	(2, 145)	0.035104	{'IL17F', 'IL17A'}
pCD4T13	BP	GO:0001771	immunological synapse formation	(3, 145)	0.0375726	{'PRF1', 'MSN', 'CD81'}
pCD4T13	BP	GO:0045059	positive thymic T cell selection	(3, 145)	0.0375726	{'CD3D', 'CD3E', 'CD3G'}
pCD4T13	BP	GO:0050870	positive regulation of T cell activation	(4, 145)	0.0396736	{'SIRPG', 'LCK', 'CD4', 'B2M'}
pCD4T13	BP	GO:0051603	proteolysis involved in protein catabolic process	(4, 145)	0.0433977	{'GZMA', 'CTSH', 'CTSC', 'GZMB'}
pCD4T13	CC	GO:0042105	alpha-beta T cell receptor complex	(6, 145)	2.52407e-08	{'CD3D', 'TRBC2', 'CD3E', 'CD247', 'TRAC', 'CD3G'}
pCD4T13	CC	GO:0044194	cytolytic granule	(5, 145)	9.33326e-06	{'PRF1', 'NKG7', 'GZMB', 'GNLY', 'SRGN'}
pCD4T13	CC	GO:0009897	external side of plasma membrane	(15, 145)	0.000192069	{'CD3D', 'PDCD1', 'LAG3', 'B2M', 'CTLA4', 'CD4', 'TRBC2', 'IL2RG', 'CD3E', 'TNFRSF18', 'CCR5', 'IL17A', 'CD2', 'CXCR6', 'CD3G'}
pCD4T13	CC	GO:0016020	membrane	(37, 145)	0.00022745	{'CD7', 'SYTL2', 'TNFRSF1B', 'CMTM6', 'MAN1A1', 'CD81', 'LYST', 'ADTRP', 'GZMM', 'MYL6', 'BST2', 'RNF213', 'B2M', 'CD59', 'SIRPG', 'KIAA0319L', 'GZMB', 'PFN1', 'PBXIP1', 'FURIN', 'CSF1', 'TMBIM6', 'ACTB', 'PGAM1', 'ARPC3', 'AKAP13', 'ABI3', 'ZNRF1', 'CTSC', 'CD38', 'PRF1', 'IL2RG', 'FKBP1A', 'CKLF', 'RAP1B', 'ENTPD1', 'NOTCH2'}
pCD4T13	CC	GO:0001772	immunological synapse	(6, 145)	0.000391216	{'HAVCR2', 'LCK', 'CD81', 'GZMA', 'CD3E', 'GZMB'}
pCD4T13	CC	GO:0042106	gamma-delta T cell receptor complex	(3, 145)	0.000509794	{'CD3E', 'CD247', 'CD3G'}
pCD4T13	CC	GO:0005925	focal adhesion	(13, 145)	0.00440619	{'LIMS1', 'ACTB', 'B2M', 'ARPC3', 'CD59', 'MSN', 'CD81', 'SLA', 'LIMA1', 'PFN1', 'ARPC1B', 'ARPC2', 'PALLD'}
pCD4T13	CC	GO:0005885	Arp2/3 protein complex	(3, 145)	0.00780886	{'ARPC3', 'ARPC1B', 'ARPC2'}
pCD4T13	CC	GO:0045121	membrane raft	(9, 145)	0.0118428	{'BST2', 'CBLB', 'FURIN', 'TNFRSF1B', 'LCK', 'CD4', 'ADGRG1', 'CFLAR', 'CD2'}
pCD4T13	CC	GO:0005829	cytosol	(58, 145)	0.0494468	{'ANKRD28', 'MYO7A', 'MSN', 'WSB2', 'DNPH1', 'MAN1A1', 'KRT86', 'LYST', 'SLA', 'ZEB2', 'RAB27A', 'MYL6', 'SERF2', 'PALLD', 'BCL2L11', 'PTPN22', 'RNF213', 'RUNX2', 'SNX9', 'B2M', 'CAMK1', 'TNIP3', 'CACYBP', 'GZMB', 'PFN1', 'PBXIP1', 'ARPC1B', 'CD3G', 'LIMS1', 'RNF19A', 'IL26', 'ACTB', 'PDE4D', 'PGAM1', 'ARPC3', 'AKAP13', 'IKZF3', 'LIMA1', 'CFLAR', 'LAPTM5', 'SLC27A2', 'ARPC2', 'ZNRF1', 'RGS1', 'VD…
pCD4T13	MF	GO:0005515	protein binding	(119, 145)	7.79797e-05	{'CD70', 'MYO7A', 'CMTM6', 'KRT86', 'DNPH1', 'CD4', 'DUSP5', 'HES4', 'SRGN', 'BCL2L11', 'NFIL3', 'CAMK1', 'NAP1L4', 'GZMB', 'PFN1', 'ARPC1B', 'TMBIM6', 'ACTB', 'MAF', 'ARPC3', 'OSTF1', 'CTSC', 'VDR', 'CST7', 'CBLB', 'PRF1', 'CTLA4', 'CTSH', 'SPOCK2', 'IL2RG', 'MICAL2', 'CD3E', 'GNLY', 'TNFRSF1B', 'SMCO4', 'CD81', 'GZMM', 'ARL3', 'RUNX2', 'ATP5F1E', 'SNX9', 'TMSB10', 'CD59', 'TMIGD2', 'GZMA', 'IL1…
pCD4T13	MF	GO:0042289	MHC class II protein binding	(3, 145)	0.0183886	{'CD81', 'CD4', 'LAG3'}
pCD4T14	BP	GO:0006915	apoptotic process	(22, 147)	1.58702e-06	{'TRAF4', 'TNFRSF25', 'C1QBP', 'IL1A', 'PPIA', 'TRAF1', 'SOD1', 'GADD45B', 'NFKBIA', 'VDAC1', 'IL2RA', 'IFNG', 'NFKB1', 'CFLAR', 'TNFSF14', 'GADD45A', 'TNIP2', 'TNFRSF9', 'PIM3', 'TNFRSF18', 'LTA', 'SERPINB9'}
pCD4T14	BP	GO:0006954	inflammatory response	(16, 147)	0.000182129	{'MAP2K3', 'IL2RA', 'IL17F', 'TNFRSF4', 'CCL22', 'TNIP2', 'RELB', 'CCL20', 'TNIP3', 'IL1A', 'REL', 'NFKB1', 'CCL1', 'PARK7', 'KDM6B', 'NFKBID'}
pCD4T14	BP	GO:0043011	myeloid dendritic cell differentiation	(5, 147)	0.00058601	{'BATF', 'RELB', 'IRF4', 'BATF3', 'RBPJ'}
pCD4T14	BP	GO:0006096	glycolytic process	(6, 147)	0.000766005	{'PGAM1', 'PKM', 'LDHA', 'ENO1', 'TPI1', 'GAPDH'}
pCD4T14	BP	GO:0001819	positive regulation of cytokine production	(7, 147)	0.00081584	{'BATF', 'IL17F', 'IL1A', 'IFNG', 'SOD1', 'CRTAM', 'GAPDH'}
pCD4T14	BP	GO:0043066	negative regulation of apoptotic process	(15, 147)	0.00330311	{'VDAC1', 'BCL2A1', 'HSPA5', 'BCL2L1', 'PIM3', 'TFRC', 'MYC', 'NPM1', 'NFKB1', 'CFLAR', 'TNFRSF18', 'PARK7', 'HSPD1', 'HSP90B1', 'SERPINB9'}
pCD4T14	BP	GO:0033209	tumor necrosis factor-mediated signaling pathway	(6, 147)	0.00473683	{'TNFRSF4', 'TNFRSF25', 'TNFRSF18', 'TRAF1', 'NFKBIA', 'EIF5A'}
pCD4T14	BP	GO:0050821	protein stabilization	(10, 147)	0.00473683	{'HSP90AB1', 'TNIP2', 'PARK7', 'CCT5', 'NPM1', 'CALR', 'HSPD1', 'CCT6A', 'GTPBP4', 'GAPDH'}
pCD4T14	BP	GO:0045944	positive regulation of transcription by RNA polymerase II	(24, 147)	0.00622056	{'BATF', 'PLAGL2', 'ZNF267', 'REL', 'NPM1', 'NAMPT', 'YBX1', 'IL4I1', 'IL1A', 'NCL', 'NFKBIA', 'EIF5A', 'IL17F', 'RELB', 'NFKB1', 'PARK7', 'DDX21', 'VDR', 'TNIP2', 'IRF4', 'MYC', 'STAT5A', 'KDM6B', 'RBPJ'}
pCD4T14	BP	GO:0007595	lactation	(5, 147)	0.0109451	{'APRT', 'VDR', 'RPLP0', 'STAT5A', 'NME1'}
pCD4T14	BP	GO:0006457	protein folding	(8, 147)	0.0114153	{'HSP90AB1', 'PDIA6', 'PPIA', 'CALR', 'HSPD1', 'CCT6A', 'HSP90B1', 'CCT5'}
pCD4T14	BP	GO:0036261	7-methylguanosine cap hypermethylation	(3, 147)	0.0247664	{'SNRPB', 'SNRPE', 'SNRPD1'}
pCD4T14	BP	GO:0006959	humoral immune response	(5, 147)	0.0250475	{'CD83', 'IFNG', 'EBI3', 'LTA', 'RBPJ'}
pCD4T14	BP	GO:0015823	phenylalanine transport	(2, 147)	0.0485075	{'SLC3A2', 'SLC7A5'}
pCD4T14	BP	GO:0042273	ribosomal large subunit biogenesis	(4, 147)	0.0485075	{'NPM1', 'NOP16', 'MRTO4', 'GTPBP4'}
pCD4T14	CC	GO:0005829	cytosol	(78, 147)	5.16965e-09	{'APRT', 'MT2A', 'VIM', 'RANBP1', 'C1QBP', 'TTF2', 'ENO1', 'TRAF1', 'HNRNPC', 'NFKBIA', 'PKM', 'TXN', 'SERBP1', 'NME1', 'CALR', 'VDR', 'TNIP2', 'PIM3', 'RPLP0', 'STAT5A', 'SEC61B', 'MAP2K3', 'PRDX1', 'TNFRSF25', 'REL', 'BATF3', 'CCT5', 'HSPA5', 'EIF5A', 'RILPL2', 'SNRPD1', 'RELB', 'SNRPE', 'PARK7', 'DDX21', 'PSMA7', 'MTHFD1L', 'BCL2A1', 'SRM', 'SLC7A5', 'CCT6A', 'SERPINB9', 'TANK', 'TRAF4', 'NPM1…
pCD4T14	CC	GO:0070062	extracellular exosome	(45, 147)	5.16965e-09	{'APRT', 'PRDX1', 'PDIA6', 'TNFRSF8', 'PPA1', 'NAMPT', 'VIM', 'HSP90AB1', 'RAN', 'HSP90B1', 'CCT5', 'GAPDH', 'SLC3A2', 'YBX1', 'HSPA5', 'LDHA', 'NCL', 'ENO1', 'PPIA', 'PSME2', 'HNRNPC', 'SOD1', 'HSPD1', 'TPI1', 'VDAC1', 'PGAM1', 'PKM', 'SMS', 'TXN', 'SERBP1', 'PARK7', 'CALR', 'NME1', 'SLC27A2', 'SDC4', 'PSMA7', 'GNG4', 'FABP5', 'PAICS', 'CD82', 'TFRC', 'SLC7A5', 'RPLP0', 'CCT6A', 'SERPINB9'}
pCD4T14	CC	GO:0005737	cytoplasm	(63, 147)	0.000287571	{'IL1R2', 'BATF', 'APRT', 'PRDX1', 'TRAF4', 'BHLHE40', 'DUSP5', 'TNFRSF8', 'NPM1', 'MT2A', 'PPA1', 'VIM', 'RANBP1', 'HSP90AB1', 'RAN', 'GAPDH', 'C1QBP', 'RGS16', 'PRMT1', 'YBX1', 'MRTO4', 'BCL2L1', 'HSPA5', 'PPP1R14B', 'ENO1', 'PPIA', 'TRAF1', 'PSME2', 'SNRPB', 'SOD1', 'GADD45B', 'HSPD1', 'NFKBIA', 'EIF5A', 'RNF19A', 'BZW1', 'RILPL2', 'TRIB1', 'PGAM1', 'PKM', 'PTP4A3', 'TXN', 'NOLC1', 'NFKB1', 'C…
pCD4T14	CC	GO:0042470	melanosome	(8, 147)	0.000375892	{'PRDX1', 'PDIA6', 'SLC3A2', 'HSPA5', 'TFRC', 'HSP90AB1', 'RAN', 'HSP90B1'}
pCD4T14	CC	GO:0034663	endoplasmic reticulum chaperone complex	(4, 147)	0.000375892	{'PDIA6', 'SDF2L1', 'HSPA5', 'HSP90B1'}
pCD4T14	CC	GO:0005634	nucleus	(66, 147)	0.000375892	{'BATF', 'DCTPP1', 'PRDX1', 'PLAGL2', 'TRAF4', 'ZNF267', 'BHLHE40', 'DUSP5', 'REL', 'NPM1', 'BATF3', 'MT2A', 'ANP32E', 'RANBP1', 'HSP90AB1', 'HSP90B1', 'RAN', 'GAPDH', 'C1QBP', 'TTF2', 'PRMT1', 'YBX1', 'HSPA5', 'LMNA', 'LDHA', 'NCL', 'ENO1', 'PPIA', 'SNRPB', 'HNRNPC', 'SOD1', 'GADD45B', 'TPI1', 'NFKBIA', 'EIF5A', 'VDAC1', 'TRIB1', 'SNRPD1', 'RELB', 'SNRPE', 'RBBP8', 'PKM', 'PTP4A3', 'NFKBID', 'TX…
pCD4T14	CC	GO:0034709	methylosome	(4, 147)	0.000405889	{'SNRPB', 'PRMT1', 'SNRPE', 'SNRPD1'}
pCD4T14	CC	GO:0016020	membrane	(35, 147)	0.00132473	{'SEC61B', 'MAP2K3', 'SDF2L1', 'NPM1', 'HSP90AB1', 'RAN', 'HSP90B1', 'C1QBP', 'GAPDH', 'SLC3A2', 'HSPA5', 'LDHA', 'NCL', 'ENO1', 'PPIA', 'PSME2', 'HNRNPC', 'HSPD1', 'EIF5A', 'VDAC1', 'BZW1', 'RILPL2', 'PGAM1', 'SERBP1', 'CALR', 'NME1', 'GTPBP4', 'DDX21', 'MTHFD1L', 'PAICS', 'IRF4', 'TFRC', 'SLC7A5', 'RPLP0', 'SERPINB9'}
pCD4T14	CC	GO:0005697	telomerase holoenzyme complex	(4, 147)	0.00361727	{'NHP2', 'SNRPE', 'SNRPB', 'HNRNPC'}
pCD4T14	CC	GO:0005689	U12-type spliceosomal complex	(4, 147)	0.00814972	{'SNRPB', 'SNRPE', 'YBX1', 'SNRPD1'}
pCD4T14	CC	GO:0005687	U4 snRNP	(3, 147)	0.00814972	{'SNRPB', 'SNRPE', 'SNRPD1'}
pCD4T14	CC	GO:0033256	I-kappaB/NF-kappaB complex	(2, 147)	0.00814972	{'NFKB1', 'NFKBIA'}
pCD4T14	CC	GO:1990184	amino acid transport complex	(2, 147)	0.00814972	{'SLC3A2', 'SLC7A5'}
pCD4T14	CC	GO:0005576	extracellular region	(28, 147)	0.0105048	{'IL1R2', 'APRT', 'CCL22', 'NPW', 'TNFRSF25', 'HSP90AB1', 'HSP90B1', 'CCL20', 'YBX1', 'IL4I1', 'IL1A', 'PDGFA', 'PPIA', 'HNRNPC', 'SOD1', 'NINJ1', 'IL17F', 'PGAM1', 'PKM', 'TXN', 'IFNG', 'NFKB1', 'CCL1', 'CALR', 'FABP5', 'TFRC', 'TNFRSF18', 'EBI3'}
pCD4T14	CC	GO:0005681	spliceosomal complex	(6, 147)	0.0154594	{'SNRPD1', 'TTF2', 'SNRPE', 'NCL', 'SNRPB', 'HNRNPC'}
pCD4T14	CC	GO:0030532	small nuclear ribonucleoprotein complex	(3, 147)	0.017136	{'SNRPB', 'SNRPE', 'SNRPD1'}
pCD4T14	CC	GO:0005654	nucleoplasm	(47, 147)	0.0208575	{'BATF', 'DCTPP1', 'APRT', 'MAP2K3', 'TRAF4', 'DUSP5', 'REL', 'NPM1', 'BATF3', 'HSP90AB1', 'RAN', 'SLC3A2', 'PRMT1', 'YBX1', 'LMNA', 'NCL', 'PSME2', 'SNRPB', 'HNRNPC', 'SOD1', 'NFKBIA', 'SNRPD1', 'RELB', 'SNRPE', 'RBBP8', 'WDR43', 'NOLC1', 'NHP2', 'NFKB1', 'TXN', 'NOP16', 'GADD45A', 'PARK7', 'JARID2', 'GTPBP4', 'DDX21', 'VDR', 'PSMA7', 'TNIP2', 'FABP5', 'IRF4', 'MYC', 'STAT5A', 'ZBTB32', 'KDM6B',…
pCD4T14	CC	GO:0034774	secretory granule lumen	(6, 147)	0.0216187	{'APRT', 'PGAM1', 'PKM', 'NFKB1', 'PPIA', 'HSP90AB1'}
pCD4T14	CC	GO:0034719	SMN-Sm protein complex	(3, 147)	0.0265065	{'SNRPB', 'SNRPE', 'SNRPD1'}
pCD4T14	CC	GO:0005682	U5 snRNP	(3, 147)	0.0299659	{'SNRPB', 'SNRPE', 'SNRPD1'}
pCD4T14	CC	GO:0071159	NF-kappaB complex	(2, 147)	0.0299659	{'RELB', 'REL'}
pCD4T14	CC	GO:0005685	U1 snRNP	(3, 147)	0.0322562	{'SNRPB', 'SNRPE', 'SNRPD1'}
pCD4T14	CC	GO:0031429	box H/ACA snoRNP complex	(2, 147)	0.0453706	{'NHP2', 'NOLC1'}
pCD4T14	MF	GO:0005515	protein binding	(125, 147)	3.47518e-07	{'APRT', 'TNFRSF4', 'DUSP5', 'MT2A', 'VIM', 'RANBP1', 'C1QBP', 'TTF2', 'SLC3A2', 'PDGFA', 'NCL', 'ENO1', 'TRAF1', 'HNRNPC', 'GCNT1', 'NINJ1', 'NFKBIA', 'PKM', 'TXN', 'SERBP1', 'TNFSF14', 'GADD45A', 'NME1', 'CALR', 'VDR', 'SDC4', 'TNIP2', 'CTLA4', 'PIM3', 'TFRC', 'RPLP0', 'STAT5A', 'EBI3', 'SEC61B', 'BATF', 'MAP2K3', 'PLAGL2', 'PRDX1', 'REL', 'BATF3', 'CCT5', 'CD83', 'HSPA5', 'EIF5A', 'RILPL2', 'S…
pCD4T14	MF	GO:0003723	RNA binding	(34, 147)	6.36271e-07	{'SEC61B', 'PRDX1', 'NPM1', 'HSP90AB1', 'HSP90B1', 'RAN', 'SLC3A2', 'PRMT1', 'YBX1', 'MRTO4', 'NCL', 'ENO1', 'PPIA', 'SNRPB', 'HNRNPC', 'HSPD1', 'EIF5A', 'BZW1', 'SNRPD1', 'SNRPE', 'PKM', 'WDR43', 'NOLC1', 'NHP2', 'TXN', 'NOP16', 'SERBP1', 'CALR', 'NME1', 'GTPBP4', 'DDX21', 'TFRC', 'RPLP0', 'CCT6A'}
pCD4T14	MF	GO:0051082	unfolded protein binding	(9, 147)	0.000296055	{'HSP90AB1', 'HSPA5', 'NPM1', 'PPIA', 'CALR', 'HSPD1', 'CCT6A', 'HSP90B1', 'CCT5'}
pCD4T14	MF	GO:0042802	identical protein binding	(30, 147)	0.000329232	{'DCTPP1', 'PRDX1', 'TRAF4', 'NAMPT', 'VIM', 'HSP90AB1', 'GAPDH', 'PRMT1', 'BCL2L1', 'LDHA', 'NCL', 'TRAF1', 'PSME2', 'HNRNPC', 'SOD1', 'NFKBIA', 'VDAC1', 'RILPL2', 'RELB', 'RBBP8', 'NFKB1', 'NME1', 'PARK7', 'DDX21', 'SDC4', 'PSMA7', 'FABP5', 'PAICS', 'TFRC', 'SRM'}
pCD4T14	MF	GO:0045296	cadherin binding	(13, 147)	0.000421948	{'HSP90AB1', 'BZW1', 'PRDX1', 'SLC3A2', 'HSPA5', 'PAICS', 'PKM', 'LDHA', 'ENO1', 'SERBP1', 'PARK7', 'RANBP1', 'RAN'}
pCD4T14	MF	GO:0005164	tumor necrosis factor receptor binding	(5, 147)	0.00263416	{'TRAF4', 'LTB', 'TRAF1', 'TNFSF14', 'LTA'}
pCD4T14	MF	GO:0044183	protein folding chaperone	(5, 147)	0.00827173	{'HSPA5', 'CALR', 'HSP90AB1', 'CCT6A', 'CCT5'}
pCD4T14	MF	GO:0003725	double-stranded RNA binding	(6, 147)	0.0104248	{'DDX21', 'HSP90AB1', 'SLC3A2', 'TFRC', 'VIM', 'HSPD1'}
pCD4T14	MF	GO:0005125	cytokine activity	(8, 147)	0.0169099	{'IL17F', 'LTB', 'IL1A', 'IFNG', 'TNFSF14', 'NAMPT', 'EBI3', 'LTA'}
pCD4T14	MF	GO:0042803	protein homodimerization activity	(16, 147)	0.0187422	{'IL17F', 'HSP90AB1', 'MTHFD1L', 'BCL2A1', 'TYMP', 'BHLHE40', 'BCL2L1', 'TXN', 'TFRC', 'PDGFA', 'NPM1', 'SRM', 'ENO1', 'GADD45A', 'PARK7', 'TPI1'}
pCD4T14	MF	GO:0005031	tumor necrosis factor receptor activity	(3, 147)	0.0204364	{'TNFRSF4', 'TNFRSF18', 'TNFRSF25'}
pCD4T14	MF	GO:0140662	ATP-dependent protein folding chaperone	(4, 147)	0.021646	{'HSPD1', 'CCT6A', 'HSPA5', 'CCT5'}
pCD4T14	MF	GO:0031625	ubiquitin protein ligase binding	(10, 147)	0.0264379	{'TANK', 'HSP90AB1', 'TRIB1', 'TRAF4', 'HSPA5', 'TPI1', 'TRAF1', 'CALR', 'HSPD1', 'NFKBIA'}
pCD4T14	MF	GO:0051087	chaperone binding	(6, 147)	0.0425268	{'HSPA5', 'TFRC', 'SDF2L1', 'CALR', 'SOD1', 'HSPD1'}
pCD4T15	BP	GO:0002503	peptide antigen assembly with MHC class II protein complex	(11, 141)	1.01132e-17	{'HLA-DQA1', 'HLA-DQA2', 'B2M', 'HLA-DRB1', 'HLA-DPB1', 'HLA-DRA', 'HLA-DPA1', 'HLA-DRB5', 'HLA-DMA', 'HLA-DMB', 'HLA-DQB1'}
pCD4T15	BP	GO:0002381	immunoglobulin production involved in immunoglobulin-mediated immune response	(11, 141)	1.88443e-17	{'HLA-DQA1', 'HLA-DQA2', 'B2M', 'HLA-DRB1', 'HLA-DPB1', 'HLA-DRA', 'HLA-DPA1', 'HLA-DRB5', 'HLA-DMA', 'HLA-DMB', 'HLA-DQB1'}
pCD4T15	BP	GO:0019886	antigen processing and presentation of exogenous peptide antigen via MHC class II	(12, 141)	1.76288e-15	{'HLA-DQA1', 'CD74', 'HLA-DQA2', 'B2M', 'HLA-DRB1', 'HLA-DPB1', 'HLA-DRA', 'HLA-DPA1', 'HLA-DRB5', 'HLA-DMA', 'HLA-DMB', 'HLA-DQB1'}
pCD4T15	BP	GO:0050870	positive regulation of T cell activation	(11, 141)	3.43384e-13	{'HLA-DQA1', 'HLA-DQA2', 'B2M', 'HLA-DRB1', 'HLA-DPB1', 'HLA-DRA', 'HLA-DPA1', 'HLA-DRB5', 'HLA-DMA', 'HLA-DMB', 'HLA-DQB1'}
pCD4T15	BP	GO:0006955	immune response	(22, 141)	2.63598e-10	{'HLA-A', 'CXCR3', 'HLA-DRA', 'HLA-DQB1', 'CXCR6', 'MBP', 'HLA-DQA2', 'HLA-DRB1', 'TMIGD2', 'GZMA', 'CD96', 'HLA-B', 'LST1', 'CIITA', 'HLA-DPA1', 'TNFSF14', 'HLA-C', 'HLA-DQA1', 'NCR3', 'LAX1', 'TNFSF10', 'CCL19'}
pCD4T15	BP	GO:0002250	adaptive immune response	(20, 141)	6.61375e-09	{'LYN', 'HLA-DRA', 'HLA-DMA', 'HLA-DRB5', 'HLA-DQB1', 'HLA-DQA2', 'HLA-B', 'CD160', 'ZNF683', 'HLA-DPA1', 'IFNG', 'HLA-DMB', 'HLA-C', 'PAG1', 'KLRD1', 'HLA-DQA1', 'HLA-DPB1', 'CTSH', 'LAX1', 'CD84'}
pCD4T15	BP	GO:0001916	positive regulation of T cell mediated cytotoxicity	(6, 141)	3.96431e-05	{'HLA-A', 'HLA-DRB1', 'B2M', 'HLA-DRA', 'XCL1', 'HLA-B'}
pCD4T15	BP	GO:0030593	neutrophil chemotaxis	(7, 141)	0.00180051	{'LGALS3', 'CCL5', 'JAML', 'CKLF', 'XCL1', 'XCL2', 'CCL19'}
pCD4T15	BP	GO:0032729	positive regulation of interferon-gamma production	(7, 141)	0.00180051	{'PTPN22', 'IL12RB2', 'HLA-A', 'CD160', 'HLA-DPB1', 'HLA-DPA1', 'CRTAM'}
pCD4T15	BP	GO:2000566	positive regulation of CD8-positive, alpha-beta T cell proliferation	(3, 141)	0.00191492	{'PTPN22', 'XCL1', 'HLA-A'}
pCD4T15	BP	GO:0001913	T cell mediated cytotoxicity	(4, 141)	0.00212665	{'PRF1', 'CTSH', 'B2M', 'HLA-A'}
pCD4T15	BP	GO:0048247	lymphocyte chemotaxis	(5, 141)	0.00212665	{'CCL5', 'CKLF', 'XCL1', 'XCL2', 'CCL19'}
pCD4T15	BP	GO:0071346	cellular response to interferon-gamma	(7, 141)	0.0034102	{'GBP5', 'CCL5', 'HLA-DPA1', 'XCL1', 'XCL2', 'CCL19', 'GAPDH'}
pCD4T15	BP	GO:0010820	positive regulation of T cell chemotaxis	(4, 141)	0.00420586	{'CCL5', 'XCL1', 'TNFSF14', 'XCL2'}
pCD4T15	BP	GO:0042102	positive regulation of T cell proliferation	(6, 141)	0.00423352	{'CORO1A', 'HLA-DPB1', 'CCL5', 'HLA-DPA1', 'HLA-DMB', 'CCL19'}
pCD4T15	BP	GO:0019835	cytolysis	(4, 141)	0.00478502	{'GZMA', 'GZMH', 'PRF1', 'GZMB'}
pCD4T15	BP	GO:0070098	chemokine-mediated signaling pathway	(6, 141)	0.00546086	{'CXCR3', 'CCL5', 'XCL1', 'CXCR6', 'CCL19', 'XCL2'}
pCD4T15	BP	GO:0002548	monocyte chemotaxis	(5, 141)	0.00568209	{'LGALS3', 'CCL5', 'XCL1', 'XCL2', 'CCL19'}
pCD4T15	BP	GO:0031295	T cell costimulation	(5, 141)	0.00613829	{'LYN', 'CD160', 'TMIGD2', 'TNFSF14', 'CCL19'}
pCD4T15	BP	GO:0002486	antigen processing and presentation of endogenous peptide antigen via MHC class I via ER pathway, TAP-independent	(3, 141)	0.00824286	{'HLA-C', 'HLA-B', 'HLA-A'}
pCD4T15	BP	GO:0070374	positive regulation of ERK1 and ERK2 cascade	(9, 141)	0.00875219	{'PTPN22', 'IL26', 'CD74', 'HLA-DRB1', 'CCL5', 'HMGB1', 'XCL1', 'XCL2', 'CCL19'}
pCD4T15	BP	GO:0071347	cellular response to interleukin-1	(6, 141)	0.0106065	{'TANK', 'CCL5', 'XCL1', 'NR1D1', 'XCL2', 'CCL19'}
pCD4T15	BP	GO:0050863	regulation of T cell activation	(3, 141)	0.0114065	{'CRTAM', 'PAG1', 'CCL5'}
pCD4T15	BP	GO:0071356	cellular response to tumor necrosis factor	(7, 141)	0.0130544	{'TANK', 'CCL5', 'NR1D1', 'XCL1', 'ZFP36L1', 'XCL2', 'CCL19'}
pCD4T15	BP	GO:0045954	positive regulation of natural killer cell mediated cytotoxicity	(4, 141)	0.0131364	{'CD160', 'NCR3', 'CRTAM', 'KLRD1'}
pCD4T15	BP	GO:0090023	positive regulation of neutrophil chemotaxis	(4, 141)	0.0139786	{'CD74', 'CCL19', 'XCL1', 'DAPK2'}
pCD4T15	BP	GO:0045657	positive regulation of monocyte differentiation	(3, 141)	0.0139786	{'HLA-DRB1', 'CD74', 'ZFP36L1'}
pCD4T15	BP	GO:2000343	positive regulation of chemokine (C-X-C motif) ligand 2 production	(3, 141)	0.0139786	{'MBP', 'CD74', 'HMGB1'}
pCD4T15	BP	GO:0006915	apoptotic process	(14, 141)	0.017255	{'GZMB', 'CDCA7', 'PRF1', 'CXCR3', 'DAPK2', 'CTSH', 'GZMH', 'GZMA', 'IFNG', 'TNFSF14', 'ZFP36L1', 'TNFSF10', 'NR3C1', 'BCL2L11'}
pCD4T15	BP	GO:0045087	innate immune response	(13, 141)	0.0207421	{'CORO1A', 'LYN', 'PPARG', 'HLA-A', 'LGALS3', 'CD160', 'HMGB1', 'ZNF683', 'OASL', 'CLU', 'HLA-C', 'CD84', 'HLA-B'}
pCD4T15	BP	GO:0002469	myeloid dendritic cell antigen processing and presentation	(2, 141)	0.0207421	{'HLA-DRB1', 'HLA-DRA'}
pCD4T15	BP	GO:0002491	antigen processing and presentation of endogenous peptide antigen via MHC class II	(2, 141)	0.0207421	{'HLA-DRB1', 'HLA-DRA'}
pCD4T15	BP	GO:0016045	detection of bacterium	(3, 141)	0.0223695	{'HLA-DRB1', 'HLA-B', 'HLA-A'}
pCD4T15	BP	GO:0002726	positive regulation of T cell cytokine production	(3, 141)	0.0223695	{'XCL1', 'B2M', 'HLA-A'}
pCD4T15	BP	GO:0030833	regulation of actin filament polymerization	(4, 141)	0.0233848	{'PFN1', 'COTL1', 'CORO1A', 'ARPC3'}
pCD4T15	BP	GO:0001819	positive regulation of cytokine production	(5, 141)	0.0250357	{'IL26', 'TMIGD2', 'IFNG', 'CRTAM', 'GAPDH'}
pCD4T15	BP	GO:0048246	macrophage chemotaxis	(3, 141)	0.02726	{'CKLF', 'CCL5', 'LGALS3'}
pCD4T15	BP	GO:0050852	T cell receptor signaling pathway	(6, 141)	0.0306068	{'PTPN22', 'ADA', 'HLA-A', 'HLA-DRB1', 'HLA-DPB1', 'HLA-DQB1'}
pCD4T15	BP	GO:0007165	signal transduction	(20, 141)	0.0306068	{'TANK', 'S100A6', 'LYN', 'HDGFL3', 'HLA-DRB1', 'YWHAQ', 'XCL1', 'XCL2', 'PPARG', 'IL26', 'ANXA5', 'HMGB1', 'TNFSF14', 'NR3C1', 'PAG1', 'LSP1', 'SRGAP3', 'CKLF', 'NEDD9', 'TNFSF10'}
pCD4T15	BP	GO:0006954	inflammatory response	(11, 141)	0.0310591	{'GBP5', 'NCR3', 'CXCR3', 'CIITA', 'CCL5', 'HMGB1', 'XCL1', 'CD96', 'CXCR6', 'CCL19', 'XCL2'}
pCD4T15	BP	GO:0001706	endoderm formation	(3, 141)	0.0318085	{'DUSP2', 'DUSP4', 'DUSP5'}
pCD4T15	BP	GO:0009615	response to virus	(6, 141)	0.0333388	{'CCL5', 'OASL', 'IFNG', 'XCL1', 'CLU', 'CCL19'}
pCD4T15	BP	GO:0010634	positive regulation of epithelial cell migration	(4, 141)	0.0353444	{'PFN1', 'IFNG', 'DOCK5', 'CTSH'}
pCD4T15	BP	GO:0045892	negative regulation of transcription, DNA-templated	(13, 141)	0.0397592	{'PPARG', 'CEBPD', 'BHLHE40', 'CIITA', 'NR3C1', 'YWHAQ', 'CENPF', 'IFNG', 'XCL1', 'NR1D1', 'TRERF1', 'BASP1', 'RBPJ'}
pCD4T15	BP	GO:0050918	positive chemotaxis	(4, 141)	0.0412837	{'CORO1A', 'CCL5', 'HMGB1', 'LGALS3'}
pCD4T15	BP	GO:2000516	positive regulation of CD4-positive, alpha-beta T cell activation	(2, 141)	0.0412837	{'HLA-DRB1', 'HLA-DRA'}
pCD4T15	BP	GO:0042490	mechanoreceptor differentiation	(2, 141)	0.0412837	{'MYO7A', 'NTRK2'}
pCD4T15	BP	GO:0071663	positive regulation of granzyme B production	(2, 141)	0.0412837	{'PTPN22', 'XCL1'}
pCD4T15	BP	GO:0015909	long-chain fatty acid transport	(3, 141)	0.0418879	{'PLIN2', 'FABP5', 'PPARG'}
pCD4T15	BP	GO:0032689	negative regulation of interferon-gamma production	(4, 141)	0.042125	{'HLA-DRB1', 'CD96', 'HMGB1', 'XCL1'}
pCD4T15	BP	GO:0050868	negative regulation of T cell activation	(3, 141)	0.0492662	{'PTPN22', 'LAX1', 'PAG1'}
pCD4T15	BP	GO:0051209	release of sequestered calcium ion into cytosol	(4, 141)	0.0495809	{'RYR2', 'RYR1', 'CCL19', 'XCL1'}
pCD4T15	CC	GO:0042613	MHC class II protein complex	(12, 141)	1.25932e-20	{'HLA-DQA1', 'CD74', 'HLA-DQA2', 'B2M', 'HLA-DRB1', 'HLA-DPB1', 'HLA-DRA', 'HLA-DPA1', 'HLA-DRB5', 'HLA-DMA', 'HLA-DMB', 'HLA-DQB1'}
pCD4T15	CC	GO:0071556	integral component of lumenal side of endoplasmic reticulum membrane	(12, 141)	6.76148e-17	{'HLA-DQA1', 'CD74', 'HLA-DQA2', 'HLA-A', 'HLA-DRB1', 'HLA-DPB1', 'HLA-DRA', 'HLA-DPA1', 'HLA-DRB5', 'HLA-DQB1', 'HLA-C', 'HLA-B'}
pCD4T15	CC	GO:0012507	ER to Golgi transport vesicle membrane	(13, 141)	1.78396e-14	{'HLA-DQA1', 'CD74', 'HLA-DQA2', 'B2M', 'HLA-A', 'HLA-DRB1', 'HLA-DPB1', 'HLA-DRA', 'HLA-DPA1', 'HLA-DRB5', 'HLA-DQB1', 'HLA-C', 'HLA-B'}
pCD4T15	CC	GO:0030658	transport vesicle membrane	(9, 141)	1.32502e-09	{'HLA-DQA1', 'CD74', 'HLA-DQA2', 'HLA-DRB1', 'HLA-DPB1', 'HLA-DRA', 'HLA-DPA1', 'HLA-DRB5', 'HLA-DQB1'}
pCD4T15	CC	GO:0030666	endocytic vesicle membrane	(10, 141)	2.4622e-08	{'HLA-DQA1', 'LYN', 'CD74', 'HLA-DQA2', 'HLA-DRB1', 'HLA-DPB1', 'HLA-DRA', 'HLA-DPA1', 'HLA-DRB5', 'HLA-DQB1'}
pCD4T15	CC	GO:0001772	immunological synapse	(8, 141)	3.27361e-07	{'CORO1A', 'LGALS3', 'HLA-DRB1', 'HLA-DRA', 'GZMA', 'NEDD9', 'GZMB', 'CRTAM'}
pCD4T15	CC	GO:0030669	clathrin-coated endocytic vesicle membrane	(9, 141)	3.27361e-07	{'HLA-DQA1', 'CD74', 'HLA-DQA2', 'HLA-DRB1', 'HLA-DPB1', 'HLA-DRA', 'HLA-DPA1', 'HLA-DRB5', 'HLA-DQB1'}
pCD4T15	CC	GO:0070062	extracellular exosome	(39, 141)	8.64749e-07	{'S100A6', 'LYN', 'HLA-A', 'LGALS3', 'HLA-DRA', 'PSMB8', 'HLA-DRB5', 'CAPZB', 'GAPDH', 'B2M', 'HLA-DRB1', 'YWHAQ', 'PSME2', 'PFN1', 'HLA-B', 'CORO1A', 'ACTB', 'PSMB9', 'ANXA5', 'ARPC3', 'S100A4', 'GLUL', 'MYL12B', 'IDH2', 'HLA-C', 'LSP1', 'CD74', 'COTL1', 'SH3BGRL3', 'FABP5', 'CTSH', 'ITGB7', 'ENTPD1', 'RYR1', 'ACTN4', 'TNFSF10', 'BASP1', 'CLU', 'CPNE7'}
pCD4T15	CC	GO:0016020	membrane	(39, 141)	4.17523e-06	{'HLA-A', 'RYR2', 'LGALS3', 'GZMH', 'CD52', 'HLA-DMA', 'HLA-DQB1', 'CAPZB', 'GAPDH', 'GBP5', 'B2M', 'HLA-DRB1', 'YWHAQ', 'GZMB', 'PSME2', 'PFN1', 'HLA-B', 'CORO1A', 'GOLIM4', 'ACTB', 'ADA', 'ANXA5', 'ARPC3', 'GYG1', 'NR3C1', 'HLA-C', 'LSP1', 'ZNRF1', 'HLA-DQA1', 'CD74', 'EVL', 'PRF1', 'HLA-DPB1', 'ITGB7', 'OASL', 'CKLF', 'LAX1', 'ENTPD1', 'CLU'}
pCD4T15	CC	GO:0032588	trans-Golgi network membrane	(9, 141)	6.07525e-06	{'HLA-DQA1', 'CD74', 'HLA-DQA2', 'HLA-DRB1', 'HLA-DPB1', 'HLA-DRA', 'HLA-DPA1', 'HLA-DRB5', 'HLA-DQB1'}
pCD4T15	CC	GO:0042612	MHC class I protein complex	(4, 141)	2.98978e-05	{'HLA-C', 'HLA-B', 'B2M', 'HLA-A'}
pCD4T15	CC	GO:0005886	plasma membrane	(59, 141)	2.98978e-05	{'ADAM12', 'S100A6', 'LYN', 'HLA-A', 'RYR2', 'LGALS3', 'CXCR3', 'CD52', 'HLA-DRA', 'PLIN2', 'NTRK2', 'HLA-DQB1', 'HLA-DRB5', 'CXCR6', 'GAPDH', 'MBP', 'HLA-DQA2', 'B2M', 'HLA-DRB1', 'DOCK5', 'TMIGD2', 'CASS4', 'FCRL6', 'GPR171', 'CD96', 'CRTAM', 'HLA-B', 'CORO1A', 'IL12RB2', 'ACTB', 'ADA', 'LST1', 'CD160', 'JAML', 'HLA-DPA1', 'GLUL', 'CLEC2B', 'TNFSF14', 'HLA-C', 'PAG1', 'LSP1', 'KLRD1', 'HLA-DQA1…
pCD4T15	CC	GO:0005765	lysosomal membrane	(13, 141)	9.96356e-05	{'HLA-DQA1', 'LYN', 'CD74', 'HLA-DQA2', 'HLA-DRB1', 'MYO7A', 'HLA-DPB1', 'HLA-DRA', 'HLA-DPA1', 'HLA-DRB5', 'HLA-DMA', 'HLA-DMB', 'HLA-DQB1'}
pCD4T15	CC	GO:0005576	extracellular region	(30, 141)	0.00042301	{'ADAM12', 'S100A6', 'LGALS3', 'CD52', 'CCL5', 'PLIN2', 'NMU', 'HDGFL3', 'B2M', 'GZMA', 'XCL1', 'GZMB', 'XCL2', 'TMSB4X', 'IL26', 'ANXA5', 'CD160', 'HMGB1', 'S100A4', 'IFNG', 'GYG1', 'PRF1', 'COTL1', 'FABP5', 'CTSH', 'CKLF', 'ACTN4', 'TNFSF10', 'CLU', 'CCL19'}
pCD4T15	CC	GO:0009986	cell surface	(16, 141)	0.000595272	{'SLAMF8', 'MBP', 'CD74', 'ADA', 'HLA-A', 'HLA-DRB1', 'LGALS3', 'HLA-DPB1', 'HMGB1', 'ITGB7', 'HLA-DPA1', 'HLA-DRA', 'HLA-DMA', 'CLU', 'HLA-C', 'HLA-B'}
pCD4T15	CC	GO:0000139	Golgi membrane	(16, 141)	0.000915953	{'GBP5', 'GOLIM4', 'HLA-DQA1', 'CD74', 'HLA-DQA2', 'B2M', 'HLA-A', 'HLA-DRB1', 'LST1', 'HLA-DPB1', 'HLA-DRA', 'HLA-DPA1', 'HLA-DRB5', 'HLA-DQB1', 'HLA-C', 'HLA-B'}
pCD4T15	CC	GO:0009897	external side of plasma membrane	(12, 141)	0.00376979	{'IL12RB2', 'CD74', 'ADA', 'B2M', 'HLA-DRB1', 'ANXA5', 'CXCR3', 'CLEC2B', 'CD84', 'FCRL6', 'CXCR6', 'KLRD1'}
pCD4T15	CC	GO:0005925	focal adhesion	(12, 141)	0.00587679	{'EVL', 'ACTB', 'B2M', 'ARPC3', 'ANXA5', 'YWHAQ', 'ITGB7', 'NEDD9', 'TNS3', 'ACTN4', 'CASS4', 'PFN1'}
pCD4T15	CC	GO:0044194	cytolytic granule	(3, 141)	0.00587679	{'PRF1', 'GZMH', 'GZMB'}
pCD4T15	CC	GO:0005737	cytoplasm	(55, 141)	0.00591753	{'S100A6', 'LYN', 'RTP3', 'LGALS3', 'MYO7A', 'CXCR3', 'GZMH', 'BHLHE40', 'NR1D1', 'DUSP5', 'GAPDH', 'GBP5', 'PTPN22', 'TMSB10', 'YWHAQ', 'DOCK5', 'CENPF', 'CASS4', 'GZMB', 'PSME2', 'PFN1', 'CD96', 'CORO1A', 'TMSB4X', 'ACTB', 'ANXA5', 'LST1', 'TESC', 'GLUL', 'MYL12B', 'PKIG', 'TNFSF14', 'BTG1', 'RCAN2', 'NR3C1', 'ZNRF1', 'SRGAP3', 'DAPK2', 'DUSP4', 'CD74', 'HIVEP3', 'EVL', 'DUSP2', 'JAKMIP1', 'SH3…
pCD4T15	CC	GO:0030670	phagocytic vesicle membrane	(5, 141)	0.0174095	{'CORO1A', 'B2M', 'HLA-A', 'HLA-C', 'HLA-B'}
pCD4T15	CC	GO:0005829	cytosol	(57, 141)	0.0182596	{'S100A6', 'TANK', 'LYN', 'CHN1', 'LGALS3', 'MYO7A', 'KRT86', 'PSMB8', 'PLIN2', 'ZEB2', 'NTRK2', 'TRERF1', 'CAPZB', 'CDCA7', 'GAPDH', 'BCL2L11', 'PTPN22', 'MBP', 'HDGFL3', 'B2M', 'YWHAQ', 'DOCK5', 'CENPF', 'TNS3', 'GZMB', 'PSME2', 'PFN1', 'CORO1A', 'TMSB4X', 'PPARG', 'IL26', 'ACTB', 'ADA', 'PSMB9', 'ANXA5', 'ARPC3', 'LST1', 'CIITA', 'GLUL', 'MYL12B', 'IDH2', 'GYG1', 'NR3C1', 'ZNRF1', 'SRGAP3', 'E…
pCD4T15	CC	GO:0030027	lamellipodium	(7, 141)	0.0306738	{'CORO1A', 'EVL', 'ACTB', 'ARPC3', 'NEDD9', 'CAPZB', 'TESC'}
pCD4T15	CC	GO:1990111	spermatoproteasome complex	(2, 141)	0.0400167	{'PSMB8', 'PSMB9'}
pCD4T15	MF	GO:0023026	MHC class II protein complex binding	(12, 141)	3.2883e-16	{'HLA-DQA1', 'CD74', 'HLA-DQA2', 'B2M', 'HLA-DRB1', 'HLA-DPB1', 'HLA-DRA', 'HLA-DPA1', 'HLA-DRB5', 'HLA-DMA', 'HLA-DMB', 'HLA-DQB1'}
pCD4T15	MF	GO:0042605	peptide antigen binding	(10, 141)	1.16092e-10	{'HLA-DQA1', 'HLA-A', 'HLA-DRB1', 'HLA-DPB1', 'HLA-DRA', 'HLA-DPA1', 'HLA-DRB5', 'HLA-DQB1', 'HLA-C', 'HLA-B'}
pCD4T15	MF	GO:0032395	MHC class II receptor activity	(6, 141)	1.72549e-08	{'HLA-DQA1', 'HLA-DQA2', 'HLA-DRB1', 'HLA-DRA', 'HLA-DPA1', 'HLA-DQB1'}
pCD4T15	MF	GO:0005515	protein binding	(115, 141)	6.07355e-05	{'MYO7A', 'CXCR3', 'KRT86', 'DUSP5', 'NTRK2', 'NMU', 'BCL2L11', 'HLA-DQA2', 'TNS3', 'GZMB', 'PFN1', 'XCL2', 'HLA-B', 'CORO1A', 'ACTB', 'CEBPD', 'ANXA5', 'ARPC3', 'CD160', 'PKIG', 'TNFSF14', 'HLA-DMB', 'HLA-C', 'DUSP2', 'PRF1', 'CTSH', 'NEDD9', 'ADAM12', 'S100A6', 'RYR2', 'SMCO4', 'TRERF1', 'GBP5', 'TMSB10', 'YWHAQ', 'DOCK5', 'TMIGD2', 'CENPF', 'GZMA', 'PPARG', 'ADA', 'CIITA', 'CLEC2B', 'BTG1', 'K…
pCD4T15	MF	GO:0046977	TAP binding	(3, 141)	0.000343661	{'HLA-C', 'HLA-B', 'HLA-A'}
pCD4T15	MF	GO:0008009	chemokine activity	(5, 141)	0.0127082	{'CCL5', 'CKLF', 'XCL1', 'XCL2', 'CCL19'}
pCD4T15	MF	GO:0042379	chemokine receptor binding	(3, 141)	0.0133795	{'CCL5', 'CCL19', 'XCL1'}
pCD4T15	MF	GO:0003785	actin monomer binding	(4, 141)	0.0139728	{'PFN1', 'TMSB4X', 'CORO1A', 'TMSB10'}
pCD4T15	MF	GO:0048020	CCR chemokine receptor binding	(4, 141)	0.0139728	{'CCL5', 'CCL19', 'XCL2', 'XCL1'}
pCD4T15	MF	GO:0008330	protein tyrosine/threonine phosphatase activity	(3, 141)	0.0139728	{'DUSP2', 'DUSP4', 'DUSP5'}
pCD4T15	MF	GO:0042608	T cell receptor binding	(3, 141)	0.0180486	{'HLA-DRB1', 'HLA-DRA', 'HLA-A'}
pCD4T15	MF	GO:0017017	MAP kinase tyrosine/serine/threonine phosphatase activity	(3, 141)	0.0226262	{'DUSP2', 'DUSP4', 'DUSP5'}
pCD4T16	BP	GO:0002181	cytoplasmic translation	(79, 147)	2.70359e-164	{'UBA52', 'RPL38', 'RPS27A', 'RPL30', 'RPS2', 'RACK1', 'RPS26', 'RPL15', 'RPS20', 'RPS14', 'RPS11', 'RPS3A', 'RPL18', 'RPL27A', 'RPL5', 'RPLP0', 'RPS19', 'RPL31', 'RPLP2', 'RPL18A', 'RPL12', 'RPL28', 'RPS15', 'RPL35A', 'RPL39', 'RPL34', 'RPL19', 'RPS12', 'RPL32', 'RPS18', 'RPL9', 'RPS10', 'RPL35', 'RPL4', 'RPS16', 'RPS27', 'RPL6', 'RPL29', 'RPS29', 'RPS6', 'RPS9', 'RPSA', 'RPL14', 'RPS7', 'RPL13A…
pCD4T16	BP	GO:0006412	translation	(78, 147)	5.79705e-125	{'RPL38', 'RPS27A', 'RPL30', 'RPS2', 'RPS26', 'RPL15', 'RPS20', 'RPS14', 'RPS11', 'RPS3A', 'RPL18', 'RPL27A', 'EEF1A1', 'RPL5', 'RPLP0', 'RPS19', 'RPL31', 'RPLP2', 'RPL18A', 'RPL12', 'RPL28', 'RPS15', 'RPL35A', 'RPL39', 'RPL34', 'RPL19', 'RPS12', 'RPL32', 'RPS18', 'RPL9', 'RPS10', 'RPL35', 'RPL4', 'RPS16', 'RPS27', 'RPL6', 'RPL29', 'RPS29', 'RPS6', 'RPS9', 'RPSA', 'RPL14', 'RPS7', 'RPL13A', 'RPL1…
pCD4T16	BP	GO:0006364	rRNA processing	(18, 147)	2.16382e-15	{'RPL14', 'RPS7', 'RPS24', 'RPL27', 'RPL11', 'RPL7', 'RPS6', 'RPS19', 'RPL5', 'RPS17', 'RPS25', 'RPS15', 'RPL35A', 'RPS16', 'NOP53', 'RPS27', 'RPL26', 'RPS28'}
pCD4T16	BP	GO:0042274	ribosomal small subunit biogenesis	(9, 147)	1.01349e-11	{'RPS7', 'RPS24', 'RPS6', 'RPS19', 'RPS25', 'RPS17', 'RPS15', 'RPS16', 'RPS28'}
pCD4T16	BP	GO:1904667	negative regulation of ubiquitin protein ligase activity	(7, 147)	2.02941e-09	{'RPS7', 'RPL11', 'RPL5', 'RPS20', 'RPL37', 'RPS15', 'RPL23'}
pCD4T16	BP	GO:0000028	ribosomal small subunit assembly	(7, 147)	2.02941e-09	{'RPS15', 'RPS5', 'RPS19', 'RPS14', 'RPS27', 'RPS28', 'RPSA'}
pCD4T16	BP	GO:0000027	ribosomal large subunit assembly	(8, 147)	2.02941e-09	{'RPL6', 'RPL11', 'RPL23A', 'RPL24', 'RPL5', 'RPLP0', 'NOP53', 'RPL10'}
pCD4T16	BP	GO:0042273	ribosomal large subunit biogenesis	(6, 147)	9.2912e-05	{'RPL14', 'RPL11', 'RPL7', 'RPL5', 'RPL35A', 'RPL26'}
pCD4T16	BP	GO:0006413	translational initiation	(7, 147)	0.000161891	{'EIF3E', 'RPS3', 'EIF3F', 'RPS3A', 'RPS17', 'RPS5', 'EIF3H'}
pCD4T16	BP	GO:1901798	positive regulation of signal transduction by p53 class mediator	(4, 147)	0.000280303	{'RPL23', 'RPS20', 'RPL37', 'RPS15'}
pCD4T16	BP	GO:2000059	negative regulation of ubiquitin-dependent protein catabolic process	(4, 147)	0.00821017	{'RPL23', 'RPS7', 'RPL5', 'RPL11'}
pCD4T16	BP	GO:0071353	cellular response to interleukin-4	(4, 147)	0.0381372	{'LEF1', 'RPL3', 'TCF7', 'RPLP0'}
pCD4T16	BP	GO:0000462	maturation of SSU-rRNA from tricistronic rRNA transcript (SSU-rRNA, 5.8S rRNA, LSU-rRNA)	(4, 147)	0.041357	{'RPS16', 'RPS14', 'RPS19', 'RPS8'}
pCD4T16	CC	GO:0022626	cytosolic ribosome	(73, 147)	1.76443e-156	{'RPL32', 'RPS5', 'UBA52', 'RPL27', 'RPS13', 'RPL38', 'RPL23A', 'RPS18', 'RPS4X', 'RPL31', 'RPL37', 'RPS10', 'RPS27A', 'RPL35', 'RPS16', 'RPL3', 'RPS27', 'RPL4', 'RPL9', 'RPL18A', 'RPL30', 'RPL36A', 'FAU', 'RPL6', 'RPL29', 'RPS2', 'RPL12', 'RPS6', 'RPL15', 'RPS20', 'RPS15', 'RPL23', 'RPL35A', 'RPS11', 'RPS9', 'RPS14', 'RPS23', 'RPSA', 'RPL7A', 'RPL17', 'RPL14', 'RPS7', 'RPL13A', 'RPL36', 'RPL13',…
pCD4T16	CC	GO:0022625	cytosolic large ribosomal subunit	(46, 147)	5.92257e-88	{'RPL32', 'UBA52', 'RPL27', 'RPL38', 'RPL23A', 'RPL31', 'RPL37', 'RPL35', 'RPL3', 'RPL4', 'RPL9', 'RPLP2', 'RPL41', 'RPL18A', 'RPL30', 'RPL36A', 'RPL6', 'RPL29', 'RPL12', 'RPL15', 'RPL23', 'RPL35A', 'RPL17', 'RPL7A', 'RPL14', 'RPL13A', 'RPL36', 'RPL13', 'RPL24', 'RPL21', 'RPL39', 'RPL10', 'RPL26', 'RPL18', 'RPL34', 'RPLP0', 'RPL19', 'RPL27A', 'RPL8', 'RPL7', 'RPL11', 'RPL22', 'RPL5', 'RPL28', 'RP…
pCD4T16	CC	GO:0022627	cytosolic small ribosomal subunit	(34, 147)	6.34785e-63	{'UBA52', 'RPS13', 'RPS18', 'RPS4X', 'RPS10', 'RPS27A', 'RPS16', 'RPS27', 'RPS28', 'FAU', 'RPS2', 'RPS29', 'RACK1', 'RPS6', 'RPS26', 'RPS20', 'RPS15', 'RPS23', 'RPS14', 'RPS11', 'RPS9', 'RPSA', 'RPS7', 'RPS3A', 'RPS17', 'RPS24', 'RPS8', 'RPS3', 'RPS12', 'RPS21', 'RPS25', 'RPS5', 'RPS19', 'RPS15A'}
pCD4T16	CC	GO:0042788	polysomal ribosome	(24, 147)	2.71574e-43	{'RPL32', 'RPL38', 'RPL10A', 'RPL31', 'RPS28', 'RPL41', 'RPL18A', 'RPL30', 'RPL6', 'RPS29', 'RPS26', 'RPS23', 'RPL7A', 'RPL36', 'EIF3H', 'BTF3', 'RPL24', 'RPL39', 'RPL18', 'RPL19', 'RPL8', 'RPL11', 'RPS21', 'RPL36A'}
pCD4T16	CC	GO:0005925	focal adhesion	(42, 147)	9.01922e-33	{'RPS13', 'RPL27', 'RPL38', 'RPS18', 'RPS4X', 'RPL31', 'RPS10', 'RPL3', 'RPL4', 'RPL9', 'RPS16', 'RPLP2', 'RPL30', 'RPL6', 'RPS2', 'RPS29', 'RPL12', 'RPS15', 'RPL23', 'RPS14', 'RPS11', 'RPS9', 'RPL7A', 'RPS7', 'RPL13A', 'SVIL', 'RPS3A', 'ACTN1', 'RPS19', 'RPS17', 'RPL18', 'RPS8', 'RPLP0', 'RPL19', 'RPS3', 'RPL8', 'RPL7', 'RPL22', 'RPL5', 'RPS5', 'RPL37A', 'RPL10A'}
pCD4T16	CC	GO:0005829	cytosol	(108, 147)	8.04473e-31	{'RASGRP2', 'UBA52', 'YBX3', 'RPL38', 'RPS27A', 'FHIT', 'PFDN5', 'RPL30', 'RPS2', 'RACK1', 'RPS26', 'RPL15', 'RPS20', 'RPS14', 'RPS11', 'RPS3A', 'ACTN1', 'RPL18', 'COX4I1', 'RPL27A', 'EEF1A1', 'RPL5', 'RPLP0', 'RPS19', 'EIF3H', 'EEF1D', 'TXNIP', 'RPL31', 'RPLP2', 'RPL18A', 'RPL12', 'STK4', 'RPL28', 'RPS15', 'RPL35A', 'EIF3E', 'BTF3', 'EEF1B2', 'EIF3F', 'RPL39', 'RASA3', 'RPL34', 'RPL19', 'RPS12',…
pCD4T16	CC	GO:0005840	ribosome	(20, 147)	7.86974e-30	{'RPS13', 'RPL27', 'RPS18', 'RPS4X', 'RPL9', 'RPS10', 'RPS27', 'RPL15', 'RPS23', 'RPL23', 'RPS11', 'RPS9', 'RPS7', 'RPL13A', 'RPS17', 'RPS3', 'RPS25', 'RPS5', 'RPS19', 'RPL36A'}
pCD4T16	CC	GO:0005737	cytoplasm	(101, 147)	3.65519e-28	{'UBA52', 'YBX3', 'RPL38', 'RPS27A', 'FHIT', 'PFDN5', 'RPL30', 'RPS2', 'RACK1', 'RPS26', 'RPL15', 'RPS20', 'S1PR1', 'NACA', 'RPS14', 'RPS11', 'RPS3A', 'ACTN1', 'RPL18', 'RPL27A', 'EEF1A1', 'RPL5', 'RPLP0', 'RPS19', 'EEF1D', 'TXNIP', 'RPL31', 'RPLP2', 'RPL18A', 'TMSB10', 'RPL12', 'STK4', 'RPL28', 'RPS15', 'RPL35A', 'EIF3E', 'BTF3', 'EEF1B2', 'RPL34', 'RPL19', 'RPS12', 'RPL32', 'RPS18', 'RPL9', 'RP…
pCD4T16	CC	GO:0015935	small ribosomal subunit	(15, 147)	2.70787e-26	{'RPS24', 'FAU', 'RPS29', 'RPS18', 'RPS6', 'RPS4X', 'RPS21', 'RPS25', 'RPS20', 'RPS26', 'RPS27A', 'RACK1', 'RPS16', 'RPS9', 'RPS28'}
pCD4T16	CC	GO:0016020	membrane	(67, 147)	1.26592e-24	{'RPL32', 'RPS5', 'RPS13', 'RPL27', 'RPS18', 'RPS4X', 'RPL31', 'RPS10', 'RPL35', 'RPS27A', 'RPL4', 'RPS16', 'RPL9', 'RPLP2', 'RPL18A', 'RPL30', 'RPL6', 'RPL29', 'RPS2', 'RPL12', 'RPS6', 'RPS26', 'RPL15', 'RPL28', 'RPS20', 'RPS15', 'RPL23', 'RPL35A', 'RPS11', 'RPS9', 'RPS14', 'RPS23', 'RPSA', 'RPL7A', 'RPL14', 'RPS7', 'EIF3E', 'RPL13A', 'SLC25A6', 'RPL36', 'EIF3H', 'EIF3F', 'RPL13', 'RPL24', 'LDHB…
pCD4T16	CC	GO:0070062	extracellular exosome	(54, 147)	9.52927e-16	{'RPS5', 'UBA52', 'RPL27', 'RPS13', 'CD55', 'RPL23A', 'RPS18', 'RPS4X', 'TPT1', 'RPL31', 'RPL3', 'RPS27A', 'RPL4', 'RPS16', 'RPS28', 'RPLP2', 'RPL30', 'RPS2', 'RPS29', 'RPL12', 'RACK1', 'RPS26', 'RPL28', 'RPS20', 'RPL23', 'RPL35A', 'RPS11', 'RPS9', 'RPS14', 'RPSA', 'RPL14', 'FTH1', 'EIF3E', 'EIF3H', 'RPS3A', 'ACTN1', 'RPL24', 'RPS19', 'LDHB', 'RPL26', 'RPL34', 'HINT1', 'RPS8', 'SOD2', 'RPS3', 'RP…
pCD4T16	CC	GO:0005730	nucleolus	(32, 147)	2.93085e-12	{'RPS13', 'RPL27', 'RPL23A', 'RPL3', 'RPS10', 'RPL35', 'RPS27A', 'RPL4', 'NSA2', 'RPL12', 'RPS6', 'RPL23', 'RPS14', 'RPS11', 'RPS9', 'RPL7A', 'RPS7', 'RPL13A', 'RPL36', 'RPL13', 'RPS3A', 'RPL26', 'RPL18', 'RPL19', 'RPS3', 'RPL11', 'RPL7', 'RPS25', 'RPL5', 'EEF1A1', 'RPS19', 'NOP53'}
pCD4T16	CC	GO:1990904	ribonucleoprotein complex	(16, 147)	3.22375e-12	{'RPS7', 'RPL27', 'RPL13A', 'RPS8', 'RPS9', 'RPLP0', 'RPS3', 'RPL7', 'RPL22', 'RPS3A', 'RPS4X', 'RPS6', 'RPL5', 'RPL4', 'RPS5', 'RPL26'}
pCD4T16	CC	GO:0014069	postsynaptic density	(16, 147)	4.74678e-09	{'RPS27', 'RPL30', 'RPL14', 'RPS13', 'RPL6', 'RPS3', 'RPL8', 'RPL7', 'RPL38', 'RPS18', 'RPL12', 'RPS25', 'RPLP0', 'RPS19', 'RPS14', 'RPL10A'}
pCD4T16	CC	GO:0098556	cytoplasmic side of rough endoplasmic reticulum membrane	(4, 147)	4.01416e-07	{'RPS26', 'RPL27', 'RPS29', 'RPS28'}
pCD4T16	CC	GO:0005783	endoplasmic reticulum	(26, 147)	5.4705e-06	{'UBA52', 'NDFIP1', 'RPL41', 'MAL', 'RPS6', 'RPS23', 'GIMAP1', 'RPL36', 'GIMAP7', 'EEF1B2', 'RPL13', 'RPS3A', 'RPL24', 'RPL21', 'RPL10', 'RPL18', 'RPL34', 'RPS24', 'RPS8', 'RPL27A', 'RPS3', 'RPL5', 'RPLP0', 'RPL36A', 'EEF1D', 'SARAF'}
pCD4T16	CC	GO:0005654	nucleoplasm	(55, 147)	2.44345e-05	{'UBA52', 'RPL27', 'RPS13', 'KLF3', 'RPS18', 'RPS4X', 'TPT1', 'LITAF', 'RPS10', 'RPS27A', 'RPS16', 'RPS27', 'RPS28', 'SMDT1', 'FAU', 'RPS2', 'RPS29', 'RACK1', 'RPS6', 'RPS26', 'STK4', 'LIMD2', 'RPS20', 'RPS15', 'RPL23', 'RPS14', 'RPS11', 'RPS9', 'RPS23', 'TCF7', 'RPSA', 'LEF1', 'S1PR1', 'RPS7', 'EIF3E', 'RPS3A', 'NOSIP', 'RPS17', 'RPL26', 'RPS24', 'HINT1', 'RPS8', 'UXT', 'COX4I1', 'RPS3', 'RPS12'…
pCD4T16	CC	GO:0005853	eukaryotic translation elongation factor 1 complex	(3, 147)	0.000177097	{'EEF1A1', 'EEF1D', 'EEF1B2'}
pCD4T16	CC	GO:0045202	synapse	(14, 147)	0.000203714	{'RPS7', 'RASGRP2', 'RPL19', 'RPS3A', 'RPS21', 'RPL24', 'RPL5', 'RPL3', 'RPS17', 'RPS20', 'RPS23', 'RPL10', 'RPS9', 'NDFIP1'}
pCD4T16	CC	GO:0005634	nucleus	(64, 147)	0.000701437	{'UBA52', 'RPL27', 'RPS13', 'SCML1', 'YBX3', 'RPL23A', 'RPS18', 'TXNIP', 'TPT1', 'LITAF', 'RPL3', 'RPS27A', 'RPL4', 'RPL9', 'FHIT', 'RPS27', 'PFDN5', 'RPL30', 'RPL6', 'RPS2', 'RACK1', 'RPS6', 'RPL15', 'STK4', 'ARL4C', 'SESN3', 'RPS15', 'KLF2', 'LEF1', 'NACA', 'RPL17', 'RPS9', 'TCF7', 'RPSA', 'RPL7A', 'RPS7', 'FTH1', 'EIF3E', 'RPL13A', 'SLC25A6', 'SVIL', 'BTF3', 'RPL13', 'RPS3A', 'ACTN1', 'NOSIP',…
pCD4T16	CC	GO:0005791	rough endoplasmic reticulum	(5, 147)	0.00456467	{'RPL6', 'RPS21', 'RPL4', 'RPS23', 'RPL18'}
pCD4T16	CC	GO:0033290	eukaryotic 48S preinitiation complex	(3, 147)	0.0148172	{'EIF3E', 'EIF3H', 'EIF3F'}
pCD4T16	CC	GO:0005852	eukaryotic translation initiation factor 3 complex	(3, 147)	0.0148172	{'EIF3E', 'EIF3H', 'EIF3F'}
pCD4T16	CC	GO:0016282	eukaryotic 43S preinitiation complex	(3, 147)	0.0209843	{'EIF3E', 'EIF3H', 'EIF3F'}
pCD4T16	CC	GO:0036464	cytoplasmic ribonucleoprotein granule	(5, 147)	0.0227813	{'RPL6', 'RPS6', 'RPS4X', 'RPL28', 'RPLP0'}
pCD4T16	CC	GO:0005854	nascent polypeptide-associated complex	(2, 147)	0.0242032	{'NACA', 'BTF3'}
pCD4T16	MF	GO:0003735	structural constituent of ribosome	(78, 147)	8.07113e-127	{'UBA52', 'RPL38', 'RPS27A', 'RPL30', 'RPS2', 'RPS26', 'RPL15', 'RPS20', 'RPS14', 'RPS11', 'RPS3A', 'RPL18', 'RPL27A', 'RPL5', 'RPLP0', 'RPS19', 'RPL31', 'RPLP2', 'RPL18A', 'RPL12', 'RPL28', 'RPS15', 'RPL35A', 'RPL39', 'RPL34', 'RPL19', 'RPS12', 'RPL32', 'RPS18', 'RPL9', 'RPS10', 'RPL35', 'RPL4', 'RPS16', 'RPS27', 'RPL6', 'RPL29', 'RPS29', 'RPS6', 'RPS9', 'RPSA', 'RPL14', 'RPS7', 'RPL13A', 'RPL13…
pCD4T16	MF	GO:0003723	RNA binding	(85, 147)	1.16673e-56	{'YBX3', 'RPL38', 'RPS27A', 'RPL30', 'RPS2', 'RACK1', 'RPS26', 'RPL15', 'RPS20', 'RPS14', 'RPS11', 'RPS3A', 'RPL18', 'RPL27A', 'EEF1A1', 'RPL5', 'RPLP0', 'RPS19', 'EIF3H', 'RPL31', 'RPL18A', 'RPL12', 'RPL28', 'RPS15', 'RPL35A', 'EIF3E', 'BTF3', 'RPL39', 'RPL34', 'RPL19', 'RPS12', 'RPL32', 'RPS18', 'RPL9', 'RPS10', 'RPL35', 'RPL4', 'RPS16', 'RPS27', 'RPL6', 'RPL29', 'NSA2', 'RPS6', 'RPS9', 'RPSA',…
pCD4T16	MF	GO:1990948	ubiquitin ligase inhibitor activity	(7, 147)	1.57792e-11	{'RPS7', 'RPL11', 'RPL5', 'RPS20', 'RPL37', 'RPS15', 'RPL23'}
pCD4T16	MF	GO:0019843	rRNA binding	(9, 147)	8.18194e-09	{'RPL8', 'RPL23A', 'RPS18', 'RPS4X', 'RPL9', 'RPL37', 'RPS5', 'RPS11', 'RPS9'}
pCD4T16	MF	GO:0048027	mRNA 5'-UTR binding	(7, 147)	3.69669e-07	{'RPS7', 'RPS13', 'RPS3A', 'RPL5', 'RPS14', 'RPL26', 'RPL41'}
pCD4T16	MF	GO:0005515	protein binding	(121, 147)	6.08727e-06	{'UBA52', 'UQCRB', 'YBX3', 'RPL38', 'RPS27A', 'FHIT', 'PFDN5', 'RPL30', 'RPS2', 'RACK1', 'RPS26', 'RPL15', 'RPS20', 'S1PR1', 'RPS14', 'RPS11', 'RPS3A', 'ACTN1', 'RPL18', 'SOD2', 'COX4I1', 'RPL27A', 'FXYD5', 'EEF1A1', 'RPL5', 'RPLP0', 'RPS19', 'EIF3H', 'EEF1D', 'CD55', 'TOMM7', 'TXNIP', 'RPL31', 'RPLP2', 'RPL18A', 'TMSB10', 'RPL12', 'STK4', 'RPL28', 'RPS15', 'RPL35A', 'EIF3E', 'BTF3', 'EEF1B2', 'E…
pCD4T16	MF	GO:0045296	cadherin binding	(14, 147)	4.3021e-05	{'RPL7A', 'RPL14', 'EIF3E', 'RPL6', 'RPL29', 'RPS2', 'FXYD5', 'RPL23A', 'RACK1', 'RPL24', 'RPS26', 'RPL15', 'EEF1D', 'RPL34'}
pCD4T16	MF	GO:0008097	5S rRNA binding	(4, 147)	0.000370785	{'NOP53', 'RPL5', 'RPL3', 'RPL11'}
pCD4T16	MF	GO:0070180	large ribosomal subunit rRNA binding	(3, 147)	0.000861272	{'RPL23', 'RPL12', 'RPLP0'}
pCD4T16	MF	GO:0045182	translation regulator activity	(4, 147)	0.00248023	{'RPS14', 'RPL10', 'RPS9', 'RPL22'}
pCD4T16	MF	GO:0070181	small ribosomal subunit rRNA binding	(3, 147)	0.014143	{'RPS14', 'RPS3', 'RPS13'}
pCD4T16	MF	GO:0003729	mRNA binding	(9, 147)	0.014143	{'RPS13', 'RPL13A', 'RPS2', 'RPS3', 'RPL7', 'RPL24', 'RPS26', 'RPL35', 'RPS5'}
pCD4T16	MF	GO:0097371	MDM2/MDM4 family protein binding	(3, 147)	0.0172923	{'RPS20', 'RPL37', 'RPS15'}

## Sheet: CD8T_cNMF_topgenes
pCD8T01	pCD8T02	pCD8T03	pCD8T04	pCD8T05	pCD8T06	pCD8T07	pCD8T08	pCD8T09	pCD8T10	pCD8T11	pCD8T12	pCD8T13	pCD8T14	pCD8T15	pCD8T16
FCER1G	RPS8	JCHAIN	TUBB4B	GZMK	MT-ND4	CCL4L2	HSPA1B	CTLA4	REL	FGFBP2	KLF6	PHGR1	BTG2	TMSB4X	CAV1
TYROBP	RPS12	IGHA1	UBE2S	HLA-DRB1	MT-ATP6	CCL4	HSPA1A	IL4I1	CREM	FCGR3A	IL7R	PIGR	NFKBIA	ACTB	PGM2L1
IL2RB	RPS3A	IGKC	GADD45B	CST7	MT-CO2	CCL3L1	HSP90AA1	MAF	ATP1B3	PRF1	ANXA1	FABP1	IER2	SH3BGRL3	CD27
KLRF1	RPL32	IGHG1	ID2	HLA-DPB1	MT-CYB	XCL2	HSPH1	LTB	NR4A2	SPON2	TSC22D3	LGALS4	PPP1R15A	CD52	FABP5
TRDC	RPL13	IGLL5	SERTAD1	CD74	MT-CO3	CCL3	HSP90AB1	CXCR6	ZNF331	CX3CR1	TNFAIP3	AGR2	EGR1	PFN1	CXCL13
GNLY	RPS14	IGLC2	SNHG12	HLA-DPA1	MT-ND1	XCL1	DNAJB1	CCL20	KDM6B	NKG7	MYADM	CD24	CD69	GAPDH	TIMD4
TNFRSF18	RPS6	IGLC3	H2AFZ	HLA-DRA	MT-ND2	TNF	HSPE1	IL26	NR4A3	GZMB	ANKRD28	C15orf48	DUSP2	CD3D	GK
NCAM1	RPS23	IGHG3	MARCKSL1	NKG7	MT-ND3	NFKBID	HSPD1	KLRB1	EZR	ADGRG1	ATF3	EPCAM	ZFP36	IL32	PCAT4
ITGAX	RPL11	IGLV2-14	RSRP1	CMC1	MT-CO1	IFNG	MRPL18	LINC01871	FOSL2	AKR1C3	SPRY1	FXYD3	FOS	CCL5	GNG4
ADGRG3	RPL34	IGHA2	CITED2	SH2D1A	MT-ND5	CSF2	UBB	NCR3	SELENOK	S1PR5	GPR183	TSPAN8	CD83	TRAC	AC004585.1
KRT81	RPS18	IGLV2-11	HEXIM1	KLRG1	MT-ND4L	EGR2	DNAJA1	S100A4	YPEL5	GNLY	CD69	CLDN3	EGR4	ACTG1	TTN
SH2D1B	RPL19	IGLV2-23	H2AFX	GZMH	MTRNR2L12	TNFSF9	HSPA8	IL22	VPS37B	PLAC8	JUN	CA1	NFKBIZ	COTL1	NPW
GSTP1	RPS28	IGHGP	INTS6	HLA-DQA1	MT-ATP8	NR4A2	ZFAND2A	IL17A	CXCR4	MYOM2	VMP1	CLDN4	JUNB	CD7	ZBED2
IFITM2	RPL30	IGHV3-23	SAP18	APOBEC3G	MTRNR2L8	CCL1	DNAJA4	LAG3	GPR65	KLRF1	PTGER4	CKB	JUN	RPS19	HAVCR2
IFITM3	RPL10	MZB1	BRD2	HLA-DQB1	MTRNR2L1	SLA	HSPA6	CTSH	PABPC1	PTGDS	RORA	KRT19	FOSB	RPLP1	MYB
CD7	RPS27A	IGLV3-27	JUNB	LYST	MT-ND6	EGR3	CACYBP	CCR6	FAM177A1	GZMH	GFPT2	FAM3D	IER3	MYL6	DRAIC
KRT86	RPS13	IGHV3-33	EIF4A3	DUSP2	MTRNR2L10	NR4A3	DUSP1	ENTPD1	TIPARP	LAIR2	IDS	ELF3	DUSP1	LGALS1	SCN4A
KLRD1	RPL37	IGHG2	KCNQ1OT1	B2M	OLFM3	IL3	DNAJB6	RORA	RANBP2	EFHD2	ARL4C	SMIM22	NR4A1	CLIC1	TNFRSF9
KLRC1	RPL21	IGLV1-44	DDX5	DTHD1	THEGL	FASLG	UBC	SPOCK2	TNFAIP3	PLEK	LDLRAD4	SPINK1	ICAM1	CD3G	CHI3L2
KIR2DL4	RPL18	IGHM	PPP1R10	TIGIT	XIST	IL2	DNAJB4	PRDM1	PIK3R1	CCL4	FOSB	GPX2	EGR2	CKLF	RNF19A
BCO2	RPL35A	IGLV3-21	CKS2	EOMES	AD000090.1	SDCBP	CHORDC1	COL5A3	MCL1	IGFBP7	RGS1	SELENBP1	SQSTM1	S100A4	CRTAM
AREG	RPS27	IGHG4	YME1L1	TNFSF9	ACACB	TAGAP	AHSA1	CEBPD	ZDBF2	PRSS23	ARRDC3	LCN2	KDM6B	CFL1	FXYD2
B3GNT7	RPL3	IGHV3-53	ODC1	HLA-A	PLCG2	GADD45B	DEDD2	C2CD4A	METRNL	CST7	GLIPR1	TFF3	IL23A	CD160	LYST
SPRY2	RPL5	IGLV2-8	FUS	RNF19A	MTRNR2L6	MYC	JUN	FURIN	NFE2L2	CCL3	PHLDA1	SLC26A3	PMAIP1	ATP5F1E	PHF21B
CMC1	RPS25	IGLV3-1	DNAJA1	ARID5B	AL139002.1	RILPL2	DYNLL1	SLC4A10	HCG18	KIR2DL1	SAMSN1	PLA2G2A	ATF3	CORO1A	AC008406.3
CD247	RPL18A	DERL3	IER5L	MIAT	POLR2J3-1	ZFP36L1	TCP1	IL23R	ZFP36L2	ITGB2	BTG1	KRT8	TNFAIP3	RPS18	CADM1
TXK	RPL12	IGLV6-57	JUN	PTPRC	LINC01109	CRTAM	FKBP4	GBP5	RALGAPA1	CTSW	TUBA1A	TSPAN1	IRF1	MYL12A	SLN
LINC00996	RPL9	IGHV1-24	IER2	PLEK	F11-AS1	SPRY1	ANKRD37	CD40LG	LMNA	KLRD1	AC020916.1	MT1G	CCL20	ARPC2	CXorf21
CD63	RPS3	IGHV4-31	UBC	HLA-C	AC046195.1	MAP3K8	BAG3	LST1	SRGN	CD247	H3F3B	C10orf99	PIM3	ARPC3	CHGB
CLIC3	RPL29	SSR4	IER5	DUSP4	LENG8	PTGS2	ATF3	LAYN	FTH1	RAMP1	JUND	CEACAM5	AC007952.4	HOPX	PRDM8
IRF8	EEF1A1	IGLV7-43	DDX3X	ZEB2	AC034195.1	NEU1	SLC5A3	C2CD4B	CHD1	HBA1	RASGEF1B	PABPC1	BCL2A1	TRGC2	TMEM155
LAT2	RPS15A	AC020663.2	ZFAS1	A2M-AS1	LINC01977	AC008761.2	SERPINH1	TNFRSF18	YME1L1	FCER1G	CRIP1	UGT2B17	IER5	RAC2	AFF3
SPTSSB	RPS2	IGKV4-1	TUBA1B	GZMM	OR4D2	BCL2A1	NEU1	RBPJ	PRMT9	TYROBP	GATA3	PRAC1	PHLDA1	CD63	PTPN3
MATK	RPS5	IGHV4-55	SRSF2	SAMD3	CU639417.4	IRF8	EIF5	CHN1	ELL2	CYBA	MALAT1	CDC42	NFKBID	RPSA	NMB
CTSW	CCR7	IGKV3-20	FOSB	RPS26	ATM	IL21	SRSF7	MIR155HG	BRAF	TTC38	CLEC2B	GAREM2	ICAM4	CD3E	PMCH
SLFN13	RPL10A	IGHV1-18	SRSF7	COTL1	PCSK7	ARL5B	NR4A1	PRR5	ZBTB1	MLC1	VIM	MGST1	AC020916.1	CAPG	NUCB2
CEBPD	RPS29	IGKV2D-29	FTL	CRTAM	MALAT1	NR4A1	SRSF3	BATF	SYTL3	EMP3	MCL1	NUPR1	CYB5D1	SERF2	CD200
HOPX	RPL14	IGKV3-11	TUBB2A	CLEC2B	DDX17	REL	JUND	TNFRSF25	JMY	ITGAM	NEU1	CEACAM7	PPP1R15B	MYL12B	GEM
CXXC5	RPS21	IGHV3-7	DDIT3	PIK3R1	2014-09-01	RRAD	HSPB1	GZMA	ARIH1	B2M	SAT1	HMGCS2	NEAT1	EEF1A1	HMOX1
KLHL23	RPL36	FRG2C	CDKN1C	PSMB9	ENTPD3	GABPB1-AS1	FOS	DUSP5	HES4	PFN1	CDC14A	HES1	ZC3H12A	ARHGDIB	MIR4422HG
XCL1	RPL41	IGFBP7-AS1	HERPUD1	RARRES3	AC024884.2	TNFSF14	TRA2B	TNS3	CD55	ACTB	ODF2L	RPS29	EGR3	TPT1	ACTG1
ATP8B4	RPL37A	IGHV3-74	H3F3B	GIMAP4	AL359643.2	CCL5	STIP1	PTMS	TSPYL2	PTPN12	TXNIP	MUC13	ARL5B	ITGA1	QPRT
FGR	RPL28	AP000569.1	EGR1	ENC1	AC093083.1	PRNP	CCDC117	ADAM12	GSPT1	ADAMTS1	SARAF	CST3	LMNA	RPL8	TCN1
MAFF	RPLP2	IGHV3-15	EIF4A1	MALAT1	THPO	SERPINE1	NABP1	TNFRSF4	RGCC	FLNA	YPEL5	KRT18	IFNG	RPS2	TIGIT
CD38	RPL22	IGLV2-18	NASP	AKNA	MIAT	KLF9	ANXA1	ADAM19	TUBA4A	ARL4C	LMNA	OLFM4	SAT1	TMSB10	CTLA4
LDB2	RPL7A	PRDX4	SOCS1	CXCR4	LINC02201	IER3	RSRC2	ZNRF1	G3BP2	MTSS1	ATP2B1-AS1	CA2	AC245014.3	RPL15	GUCA1A
GZMA	RPS16	TNFRSF17	EIF1	RNF213	DYNC1H1	SRGN	SOD1	HPGD	HSPD1	TGFBR3	CCL5	CDX1	VIM	RPL6	COL19A1
XCL2	RPL39	IGHV4-39	ABHD5	VCAM1	ARID1B	LIF	MTRNR2L8	GZMB	PDE4A	C12orf75	G3BP2	GPA33	MAFF	RPS4X	MT2A
NKG7	RPL26	IGKV1-5	IQCN	MT2A	ADAMTSL4	MIR155HG	MYADM	CD2	RUNX3	ASCL2	AHNAK	PPP1R1B	CSRNP1	PPP1CA	ETV1
NCR1	EEF1B2	AL121772.2	THUMPD3-AS1	ITGB2	AC113189.1	EVI2A	CCT4	RORC	SYAP1	IFITM2	ZFP36L2	WDR83OS	NSUN6	PSME1	LINC02341
LIF	RPS15	IGHV3-30	CALM1	HLA-DMA	AL590683.1	ICOS	PTGES3	GNA15	SFPQ	MYL12A	RGS2	WFDC2	H3F3B	ALOX5AP	FGFR1
IL18	RPS9	IGKV1-9	SRSF3	TUBA4A	OGT	CD160	FOSB	MAST4	NCL	LGALS1	PFKFB3	AQP8	SEMA4A	S100A6	AP005131.5
PLAC8	RPL6	IGHV4-4	TUBA1A	HLA-E	ANO3	NFKBIA	HNRNPA2B1	BHLHE40	CEMIP2	ITGB1	RGCC	MARCKS	ADRA2B	TRBC2	LINC01775
COL23A1	NACA	IGHV3-71	TPI1	PPP2R5C	NEAT1	RASGEF1B	PPP1R2	FRMD4B	SLC2A3	HAVCR2	ADGRE5	RARRES2	REL	RPL37	PARK7
PPP1R9A	RPL23	IGHV4-34	HSPA8	CCL5	AC019197.1	AREG	CCT3	PDCD1	TWISTNB	RAP1GAP2	CYTIP	DSP	RRAD	PSME2	GNA12
TMIGD2	RPSA	IGHV3-20	TOB1	HLA-DRB5	PNISR	DUSP6	NUDC	PHACTR2	PGAP1	SLCO4C1	FTH1	S100A6	IL4I1	GZMA	FXYD6
PTPN12	RPS4X	IGHV5-51	HSPA2	HCST	AC003102.1	RNF19A	KLF6	S100A6	GOLGB1	CLIC3	PPP1CB	NXPE4	THUMPD3-AS1	TMIGD2	C16orf45
ITGB1	RPS24	AC073283.3	DYNLL1	CYTOR	GABPB1-AS1	PNRC1	ZC3HAV1	TNFRSF9	ISG15	C1orf21	IVNS1ABP	AGR3	SERPINB9	UBA52	PKM
SYK	RPL27A	IGHV4-61	HNRNPA2B1	LINC00861	IKZF1	IL17A	EIF4A2	HAVCR2	PTPN22	GNPTAB	RHOB	MT1M	MIR155HG	S100A11	GZMK
CLNK	RPL7	CD79A	MKNK2	SLA	VMP1	FAM53C	C17orf67	CD3D	CNOT6L	S100A4	SF1	SLPI	RGCC	RPL28	ANTXR2
RNF165	RPL38	IGHV3-72	EIF4A2	CD81	HIST1H2BG	NLRP3	DYNC1H1	AQP3	DDX24	RASSF4	SYTL3	LGALS3	IL2RA	RPL35	F5
SLC16A3	RPL23A	IGLV1-51	PLK2	GZMA	INTS6	MIR222HG	MTRNR2L12	RNF19A	NFKB1	CTBP2	AC058791.1	ACACB	HSPA8	RPL29	BEX3
TNFSF14	RPL24	IGKV2-29	DDIT4	PYHIN1	MTRNR2L11	GZMB	HSPA4	PHLDA1	PER1	GNG2	ICOS	VSIG2	NR4A2	RPL7A	SESN3
ZFHX3	RPS7	AP001178.3	SNAI1	ARPC5L	TTN	FOSL2	AC020916.1	SLAMF1	LITAF	BPGM	CD2	CLCA4	MCL1	FKBP1A	FAM107B
LYN	RPL13A	CRHR1	GADD45G	NEAT1	GOLGA8B	TSC22D2	CLK1	SNX9	ARL5B	PXN	TENT5C	CA4	NFKB1	ATP5MG	TSHZ2
MCTP2	RPL8	IGHV1-69D	PNP	SUB1	AC023511.1	PTGER4	LRIF1	TANK	IFRD1	TMSB10	HIST1H4C	CLDN7	KLF10	RPS7	VCAM1
CD300A	RPL31	IGLV3-10	CALM2	KLF2	GAREM2	IRF4	TSPYL2	LINC02195	HSPE1	GK5	GPR171	SFN	AL360012.1	RPL4	ARMH1
CCNJL	RPL15	IGLV3-25	ZFP36L1	OASL	PGGHG	KLF6	SRGN	DPP4	BTG1	CHST2	AC016831.5	ST14	BHLHE40	ACTR3	ASCL1
CTSD	RACK1	AC007298.1	TUBA1C	IL32	NPIPB5	AC136475.3	SELENOK	PTPN13	BCAS2	GPR141	PBXIP1	ADH1C	TRAF1	RPL11	MT1E
SELL	RPS11	IGLV3-9	ATF4	GBP1	MLLT6	OR13C5	DDX3Y	IL21	SLC7A5	CMKLR1	FAM122C	TMEM54	TNF	RPL12	BRD7
HSH2D	TPT1	IGLV1-40	IFRD1	TRAT1	MTRNR2L3	MAP1LC3A	YPEL5	LAPTM5	YWHAZ	BHLHE40	CLEC2D	NXPE1	CDKN1A	RPL10A	TBC1D4
FES	FAU	PNOC	MAT2A	KIAA1551	AL031846.2	BMF-AS1	NKRF	MSC	PDE4B	CTSC	RPLP1	SATB2	RBBP8	ARPC1B	KRTAP19-5
MPG	RPS4Y1	IGKV2-30	IER3	ISG20	SLC25A48	GPR171	IVNS1ABP	TNFSF13B	ZEB2	FNDC3B	HIST1H1C	LEFTY1	THAP2	NDUFA4	PMAIP1
BAALC	UBA52	IGLJ2	SNHG8	GBP5	NKTR	VSIR	EIF1	GBP2	NEAT1	CXCR2	EZR	PI3	GADD45B	EVL	ICA1
GFOD1	RPL27	IGHV3-11	UBB	PDCD1	ZNF224	VMP1	BTG2	CD70	RNF125	KIR3DL1	AHR	RPL37A	HLA-A	RPL13	AC011893.1
CD160	LEF1	LYPD5	NEU1	LITAF	LINC02349	ID2	DOK2	RUNX2	STAT4	PRSS57	SDCBP	S100A14	CCNL1	RARRES3	TSC22D1
KLRC2	SELL	CCR10	ARC	SYNM	TRIM73	RHOH	CGAS	IL2RA	IRS2	KIR2DL3	P2RY10	IFI27	NFE2L2	RPLP2	NAB1
COX6A2	RPS10	PYCR1	ARL4D	CD27	AC114776.1	AP3M2	MORF4L2	RGS1	TENT5C	BNC2	ZNF267	MUC1	DNAJB1	HCST	STMN1
ZNF667-AS1	RPLP0	FCRL5	EHD1	PTMS	APOBEC2	GBP2	LINC02250	CD4	CHMP1B	NEAT1	JMJD1C	EDN1	SOCS3	RPLP0	LPL
RAB11FIP1	RPS26	IGLV8-61	TRIM72	MBP	AC008750.1	CD40LG	AC090159.1	SLA	USP36	SH3BP5	PTPN22	DSC2	ZFAND5	OSTF1	SESTD1
GSN	LDHB	IGKV1-27	POLR2A	CYBA	MYO1F	SGK1	TAF7	JAML	RNF139	PLEKHG3	CXCR4	RPL37	RGS16	RPS8	FAM184A
CAPN12	RPL35	FAM92B	ERO1B	IRF1	LINC00383	FOS	BCO2	KIT	ISCA1	CCND3	STK17B	MUC5B	HLA-B	B2M	POU2AF1
BHLHE40	RPS20	AL365255.1	CBX4	CD44	FP475955.1	ICAM1	RGS2	MYO7A	CCNT1	ARPC2	ELF1	PTP4A1	Z93241.1	S100A10	HPGDS
ADAM28	RPS19	HOXC9	RASD1	OAZ1	AC243965.1	AL136528.2	GPBP1	COL5A1	JOSD1	GZMA	KLRB1	LINC01871	BIRC3	RACK1	TIAM1
CATSPER1	KLF2	AC093422.2	ID1	LAG3	SUGP2	H3F3B	ZNF394	ZBED2	IDI1	OSBPL5	LEPROTL1	EHF	CHD4	LINC01871	AC011611.2
C1orf162	RPL4	IGHV3-48	WSB1	NAA50	AC004951.1	ATP2B1-AS1	CCT2	ZBTB16	GPBP1	CD300A	PTGER2	MAL2	MYADM	RPS6	SLC28A3
HAVCR2	CD55	LAMP5	FOXJ1	CD84	DDX39B	TNFRSF9	JMJD6	LTK	POLR2A	DAB2	CENPM	EPB41L4B	TMEM107	COX6C	ENO1
EIF3G	TRABD2A	AC064807.2	NXF1	HLA-B	MTRNR2L13	CD72	TAGAP	ARL3	SERPINB9	ABHD17A	TNFSF13B	GDF15	AC103591.3	RPS15A	KLRG2
JAG1	RPLP1	SEC11C	STMN1	ATXN1	ZBTB37	ELF1	BCAS2	SMCO4	ARL4A	HLA-C	ITGA1	PYY	PFKFB3	RPS12	AL450423.1
PTGDR	EIF3E	NLRP14	FOS	TAGAP	OGA	HTR1D	U91324.1	DUSP4	CSRNP1	XBP1	CCR6	FAM84A	SRSF2	YBX1	NRP2
FAM43A	PFDN5	IGKV3D-15	POU3F1	SYNE1	FTX	BTC	DDX5	CD82	PFKFB3	SH2D1B	PLK3	MS4A12	DDX3Y	RPL37A	CCDC141
SAMD3	RPL36A	AC008759.2	MIDN	ATP5F1E	IL11RA	LINC00678	MTRNR2L1	ERN1	CYCS	IGF2R	ITM2B	FERMT1	OASL	RPL18A	RGS4
HVCN1	LTB	FKBP2	ING1	BATF	OTOP1	CSRNP1	MRPS6	PHTF2	AC016831.5	PDGFRB	MYC	S100P	S100A4	RPS15	CD82
HOXA10	ACTN1	XBP1	IDI1	TNFRSF9	ARR3	PAQR3	ZFP36	TMEM167A	DNAJB6	RAP1B	AC016831.7	KRT20	SERTAD1	RPL26	PHLDA1
BST2	EEF1D	BHLHE41	HNRNPAB	GGA2	RICTOR	APLP1	CCT5	GADD45G	CALM2	GSAP	DUSP10	ATP5ME	AC011446.2	CAP1	ZBTB32
GZMB	NOSIP	AC093567.1	ACOT13	OPTN	AL031280.1	KLRD1	MTRNR2L10	DUSP16	ETF1	LYN	ZC3H12D	RND3	CXCL2	RPS3A	HBA1
CABLES1	NOP53	ARMC3	NUFIP2	INPP4B	FGD2	HSPA5	DUSP5	MAN1A1	ETV3	DGKK	BIRC3	GPRC5A	ACTB	ENO1	EPYC
RPS24	TMSB10	HDAC11-AS1	EIF5	MXD4	KCNMA1-AS1	CD69	AC116609.1	PDE4D	EIF4A3	NFE2L2	SYNE2	DUOX2	TEX14	CD8A	BTNL9
PAWR	AIF1	AL121672.1	SNHG7	GIMAP7	KRT27	RGS16	AC136475.3	IRF4	ANKRD37	VCL	MGAT4A	EMP2	SH2D3A	SRP14	ZNF704
PTGS2	YBX3	IGHV4-59	GTF2B	CTSC	AC245060.5	ZBTB10	HSPA1L	CD52	LDLRAD4	C1orf162	ODC1	RPS27	OTP	LAPTM5	SH2D1A
IGFBP2	COX4I1	AC026202.2	SLC38A2	C12orf75	HIST1H2AC	TENM3	UBE2D3	CERK	IDS	CXCR1	CD44	HSD11B2	FOSL1	RPS11	MYL6B
ZBTB16	TOMM7	AC138304.1	CYCS	CFLAR	AL591222.1	IL22	SYAP1	BLK	KPNA2	ZEB2	ZFP36	ASS1	EIF1	ARPC5	CNIH1
SRGAP3	BTF3	HSP90B1	PMAIP1	LIMD2	LINC01817	MALAT1	MOB3A	ICOS	DNAJA1	UBE2F	TTC39C	CFTR	EIF4A1	ABI3	MPP1
RASSF8	SNHG8	IGLV1-41	PRDX1	C1orf21	AL031777.3	LINC02132	SNHG8	ID2	IRF2BP2	FGR	PDE4D	CDC42EP5	RBKS	RPL5	TAGLN3
DLL1	UQCRB	TRIM55	C6orf62	APMAP	POLG2	FUT7	NEAT1	TMPRSS3	PPP1R15B	MYBL1	NR3C1	HIST1H4C	ADGRE5	RPS5	NFATC1
TNFSF10	LYPD3	JSRP1	BAIAP2	VMP1	ATP8A1	BIRC3	CCT6A	IL17F	AARSD1	SAMD3	PNP	ZG16	C12orf57	KLRC2	LAYN
CTBP2	RIPOR2	IGKV1D-39	ZFP36L2	CD8A	HIST1H2BH	HSPA1B	CCDC194	CMTM6	ZNF571	LITAF	TAGAP	ATP10B	SKIL	RPL10	GAPDH
SEC11A	MAL	AP001628.1	HSP90AB1	MCOLN2	TMEM168	AC091544.7	ELF1	CFLAR	DCTN6	LCP1	IGFBP3	C19orf33	DDX3X	RPL27	CD81
CLDND1	COX7C	NLRP4	PTMA	F2R	AC006441.4	AL035446.1	PKNOX1	B3GALT2	HIP1R	CDC42SE1	TAGLN2	RPL38	TMEM88	TPM3	IL10
CYSLTR1	NELL2	FKBP11	TLE4	TNIP3	RGP1	HSPA6	KLHL18	OSTF1	SRSF2	MSN	CCR9	CHP2	TAGLN2	ABRACL	SNX9
RIN3	FTH1	TMEM45A	TNF	STX11	LINC01546	SHISA3	MUC12	BCL2L11	AC058791.1	HSH2D	MID1IP1	RPL41	DDIT4	RPS16	TTLL8
SPECC1	PASK	LIM2	FABP5	IFI16	RIC3	AC103591.3	CD69	LINC02384	ADGRE5	TXK	SERPINB9	REG1A	STX11	CD2	DTHD1
IFITM1	NDFIP1	AL161781.2	POLG2	PSME1	AC005552.1	CITED2	XBP1	CLEC7A	AKNA	ADRB2	RCAN3	NOX1	DUSP10	PRDX5	ZC3H12D
GUCY1A1	NSA2	IGKV1-39	CHMP1B	ARAP2	AL445307.1	PTPN22	MED31	MIR4435-2HG	NSMCE3	LIM2	NFKBIZ	MT-CO3	KLF6	CD99	AC012368.1
APOBEC3G	NPM1	LINC01088	LBH	RPS15A	PYCARD-AS1	IL2RA	BPGM	SYTL2	BRD2	PDZD4	SPINK2	CXCL3	HMGCS1	RPL35A	BICDL1
PHYKPL	EIF3H	LINC02240	SFPQ	TERF2IP	CYP11B1	RBKS	USPL1	RAB11FIP1	NASP	SLC15A4	THBS1	CEACAM6	NCR3	CHCHD10	ITM2A
TNFRSF4	ARMH1	AL138690.1	AC007952.4	LYAR	MROH1	RRAGA	MAT2A	ELK3	PCNX4	CD53	CD8A	UGT2A3	MLLT11	RPL19	AC006058.1
TCIRG1	HINT1	IGHV3-43	SRSF5	NAB1	AC010969.1	MAFF	HNRNPDL	IFI44	DENND4A	BIN2	PARP8	DDT	GRASP	LCK	CREB5
GAS7	S100B	IGKV1D-8	FAM43A	CHI3L2	AC103746.1	AC007952.4	ARF4	IL17RE	ZBTB10	NME8	ATF7IP	CHGA	NINJ1	NACA	ANP32B
MMP25-AS1	SCML1	WNT5B	AL121944.1	CADM1	MTRNR2L5	DDX3Y	FOXJ1	NCS1	SARAF	ICAM2	FOS	PARM1	AF213884.3	RHOC	MYBL2
MAP3K8	FXYD5	POU2AF1	ZC3HAV1	FCRL3	AP000311.1	HCN1	ABHD3	GPR171	ZFAND5	BOK	DYNLT1	ATP5F1E	ZBTB16	ELOB	GPR183
IL12RB2	S1PR1	AL031731.1	PCF11	HLA-F	TRIM72	ISG20L2	SFPQ	ANKRD28	DHX36	PIM1	PDE3B	GUCA2A	ACTG1	LSP1	PKIA
CAPG	SARAF	AC092535.1	NPM1	TRPS1	ACAP1	TMBIM1	H3F3B	PBXIP1	MAFF	DSTN	OXNAD1	ST6GALNAC1	ERF	RPS27A	LINC01281
ITGAM	C1orf162	IGHV3-49	MYLIP	LDHA	LINC02037	LTA	PHYH	SLC27A2	NINJ1	SYNE1	GOLGB1	MUC12	HOMER1	RPL41	ADAMTS3
RAMP1	UXT	AL158211.1	MZF1-AS1	AOAH	OR11G2	HAX1	C6orf48	ALOX5AP	NAMPT	SPN	IL23A	ERN2	SLC4A10	GSTP1	ABCC12
FCRL4	SC5D	AC009108.3	FAM53C	HNRNPLL	SHROOM1	AL161421.1	UBE2B	MYL6	SRSF5	KLF3	HSPA8	MT-ND3	IL32	UQCR11	CFAP58
TCF4	GCNT4	FAM30A	HSPA5	AC004585.1	AC012531.1	ARHGEF2	PPID	PRF1	DDX5	HCST	GPATCH2	CDH17	LTB	CYBA	PTK7
SERPINE1	KLF3	AC012236.1	AC020916.1	ZBTB38	SLC5A3	PGGHG	PAPOLA	TNFSF10	SKIL	RAB29	ATP2B1	SLC26A2	BCL3	CAPZB	ENC1
STARD3NL	ZFAS1	IGKV3-15	TUBA4A	FYN	SEC31B	KRTAP12-4	HSPA9	MT2A	HECTD1	DENND3	STAT4	SPINK5	DNAJA4	ARPC4	S100A10
STAP1	BEX3	IGHV3-13	RHOB	JAKMIP1	AP003086.1	AC108136.1	IRF9	CHRM3-AS2	FYN	TBX21	SCML4	PADI2	CCL4	DRAP1	SERP2
AC136475.9	EEF2	UCHL1	HNRNPH1	SRSF7	AL031056.2	AL135925.1	OSM	DMRT2	PTGER4	TXNIP	TPT1	ADAMDEC1	MT2A	RPL32	TACSTD2
JAK1	TMEM243	H2AFB3	PNRC1	DGKZ	CREBZF	RGS6	RAN	CASS4	GABARAPL1	PDIA3	PDE4B	MECOM	MYOZ3	RPS3	LINC00423
HOXA10-AS	PLAC8	SSR3	PLCG2	USP28	IKZF2	PHLDA1	PTMA	ZFP36L1	SC5D	S100A6	AC016831.1	LIPH	AC011511.5	RPS10	MAGEH1
ACTN4	SMDT1	AC233755.2	SLC1A5	AC004687.1	BX284668.6	AC145285.6	CCNH	GAPDH	ITPRIP	RIPOR2	AC114760.2	CCDC68	IL18RAP	RPL22	VIPR2
TLN1	RASGRP2	IGLV1-47	NOP56	FRMD4B	CELF1	NAB2	ZFAS1	GPR65	BIRC3	TKTL1	EVI2A	CTSE	SDC4	VAMP8	PPM1G
SKAP2	RPS17	AC004233.3	Z93241.1	MT1E	INPP4A	HIPK1-AS1	RBM39	IL2RG	PDE4D	CLIC1	LDLR	RPL35A	HSP90AB1	RPL13A	LRMP
MAPK1	TMEM123	GNG7	EFNB2	DDX6	AMT	VPS37B	HIC1	LGALS3	ALG13	AES	LINC00513	IER5L	KLRG1	CD8B	AL353600.1
MAML3	ZBED3	CADM1	TFRC	E2F3	TUBGCP6	CSF1	CCDC59	C9orf16	FBXO34	GNAL	H1FX	POF1B	SCN4A	RPS21	C9orf16
CDHR1	LDLRAP1	GALNT18	TRA2B	CEMIP2	SMG1	GPR18	MAP1LC3A	CA2	UBE2S	SIGLEC7	KLF2	PABPC4	AC091271.1	BTF3	CD109
RRAD	SNRPD2	LINC02090	NCKAP5L	WIPF1	AC110285.4	HSPA1A	MRFAP1	IQCG	PNPLA8	THEMIS2	RPGR	CDH1	AC004832.6	DBI	BCAT1
LY6E	FHIT	C2orf83	NSUN6	SMAD7	GIMAP5	CYB5B	SMAD7	SCART1	SQSTM1	HBQ1	CD226	RPS28	TGFB1	PPP1R18	TRPS1
TNFRSF11A	PCSK1N	IGHV3-64D	AC009404.1	CCSER2	HIST2H3A	JARID2-AS1	PCBP1	VDR	HIC1	TPM4	SRSF7	FUT3	RASGEF1B	SSBP4	HBA2
NCR2	HRH2	SDC1	OAT	SLAMF7	LINC01689	AC106739.1	AC091849.2	LAX1	HNRNPU	HIPK2	TANK	METRNL	GPR65	RPL39	MS4A6A
AGK	BACH2	AL022341.2	ARF4	ZNF80	AC087430.1	AC103724.4	FAM53C	CYTOR	MAP3K8	PPM1L	ERN1	DSG2	AL121603.2	NEDD8	NDFIP2
DHRS3	SLC25A6	IGKV1-8	TMSB10	FABP5	ATP6V0A1	RGS2	PPP1R15A	CSF2	AKAP13	LPCAT1	S100A10	SNHG25	LINC00309	ITM2C	ANKS1B
AC007349.2	EIF3F	MYCN	PITHD1	LINC02084	AC022395.1	TGIF1	PNP	NTRK2	POLR3E	APOBEC3G	ITGA4	CXCL14	LINC01465	RHOA	LAT
CXCL2	CD48	TRDN	CHD4	IKZF3	AC005670.2	AC245014.3	TRPC7-AS1	PIM1	EIF4G2	PYHIN1	MRPL10	RBM47	RPL22L1	CIB1	PPIA
PLCG2	HNRNPA1	GPR37L1	ERF	TTN	DNASE1	WT1	MXD1	BATF3	SPTY2D1	NCR3	MLF1	RPS21	NFKBIB	UBL5	NPM1
ENTPD1	TCF7	SPCS2	UAP1	XAF1	DDHD1	Z93241.1	PTOV1	KIAA1211L	ZNF184	TES	HIST1H2AC	SH3RF2	AC116609.1	COX8A	TOX2
CCND2	EIF3K	LINC00582	ZNF296	ORAI1	AL353759.1	FEZ1	HSPA5	LIMS1	GNL3	SSBP3	EIF5	PRSS8	IFIT2	COX6B1	VSTM1

## Sheet: CD8T_GO
GEP	Resource	GO	name	ratio_in_study	p_fdr_bh	gene_symbols
pCD8T01	BP	GO:0006968	cellular defense response	(8, 144)	4.27071e-05	{'TYROBP', 'NCR1', 'NCR2', 'TCIRG1', 'GNLY', 'ITGB1', 'KLRC2', 'KIR2DL4'}
pCD8T01	BP	GO:0002223	stimulatory C-type lectin receptor signaling pathway	(6, 144)	4.27071e-05	{'TYROBP', 'KLRD1', 'PLCG2', 'LYN', 'SYK', 'KLRC2'}
pCD8T01	BP	GO:0032930	positive regulation of superoxide anion generation	(5, 144)	0.000615989	{'TYROBP', 'HVCN1', 'ITGAM', 'GSTP1', 'SYK'}
pCD8T01	BP	GO:0046597	negative regulation of viral entry into host cell	(5, 144)	0.000857359	{'IFITM1', 'LY6E', 'IFITM3', 'GSN', 'IFITM2'}
pCD8T01	BP	GO:0035456	response to interferon-beta	(4, 144)	0.00104391	{'IFITM3', 'BST2', 'IFITM2', 'IFITM1'}
pCD8T01	BP	GO:0035455	response to interferon-alpha	(4, 144)	0.00144114	{'IFITM3', 'BST2', 'IFITM2', 'IFITM1'}
pCD8T01	BP	GO:0002250	adaptive immune response	(14, 144)	0.00156107	{'KLRD1', 'CD247', 'SH2D1B', 'TXK', 'FCRL4', 'KLRC1', 'LAT2', 'LYN', 'CDpCD8T160', 'HAVCR2', 'CD7', 'SYK', 'TNFRSF11A', 'KLRC2'}
pCD8T01	BP	GO:1904151	positive regulation of microglial cell mediated cytotoxicity	(3, 144)	0.00279561	{'STAP1', 'ITGAM', 'TYROBP'}
pCD8T01	BP	GO:0032815	negative regulation of natural killer cell activation	(3, 144)	0.00617709	{'CLNK', 'HAVCR2', 'FGR'}
pCD8T01	BP	GO:0007229	integrin-mediated signaling pathway	(7, 144)	0.00921291	{'ITGAX', 'ITGAM', 'TLN1', 'TXK', 'ITGB1', 'SYK', 'FGR'}
pCD8T01	BP	GO:0032814	regulation of natural killer cell activation	(3, 144)	0.00921291	{'KLRC2', 'KLRD1', 'KLRC1'}
pCD8T01	BP	GO:0140507	granzyme-mediated programmed cell death signaling pathway	(3, 144)	0.00921291	{'GZMB', 'GZMA', 'NKG7'}
pCD8T01	BP	GO:0030889	negative regulation of B cell proliferation	(4, 144)	0.00923503	{'TYROBP', 'PAWR', 'LYN', 'CD300A'}
pCD8T01	BP	GO:0031295	T cell costimulation	(5, 144)	0.0107065	{'MAP3K8', 'TNFSF14', 'CDpCD8T160', 'LYN', 'TMIGD2'}
pCD8T01	BP	GO:0010543	regulation of platelet activation	(3, 144)	0.0115913	{'SYK', 'FCER1G', 'TXK'}
pCD8T01	BP	GO:0045071	negative regulation of viral genome replication	(5, 144)	0.0115913	{'IFITM1', 'IFITM3', 'APOBEC3G', 'BST2', 'IFITM2'}
pCD8T01	BP	GO:0007pCD8T165	signal transduction	(22, 144)	0.0115913	{'SRGAP3', 'SKAP2', 'MAPK1', 'CD38', 'RIN3', 'KLRC2', 'KIR2DL4', 'TNFRSF11A', 'CLIC3', 'XCL2', 'NCR1', 'XCL1', 'TNFSF10', 'IGFBP2', 'TYROBP', 'HSH2D', 'TNFRSF18', 'IL2RB', 'RASSF8', 'NCR2', 'TNFSF14', 'LYN'}
pCD8T01	BP	GO:0043303	mast cell degranulation	(4, 144)	0.0128113	{'CLNK', 'PTGDR', 'SYK', 'LAT2'}
pCD8T01	BP	GO:0034341	response to interferon-gamma	(4, 144)	0.0142104	{'IFITM3', 'BST2', 'IFITM2', 'IFITM1'}
pCD8T01	BP	GO:0002283	neutrophil activation involved in immune response	(3, 144)	0.0142104	{'TYROBP', 'SYK', 'FCER1G'}
pCD8T01	BP	GO:0002729	positive regulation of natural killer cell cytokine production	(3, 144)	0.0142104	{'CLNK', 'CDpCD8T160', 'KIR2DL4'}
pCD8T01	BP	GO:0032729	positive regulation of interferon-gamma production	(6, 144)	0.0142104	{'IL18', 'IRF8', 'TXK', 'CDpCD8T160', 'HAVCR2', 'IL12RB2'}
pCD8T01	BP	GO:0038095	Fc-epsilon receptor signaling pathway	(4, 144)	0.0146564	{'SYK', 'FCER1G', 'LYN', 'PLCG2'}
pCD8T01	BP	GO:0007pCD8T166	cell surface receptor signaling pathway	(10, 144)	0.0210624	{'KLRD1', 'CYSLTR1', 'KLRF1', 'CD247', 'IFITM1', 'MAPK1', 'FCRL4', 'LY6E', 'KLRC1', 'IL12RB2'}
pCD8T01	BP	GO:0060337	type I interferon signaling pathway	(4, 144)	0.0223573	{'IFITM3', 'IFITM1', 'IFITM2', 'JAK1'}
pCD8T01	BP	GO:0007pCD8T169	transmembrane receptor protein tyrosine kinase signaling pathway	(7, 144)	0.0231406	{'FES', 'CLNK', 'CD7', 'LYN', 'STAP1', 'SYK', 'FGR'}
pCD8T01	BP	GO:0002228	natural killer cell mediated immunity	(2, 144)	0.0245139	{'KLRC2', 'KLRD1'}
pCD8T01	BP	GO:1990858	cellular response to lectin	(2, 144)	0.0245139	{'SYK', 'PLCG2'}
pCD8T01	BP	GO:0110090	positive regulation of hippocampal neuron apoptotic process	(2, 144)	0.0245139	{'TYROBP', 'ITGAM'}
pCD8T01	BP	GO:0072070	loop of Henle development	(2, 144)	0.0245139	{'DLL1', 'JAG1'}
pCD8T01	BP	GO:0050853	B cell receptor signaling pathway	(6, 144)	0.0455627	{'MAPK1', 'CD38', 'LAT2', 'LYN', 'SYK', 'PLCG2'}
pCD8T01	BP	GO:0002281	macrophage activation involved in immune response	(3, 144)	0.0460335	{'SYK', 'PLCG2', 'HAVCR2'}
pCD8T01	BP	GO:0045953	negative regulation of natural killer cell mediated cytotoxicity	(3, 144)	0.0460335	{'KLRD1', 'KLRC1', 'KIR2DL4'}
pCD8T01	CC	GO:0005886	plasma membrane	(64, 144)	7.31845e-06	{'SKAP2', 'JAG1', 'CD300A', 'ITGAM', 'IFITM1', 'TLN1', 'MAPK1', 'SELL', 'TCIRG1', 'CD38', 'GSN', 'TMIGD2', 'SPRY2', 'KLRC2', 'TNFRSF11A', 'KIR2DL4', 'ATP8B4', 'KLRF1', 'SLCpCD8T16A3', 'ITGAX', 'TNFRSF4', 'NCR1', 'RAMP1', 'ENTPD1', 'SERPINE1', 'ADAM28', 'ACTN4', 'CDpCD8T160', 'GAS7', 'IFITM2', 'CATSPER1', 'COL23A1', 'PLCG2', 'KLRD1', 'CD247', 'RRAD', 'LY6E', 'ITGB1', 'DLL1', 'CD7', 'IFITM3', 'BST2…
pCD8T01	CC	GO:0009986	cell surface	(19, 144)	6.97761e-05	{'ITGAM', 'TLN1', 'CD38', 'ITGAX', 'TNFRSF4', 'RAMP1', 'HAVCR2', 'COL23A1', 'CLDND1', 'FCRL4', 'AREG', 'ITGB1', 'CD63', 'BST2', 'TYROBP', 'FCER1G', 'IL2RB', 'NCR2', 'NCAM1'}
pCD8T01	CC	GO:0005887	integral component of plasma membrane	(27, 144)	0.00117807	{'JAG1', 'SELL', 'TCIRG1', 'CDHR1', 'KLRC2', 'KIR2DL4', 'KLRF1', 'SLCpCD8T16A3', 'TNFRSF4', 'NCR1', 'RAMP1', 'ENTPD1', 'KLRD1', 'FCRL4', 'DLL1', 'CD63', 'TNFSF10', 'TYROBP', 'FCER1G', 'CYSLTR1', 'TNFRSF18', 'IL2RB', 'HVCN1', 'NKG7', 'NCR2', 'KLRC1', 'IL12RB2'}
pCD8T01	CC	GO:0009897	external side of plasma membrane	(13, 144)	0.005595pCD8T16949pCD8T161787	{'KLRD1', 'ITGAX', 'FCER1G', 'IL2RB', 'TNFRSF18', 'TNFRSF4', 'ITGAM', 'ITGB1', 'KLRC1', 'NCAM1', 'KLRC2', 'IL12RB2', 'TNFRSF11A'}
pCD8T01	CC	GO:0005576	extracellular region	(29, 144)	0.00618pCD8T160242822676	{'GZMA', 'JAG1', 'LIF', 'MAPK1', 'GSTP1', 'TLN1', 'GSN', 'XCL2', 'PLAC8', 'XCL1', 'SERPINE1', 'ADAM28', 'ACTN4', 'CDpCD8T160', 'CTSW', 'GFOD1', 'IL18', 'LY6E', 'AREG', 'CXCL2', 'DLL1', 'GZMB', 'CTSD', 'FGR', 'TNFSF10', 'IGFBP2', 'TNFRSF18', 'GNLY', 'NCAM1'}
pCD8T01	CC	GO:0044194	cytolytic granule	(3, 144)	0.02pCD8T16952135924059	{'GZMB', 'NKG7', 'GNLY'}
pCD8T01	CC	GO:0033001	Fc-gamma receptor III complex	(2, 144)	0.0396177	{'FCER1G', 'CD247'}
pCD8T01	CC	GO:0034666	integrin alpha2-beta1 complex	(2, 144)	0.0396177	{'ITGB1', 'LYN'}
pCD8T01	CC	GO:0070821	tertiary granule membrane	(5, 144)	0.0396177	{'ATP8B4', 'FCER1G', 'ITGAX', 'CD300A', 'ITGAM'}
pCD8T01	MF	GO:0004715	non-membrane spanning protein tyrosine kinase activity	(7, 144)	0.000112923	{'FES', 'MATK', 'JAK1', 'TXK', 'LYN', 'SYK', 'FGR'}
pCD8T01	MF	GO:0023024	MHC class I protein complex binding	(4, 144)	0.000112923	{'KLRC2', 'KLRD1', 'KLRC1', 'CDpCD8T160'}
pCD8T01	MF	GO:0005515	protein binding	(118, 144)	0.00014948	{'GZMA', 'SKAP2', 'CCND2', 'ZFHX3', 'ITGAM', 'TCIRG1', 'RIN3', 'KLRC2', 'XCL2', 'CTBP2', 'CCNJL', 'ENTPD1', 'ACTN4', 'GAS7', 'SAMD3', 'PHYKPL', 'KLRD1', 'CLDND1', 'RRAD', 'MAML3', 'HOPX', 'BST2', 'RNFpCD8T165', 'GZMB', 'FGR', 'GUCY1A1', 'FCER1G', 'IL2RB', 'NCR2', 'GNLY', 'LDB2', 'TNFSF14', 'CLNK', 'STAP1', 'SYK', 'MAFF', 'SRGAP3', 'SH2D1B', 'IFITM1', 'GSTP1', 'SELL', 'GSN', 'TMIGD2', 'KRT86', 'B3…
pCD8T01	MF	GO:0004888	transmembrane signaling receptor activity	(10, 144)	0.000227196	{'KLRD1', 'KLRF1', 'CD247', 'CD300A', 'NCR2', 'FCRL4', 'KIR2DL4', 'KLRC1', 'KLRC2', 'TNFRSF11A'}
pCD8T01	MF	GO:0004713	protein tyrosine kinase activity	(7, 144)	0.00694902	{'FES', 'MATK', 'JAK1', 'TXK', 'LYN', 'SYK', 'FGR'}
pCD8T01	MF	GO:0001784	phosphotyrosine residue binding	(5, 144)	0.018227560pCD8T1648373	{'MAPK1', 'STAP1', 'SYK', 'FGR', 'PLCG2'}
pCD8T01	MF	GO:0005102	signaling receptor binding	(11, 144)	0.0289278	{'TYROBP', 'FES', 'LIF', 'FGR', 'SERPINE1', 'TNFSF14', 'CDpCD8T160', 'LYN', 'SYK', 'TNFSF10', 'IGFBP2'}
pCD8T01	MF	GO:0005031	tumor necrosis factor receptor activity	(3, 144)	0.0289278	{'TNFRSF11A', 'TNFRSF18', 'TNFRSF4'}
pCD8T01	MF	GO:0062082	HLA-E specific inhibitory MHC class Ib receptor activity	(2, 144)	0.029pCD8T165656195pCD8T1671	{'KLRD1', 'KLRC1'}
pCD8T02	BP	GO:0002181	cytoplasmic translation	(79, 147)	3.29576418552354E-pCD8T163	{'RPS23', 'RPS12', 'RPS2', 'RPL27', 'RPS20', 'RPS28', 'RPL14', 'RPL6', 'RPL7', 'RPS10', 'RPL37A', 'RPL30', 'RPL4', 'RPS13', 'RPS15A', 'RPS3', 'UBA52', 'RPS6', 'RPL39', 'RPL37', 'RPL31', 'RPS5', 'RPS29', 'RPS27', 'RPS14', 'RPS25', 'RPL28', 'RPL9', 'RPLP1', 'RPL5', 'RPL23A', 'RPSpCD8T16', 'RPL3', 'RPS3A', 'RPLP2', 'RPL10A', 'RPL7A', 'RPL29', 'RPS26', 'RPL38', 'RPS19', 'RPS15', 'RPS9', 'RPSA', 'RACK…
pCD8T02	BP	GO:0006412	translation	(78, 147)	6.78398e-124	{'RPS23', 'RPS12', 'RPS2', 'RPL27', 'RPS20', 'RPS28', 'RPL14', 'RPL6', 'RPL7', 'RPS10', 'RPL37A', 'RPL30', 'RPL4', 'RPS13', 'RPS15A', 'RPS3', 'RPS6', 'RPL39', 'RPL37', 'RPL31', 'RPS5', 'RPS29', 'RPS27', 'RPS14', 'RPS25', 'RPL28', 'RPL9', 'RPLP1', 'RPL5', 'RPL23A', 'RPSpCD8T16', 'RPL3', 'RPS3A', 'RPLP2', 'RPL10A', 'EEF1A1', 'RPL7A', 'RPL29', 'RPS26', 'RPL38', 'RPS19', 'RPS15', 'RPS9', 'RPSA', 'RPL…
pCD8T02	BP	GO:0006364	rRNA processing	(18, 147)	3.73938e-15	{'RPL7', 'RPS27', 'RPS25', 'RPL14', 'RPL5', 'RPL35A', 'RPL11', 'RPS7', 'RPS17', 'NOP53', 'RPL26', 'RPSpCD8T16', 'RPL27', 'RPS19', 'RPS28', 'RPS15', 'RPS6', 'RPS24'}
pCD8T02	BP	GO:0042274	ribosomal small subunit biogenesis	(10, 147)	9.02989e-14	{'RPS25', 'NPM1', 'RPS7', 'RPS17', 'RPS19', 'RPSpCD8T16', 'RPS28', 'RPS15', 'RPS6', 'RPS24'}
pCD8T02	BP	GO:1904667	negative regulation of ubiquitin protein ligase activity	(7, 147)	2.59969e-09	{'RPL37', 'RPL5', 'RPL11', 'RPS7', 'RPL23', 'RPS20', 'RPS15'}
pCD8T02	BP	GO:0000028	ribosomal small subunit assembly	(7, 147)	2.59969e-09	{'RPS27', 'RPS14', 'RPS5', 'RPS19', 'RPSA', 'RPS28', 'RPS15'}
pCD8T02	BP	GO:0000027	ribosomal large subunit assembly	(8, 147)	2.59969e-09	{'RPLP0', 'RPL5', 'RPL23A', 'RPL11', 'NOP53', 'RPL10', 'RPL6', 'RPL24'}
pCD8T02	BP	GO:0042273	ribosomal large subunit biogenesis	(7, 147)	2.67346e-06	{'RPL14', 'RPL5', 'RPL35A', 'NPM1', 'RPL11', 'RPL26', 'RPL7'}
pCD8T02	BP	GO:0006413	translational initiation	(8, 147)	8.31146e-06	{'RPS3', 'RPS5', 'EIF3E', 'RPS17', 'EIF3H', 'RPS3A', 'EIF3F', 'EIF3K'}
pCD8T02	BP	GO:0006414	translational elongation	(5, 147)	0.000281805	{'EEF2', 'EEF1B2', 'RPLP1', 'EEF1D', 'EEF1A1'}
pCD8T02	BP	GO:1901798	positive regulation of signal transduction by p53 class mediator	(4, 147)	0.000288112	{'RPL23', 'RPS20', 'RPS15', 'RPL37'}
pCD8T02	BP	GO:0045727	positive regulation of translation	(7, 147)	0.00136744	{'EEF2', 'RPL5', 'NPM1', 'EIF3E', 'RPL26', 'RPS4X', 'PASK'}
pCD8T02	BP	GO:0001732	formation of cytoplasmic translation initiation complex	(4, 147)	0.0060332	{'EIF3E', 'EIF3F', 'EIF3K', 'EIF3H'}
pCD8T02	BP	GO:2000059	negative regulation of ubiquitin-dependent protein catabolic process	(4, 147)	0.00728101	{'RPS7', 'RPL23', 'RPL5', 'RPL11'}
pCD8T02	BP	GO:0050821	protein stabilization	(9, 147)	0.0209376853392pCD8T16	{'ZBED3', 'UXT', 'RPL5', 'NPM1', 'RPL11', 'RPL23', 'NOP53', 'RPS7', 'PFDN5'}
pCD8T02	BP	GO:0071353	cellular response to interleukin-4	(4, 147)	0.0322344	{'RPLP0', 'LEF1', 'TCF7', 'RPL3'}
pCD8T02	BP	GO:0000462	maturation of SSU-rRNA from tricistronic rRNA transcript (SSU-rRNA, 5.8S rRNA, LSU-rRNA)	(4, 147)	0.0356344	{'RPS19', 'RPS8', 'RPSpCD8T16', 'RPS14'}
pCD8T02	CC	GO:0022626	cytosolic ribosome	(73, 147)	1.77904e-155	{'RPL37', 'RPL29', 'RPL31', 'RPL15', 'RPS23', 'RPS5', 'RPS12', 'RPL38', 'RPL34', 'RPS2', 'RPL26', 'RPL27', 'RPS19', 'RPS20', 'RPL10', 'RPL27A', 'RPS15', 'RPS9', 'RPS27', 'RPS14', 'RPS25', 'RPLP0', 'RPL14', 'RPL28', 'RPSA', 'RPS21', 'RPL6', 'RPS27A', 'RPL7', 'RPS8', 'RPL32', 'RPS11', 'RPS24', 'RPL9', 'RPL19', 'RPS10', 'RPLP1', 'RPL35A', 'RPL5', 'RPL12', 'RPL23A', 'RPL37A', 'RPL36A', 'RPL23', 'RPL3…
pCD8T02	CC	GO:0022625	cytosolic large ribosomal subunit	(46, 147)	2.53152e-87	{'RPL37', 'RPL29', 'RPL31', 'RPL15', 'RPL38', 'RPL34', 'RPL26', 'RPL27', 'RPL10', 'RPL27A', 'RPLP0', 'RPL14', 'RPL28', 'RPL6', 'RPL7', 'RPL32', 'RPL9', 'RPL19', 'RPLP1', 'RPL35A', 'RPL5', 'RPL12', 'RPL23A', 'RPL37A', 'RPL36A', 'RPL23', 'RPL30', 'RPL13', 'RPL3', 'RPL4', 'RPL22', 'RPL8', 'RPLP2', 'RPL13A', 'RPL41', 'RPL21', 'RPL35', 'RPL10A', 'UBA52', 'RPL11', 'RPL7A', 'RPL18A', 'RPL18', 'RPL36', '…
pCD8T02	CC	GO:0022627	cytosolic small ribosomal subunit	(34, 147)	1.85469e-62	{'RPS26', 'RPS23', 'RPS5', 'RPS12', 'RPS2', 'RPS19', 'RPS20', 'RPS28', 'RPS15', 'RPS9', 'RPS29', 'RPS27', 'RPS14', 'RPS25', 'RPSA', 'RPS21', 'RPS27A', 'RACK1', 'RPS8', 'RPS11', 'RPS24', 'RPS10', 'RPS7', 'RPS18', 'RPSpCD8T16', 'RPS3A', 'RPS13', 'RPS15A', 'RPS3', 'UBA52', 'RPS17', 'RPS4X', 'RPS6', 'FAU'}
pCD8T02	CC	GO:0042788	polysomal ribosome	(24, 147)	1.31388e-43	{'RPL31', 'RPS26', 'RPS23', 'RPL38', 'RPS28', 'RPS29', 'BTF3', 'EIF3H', 'RPL6', 'RPS21', 'RPL32', 'RPL19', 'RPL36A', 'RPL30', 'RPL8', 'RPL41', 'RPL11', 'RPL10A', 'RPL7A', 'RPL18A', 'RPL18', 'RPL36', 'RPL24', 'RPL39'}
pCD8T02	CC	GO:0005925	focal adhesion	(43, 147)	1.17754e-33	{'RPL31', 'RPS5', 'RPL38', 'RPS2', 'RPL27', 'RPS19', 'RPS15', 'RPS9', 'RPS29', 'RPS14', 'RPLP0', 'NPM1', 'RPL6', 'RPL7', 'RPS8', 'RPS11', 'RPL9', 'RPL19', 'RPS10', 'RPLP1', 'RPL5', 'ACTN1', 'RPL12', 'RPL37A', 'RPS7', 'RPL23', 'RPL30', 'RPSpCD8T16', 'RPS18', 'RPL3', 'RPL4', 'RPL22', 'RPS3A', 'RPS13', 'RPL8', 'RPLP2', 'RPL13A', 'RPS3', 'RPL10A', 'RPS17', 'RPL7A', 'RPL18', 'RPS4X'}
pCD8T02	CC	GO:0005829	cytosol	(109, 147)	6.68478e-31	{'RPS23', 'RPS12', 'RPS2', 'RPL27', 'RPS20', 'RPS28', 'BTF3', 'RPL14', 'PFDN5', 'RPL6', 'RPL7', 'RPS10', 'EEF1B2', 'RPL37A', 'LDHB', 'RPL30', 'NOP53', 'RPL4', 'RPS13', 'RPS15A', 'RPS3', 'EIF3E', 'UBA52', 'S100B', 'RPS6', 'RPL39', 'LDLRAP1', 'RPL37', 'RPL31', 'RPS5', 'RASGRP2', 'BEX3', 'RPS29', 'RPS27', 'RPS14', 'RPS25', 'NPM1', 'RPL28', 'NOSIP', 'PASK', 'RPL9', 'FHIT', 'RPLP1', 'RPL5', 'RPL23A', …
pCD8T02	CC	GO:0005737	cytoplasm	(104, 147)	3.32425e-30	{'RPS23', 'RPS12', 'RPS2', 'RPL27', 'RPS20', 'ZFAS1', 'RPS28', 'BTF3', 'RPL14', 'PFDN5', 'RPL6', 'RPL7', 'RPS10', 'UXT', 'EEF1B2', 'RPL37A', 'LDHB', 'RPL30', 'RPL4', 'RPS13', 'RPS15A', 'RPS3', 'EIF3E', 'UBA52', 'S100B', 'NACA', 'RPS6', 'RPL37', 'RPL31', 'RPS5', 'BEX3', 'RPS29', 'RPS14', 'RPS25', 'NPM1', 'RPL28', 'NOSIP', 'PASK', 'RPL9', 'FHIT', 'RPLP1', 'RPL5', 'RPL23A', 'RPSpCD8T16', 'RPL3', 'RP…
pCD8T02	CC	GO:0005840	ribosome	(20, 147)	1.28778e-29	{'RPL15', 'RPS23', 'RPS5', 'RPS19', 'RPL27', 'RPS9', 'RPS27', 'RPS25', 'RPL9', 'RPS11', 'RPS10', 'RPL36A', 'RPS7', 'RPL23', 'RPS18', 'RPS13', 'RPL13A', 'RPS3', 'RPS17', 'RPS4X'}
pCD8T02	CC	GO:00pCD8T16020	membrane	(73, 147)	3.45307e-29	{'RPL29', 'RPL31', 'RPL15', 'RPS26', 'RPS23', 'RPS5', 'RPS12', 'RPS2', 'RPL26', 'RPL27', 'RPS19', 'RPS20', 'RPL10', 'RPL27A', 'RPS15', 'RPS9', 'CD48', 'EIF3K', 'RPS14', 'RPLP0', 'RPL14', 'NPM1', 'RPL28', 'RPSA', 'EIF3H', 'TRABD2A', 'RPS27A', 'RPL6', 'RPS8', 'RPL7', 'RPL32', 'RPS11', 'RPS24', 'RPL9', 'RPL19', 'EEF2', 'RPS10', 'RPL35A', 'HNRNPA1', 'RPL5', 'RPL12', 'RPS7', 'RPL23', 'RPL30', 'RPSpCD8…
pCD8T02	CC	GO:0015935	small ribosomal subunit	(pCD8T16, 147)	8.73444e-29	{'RPS29', 'RPS26', 'RPS25', 'NPM1', 'RPS18', 'RPSpCD8T16', 'RPS20', 'RPS9', 'RPS21', 'RPS27A', 'RACK1', 'FAU', 'RPS4X', 'RPS28', 'RPS6', 'RPS24'}
pCD8T02	CC	GO:0070062	extracellular exosome	(57, 147)	1.3764e-17	{'RPL31', 'RPS26', 'RPS5', 'RPL34', 'RPS2', 'RPL26', 'RPL27', 'RPS19', 'RPS20', 'RPS28', 'RPS9', 'CD48', 'RPS29', 'RPS14', 'RPS25', 'RPLP0', 'RPL14', 'RPL28', 'RPSA', 'EIF3H', 'RPS27A', 'RACK1', 'RPS8', 'RPS11', 'EEF2', 'CD55', 'RPL35A', 'HNRNPA1', 'ACTN1', 'RPL23A', 'RPL37A', 'RPL5', 'RPL23', 'RPL30', 'RPSpCD8T16', 'RPS18', 'LDHB', 'RPL3', 'RPL4', 'HINT1', 'RPL12', 'RPL22', 'RPS3A', 'RPS13', 'SN…
pCD8T02	CC	GO:1990904	ribonucleoprotein complex	(19, 147)	7.36590862968066E-pCD8T16	{'RPS5', 'RPL26', 'RPL27', 'RPS9', 'RPLP0', 'NPM1', 'RPL7', 'RPS8', 'EEF2', 'RPL5', 'HNRNPA1', 'RPS7', 'RPL4', 'RPL22', 'RPS3A', 'RPL13A', 'RPS3', 'RPS4X', 'RPS6'}
pCD8T02	CC	GO:0005730	nucleolus	(33, 147)	8.28979e-13	{'RPS19', 'RPL26', 'RPL27', 'RPS9', 'RPS14', 'RPS25', 'NPM1', 'RPL7', 'RPS27A', 'RPS11', 'RPL19', 'RPS10', 'RPL5', 'RPL12', 'RPL23A', 'RPS7', 'RPL23', 'NOP53', 'RPL13', 'RPL3', 'RPL4', 'RPS3A', 'RPS13', 'NSA2', 'RPL13A', 'RPS3', 'RPL35', 'RPL11', 'EEF1A1', 'RPL7A', 'RPL18', 'RPL36', 'RPS6'}
pCD8T02	CC	GO:0014069	postsynaptic density	(pCD8T16, 147)	7.03852e-09	{'RPS27', 'RPS14', 'RPS25', 'RPS3', 'RPLP0', 'RPL14', 'RPL38', 'RPL12', 'RPL10A', 'RPS18', 'RPL30', 'RPS19', 'RPL6', 'RPL7', 'RPS13', 'RPL8'}
pCD8T02	CC	GO:0098556	cytoplasmic side of rough endoplasmic reticulum membrane	(4, 147)	4.54318e-07	{'RPS29', 'RPS28', 'RPL27', 'RPS26'}
pCD8T02	CC	GO:0045202	synapse	(pCD8T16, 147)	6.8754e-06	{'RPL19', 'EEF2', 'RPS23', 'NDFIP1', 'RPL5', 'RPS7', 'RPS21', 'RPS17', 'HRH2', 'RPS20', 'RPL10', 'RPL3', 'RASGRP2', 'RPS3A', 'RPL24', 'RPS9'}
pCD8T02	CC	GO:0005654	nucleoplasm	(57, 147)	0.0000093246pCD8T1615359pCD8T16	{'RPS26', 'RPS23', 'RPS5', 'RPS12', 'RPS2', 'RPL26', 'RPL27', 'SMDT1', 'RPS19', 'RPS20', 'KLF3', 'RPS28', 'COX4I1', 'RPS15', 'RPS9', 'RPS29', 'LEF1', 'RPS27', 'RPS14', 'RPS25', 'NPM1', 'RPSA', 'RPS21', 'NOSIP', 'RPS27A', 'RACK1', 'RPS8', 'RPS11', 'RPS24', 'S1PR1', 'RPS10', 'UXT', 'RPL5', 'BACH2', 'HNRNPA1', 'RPS7', 'RPL23', 'NOP53', 'EEF1D', 'RPSpCD8T16', 'RPS18', 'HINT1', 'RPS3A', 'RPS13', 'SNRP…
pCD8T02	CC	GO:0005783	endoplasmic reticulum	(24, 147)	9.39741e-05	{'RPS23', 'RPL34', 'RPL10', 'RPL27A', 'NDFIP1', 'RPLP0', 'MAL', 'RPS8', 'RPS24', 'EEF1B2', 'RPL5', 'RPL36A', 'EEF1D', 'RPL13', 'RPS3A', 'RPS3', 'RPL41', 'RPL21', 'UBA52', 'RPL18', 'RPS6', 'RPL36', 'RPL24', 'SARAF'}
pCD8T02	CC	GO:0005853	eukaryotic translation elongation factor 1 complex	(3, 147)	0.000183939	{'EEF1B2', 'EEF1D', 'EEF1A1'}
pCD8T02	CC	GO:0005634	nucleus	(66, 147)	0.00020576	{'RPL15', 'NACA', 'RPS2', 'RPL27', 'ZFAS1', 'RPL10', 'RPS15', 'BEX3', 'SCML1', 'RPS9', 'EIF3K', 'BTF3', 'LEF1', 'KLF2', 'RPS27', 'RPS25', 'RPLP0', 'NPM1', 'PFDN5', 'RPSA', 'RPL6', 'RPL7', 'RPS27A', 'RACK1', 'RPS8', 'NOSIP', 'PASK', 'RPL9', 'RPS24', 'FHIT', 'EEF2', 'UXT', 'RPL5', 'BACH2', 'ACTN1', 'RPL23A', 'RPL37A', 'RPS7', 'RPS18', 'RPL30', 'EEF1D', 'YBX3', 'HNRNPA1', 'RPL3', 'RPL4', 'HINT1', 'F…
pCD8T02	CC	GO:0033290	eukaryotic 48S preinitiation complex	(4, 147)	0.000395067	{'EIF3E', 'EIF3F', 'EIF3K', 'EIF3H'}
pCD8T02	CC	GO:0005852	eukaryotic translation initiation factor 3 complex	(4, 147)	0.000395067	{'EIF3E', 'EIF3F', 'EIF3K', 'EIF3H'}
pCD8T02	CC	GO:00pCD8T16282	eukaryotic 43S preinitiation complex	(4, 147)	0.000650811	{'EIF3E', 'EIF3F', 'EIF3K', 'EIF3H'}
pCD8T02	CC	GO:0015934	large ribosomal subunit	(3, 147)	0.00125207	{'NPM1', 'RPL13A', 'RPL12'}
pCD8T02	CC	GO:0005791	rough endoplasmic reticulum	(5, 147)	0.00404374	{'RPS23', 'RPS21', 'RPL6', 'RPL18', 'RPL4'}
pCD8T02	CC	GO:0005844	polysome	(4, 147)	0.0101044	{'RPS3', 'RPS4X', 'EEF2', 'RPS6'}
pCD8T02	CC	GO:0036464	cytoplasmic ribonucleoprotein granule	(5, 147)	0.0228597	{'RPLP0', 'RPL28', 'RPL6', 'RPS4X', 'RPS6'}
pCD8T02	CC	GO:0005854	nascent polypeptide-associated complex	(2, 147)	0.0238687	{'BTF3', 'NACA'}
pCD8T02	MF	GO:0003735	structural constituent of ribosome	(78, 147)	9.45013e-126	{'RPS23', 'RPS12', 'RPS2', 'RPL27', 'RPS20', 'RPS28', 'RPL14', 'RPL6', 'RPL7', 'RPS10', 'RPL37A', 'RPL30', 'RPL4', 'RPS13', 'RPS15A', 'RPS3', 'UBA52', 'RPS6', 'RPL39', 'RPL37', 'RPL31', 'RPS5', 'RPS29', 'RPS27', 'RPS14', 'RPS25', 'RPL28', 'RPL9', 'RPLP1', 'RPL5', 'RPL23A', 'RPSpCD8T16', 'RPL3', 'RPS3A', 'RPLP2', 'RPL10A', 'RPL7A', 'RPL29', 'RPS26', 'RPL38', 'RPS19', 'RPS15', 'RPS9', 'RPSA', 'RPL3…
pCD8T02	MF	GO:0003723	RNA binding	(89, 147)	5.3797e-61	{'RPS23', 'RPS12', 'RPS2', 'RPL27', 'RPS20', 'RPS28', 'BTF3', 'RPL14', 'RPL6', 'RPL7', 'RPS10', 'RPL37A', 'RPL30', 'NOP53', 'RPL4', 'RPS13', 'NSA2', 'RPS15A', 'RPS3', 'EIF3E', 'RPS6', 'RPL39', 'RPL37', 'RPL31', 'RPS5', 'RPS27', 'RPS14', 'RPS25', 'NPM1', 'RPL28', 'NOSIP', 'RPL9', 'RPL5', 'RPL23A', 'RPSpCD8T16', 'RPL3', 'RPS3A', 'RPL10A', 'EEF1A1', 'RPL7A', 'RPL29', 'RPS26', 'RPL38', 'RPS19', 'RPS1…
pCD8T02	MF	GO:1990948	ubiquitin ligase inhibitor activity	(7, 147)	1.96251e-11	{'RPL37', 'RPL5', 'RPL11', 'RPS7', 'RPL23', 'RPS20', 'RPS15'}
pCD8T02	MF	GO:0019843	rRNA binding	(10, 147)	2.25764e-10	{'RPL37', 'RPS11', 'RPS5', 'RPL9', 'RPL23A', 'NPM1', 'RPS18', 'RPS4X', 'RPL8', 'RPS9'}
pCD8T02	MF	GO:0048027	mRNA 5'-UTR binding	(7, 147)	4.58249e-07	{'RPS14', 'RPL5', 'RPL41', 'RPS7', 'RPL26', 'RPS3A', 'RPS13'}
pCD8T02	MF	GO:0045296	cadherin binding	(15, 147)	9.13756e-06	{'RPL29', 'RPL15', 'EEF2', 'RPS26', 'RPL14', 'FXYD5', 'RPL23A', 'RPL34', 'EIF3E', 'RPS2', 'EEF1D', 'RPL7A', 'RPL6', 'RACK1', 'RPL24'}
pCD8T02	MF	GO:0005515	protein binding	(120, 147)	5.8766e-05	{'RPS23', 'RPS12', 'TOMM7', 'RPS2', 'RPL27', 'RPS20', 'KLF3', 'RPS28', 'CD48', 'BTF3', 'NDFIP1', 'RPL14', 'COX7C', 'PFDN5', 'RPL6', 'RPL7', 'RPS10', 'UXT', 'EEF1B2', 'RPL37A', 'LDHB', 'RPL30', 'NOP53', 'RPL4', 'RPS13', 'RPS15A', 'RPS3', 'EIF3E', 'UBA52', 'S100B', 'RPS6', 'SARAF', 'LDLRAP1', 'RPL31', 'RPS5', 'SELL', 'TMEM243', 'BEX3', 'UQCRB', 'RPS27', 'RPS14', 'RPS25', 'NPM1', 'RPL28', 'NOSIP', '…
pCD8T02	MF	GO:0008097	5S rRNA binding	(4, 147)	0.00041899	{'RPL11', 'NOP53', 'RPL5', 'RPL3'}
pCD8T02	MF	GO:0070180	large ribosomal subunit rRNA binding	(3, 147)	0.00094385	{'RPLP0', 'RPL23', 'RPL12'}
pCD8T02	MF	GO:0045182	translation regulator activity	(4, 147)	0.00211257	{'RPL22', 'RPS9', 'RPL10', 'RPS14'}
pCD8T02	MF	GO:0003746	translation elongation factor activity	(4, 147)	0.00330756	{'EEF1B2', 'EEF1D', 'EEF2', 'EEF1A1'}
pCD8T02	MF	GO:0070181	small ribosomal subunit rRNA binding	(3, 147)	0.0143013	{'RPS3', 'RPS13', 'RPS14'}
pCD8T02	MF	GO:0003729	mRNA binding	(9, 147)	0.0143013	{'RPL13A', 'RPS26', 'RPS3', 'RPS5', 'RPL35', 'RPS2', 'RPL7', 'RPL24', 'RPS13'}
pCD8T02	MF	GO:0097371	MDM2/MDM4 family protein binding	(3, 147)	0.01757754870pCD8T16296	{'RPL37', 'RPS20', 'RPS15'}
pCD8T03	BP	GO:0050871	positive regulation of B cell activation	(35, 117)	1.99803e-56	{'IGHV3-20', 'IGHV3-74', 'IGHV1-24', 'IGHV4-39', 'IGHV3-43', 'IGHV5-51', 'IGHA1', 'IGHV3-7', 'IGHV3-30', 'IGHG1', 'IGHV4-4', 'IGHV4-59', 'IGHG4', 'IGHV1-69D', 'IGHV4-61', 'IGHV3-72', 'IGLC3', 'IGHV4-34', 'IGHG2', 'IGHA2', 'IGHV3-15', 'IGLL5', 'IGHV1-18', 'IGHV3-53', 'IGHV3-13', 'IGLC2', 'IGKC', 'IGHV3-11', 'IGHM', 'IGHV3-64D', 'IGHV3-48', 'IGHV3-33', 'IGHV3-23', 'IGHG3', 'IGHV3-49'}
pCD8T03	BP	GO:0006910	phagocytosis, recognition	(35, 117)	3.90668e-56	{'IGHV3-20', 'IGHV3-74', 'IGHV1-24', 'IGHV4-39', 'IGHV3-43', 'IGHV5-51', 'IGHA1', 'IGHV3-7', 'IGHV3-30', 'IGHG1', 'IGHV4-4', 'IGHV4-59', 'IGHG4', 'IGHV1-69D', 'IGHV4-61', 'IGHV3-72', 'IGLC3', 'IGHV4-34', 'IGHG2', 'IGHA2', 'IGHV3-15', 'IGLL5', 'IGHV1-18', 'IGHV3-53', 'IGHV3-13', 'IGLC2', 'IGKC', 'IGHV3-11', 'IGHM', 'IGHV3-64D', 'IGHV3-48', 'IGHV3-33', 'IGHV3-23', 'IGHG3', 'IGHV3-49'}
pCD8T03	BP	GO:0006911	phagocytosis, engulfment	(35, 117)	9.93249e-53	{'IGHV3-20', 'IGHV3-74', 'IGHV1-24', 'IGHV4-39', 'IGHV3-43', 'IGHV5-51', 'IGHA1', 'IGHV3-7', 'IGHV3-30', 'IGHG1', 'IGHV4-4', 'IGHV4-59', 'IGHG4', 'IGHV1-69D', 'IGHV4-61', 'IGHV3-72', 'IGLC3', 'IGHV4-34', 'IGHG2', 'IGHA2', 'IGHV3-15', 'IGLL5', 'IGHV1-18', 'IGHV3-53', 'IGHV3-13', 'IGLC2', 'IGKC', 'IGHV3-11', 'IGHM', 'IGHV3-64D', 'IGHV3-48', 'IGHV3-33', 'IGHV3-23', 'IGHG3', 'IGHV3-49'}
pCD8T03	BP	GO:0050853	B cell receptor signaling pathway	(36, 117)	2.81912e-52	{'IGHV3-20', 'IGHV3-74', 'IGHV1-24', 'IGHV4-39', 'IGHV3-43', 'IGHV5-51', 'IGHA1', 'IGHV3-7', 'IGHV3-30', 'IGHG1', 'IGHV4-4', 'IGHV4-59', 'IGHG4', 'IGHV1-69D', 'IGHV4-61', 'IGHV3-72', 'IGLC3', 'IGHV4-34', 'IGHG2', 'IGHA2', 'CD79A', 'IGHV3-15', 'IGLL5', 'IGHV1-18', 'IGHV3-53', 'IGHV3-13', 'IGLC2', 'IGKC', 'IGHV3-11', 'IGHM', 'IGHV3-64D', 'IGHV3-48', 'IGHV3-33', 'IGHV3-23', 'IGHG3', 'IGHV3-49'}
pCD8T03	BP	GO:0006958	complement activation, classical pathway	(35, 117)	1.19215e-51	{'IGHV3-20', 'IGHV3-74', 'IGHV1-24', 'IGHV4-39', 'IGHV3-43', 'IGHV5-51', 'IGHA1', 'IGHV3-7', 'IGHV3-30', 'IGHG1', 'IGHV4-4', 'IGHV4-59', 'IGHG4', 'IGHV1-69D', 'IGHV4-61', 'IGHV3-72', 'IGLC3', 'IGHV4-34', 'IGHG2', 'IGHA2', 'IGHV3-15', 'IGLL5', 'IGHV1-18', 'IGHV3-53', 'IGHV3-13', 'IGLC2', 'IGKC', 'IGHV3-11', 'IGHM', 'IGHV3-64D', 'IGHV3-48', 'IGHV3-33', 'IGHV3-23', 'IGHG3', 'IGHV3-49'}
pCD8T03	BP	GO:0006955	immune response	(48, 117)	9.86994e-47	{'IGLV2-11', 'IGKV1-8', 'IGLV1-44', 'IGKV1-39', 'IGLV7-43', 'IGLV3-9', 'IGLV6-57', 'IGLV2-23', 'IGLV2-8', 'IGKV2-29', 'IGHV4-39', 'IGKV1-9', 'IGHA1', 'IGHV3-7', 'IGHV3-30', 'IGLV2-18', 'XBP1', 'IGLV2-14', 'IGLV8-61', 'IGKV2D-29', 'IGKV4-1', 'CCR10', 'IGKV3-20', 'IGKV1D-39', 'IGLV1-40', 'IGHV4-34', 'IGLV3-25', 'IGLV3-10', 'IGKV1D-8', 'IGLV3-27', 'IGHA2', 'IGKV1-5', 'IGHV3-53', 'IGHV3-13', 'IGKC', …
pCD8T03	BP	GO:0002377	immunoglobulin production	(31, 117)	5.88565e-46	{'IGLV2-11', 'IGKV1-8', 'IGLV1-44', 'IGKV1-39', 'IGLV7-43', 'IGLV3-9', 'IGLV6-57', 'IGLV2-23', 'IGLV2-8', 'IGKV2-29', 'IGKV1-9', 'IGLV2-18', 'IGLV2-14', 'IGLV8-61', 'IGKV2D-29', 'IGKV4-1', 'IGKV3-20', 'IGKV1D-39', 'IGLV1-40', 'IGLV3-25', 'IGLV3-10', 'IGKV1D-8', 'IGLV3-27', 'IGKV1-5', 'IGLV1-51', 'IGKV1-27', 'IGKV2-30', 'IGLV3-21', 'IGKV3-15', 'IGKV3D-15', 'IGLV1-47'}
pCD8T03	BP	GO:0042742	defense response to bacterium	(35, 117)	9.26046e-42	{'IGHV3-20', 'IGHV3-74', 'IGHV1-24', 'IGHV4-39', 'IGHV3-43', 'IGHV5-51', 'IGHA1', 'IGHV3-7', 'IGHV3-30', 'IGHG1', 'IGHV4-4', 'IGHV4-59', 'IGHG4', 'IGHV1-69D', 'IGHV4-61', 'IGHV3-72', 'IGLC3', 'IGHV4-34', 'IGHG2', 'IGHA2', 'IGHV3-15', 'IGLL5', 'IGHV1-18', 'IGHV3-53', 'IGHV3-13', 'IGLC2', 'IGKC', 'IGHV3-11', 'IGHM', 'IGHV3-64D', 'IGHV3-48', 'IGHV3-33', 'IGHV3-23', 'IGHG3', 'IGHV3-49'}
pCD8T03	BP	GO:0002250	adaptive immune response	(43, 117)	1.75191e-40	{'IGLV2-11', 'IGKV1-8', 'IGLV1-44', 'IGKV1-39', 'TNFRSF17', 'IGLV7-43', 'IGLV3-9', 'IGLV6-57', 'IGLV2-23', 'IGLV2-8', 'IGKV2-29', 'IGKV1-9', 'IGHA1', 'IGLV2-18', 'IGHG1', 'IGLV2-14', 'IGLV8-61', 'IGKV2D-29', 'IGKV4-1', 'IGHG4', 'IGLC3', 'IGKV3-20', 'IGKV1D-39', 'IGLV1-40', 'IGLV3-25', 'IGLV3-10', 'IGKV1D-8', 'IGHG2', 'IGLV3-27', 'IGHA2', 'CD79A', 'IGKV1-5', 'IGKC', 'IGHM', 'IGLV1-51', 'IGKV1-27',…
pCD8T03	BP	GO:0045087	innate immune response	(36, 117)	2.57913e-26	{'IGHV3-20', 'IGHV3-74', 'IGHV1-24', 'IGHV4-39', 'IGHV3-43', 'IGHV5-51', 'IGHA1', 'IGHV3-7', 'IGHV3-30', 'IGHG1', 'IGHV4-4', 'IGHV4-59', 'IGHG4', 'IGHV1-69D', 'IGHV4-61', 'IGHV3-72', 'IGLC3', 'IGHV4-34', 'IGHG2', 'IGHA2', 'IGHV3-15', 'IGLL5', 'IGHV1-18', 'IGHV3-53', 'IGHV3-13', 'IGLC2', 'IGKC', 'IGHV3-11', 'IGHM', 'IGHV3-64D', 'JCHAIN', 'IGHV3-48', 'IGHV3-33', 'IGHV3-23', 'IGHG3', 'IGHV3-49'}
pCD8T03	BP	GO:0019731	antibacterial humoral response	(5, 117)	0.000736664	{'IGHM', 'IGKV3-20', 'JCHAIN', 'IGHA2', 'IGHA1'}
pCD8T03	BP	GO:0001895	retina homeostasis	(5, 117)	0.00301393	{'JCHAIN', 'IGHA2', 'IGHG3', 'IGKC', 'IGHA1'}
pCD8T03	BP	GO:0003094	glomerular filtration	(4, 117)	0.003pCD8T16622pCD8T1629102pCD8T16	{'IGKV3-20', 'JCHAIN', 'IGHA2', 'IGHA1'}
pCD8T03	BP	GO:0060267	positive regulation of respiratory burst	(3, 117)	0.00736661	{'JCHAIN', 'IGHA2', 'IGHA1'}
pCD8T03	CC	GO:0042571	immunoglobulin complex, circulating	(35, 117)	1.50785e-59	{'IGHV3-20', 'IGHV3-74', 'IGHV1-24', 'IGHV4-39', 'IGHV3-43', 'IGHV5-51', 'IGHA1', 'IGHV3-7', 'IGHV3-30', 'IGHG1', 'IGHV4-4', 'IGHV4-59', 'IGHG4', 'IGHV1-69D', 'IGHV4-61', 'IGHV3-72', 'IGLC3', 'IGHV4-34', 'IGHG2', 'IGHA2', 'IGHV3-15', 'IGLL5', 'IGHV1-18', 'IGHV3-53', 'IGHV3-13', 'IGLC2', 'IGKC', 'IGHV3-11', 'IGHM', 'IGHV3-64D', 'IGHV3-48', 'IGHV3-33', 'IGHV3-23', 'IGHG3', 'IGHV3-49'}
pCD8T03	CC	GO:0019814	immunoglobulin complex	(30, 117)	7.0073980pCD8T1664376E-47	{'IGLV2-11', 'IGKV1-8', 'IGLV1-44', 'IGKV1-39', 'IGLV7-43', 'IGLV3-9', 'IGLV6-57', 'IGLV2-23', 'IGLV2-8', 'IGKV2-29', 'IGKV1-9', 'IGLV2-18', 'IGLV2-14', 'IGLV8-61', 'IGKV2D-29', 'IGKV4-1', 'IGLV3-25', 'IGKV1D-39', 'IGLV1-40', 'IGLV3-10', 'IGKV1D-8', 'IGLV3-27', 'IGKV1-5', 'IGLV1-51', 'IGKV1-27', 'IGKV2-30', 'IGLV3-21', 'IGKV3-15', 'IGKV3D-15', 'IGLV1-47'}
pCD8T03	CC	GO:0009897	external side of plasma membrane	(38, 117)	4.86219e-32	{'IGHV3-20', 'IGHV3-74', 'IGHV1-24', 'IGHV4-39', 'IGHV3-43', 'IGHV5-51', 'IGHA1', 'IGHV3-7', 'IGHV3-30', 'IGHG1', 'IGHV4-4', 'IGHV4-59', 'IGHG4', 'IGHV1-69D', 'IGHV4-61', 'IGHV3-72', 'CCR10', 'IGLC3', 'IGHV4-34', 'IGHG2', 'IGHA2', 'CD79A', 'IGHV3-15', 'IGLL5', 'IGHV1-18', 'IGHV3-53', 'IGHV3-13', 'IGLC2', 'IGKC', 'SDC1', 'IGHV3-11', 'IGHM', 'IGHV3-64D', 'IGHV3-48', 'IGHV3-33', 'IGHV3-23', 'IGHG3',…
pCD8T03	CC	GO:0072562	blood microparticle	(23, 117)	1.92731e-24	{'IGKV1-39', 'IGHA1', 'IGHV3-7', 'IGHG1', 'IGKV4-1', 'IGHG4', 'IGLC3', 'IGKV3-20', 'IGLV3-25', 'IGHG2', 'IGHA2', 'IGKV1-5', 'IGHV3-13', 'IGLC2', 'IGKC', 'IGHM', 'IGKV2-30', 'IGLV3-21', 'JCHAIN', 'IGKV3-15', 'IGHV3-23', 'IGHG3', 'IGLV1-47'}
pCD8T03	CC	GO:0005615	extracellular space	(46, 117)	2.06027e-19	{'IGLV2-11', 'IGKV1-8', 'IGLV1-44', 'IGKV1-39', 'IGLV7-43', 'IGLV3-9', 'IGLV6-57', 'IGLV2-23', 'IGLV2-8', 'IGKV2-29', 'IGKV1-9', 'IGHA1', 'IGHV3-30', 'IGLV2-18', 'IGHG1', 'IGLV2-14', 'IGLV8-61', 'IGKV2D-29', 'IGKV4-1', 'IGHG4', 'IGLC3', 'IGKV3-20', 'IGKV1D-39', 'IGLV1-40', 'IGLV3-25', 'IGLV3-10', 'IGKV1D-8', 'IGHG2', 'IGLV3-27', 'IGHA2', 'IGKV1-5', 'IGHV3-13', 'IGLC2', 'IGKC', 'IGHM', 'IGLV1-51',…
pCD8T03	CC	GO:0005576	extracellular region	(48, 117)	9.19916e-19	{'IGLV2-11', 'IGLV1-44', 'IGKV1-39', 'IGLV7-43', 'IGLV6-57', 'IGLV2-23', 'IGLV2-8', 'IGKV2-29', 'IGHV4-39', 'IGHA1', 'IGHV3-7', 'IGHV3-30', 'IGHG1', 'IGHV4-59', 'IGLV2-14', 'MZB1', 'IGKV4-1', 'IGHG4', 'IGLC3', 'IGKV3-20', 'IGKV1D-39', 'IGLV1-40', 'IGHV4-34', 'IGLV3-25', 'IGLV3-27', 'IGHG2', 'IGHA2', 'LYPD5', 'IGKV1-5', 'IGHV3-53', 'IGHV3-13', 'IGLC2', 'IGKC', 'HSP90B1', 'IGHV3-11', 'IGLV1-51', 'W…
pCD8T03	CC	GO:0005886	plasma membrane	(66, 117)	3.59209e-13	{'IGLV2-11', 'IGKV1-8', 'IGLV1-44', 'IGKV1-39', 'TNFRSF17', 'IGLV7-43', 'IGLV3-9', 'GNG7', 'IGLV6-57', 'IGLV2-23', 'IGLV2-8', 'IGKV2-29', 'IGHV4-39', 'IGKV1-9', 'IGHA1', 'IGHV3-7', 'IGHV3-30', 'IGLV2-18', 'IGHG1', 'GPR37L1', 'IGHV4-59', 'IGLV2-14', 'IGLV8-61', 'IGKV2D-29', 'IGKV4-1', 'IGHG4', 'CCR10', 'IGLC3', 'IGKV3-20', 'IGKV1D-39', 'IGLV1-40', 'IGHV4-34', 'LAMP5', 'IGLV3-10', 'IGLV3-25', 'IGKV…
pCD8T03	CC	GO:0071735	IgG immunoglobulin complex	(7, 117)	2.64435e-12	{'IGHG1', 'IGHG4', 'IGLC3', 'IGHG2', 'IGHG3', 'IGKC', 'IGHA1'}
pCD8T03	CC	GO:0071748	monomeric IgA immunoglobulin complex	(4, 117)	2.70581e-07	{'IGKV3-20', 'JCHAIN', 'IGHA2', 'IGHA1'}
pCD8T03	CC	GO:0071751	secretory IgA immunoglobulin complex	(4, 117)	1.12193e-06	{'IGKV3-20', 'JCHAIN', 'IGHA2', 'IGHA1'}
pCD8T03	CC	GO:0071745	IgA immunoglobulin complex	(4, 117)	2.87092e-06	{'IGHA2', 'IGLC3', 'IGKC', 'IGHA1'}
pCD8T03	CC	GO:0071756	pentameric IgM immunoglobulin complex	(3, 117)	2.75476e-05	{'IGKV3-20', 'IGHM', 'JCHAIN'}
pCD8T03	CC	GO:0071752	secretory dimeric IgA immunoglobulin complex	(3, 117)	2.75476e-05	{'JCHAIN', 'IGHA2', 'IGHA1'}
pCD8T03	CC	GO:0071753	IgM immunoglobulin complex	(3, 117)	0.000242618	{'IGHM', 'IGLC3', 'IGKC'}
pCD8T03	CC	GO:0070062	extracellular exosome	(28, 117)	0.00195734	{'IGKV1-39', 'GNG7', 'IGHA1', 'IGHV3-7', 'IGHG1', 'IGLV2-14', 'IGHG4', 'IGLC3', 'IGKV3-20', 'IGHG2', 'IGHA2', 'IGKV1-5', 'IGLL5', 'IGLC2', 'IGKC', 'HSP90B1', 'SDC1', 'IGHM', 'IGLV1-51', 'WNT5B', 'ARMC3', 'PRDX4', 'SSR4', 'IGKV2-30', 'JCHAIN', 'IGLV3-21', 'IGHV3-23', 'IGHG3'}
pCD8T03	CC	GO:0071738	IgD immunoglobulin complex	(2, 117)	0.0305652	{'IGLC3', 'IGKC'}
pCD8T03	CC	GO:0071742	IgE immunoglobulin complex	(2, 117)	0.0305652	{'IGLC3', 'IGKC'}
pCD8T03	CC	GO:0005787	signal peptidase complex	(2, 117)	0.0305652	{'SPCS2', 'SEC11C'}
pCD8T03	CC	GO:0005829	cytosol	(5, 117)	6.31185e-08	{'PRDX4', 'TRDN', 'NLRP4', 'UCHL1', 'HSP90B1'}
pCD8T03	CC	GO:0005737	cytoplasm	(5, 117)	1.12193e-06	{'TRIM55', 'XBP1', 'NLRP14', 'NLRP4', 'UCHL1'}
pCD8T03	CC	GO:0005634	nucleus	(7, 117)	1.62359e-06	{'TRIM55', 'PRDX4', 'XBP1', 'HOXC9', 'MYCN', 'BHLHE41', 'HSP90B1'}
pCD8T03	CC	GO:0005654	nucleoplasm	(4, 117)	4.90053e-05	{'MYCN', 'XBP1', 'UCHL1', 'HOXC9'}
pCD8T03	CC	GO:00pCD8T16020	membrane	(2, 117)	0.0256024	{'FKBP11', 'HSP90B1'}
pCD8T03	MF	GO:0003823	antigen binding	(56, 117)	3.085689030274pCD8T16E-96	{'IGHV3-20', 'IGLV2-11', 'IGLV1-44', 'IGKV1-39', 'IGLV7-43', 'IGHV3-74', 'IGHV1-24', 'IGLV2-23', 'IGLV6-57', 'IGLV2-8', 'IGHV4-39', 'IGHV3-43', 'IGHV5-51', 'IGHA1', 'IGHV3-7', 'IGHV3-30', 'IGHG1', 'IGHV4-4', 'IGHV4-59', 'IGLV2-14', 'IGKV4-1', 'IGHV3-49', 'IGHG4', 'IGHV1-69D', 'IGHV4-61', 'IGHV3-72', 'IGLC3', 'IGKV3-20', 'IGKV1D-39', 'IGLV1-40', 'IGHV4-34', 'IGLV3-25', 'IGLV3-27', 'IGHG2', 'IGHA2'…
pCD8T03	MF	GO:0034987	immunoglobulin receptor binding	(36, 117)	3.40151e-60	{'IGHV3-20', 'IGHV3-74', 'IGHV1-24', 'IGHV4-39', 'IGHV3-43', 'IGHV5-51', 'IGHA1', 'IGHV3-7', 'IGHV3-30', 'IGHG1', 'IGHV4-4', 'IGHV4-59', 'IGHG4', 'IGHV1-69D', 'IGHV4-61', 'IGHV3-72', 'IGLC3', 'IGHV4-34', 'IGHG2', 'IGHA2', 'IGHV3-15', 'IGLL5', 'IGHV1-18', 'IGHV3-53', 'IGHV3-13', 'IGLC2', 'IGKC', 'IGHV3-11', 'IGHM', 'IGHV3-64D', 'JCHAIN', 'IGHV3-48', 'IGHV3-33', 'IGHV3-23', 'IGHG3', 'IGHV3-49'}
pCD8T03	MF	GO:0005515	protein binding	(31, 117)	5.64573e-11	{'TRIM55', 'TMEM45A', 'SSR3', 'TNFRSF17', 'GNG7', 'SPCS2', 'JSRP1', 'DERL3', 'IGHG1', 'GPR37L1', 'XBP1', 'POU2AF1', 'HOXC9', 'MZB1', 'MYCN', 'PYCR1', 'CCR10', 'FKBP2', 'IGHG2', 'CADM1', 'LYPD5', 'CD79A', 'HSP90B1', 'SEC11C', 'SDC1', 'PRDX4', 'FCRL5', 'TRDN', 'UCHL1', 'C2orf83', 'BHLHE41'}
pCD8T03	MF	GO:0046872	metal ion binding	(1, 117)	0.01708736pCD8T16347232	{'GALNT18'}
pCD8T04	BP	GO:0007017	microtubule-based process	(6, 141)	0.00pCD8T163243984668422	{'TUBA1A', 'TUBA4A', 'TUBB2A', 'TUBA1B', 'TUBB4B', 'TUBA1C'}
pCD8T04	BP	GO:0045892	negative regulation of transcription, DNA-templated	(17, 141)	0.0028738	{'LBH', 'CDKN1C', 'RASD1', 'CBX4', 'TOB1', 'ID1', 'SRSF2', 'TNF', 'HSPA8', 'CITED2', 'HEXIM1', 'CHD4', 'DDIT3', 'SAP18', 'ID2', 'JUN', 'SFPQ'}
pCD8T04	BP	GO:0140467	integrated stress response signaling	(5, 141)	0.00361971	{'ATF4', 'FOS', 'DDIT3', 'JUNB', 'JUN'}
pCD8T04	BP	GO:0000398	mRNA splicing, via spliceosome	(10, 141)	0.00361971	{'SRSF3', 'HNRNPA2B1', 'HNRNPH1', 'SRSF2', 'DDX5', 'HSPA8', 'SRSF5', 'SRSF7', 'EIF4A3', 'TRA2B'}
pCD8T04	BP	GO:0006986	response to unfolded protein	(6, 141)	0.004143pCD8T16610227493	{'HSPA2', 'HERPUD1', 'HSPA8', 'DNAJA1', 'HSP90AB1', 'DDIT3'}
pCD8T04	BP	GO:0000122	negative regulation of transcription by RNA polymerase II	(21, 141)	0.004143pCD8T16610227493	{'ID1', 'DDX5', 'TNF', 'HEXIM1', 'ING1', 'ERF', 'HNRNPA2B1', 'ZNF296', 'CHD4', 'EGR1', 'JUN', 'SFPQ', 'ATF4', 'FOXJ1', 'DDIT3', 'TLE4', 'FOSB', 'SNAI1', 'CITED2', 'ID2', 'CBX4'}
pCD8T04	BP	GO:0045893	positive regulation of transcription, DNA-templated	(18, 141)	0.004143pCD8T16610227493	{'ATF4', 'SNAI1', 'LBH', 'CDKN1C', 'TNF', 'PITHD1', 'NPM1', 'FUS', 'CITED2', 'HNRNPAB', 'FOS', 'CHD4', 'DDIT3', 'EGR1', 'POU3F1', 'ID2', 'JUN', 'ING1'}
pCD8T04	BP	GO:0060972	left/right pattern formation	(3, 141)	0.0290659	{'CITED2', 'SNAI1', 'FOXJ1'}
pCD8T04	BP	GO:0042026	protein refolding	(4, 141)	0.0290659	{'HSPA8', 'DNAJA1', 'HSPA5', 'HSPA2'}
pCD8T04	BP	GO:0048025	negative regulation of mRNA splicing, via spliceosome	(4, 141)	0.0290659	{'NPM1', 'HNRNPA2B1', 'SAP18', 'SRSF7'}
pCD8T04	BP	GO:0043066	negative regulation of apoptotic process	(13, 141)	0.0290659	{'HSPA5', 'PTMA', 'ARF4', 'YME1L1', 'ID1', 'NPM1', 'DNAJA1', 'CITED2', 'TFRC', 'IER3', 'PLK2', 'DDX3X', 'CBX4'}
pCD8T04	BP	GO:0071277	cellular response to calcium ion	(6, 141)	0.0412524	{'HSPA5', 'PLCG2', 'FOS', 'FOSB', 'JUNB', 'JUN'}
pCD8T04	BP	GO:0043065	positive regulation of apoptotic process	(10, 141)	0.0472490pCD8T1604pCD8T16973	{'ATF4', 'GADD45G', 'RHOB', 'GADD45B', 'TNF', 'DNAJA1', 'DDX3X', 'SAP18', 'JUN', 'PMAIP1'}
pCD8T04	CC	GO:0005634	nucleus	(89, 141)	3.95115237687396E-pCD8T16	{'LBH', 'ID1', 'ZFAS1', 'SRSF7', 'FAM53C', 'SERTAD1', 'UBC', 'TUBA1C', 'SAP18', 'ERF', 'PMAIP1', 'CHD4', 'EIF4A3', 'GTF2B', 'IER2', 'UBB', 'FOXJ1', 'PNP', 'CALM1', 'INTS6', 'ID2', 'SRSF2', 'DDX5', 'GADD45B', 'CYCS', 'ZFP36L2', 'TFRC', 'HEXIM1', 'CDKN1C', 'TOB1', 'NPM1', 'NUFIP2', 'BRD2', 'NXF1', 'DDX3X', 'IFRD1', 'HSPA2', 'HNRNPAB', 'DDIT3', 'FABP5', 'FUS', 'ZC3HAV1', 'RHOB', 'ZFP36L1', 'PPP1R10'…
pCD8T04	CC	GO:0005737	cytoplasm	(81, 141)	3.89145e-14	{'LBH', 'NCKAP5L', 'ZFAS1', 'TUBA1B', 'SRSF7', 'UBC', 'TUBA1C', 'PCF11', 'SOCS1', 'EIF4A3', 'IER2', 'EIF4A1', 'NEU1', 'UBB', 'ARC', 'ODC1', 'POLG2', 'PNP', 'CALM1', 'EHD1', 'IDI1', 'ID2', 'FTL', 'SRSF2', 'GADD45B', 'ZFP36L2', 'HEXIM1', 'DDIT4', 'SLC38A2', 'NOP56', 'CDKN1C', 'NSUN6', 'TOB1', 'NPM1', 'NUFIP2', 'BRD2', 'NXF1', 'DDX3X', 'ARF4', 'HSPA2', 'TUBA4A', 'HNRNPAB', 'DDIT3', 'FABP5', 'FUS', '…
pCD8T04	CC	GO:0005654	nucleoplasm	(58, 141)	2.0567709pCD8T1687153E-06	{'HNRNPH1', 'CBX4', 'SRSF2', 'PPP1R10', 'ID1', 'DDX5', 'HSPA8', 'HEXIM1', 'SRSF7', 'BAIAP2', 'UBC', 'OAT', 'SAP18', 'ERF', 'HNRNPA2B1', 'UBE2S', 'PCF11', 'CHMP1B', 'NOP56', 'MKNK2', 'NPM1', 'SRSF5', 'NUFIP2', 'BRD2', 'NXF1', 'SOCS1', 'PTMA', 'HSP90AB1', 'GTF2B', 'EGR1', 'EIF4A3', 'TRA2B', 'JUN', 'SFPQ', 'IER2', 'ATF4', 'DDX3X', 'NASP', 'UBB', 'ABHD5', 'HNRNPAB', 'FOSB', 'JUNB', 'TLE4', 'POU3F1', …
pCD8T04	CC	GO:0090575	RNA polymerase II transcription regulator complex	(9, 141)	0.00012997pCD8T1600231572	{'ATF4', 'GTF2B', 'HNRNPAB', 'FOS', 'CHD4', 'DDIT3', 'JUNB', 'JUN', 'SFPQ'}
pCD8T04	CC	GO:0005829	cytosol	(63, 141)	0.0010331	{'HNRNPH1', 'EIF4A2', 'FTL', 'RHOB', 'SRSF2', 'ZFP36L1', 'CYCS', 'HSPA8', 'DDX5', 'TUBB4B', 'BAIAP2', 'UBC', 'SAP18', 'MAT2A', 'ERF', 'DDIT4', 'PMAIP1', 'UBE2S', 'CHMP1B', 'NSUN6', 'DYNLL1', 'NPM1', 'SRSF5', 'NUFIP2', 'DNAJA1', 'NXF1', 'SOCS1', 'PTMA', 'HSP90AB1', 'EIF4A3', 'DDX3X', 'TPI1', 'PLCG2', 'SFPQ', 'HSPA5', 'ARF4', 'STMN1', 'TUBA1A', 'EIF4A1', 'ACOT13', 'PRDX1', 'EIF5', 'HSPA2', 'TUBA4A'…
pCD8T04	CC	GO:0035976	transcription factor AP-1 complex	(3, 141)	0.0010946433pCD8T1659839	{'JUNB', 'FOS', 'JUN'}
pCD8T04	CC	GO:00pCD8T16607	nuclear speck	(13, 141)	0.002pCD8T16613492504036	{'SRSF3', 'ATF4', 'SRSF2', 'DDX5', 'NPM1', 'SRSF5', 'BRD2', 'NXF1', 'SRSF7', 'EIF4A3', 'SAP18', 'CBX4', 'SFPQ'}
pCD8T04	CC	GO:0070062	extracellular exosome	(32, 141)	0.00368727	{'FTL', 'RHOB', 'DDX5', 'HSPA8', 'TFRC', 'MARCKSL1', 'SRSF7', 'TUBB4B', 'BAIAP2', 'UBC', 'HNRNPA2B1', 'CHMP1B', 'DNAJA1', 'HSP90AB1', 'DDX3X', 'TPI1', 'PLCG2', 'HSPA5', 'ARF4', 'STMN1', 'TUBA1A', 'EIF4A1', 'PRDX1', 'HSPA2', 'TUBA4A', 'NEU1', 'UBB', 'SLC1A5', 'FABP5', 'PNP', 'EHD1', 'TUBB2A'}
pCD8T04	CC	GO:1990617	CHOP-ATF4 complex	(2, 141)	0.0103525	{'ATF4', 'DDIT3'}
pCD8T04	CC	GO:0042470	melanosome	(6, 141)	0.0pCD8T167920034389737	{'HSPA5', 'HSP90AB1', 'PRDX1', 'HSPA8', 'TFRC', 'SLC1A5'}
pCD8T04	CC	GO:0099524	postsynaptic cytosol	(3, 141)	0.0174652	{'HSPA8', 'EIF4A3', 'BAIAP2'}
pCD8T04	CC	GO:1990904	ribonucleoprotein complex	(7, 141)	0.0175548	{'HNRNPA2B1', 'HNRNPH1', 'ZFP36L1', 'DDX5', 'NPM1', 'HSPA8', 'HNRNPAB'}
pCD8T04	CC	GO:1990037	Lewy body core	(2, 141)	0.0220732	{'ATF4', 'HERPUD1'}
pCD8T04	CC	GO:0032993	protein-DNA complex	(4, 141)	0.0274pCD8T169139311179	{'NPM1', 'DDIT3', 'GTF2B', 'FOS'}
pCD8T04	CC	GO:0005874	microtubule	(9, 141)	0.0274pCD8T169139311179	{'STMN1', 'TUBA1A', 'DYNLL1', 'TUBA4A', 'TUBB2A', 'TUBA1B', 'TUBB4B', 'BAIAP2', 'TUBA1C'}
pCD8T04	CC	GO:0015630	microtubule cytoskeleton	(7, 141)	0.0296082	{'TUBA1A', 'TUBA4A', 'DNAJA1', 'TUBB2A', 'TUBA1B', 'TUBB4B', 'TUBA1C'}
pCD8T04	CC	GO:0031315	extrinsic component of mitochondrial outer membrane	(2, 141)	0.034pCD8T1648893540434	{'UBC', 'UBB'}
pCD8T04	CC	GO:00pCD8T16021	integral component of membrane	(4, 141)	0.000418997	{'SLC1A5', 'YME1L1', 'IER3', 'HERPUD1'}
pCD8T04	MF	GO:0005515	protein binding	(126, 141)	3.99142e-10	{'LBH', 'ID1', 'NCKAP5L', 'TUBA1B', 'SRSF7', 'FAM53C', 'SERTAD1', 'UBC', 'TUBA1C', 'SAP18', 'ERF', 'PMAIP1', 'CHMP1B', 'SOCS1', 'EIF4A3', 'GTF2B', 'IER2', 'RSRP1', 'EIF4A1', 'NEU1', 'UBB', 'ARC', 'FOXJ1', 'MYLIP', 'ODC1', 'POLG2', 'PNP', 'CALM1', 'EHD1', 'INTS6', 'ID2', 'CBX4', 'FTL', 'SRSF2', 'DDX5', 'GADD45B', 'CYCS', 'ZFP36L2', 'TFRC', 'HEXIM1', 'DDIT4', 'SLC38A2', 'NOP56', 'CDKN1C', 'TOB1', '…
pCD8T04	MF	GO:0003723	RNA binding	(33, 141)	1.58947pCD8T168454409E-06	{'HNRNPH1', 'EIF4A2', 'EIF1', 'SRSF2', 'PPP1R10', 'ZFP36L1', 'DDX5', 'ZFP36L2', 'HSPA8', 'TFRC', 'SRSF7', 'UBC', 'SAP18', 'HNRNPA2B1', 'NOP56', 'NPM1', 'SRSF5', 'NUFIP2', 'NXF1', 'HSP90AB1', 'EIF4A3', 'DDX3X', 'TRA2B', 'JUN', 'SFPQ', 'EIF4A1', 'PRDX1', 'EIF5', 'HNRNPAB', 'FUS', 'SRSF3', 'ZC3HAV1', 'POLR2A'}
pCD8T04	MF	GO:0051082	unfolded protein binding	(8, 141)	0.00264849	{'HSPA5', 'HSPA2', 'NPM1', 'DNAJA1', 'HSPA8', 'ERO1B', 'TUBB4B', 'HSP90AB1'}
pCD8T04	MF	GO:0005525	GTP binding	(13, 141)	0.00264849	{'ARF4', 'RASD1', 'TUBA1A', 'EIF5', 'EHD1', 'ARL4D', 'RHOB', 'TUBA4A', 'TUBB2A', 'TUBA1B', 'TUBB4B', 'HSP90AB1', 'TUBA1C'}
pCD8T04	MF	GO:0003729	mRNA binding	(10, 141)	0.00379532	{'PCF11', 'EIF4A1', 'ZFP36L1', 'SRSF5', 'HNRNPAB', 'ARC', 'NXF1', 'DDX3X', 'EIF4A3', 'TRA2B'}
pCD8T04	MF	GO:0042802	identical protein binding	(26, 141)	0.0132874	{'HNRNPH1', 'FTL', 'ID1', 'TNF', 'TFRC', 'HEXIM1', 'BAIAP2', 'OAT', 'MAT2A', 'CHMP1B', 'HSP90AB1', 'TRA2B', 'JUN', 'ATF4', 'TUBA1A', 'PRDX1', 'DDIT3', 'FUS', 'FABP5', 'TRIM72', 'POLG2', 'PNP', 'EHD1', 'FOS', 'IER5', 'UAP1'}
pCD8T04	MF	GO:0000976	transcription cis-regulatory region binding	(9, 141)	0.0174012	{'ATF4', 'CBX4', 'TNF', 'FOXJ1', 'FOS', 'DDIT3', 'EGR1', 'JUN', 'SFPQ'}
pCD8T04	MF	GO:0140110	transcription regulator activity	(3, 141)	0.0174012	{'ID1', 'ID2', 'SERTAD1'}
pCD8T04	MF	GO:00pCD8T16887	ATP hydrolysis activity	(11, 141)	0.0174012	{'HSPA5', 'HSP90AB1', 'EIF4A1', 'EIF4A2', 'YME1L1', 'DDX5', 'HSPA2', 'HSPA8', 'DDX3X', 'EIF4A3', 'CHD4'}
pCD8T04	MF	GO:003pCD8T1625	ubiquitin protein ligase binding	(10, 141)	0.0288016	{'HSPA5', 'POLR2A', 'HSPA8', 'DNAJA1', 'UBB', 'TUBA1B', 'HSP90AB1', 'UBC', 'TPI1', 'JUN'}
pCD8T04	MF	GO:0005200	structural constituent of cytoskeleton	(6, 141)	0.0288016	{'TUBA1A', 'TUBA4A', 'TUBB2A', 'TUBA1B', 'TUBB4B', 'TUBA1C'}
pCD8T04	MF	GO:0097718	disordered domain specific binding	(4, 141)	0.0288016	{'HSP90AB1', 'CALM2', 'HSPA2', 'CALM1'}
pCD8T04	MF	GO:1990841	promoter-specific chromatin binding	(5, 141)	0.0288016	{'ATF4', 'POLR2A', 'DDX5', 'GTF2B', 'EGR1'}
pCD8T04	MF	GO:0008134	transcription factor binding	(5, 141)	0.0288016	{'SAP18', 'DDIT3', 'DDX3X', 'JUNB', 'JUN'}
pCD8T04	MF	GO:0004860	protein kinase inhibitor activity	(4, 141)	0.0321745	{'NPM1', 'HEXIM1', 'CDKN1C', 'SOCS1'}
pCD8T04	MF	GO:0031997	N-terminal myristoylation domain binding	(2, 141)	0.046212	{'CALM2', 'CALM1'}
pCD8T04	MF	GO:0003724	RNA helicase activity	(5, 141)	0.046212	{'EIF4A1', 'EIF4A2', 'DDX5', 'DDX3X', 'EIF4A3'}
pCD8T04	MF	GO:0003725	double-stranded RNA binding	(5, 141)	0.0499528	{'EIF4A1', 'TFRC', 'TUBA1B', 'TUBB4B', 'HSP90AB1'}
pCD8T05	BP	GO:0002503	peptide antigen assembly with MHC class II protein complex	(9, 143)	1.75893e-12	{'HLA-DQB1', 'HLA-DMA', 'HLA-DRA', 'HLA-DPA1', 'B2M', 'HLA-DRB1', 'HLA-DRB5', 'HLA-DQA1', 'HLA-DPB1'}
pCD8T05	BP	GO:0002381	immunoglobulin production involved in immunoglobulin-mediated immune response	(9, 143)	2.18438e-12	{'HLA-DQB1', 'HLA-DMA', 'HLA-DRA', 'HLA-DPA1', 'B2M', 'HLA-DRB1', 'HLA-DRB5', 'HLA-DQA1', 'HLA-DPB1'}
pCD8T05	BP	GO:0019886	antigen processing and presentation of exogenous peptide antigen via MHC class II	(10, 143)	2.5480303pCD8T1642183E-11	{'HLA-DQB1', 'CD74', 'HLA-DMA', 'HLA-DRA', 'HLA-DPA1', 'B2M', 'HLA-DRB1', 'HLA-DRB5', 'HLA-DQA1', 'HLA-DPB1'}
pCD8T05	BP	GO:0002250	adaptive immune response	(21, 143)	1.85124e-09	{'PDCD1', 'HLA-DMA', 'FYN', 'HLA-DPA1', 'ORAI1', 'MCOLN2', 'HLA-DRB5', 'HLA-DPB1', 'HLA-DQA1', 'EOMES', 'LAG3', 'HLA-DRA', 'CD8A', 'CD84', 'HLA-C', 'SLAMF7', 'TRAT1', 'HLA-B', 'HLA-DQB1', 'HLA-E', 'SH2D1A'}
pCD8T05	BP	GO:0050870	positive regulation of T cell activation	(9, 143)	2.26511e-09	{'HLA-DQB1', 'HLA-DMA', 'HLA-DRA', 'HLA-DPA1', 'B2M', 'HLA-DRB1', 'HLA-DRB5', 'HLA-DQA1', 'HLA-DPB1'}
pCD8T05	BP	GO:00019pCD8T16	positive regulation of T cell mediated cytotoxicity	(8, 143)	2.0153e-08	{'HLA-E', 'HLA-DRA', 'PTPRC', 'HLA-DRB1', 'HLA-F', 'HLA-A', 'HLA-B', 'B2M'}
pCD8T05	BP	GO:0006955	immune response	(19, 143)	2.46483e-07	{'GZMA', 'HLA-DPA1', 'IL32', 'CTSC', 'HLA-DQA1', 'CST7', 'MBP', 'PIK3R1', 'HLA-DRA', 'HLA-DRB1', 'CD8A', 'CXCR4', 'HLA-C', 'TNFSF9', 'HLA-A', 'HLA-B', 'HLA-DQB1', 'HLA-F', 'HLA-E'}
pCD8T05	BP	GO:0002486	antigen processing and presentation of endogenous peptide antigen via MHC class I via ER pathway, TAP-independent	(5, 143)	8.05599e-07	{'HLA-C', 'HLA-F', 'HLA-A', 'HLA-E', 'HLA-B'}
pCD8T05	BP	GO:0045087	innate immune response	(17, 143)	0.000pCD8T168415198888483	{'CD84', 'HLA-E', 'FYN', 'HLA-C', 'GZMM', 'ISG20', 'KLRG1', 'LYAR', 'CYBA', 'SLA', 'APOBEC3G', 'IFIpCD8T16', 'HLA-A', 'MCOLN2', 'OPTN', 'OASL', 'HLA-B'}
pCD8T05	BP	GO:0045954	positive regulation of natural killer cell mediated cytotoxicity	(5, 143)	0.00117385	{'CRTAM', 'LAG3', 'CADM1', 'HLA-E', 'SH2D1A'}
pCD8T05	BP	GO:0042267	natural killer cell mediated cytotoxicity	(5, 143)	0.00198954	{'LAG3', 'LYST', 'SLAMF7', 'NKG7', 'SH2D1A'}
pCD8T05	BP	GO:0042110	T cell activation	(6, 143)	0.00204965	{'CD84', 'LAG3', 'SLAMF7', 'PTPRC', 'CD44', 'CD8A'}
pCD8T05	BP	GO:0001913	T cell mediated cytotoxicity	(4, 143)	0.002pCD8T16303740903647	{'CTSC', 'GZMM', 'B2M', 'HLA-A'}
pCD8T05	BP	GO:0042270	protection from natural killer cell mediated cytotoxicity	(3, 143)	0.00388858	{'HLA-E', 'HLA-B', 'HLA-A'}
pCD8T05	BP	GO:0050852	T cell receptor signaling pathway	(7, 143)	0.0106935	{'HLA-DQB1', 'FYN', 'PTPRC', 'HLA-DRB1', 'HLA-A', 'HLA-DPB1', 'CD8A'}
pCD8T05	BP	GO:0019835	cytolysis	(4, 143)	0.0109584	{'GZMA', 'GZMH', 'NKG7', 'GZMM'}
pCD8T05	BP	GO:0045071	negative regulation of viral genome replication	(5, 143)	0.0109584	{'ISG20', 'OASL', 'APOBEC3G', 'IFIpCD8T16', 'CCL5'}
pCD8T05	BP	GO:2000343	positive regulation of chemokine (C-X-C motif) ligand 2 production	(3, 143)	0.0248363	{'MCOLN2', 'CD74', 'MBP'}
pCD8T05	BP	GO:005pCD8T1606	detection of stimulus	(2, 143)	0.0302pCD8T167576679255	{'CADM1', 'CRTAM'}
pCD8T05	BP	GO:0002469	myeloid dendritic cell antigen processing and presentation	(2, 143)	0.0302pCD8T167576679255	{'HLA-DRA', 'HLA-DRB1'}
pCD8T05	BP	GO:2000448	positive regulation of macrophage migration inhibitory factor signaling pathway	(2, 143)	0.0302pCD8T167576679255	{'CD74', 'CXCR4'}
pCD8T05	BP	GO:0002477	antigen processing and presentation of exogenous peptide antigen via MHC class Ib	(2, 143)	0.0302pCD8T167576679255	{'HLA-F', 'HLA-E'}
pCD8T05	BP	GO:2001187	positive regulation of CD8-positive, alpha-beta T cell activation	(2, 143)	0.0302pCD8T167576679255	{'HLA-E', 'HLA-A'}
pCD8T05	BP	GO:0002491	antigen processing and presentation of endogenous peptide antigen via MHC class II	(2, 143)	0.0302pCD8T167576679255	{'HLA-DRA', 'HLA-DRB1'}
pCD8T05	BP	GO:0007159	leukocyte cell-cell adhesion	(4, 143)	0.0333946	{'CCL5', 'ITGB2', 'VCAM1', 'PTPRC'}
pCD8T05	BP	GO:00pCD8T16045	detection of bacterium	(3, 143)	0.0333946	{'HLA-DRB1', 'HLA-B', 'HLA-A'}
pCD8T05	BP	GO:0042102	positive regulation of T cell proliferation	(5, 143)	0.0379835	{'HLA-DPA1', 'PTPRC', 'CCL5', 'HLA-DPB1', 'VCAM1'}
pCD8T05	CC	GO:0071556	integral component of lumenal side of endoplasmic reticulum membrane	(13, 143)	1.6637e-18	{'HLA-DQB1', 'CD74', 'HLA-E', 'HLA-C', 'HLA-DRA', 'HLA-DPA1', 'HLA-DRB1', 'HLA-F', 'HLA-A', 'HLA-DRB5', 'HLA-B', 'HLA-DPB1', 'HLA-DQA1'}
pCD8T05	CC	GO:0012507	ER to Golgi transport vesicle membrane	(14, 143)	8.98932129841956E-pCD8T16	{'HLA-DQB1', 'CD74', 'HLA-E', 'HLA-C', 'HLA-DRA', 'HLA-DPA1', 'B2M', 'HLA-DRB1', 'HLA-F', 'HLA-A', 'HLA-DRB5', 'HLA-B', 'HLA-DPB1', 'HLA-DQA1'}
pCD8T05	CC	GO:0042613	MHC class II protein complex	(10, 143)	9.32133372446695E-pCD8T16	{'HLA-DQB1', 'CD74', 'HLA-DMA', 'HLA-DRA', 'HLA-DPA1', 'B2M', 'HLA-DRB1', 'HLA-DRB5', 'HLA-DQA1', 'HLA-DPB1'}
pCD8T05	CC	GO:0042612	MHC class I protein complex	(6, 143)	2.34396e-09	{'HLA-C', 'HLA-F', 'HLA-A', 'HLA-E', 'B2M', 'HLA-B'}
pCD8T05	CC	GO:0030658	transport vesicle membrane	(8, 143)	5.62373e-08	{'HLA-DQB1', 'CD74', 'HLA-DRA', 'HLA-DPA1', 'HLA-DRB1', 'HLA-DRB5', 'HLA-DQA1', 'HLA-DPB1'}
pCD8T05	CC	GO:0009986	cell surface	(22, 143)	1.13643e-07	{'HLA-DMA', 'TIGIT', 'HLA-DPA1', 'FCRL3', 'HLA-DPB1', 'VCAM1', 'MBP', 'F2R', 'HLA-DRA', 'APMAP', 'HLA-DRB1', 'CD44', 'CXCR4', 'HLA-C', 'PTPRC', 'ITGB2', 'HCST', 'HLA-A', 'HLA-B', 'CD74', 'HLA-F', 'HLA-E'}
pCD8T05	CC	GO:0009897	external side of plasma membrane	(17, 143)	2.60896e-06	{'CD84', 'CD27', 'PDCD1', 'CD74', 'LAG3', 'CXCR4', 'TNFRSF9', 'SLAMF7', 'PTPRC', 'ITGB2', 'HLA-DRB1', 'HLA-F', 'CLEC2B', 'HLA-E', 'B2M', 'CD8A', 'VCAM1'}
pCD8T05	CC	GO:0030669	clathrin-coated endocytic vesicle membrane	(8, 143)	7.99403e-06	{'HLA-DQB1', 'CD74', 'HLA-DRA', 'HLA-DPA1', 'HLA-DRB1', 'HLA-DRB5', 'HLA-DQA1', 'HLA-DPB1'}
pCD8T05	CC	GO:0030666	endocytic vesicle membrane	(8, 143)	8.033760236pCD8T16692E-06	{'HLA-DQB1', 'CD74', 'HLA-DRA', 'HLA-DPA1', 'HLA-DRB1', 'HLA-DRB5', 'HLA-DQA1', 'HLA-DPB1'}
pCD8T05	CC	GO:0055038	recycling endosome membrane	(8, 143)	0.000105706	{'HLA-E', 'HLA-C', 'HLA-F', 'MCOLN2', 'HLA-A', 'OPTN', 'HLA-B', 'B2M'}
pCD8T05	CC	GO:0000139	Golgi membrane	(18, 143)	0.000105706	{'HLA-DQB1', 'LITAF', 'CD74', 'HLA-E', 'HLA-C', 'HLA-DRA', 'HLA-DPA1', 'B2M', 'GBP5', 'GBP1', 'HLA-DRB1', 'HLA-F', 'HLA-A', 'OPTN', 'HLA-DRB5', 'HLA-B', 'HLA-DPB1', 'HLA-DQA1'}
pCD8T05	CC	GO:0032588	trans-Golgi network membrane	(8, 143)	0.000105706	{'HLA-DQB1', 'CD74', 'HLA-DRA', 'HLA-DPA1', 'HLA-DRB1', 'HLA-DRB5', 'HLA-DQA1', 'HLA-DPB1'}
pCD8T05	CC	GO:0030670	phagocytic vesicle membrane	(7, 143)	0.000205327	{'HLA-C', 'HLA-F', 'CYBA', 'HLA-A', 'HLA-E', 'B2M', 'HLA-B'}
pCD8T05	CC	GO:00pCD8T16020	membrane	(36, 143)	0.000330176	{'HLA-DMA', 'RPS26', 'GZMH', 'IL32', 'ORAI1', 'CYBA', 'MCOLN2', 'IFIpCD8T16', 'CTSC', 'VMP1', 'HLA-DPB1', 'PLEK', 'LYST', 'PIK3R1', 'APMAP', 'HLA-DRB1', 'CD81', 'B2M', 'HNRNPLL', 'HLA-C', 'GZMM', 'PTPRC', 'AKNA', 'ITGB2', 'HLA-A', 'HLA-B', 'LDHA', 'HLA-DQB1', 'CD74', 'DDX6', 'RPS15A', 'RNF213', 'GBP5', 'HLA-F', 'OASL', 'HLA-DQA1'}
pCD8T05	CC	GO:0001772	immunological synapse	(5, 143)	0.0029007	{'GZMA', 'CRTAM', 'HLA-DRA', 'HLA-DRB1', 'CD81'}
pCD8T05	CC	GO:0005765	lysosomal membrane	(11, 143)	0.0043340pCD8T1631156313	{'HLA-DQB1', 'LITAF', 'HLA-DMA', 'CD74', 'HLA-DRA', 'HLA-DPA1', 'HLA-DRB1', 'HLA-F', 'HLA-DRB5', 'HLA-DQA1', 'HLA-DPB1'}
pCD8T05	CC	GO:0031901	early endosome membrane	(8, 143)	0.005538078748690pCD8T16	{'HLA-E', 'HLA-C', 'HLA-DRA', 'B2M', 'HLA-F', 'HLA-A', 'HLA-B', 'GGA2'}
pCD8T05	CC	GO:0032398	MHC class Ib protein complex	(2, 143)	0.00560491	{'HLA-F', 'HLA-E'}
pCD8T05	CC	GO:0035692	macrophage migration inhibitory factor receptor complex	(2, 143)	0.00560491	{'CD44', 'CD74'}
pCD8T05	CC	GO:0005886	plasma membrane	(53, 143)	0.00633487	{'PDCD1', 'TIGIT', 'FYN', 'HLA-DPA1', 'KLRG1', 'ORAI1', 'CYBA', 'GBP1', 'DGKZ', 'MCOLN2', 'CLEC2B', 'SMAD7', 'HLA-DRB5', 'VMP1', 'HLA-DPB1', 'PLEK', 'VCAM1', 'LITAF', 'CD27', 'MBP', 'HLA-E', 'LAG3', 'F2R', 'PIK3R1', 'TNFRSF9', 'HLA-DRA', 'HLA-DRB1', 'CD44', 'CD81', 'B2M', 'CD8A', 'CD84', 'CXCR4', 'HLA-C', 'SLAMF7', 'TNFSF9', 'PTPRC', 'CEMIP2', 'CADM1', 'ITGB2', 'HCST', 'TRAT1', 'HLA-A', 'HLA-B', …
pCD8T05	CC	GO:0070062	extracellular exosome	(30, 143)	0.0130597	{'RPS26', 'SRSF7', 'CTSC', 'HLA-DRB5', 'PSME1', 'NAA50', 'VCAM1', 'SUB1', 'HLA-DRA', 'HLA-DRB1', 'CD44', 'CD81', 'B2M', 'CXCR4', 'HLA-C', 'PTPRC', 'TUBA4A', 'CEMIP2', 'ITGB2', 'ARPC5L', 'HLA-A', 'HLA-B', 'LDHA', 'FABP5', 'CD74', 'RPS15A', 'COTL1', 'PSMB9', 'TTN', 'HLA-E'}
pCD8T05	CC	GO:0005794	Golgi apparatus	(19, 143)	0.0149526	{'PPP2R5C', 'GBP1', 'CYBA', 'CTSC', 'GIMAP7', 'VCAM1', 'CST7', 'LITAF', 'F2R', 'CD44', 'OPTN', 'B2M', 'HLA-C', 'HLA-A', 'HLA-B', 'SYNE1', 'STX11', 'GBP5', 'GGA2'}
pCD8T05	CC	GO:0005887	integral component of plasma membrane	(22, 143)	0.030399pCD8T169629pCD8T1631	{'HLA-DPA1', 'ORAI1', 'FCRL3', 'CLEC2B', 'VCAM1', 'CD27', 'F2R', 'HLA-DRA', 'TNFRSF9', 'HLA-DRB1', 'CD44', 'CD81', 'CD8A', 'CD84', 'HLA-C', 'PTPRC', 'CEMIP2', 'TRAT1', 'HLA-A', 'HLA-B', 'NKG7', 'HLA-DQA1'}
pCD8T05	MF	GO:0023026	MHC class II protein complex binding	(11, 143)	4.27739e-14	{'HLA-DQB1', 'CD74', 'HLA-DMA', 'HLA-DRA', 'HLA-DPA1', 'B2M', 'HLA-DRB1', 'CD81', 'HLA-DRB5', 'HLA-DQA1', 'HLA-DPB1'}
pCD8T05	MF	GO:0042605	peptide antigen binding	(12, 143)	4.27739e-14	{'HLA-DQB1', 'HLA-E', 'HLA-C', 'HLA-DRA', 'HLA-DPA1', 'HLA-DRB1', 'HLA-F', 'HLA-A', 'HLA-DRB5', 'HLA-B', 'HLA-DPB1', 'HLA-DQA1'}
pCD8T05	MF	GO:0032395	MHC class II receptor activity	(5, 143)	4.54386e-06	{'HLA-DQB1', 'HLA-DRA', 'HLA-DPA1', 'HLA-DRB1', 'HLA-DQA1'}
pCD8T05	MF	GO:0005515	protein binding	(1pCD8T16, 143)	0.000393056	{'GZMA', 'DUSP4', 'ENC1', 'FYN', 'C1orf21', 'IL32', 'SYNM', 'ORAI1', 'DGKZ', 'SRSF7', 'CLEC2B', 'IKZF3', 'CST7', 'MBP', 'LITAF', 'TNIP3', 'LAG3', 'CD27', 'TNFRSF9', 'B2M', 'CD8A', 'SAMD3', 'CXCR4', 'JAKMIP1', 'NEAT1', 'DDX6', 'MXD4', 'RPS15A', 'CFLAR', 'BATF', 'PSMB9', 'XAF1', 'HLA-F', 'GBP5', 'ZNF80', 'TIGIT', 'INPP4B', 'SLA', 'TRPS1', 'IFIpCD8T16', 'NAA50', 'GIMAP7', 'F2R', 'GZMK', 'SUB1', 'CD4…
pCD8T05	MF	GO:0046977	TAP binding	(3, 143)	0.000393056	{'HLA-C', 'HLA-B', 'HLA-A'}
pCD8T05	MF	GO:0042608	T cell receptor binding	(4, 143)	0.000500224	{'HLA-DRA', 'HLA-DRB1', 'HLA-E', 'HLA-A'}
pCD8T05	MF	GO:0005102	signaling receptor binding	(13, 143)	0.000950364	{'CRTAM', 'F2R', 'HLA-E', 'FYN', 'TIGIT', 'TNFSF9', 'PTPRC', 'CADM1', 'SLA', 'HCST', 'HLA-F', 'HLA-A', 'HLA-B'}
pCD8T05	MF	GO:0042289	MHC class II protein binding	(3, 143)	0.00483035	{'CD81', 'CD74', 'LAG3'}
pCD8T05	MF	GO:0030881	beta-2-microglobulin binding	(3, 143)	0.00747144	{'HLA-F', 'HLA-E', 'HLA-A'}
pCD8T06	BP	GO:1900118	negative regulation of execution phase of apoptosis	(8, 88)	6.62681e-12	{'MTRNR2L8', 'MTRNR2L1', 'MTRNR2L10', 'MTRNR2L3', 'MTRNR2L5', 'MTRNR2L6', 'MTRNR2L13', 'MTRNR2L11'}
pCD8T06	BP	GO:2000272	negative regulation of signaling receptor activity	(8, 88)	2.39578e-08	{'MTRNR2L8', 'MTRNR2L1', 'MTRNR2L10', 'MTRNR2L3', 'MTRNR2L5', 'MTRNR2L6', 'MTRNR2L13', 'MTRNR2L11'}
pCD8T06	MF	GO:0048019	receptor antagonist activity	(8, 88)	9.69609692402pCD8T166E-11	{'MTRNR2L8', 'MTRNR2L1', 'MTRNR2L10', 'MTRNR2L3', 'MTRNR2L5', 'MTRNR2L6', 'MTRNR2L13', 'MTRNR2L11'}
pCD8T07	BP	GO:0006954	inflammatory response	(19, 129)	1.38711e-07	{'REL', 'CSF1', 'TNF', 'CCL5', 'XCL2', 'XCL1', 'NLRP3', 'CD40LG', 'PTGS2', 'NFKBID', 'IL2RA', 'IL22', 'PTGER4', 'FUT7', 'CCL3', 'CCL1', 'CCL4', 'FOS', 'IL17A'}
pCD8T07	BP	GO:0006915	apoptotic process	(21, 129)	6.39096e-07	{'IFNG', 'ZFP36L1', 'GADD45B', 'FASLG', 'SGK1', 'BIRC3', 'CSRNP1', 'TNFRSF9', 'NLRP3', 'LTA', 'NFKBIA', 'NR4A1', 'IL2RA', 'APLP1', 'GZMB', 'SRGN', 'PHLDA1', 'RRAGA', 'TNFSF14', 'IER3', 'IL17A'}
pCD8T07	BP	GO:0071346	cellular response to interferon-gamma	(10, 129)	1.91829e-06	{'XCL2', 'CCL3', 'IRF8', 'CCL1', 'CCL4', 'XCL1', 'TNF', 'CCL5', 'FASLG', 'GBP2'}
pCD8T07	BP	GO:0050729	positive regulation of inflammatory response	(10, 129)	4.26591e-06	{'CCL3', 'CCL1', 'IL21', 'IFNG', 'IL2', 'TNF', 'SERPINE1', 'NLRP3', 'NFKBIA', 'PTGER4'}
pCD8T07	BP	GO:0042531	positive regulation of tyrosine phosphorylation of STAT protein	(8, 129)	1.33145e-05	{'IL3', 'IL21', 'LIF', 'IFNG', 'CSF2', 'IL2', 'TNF', 'CCL5'}
pCD8T07	BP	GO:0071356	cellular response to tumor necrosis factor	(10, 129)	1.79452e-05	{'XCL2', 'CCL3', 'CCL1', 'CCL4', 'XCL1', 'ZFP36L1', 'ARHGEF2', 'NFKBIA', 'CCL5', 'GBP2'}
pCD8T07	BP	GO:2000503	positive regulation of natural killer cell chemotaxis	(4, 129)	1.94396e-05	{'CCL5', 'XCL1', 'CCL3', 'CCL4'}
pCD8T07	BP	GO:0048247	lymphocyte chemotaxis	(6, 129)	6.12303e-05	{'XCL2', 'CCL3', 'CCL1', 'CCL4', 'XCL1', 'CCL5'}
pCD8T07	BP	GO:0032729	positive regulation of interferon-gamma production	(8, 129)	6.12303e-05	{'CRTAM', 'IL21', 'IRF8', 'IL2', 'PTPN22', 'TNF', 'LTA', 'CDpCD8T160'}
pCD8T07	BP	GO:0071347	cellular response to interleukin-1	(8, 129)	6.12303e-05	{'XCL2', 'CCL3', 'CCL1', 'CCL4', 'XCL1', 'CCL5', 'GBP2', 'IL17A'}
pCD8T07	BP	GO:0045944	positive regulation of transcription by RNA polymerase II	(25, 129)	0.000142045	{'EGR2', 'HAX1', 'REL', 'LIF', 'IL2', 'TNF', 'ELF1', 'CSRNP1', 'WT1', 'NLRP3', 'NFKBIA', 'MYC', 'NR4A2', 'KLF6', 'EGR3', 'ARHGEF2', 'NR4A1', 'IRF4', 'NR4A3', 'IRF8', 'FOSL2', 'CITED2', 'FOS', 'MAFF', 'IL17A'}
pCD8T07	BP	GO:0007267	cell-cell signaling	(11, 129)	0.000147107	{'IL3', 'CCL3', 'CCL4', 'IL2', 'XCL1', 'TNFSF9', 'AREG', 'LTA', 'FASLG', 'CCL5', 'IL17A'}
pCD8T07	BP	GO:0002548	monocyte chemotaxis	(6, 129)	0.000184416	{'XCL2', 'CCL3', 'CCL1', 'CCL4', 'XCL1', 'CCL5'}
pCD8T07	BP	GO:0045672	positive regulation of osteoclast differentiation	(5, 129)	0.000315143	{'IFNG', 'CSF1', 'TNF', 'FOS', 'IL17A'}
pCD8T07	BP	GO:0071376	cellular response to corticotropin-releasing hormone stimulus	(3, 129)	0.00106993	{'NR4A1', 'NR4A3', 'NR4A2'}
pCD8T07	BP	GO:0010628	positive regulation of gene expression	(14, 129)	0.0012996	{'VSIR', 'HSPA1A', 'CCL3', 'LIF', 'IFNG', 'CSF2', 'WT1', 'PTPN22', 'CSF1', 'TNF', 'CITED2', 'HSPA1B', 'MYC', 'ID2'}
pCD8T07	BP	GO:0043066	negative regulation of apoptotic process	(14, 129)	0.0013638pCD8T1656804055	{'HSPA1A', 'HSPA5', 'HAX1', 'WT1', 'IL2', 'EGR3', 'BCL2A1', 'CITED2', 'HSPA1B', 'IER3', 'MYC', 'PRNP', 'BIRC3', 'CD40LG'}
pCD8T07	BP	GO:0043547	positive regulation of GTPase activity	(9, 129)	0.00pCD8T164257467209956	{'RGS6', 'XCL2', 'CCL3', 'CCL1', 'CCL4', 'XCL1', 'RGSpCD8T16', 'RASGEF1B', 'CCL5'}
pCD8T07	BP	GO:0048245	eosinophil chemotaxis	(4, 129)	0.00181476	{'CCL5', 'CCL3', 'CCL1', 'CCL4'}
pCD8T07	BP	GO:0006955	immune response	(13, 129)	0.00181476	{'IL3', 'IRF8', 'CCL4', 'LIF', 'CSF2', 'IL2', 'TNFSF9', 'TNFSF14', 'IL2RA', 'ICOS', 'GBP2', 'PTGER4', 'IL17A'}
pCD8T07	BP	GO:0010820	positive regulation of T cell chemotaxis	(4, 129)	0.0022228	{'CCL5', 'XCL2', 'XCL1', 'TNFSF14'}
pCD8T07	BP	GO:0070098	chemokine-mediated signaling pathway	(6, 129)	0.00330291	{'XCL2', 'CCL3', 'CCL1', 'CCL4', 'XCL1', 'CCL5'}
pCD8T07	BP	GO:0070374	positive regulation of ERK1 and ERK2 cascade	(9, 129)	0.0035102347938pCD8T16	{'XCL2', 'CCL3', 'CCL1', 'CCL4', 'XCL1', 'PTPN22', 'TNF', 'CCL5', 'ICAM1'}
pCD8T07	BP	GO:0031295	T cell costimulation	(5, 129)	0.0035102347938pCD8T16	{'MAP3K8', 'TNFSF14', 'CDpCD8T160', 'ICOS', 'CD40LG'}
pCD8T07	BP	GO:003pCD8T1663	lipopolysaccharide-mediated signaling pathway	(5, 129)	0.0035102347938pCD8T16	{'CCL3', 'PTPN22', 'TNF', 'NFKBIA', 'CCL5'}
pCD8T07	BP	GO:0032747	positive regulation of interleukin-23 production	(3, 129)	0.00531911	{'IL17A', 'CSF2', 'IFNG'}
pCD8T07	BP	GO:0030593	neutrophil chemotaxis	(6, 129)	0.00573578	{'XCL2', 'CCL3', 'CCL1', 'CCL4', 'XCL1', 'CCL5'}
pCD8T07	BP	GO:0035914	skeletal muscle cell differentiation	(5, 129)	0.0057497	{'EGR2', 'NR4A1', 'CITED2', 'FOS', 'MAFF'}
pCD8T07	BP	GO:0042026	protein refolding	(4, 129)	0.00754pCD8T1676137675pCD8T16	{'HSPA1A', 'HSPA6', 'HSPA5', 'HSPA1B'}
pCD8T07	BP	GO:0045954	positive regulation of natural killer cell mediated cytotoxicity	(4, 129)	0.00835397	{'KLRD1', 'IL21', 'CRTAM', 'CDpCD8T160'}
pCD8T07	BP	GO:0000pCD8T165	MAPK cascade	(7, 129)	0.00835397	{'CCL3', 'ZFP36L1', 'TNF', 'MAP3K8', 'DUSP6', 'MYC', 'CCL5'}
pCD8T07	BP	GO:0032496	response to lipopolysaccharide	(7, 129)	0.00835397	{'PTGS2', 'PTPN22', 'NR4A1', 'FOS', 'LTA', 'FASLG', 'PTGER4'}
pCD8T07	BP	GO:0048661	positive regulation of smooth muscle cell proliferation	(5, 129)	0.00835397	{'NR4A3', 'PTGS2', 'TNF', 'CCL5', 'ID2'}
pCD8T07	BP	GO:1902042	negative regulation of extrinsic apoptotic signaling pathway via death domain receptors	(4, 129)	0.00835397	{'ARHGEF2', 'TMBIM1', 'ICAM1', 'SERPINE1'}
pCD8T07	BP	GO:0030225	macrophage differentiation	(4, 129)	0.00835397	{'CSF2', 'CSF1', 'LIF', 'IFNG'}
pCD8T07	BP	GO:0034620	cellular response to unfolded protein	(4, 129)	0.00835397	{'HSPA1A', 'HSPA6', 'HSPA5', 'HSPA1B'}
pCD8T07	BP	GO:0050860	negative regulation of T cell receptor signaling pathway	(4, 129)	0.00835397	{'PTPN22', 'CDpCD8T160', 'PRNP', 'ELF1'}
pCD8T07	BP	GO:0044344	cellular response to fibroblast growth factor stimulus	(4, 129)	0.00956149	{'CCL5', 'EGR3', 'NR4A1', 'ZFP36L1'}
pCD8T07	BP	GO:0070371	ERK1 and ERK2 cascade	(5, 129)	0.0113717pCD8T16706552	{'ZFP36L1', 'DUSP6', 'SPRY1', 'MYC', 'PTGER4'}
pCD8T07	BP	GO:0002876	positive regulation of chronic inflammatory response to antigenic stimulus	(2, 129)	0.0128197	{'LTA', 'TNF'}
pCD8T07	BP	GO:2000561	regulation of CD4-positive, alpha-beta T cell proliferation	(2, 129)	0.0128197	{'IL2RA', 'IL2'}
pCD8T07	BP	GO:0035802	adrenal cortex formation	(2, 129)	0.0128197	{'WT1', 'CITED2'}
pCD8T07	BP	GO:0003156	regulation of animal organ formation	(2, 129)	0.0128197	{'WT1', 'CITED2'}
pCD8T07	BP	GO:0046013	regulation of T cell homeostatic proliferation	(2, 129)	0.0128197	{'IL2RA', 'IL2'}
pCD8T07	BP	GO:0051173	positive regulation of nitrogen compound metabolic process	(2, 129)	0.0128197	{'TNF', 'IFNG'}
pCD8T07	BP	GO:0060557	positive regulation of vitamin D biosynthetic process	(2, 129)	0.0128197	{'TNF', 'IFNG'}
pCD8T07	BP	GO:0001819	positive regulation of cytokine production	(5, 129)	0.0144894	{'CRTAM', 'IL21', 'IFNG', 'TNF', 'PTGER4'}
pCD8T07	BP	GO:0008284	positive regulation of cell population proliferation	(12, 129)	0.0144894	{'IL3', 'IL21', 'LIF', 'IFNG', 'CSF2', 'IL2', 'CSF1', 'AREG', 'MYC', 'SDCBP', 'FASLG', 'BTC'}
pCD8T07	BP	GO:0043154	negative regulation of cysteine-type endopeptidase activity involved in apoptotic process	(5, 129)	0.0145966	{'PTGS2', 'TNF', 'TNFSF14', 'NR4A1', 'BIRC3'}
pCD8T07	BP	GO:0051085	chaperone cofactor-dependent protein refolding	(4, 129)	0.0145966	{'HSPA1A', 'HSPA6', 'HSPA5', 'HSPA1B'}
pCD8T07	BP	GO:2001240	negative regulation of extrinsic apoptotic signaling pathway in absence of ligand	(4, 129)	0.0145966	{'HSPA1A', 'HSPA1B', 'CSF2', 'TNF'}
pCD8T07	BP	GO:0032731	positive regulation of interleukin-1 beta production	(5, 129)	0.015433	{'CCL3', 'IFNG', 'TNF', 'NLRP3', 'IL17A'}
pCD8T07	BP	GO:0043922	negative regulation by host of viral transcription	(3, 129)	0.0159894	{'CCL5', 'CCL3', 'CCL4'}
pCD8T07	BP	GO:0007260	tyrosine phosphorylation of STAT protein	(3, 129)	0.0195728	{'IL2', 'IL21', 'LIF'}
pCD8T07	BP	GO:0032700	negative regulation of interleukin-17 production	(3, 129)	0.0195728	{'VSIR', 'PRNP', 'IFNG'}
pCD8T07	BP	GO:0045651	positive regulation of macrophage differentiation	(3, 129)	0.0195728	{'CSF1', 'ID2', 'LIF'}
pCD8T07	BP	GO:0007566	embryo implantation	(4, 129)	0.0235243	{'VMP1', 'PTGS2', 'FUT7', 'LIF'}
pCD8T07	BP	GO:0030278	regulation of ossification	(3, 129)	0.0235243	{'EGR2', 'PTGER4', 'CSF1'}
pCD8T07	BP	GO:0070848	response to growth factor	(3, 129)	0.0235243	{'FASLG', 'MYC', 'DUSP6'}
pCD8T07	BP	GO:1905643	positive regulation of DNA methylation	(2, 129)	0.0279574	{'WT1', 'MYC'}
pCD8T07	BP	GO:007pCD8T1663	positive regulation of granzyme B production	(2, 129)	0.0279574	{'XCL1', 'PTPN22'}
pCD8T07	BP	GO:0060559	positive regulation of calcidiol 1-monooxygenase activity	(2, 129)	0.0279574	{'TNF', 'IFNG'}
pCD8T07	BP	GO:0007186	G protein-coupled receptor signaling pathway	(13, 129)	0.0279574	{'RGS6', 'XCL2', 'RGS2', 'CCL1', 'CCL3', 'CCL4', 'OR13C5', 'GPR18', 'XCL1', 'RGSpCD8T16', 'AREG', 'GPR171', 'CCL5'}
pCD8T07	BP	GO:0034605	cellular response to heat	(4, 129)	0.0354798	{'HSPA1A', 'HSPA1B', 'HSPA6', 'PTGS2'}
pCD8T07	BP	GO:0032735	positive regulation of interleukin-12 production	(4, 129)	0.0384047	{'IFNG', 'CD40LG', 'IRF8', 'IL17A'}
pCD8T07	BP	GO:1902895	positive regulation of miRNA transcription	(4, 129)	0.0414791009662pCD8T163	{'WT1', 'TNF', 'FOS', 'MYC'}
pCD8T07	BP	GO:2000353	positive regulation of endothelial cell apoptotic process	(3, 129)	0.0455043	{'FASLG', 'CDpCD8T160', 'CD40LG'}
pCD8T07	CC	GO:0005576	extracellular region	(30, 129)	0.000853634	{'IL3', 'LIF', 'IFNG', 'IL2', 'CSF1', 'TNF', 'HSPA1B', 'FASLG', 'CCL5', 'BTC', 'XCL2', 'IL21', 'XCL1', 'SERPINE1', 'NLRP3', 'CDpCD8T160', 'ICOS', 'HSPA1A', 'AREG', 'NEU1', 'IL22', 'GZMB', 'SRGN', 'CCL3', 'CCL1', 'CCL4', 'CSF2', 'SDCBP', 'HSPA6', 'IL17A'}
pCD8T07	CC	GO:0005615	extracellular space	(27, 129)	0.000950682	{'IL3', 'LIF', 'IFNG', 'IL2', 'CSF1', 'TNF', 'FASLG', 'CCL5', 'ICAM1', 'BTC', 'XCL2', 'IL21', 'XCL1', 'SERPINE1', 'LTA', 'CD40LG', 'TNFSF9', 'AREG', 'IL22', 'SRGN', 'CCL3', 'CCL1', 'CCL4', 'CSF2', 'TNFSF14', 'SDCBP', 'IL17A'}
pCD8T07	MF	GO:0005125	cytokine activity	(17, 129)	5.04861e-12	{'IL3', 'CCL4', 'IL21', 'LIF', 'IFNG', 'CSF2', 'IL2', 'TNFSF9', 'CSF1', 'TNF', 'AREG', 'TNFSF14', 'LTA', 'IL22', 'FASLG', 'CD40LG', 'IL17A'}
pCD8T07	MF	GO:0048020	CCR chemokine receptor binding	(6, 129)	0.000034894066pCD8T1650107	{'XCL2', 'CCL3', 'CCL1', 'CCL4', 'XCL1', 'CCL5'}
pCD8T07	MF	GO:0005pCD8T164	tumor necrosis factor receptor binding	(6, 129)	0.00009346960803248pCD8T16	{'TNFSF9', 'TNF', 'TNFSF14', 'LTA', 'FASLG', 'CD40LG'}
pCD8T07	MF	GO:0001228	DNA-binding transcription activator activity, RNA polymerase II-specific	(15, 129)	0.0003123470087702pCD8T16	{'EGR2', 'CSRNP1', 'NR4A3', 'REL', 'WT1', 'FOSL2', 'KLF6', 'EGR3', 'NR4A1', 'FOS', 'NR4A2', 'MYC', 'IRF4', 'MAFF', 'ELF1'}
pCD8T07	MF	GO:0008009	chemokine activity	(6, 129)	0.0004994	{'XCL2', 'CCL3', 'CCL1', 'CCL4', 'XCL1', 'CCL5'}
pCD8T07	MF	GO:0005515	protein binding	(105, 129)	0.000781718	{'REL', 'IFNG', 'HSPA1B', 'PRNP', 'FAM53C', 'CSRNP1', 'XCL2', 'TNFRSF9', 'PAQR3', 'ICOS', 'NR4A2', 'HSPA1A', 'KLRD1', 'NFKBID', 'RRAD', 'NEU1', 'APLP1', 'GZMB', 'ARL5B', 'VSIR', 'CCL3', 'NR4A3', 'PHLDA1', 'TNFSF14', 'CD69', 'SDCBP', 'MAFF', 'ID2', 'RGS2', 'CSF1', 'GADD45B', 'SLA', 'SGK1', 'BTC', 'RGS6', 'RHOH', 'XCL1', 'CD72', 'ARHGEF2', 'IRF4', 'KRTAP12-4', 'DUSP6', 'TAGAP', 'TMBIM1', 'LIF', 'IL…
pCD8T07	MF	GO:0005102	signaling receptor binding	(12, 129)	0.001781	{'HSPA1A', 'CRTAM', 'LIF', 'TNFSF9', 'SERPINE1', 'TNFSF14', 'HSPA1B', 'SLA', 'LTA', 'CDpCD8T160', 'FASLG', 'CD72'}
pCD8T07	MF	GO:0031726	CCR1 chemokine receptor binding	(3, 129)	0.001781	{'CCL5', 'CCL3', 'CCL4'}
pCD8T07	MF	GO:0031730	CCR5 chemokine receptor binding	(3, 129)	0.00548467	{'CCL5', 'CCL3', 'CCL4'}
pCD8T07	MF	GO:0003700	DNA-binding transcription factor activity	(12, 129)	0.0126185	{'EGR2', 'CSRNP1', 'REL', 'WT1', 'FOSL2', 'EGR3', 'KLF9', 'FOS', 'IRF4', 'MYC', 'TGIF1', 'ELF1'}
pCD8T07	MF	GO:0051787	misfolded protein binding	(4, 129)	0.0126185	{'HSPA1A', 'HSPA6', 'HSPA5', 'HSPA1B'}
pCD8T07	MF	GO:0140662	ATP-dependent protein folding chaperone	(4, 129)	0.0126185	{'HSPA1A', 'HSPA6', 'HSPA5', 'HSPA1B'}
pCD8T07	MF	GO:0008083	growth factor activity	(7, 129)	0.0170724	{'IL3', 'LIF', 'CSF2', 'IL2', 'CSF1', 'AREG', 'BTC'}
pCD8T07	MF	GO:0035259	nuclear glucocorticoid receptor binding	(3, 129)	0.0279444	{'NR4A1', 'NR4A3', 'NR4A2'}
pCD8T07	MF	GO:0044183	protein folding chaperone	(4, 129)	0.0482275	{'HSPA1A', 'HSPA6', 'HSPA5', 'HSPA1B'}
pCD8T07	MF	GO:003pCD8T1625	ubiquitin protein ligase binding	(9, 129)	0.0482275	{'EGR2', 'HSPA1A', 'HSPA5', 'PTPN22', 'RRAGA', 'HSPA1B', 'MAP1LC3A', 'NFKBIA', 'HSPA6'}
pCD8T08	BP	GO:0006457	protein folding	(22, 139)	1.67132e-19	{'HSPE1', 'HSPH1', 'PPID', 'HSPA8', 'STIP1', 'CCT4', 'TCP1', 'CCT3', 'DNAJA1', 'DNAJB6', 'NUDC', 'HSP90AB1', 'PTGES3', 'HSPD1', 'FKBP4', 'CCT6A', 'HSP90AA1', 'HSPA4', 'AHSA1', 'CCT5', 'CCT2', 'BAG3'}
pCD8T08	BP	GO:0006986	response to unfolded protein	(15, 139)	6.61715e-17	{'HSPB1', 'HSPA1A', 'HSPE1', 'HSPH1', 'DNAJB4', 'HSPA1L', 'SERPINH1', 'HSPA8', 'DNAJA1', 'HSPA4', 'HSP90AA1', 'HSP90AB1', 'HSPA6', 'HSPD1', 'DNAJB1'}
pCD8T08	BP	GO:0042026	protein refolding	(12, 139)	9.84411e-17	{'HSPB1', 'HSPA1A', 'HSPA5', 'DNAJA4', 'HSPA1L', 'HSPA8', 'DNAJA1', 'HSPA1B', 'HSP90AA1', 'HSPA9', 'HSPA6', 'HSPD1'}
pCD8T08	BP	GO:0051085	chaperone cofactor-dependent protein refolding	(12, 139)	7.3250pCD8T1628414075E-15	{'HSPA1A', 'HSPE1', 'HSPA5', 'HSPH1', 'DNAJB4', 'HSPA1L', 'HSPA8', 'HSPA1B', 'HSPA9', 'HSPA6', 'PTGES3', 'DNAJB1'}
pCD8T08	BP	GO:0061077	chaperone-mediated protein folding	(11, 139)	4.92454e-12	{'CCT5', 'CCT4', 'CCT6A', 'TCP1', 'PPID', 'CCT3', 'DNAJB6', 'CCT2', 'CHORDC1', 'HSPB1', 'FKBP4'}
pCD8T08	BP	GO:0050821	protein stabilization	(pCD8T16, 139)	2.946139782108pCD8T16E-09	{'HSPA1A', 'CCT5', 'CCT4', 'CCT6A', 'TCP1', 'UBE2B', 'CCT3', 'CCT2', 'HSP90AA1', 'HSPA1B', 'BAG3', 'SMAD7', 'HSP90AB1', 'PTGES3', 'HSPD1', 'CCNH'}
pCD8T08	BP	GO:0034620	cellular response to unfolded protein	(8, 139)	1.3731pCD8T1681842349E-08	{'HSPA1A', 'HSPA5', 'HSPA1L', 'HSPA8', 'HSPA1B', 'HSPA9', 'HSPA6', 'BAG3'}
pCD8T08	BP	GO:1904851	positive regulation of establishment of protein localization to telomere	(6, 139)	4.97345e-08	{'CCT5', 'CCT4', 'CCT6A', 'TCP1', 'CCT3', 'CCT2'}
pCD8T08	BP	GO:1904871	positive regulation of protein localization to Cajal body	(6, 139)	9.66615e-08	{'CCT5', 'CCT4', 'CCT6A', 'TCP1', 'CCT3', 'CCT2'}
pCD8T08	BP	GO:0051131	chaperone-mediated protein complex assembly	(7, 139)	1.48221e-07	{'HSPA1A', 'CCT2', 'HSPA4', 'HSP90AA1', 'HSP90AB1', 'PTGES3', 'HSPD1'}
pCD8T08	BP	GO:1904874	positive regulation of telomerase RNA localization to Cajal body	(6, 139)	8.35935e-07	{'CCT5', 'CCT4', 'CCT6A', 'TCP1', 'CCT3', 'CCT2'}
pCD8T08	BP	GO:0090084	negative regulation of inclusion body assembly	(5, 139)	5.4828992pCD8T1660155E-06	{'HSPA1A', 'DNAJA4', 'DNAJB6', 'HSPA1B', 'DNAJB1'}
pCD8T08	BP	GO:1901998	toxin transport	(7, 139)	0.0000pCD8T162390373806842	{'HSPA5', 'CCT5', 'CCT4', 'TCP1', 'CCT3', 'DNAJA1', 'CCT2'}
pCD8T08	BP	GO:0007339	binding of sperm to zona pellucida	(6, 139)	7.10537e-05	{'CCT5', 'CCT4', 'TCP1', 'HSPA1L', 'CCT3', 'CCT2'}
pCD8T08	BP	GO:0051973	positive regulation of telomerase activity	(6, 139)	0.0001374	{'CCT4', 'TCP1', 'CCT2', 'HSP90AA1', 'HSP90AB1', 'PTGES3'}
pCD8T08	BP	GO:0032212	positive regulation of telomere maintenance via telomerase	(6, 139)	0.0001374	{'CCT5', 'CCT4', 'CCT6A', 'TCP1', 'CCT3', 'CCT2'}
pCD8T08	BP	GO:0034605	cellular response to heat	(6, 139)	0.00041415	{'HSPA1A', 'HSPA1B', 'HSP90AA1', 'HSP90AB1', 'HSPA6', 'BAG3'}
pCD8T08	BP	GO:0009408	response to heat	(6, 139)	0.0010052	{'DNAJA4', 'SOD1', 'DNAJB4', 'DNAJA1', 'HSP90AA1', 'HSPB1'}
pCD8T08	BP	GO:1905323	telomerase holoenzyme complex assembly	(3, 139)	0.0010052	{'HSP90AB1', 'PTGES3', 'HSP90AA1'}
pCD8T08	BP	GO:0097201	negative regulation of transcription from RNA polymerase II promoter in response to stress	(3, 139)	0.0010052	{'HSPA1A', 'BAG3', 'DNAJB1'}
pCD8T08	BP	GO:0090666	scaRNA localization to Cajal body	(3, 139)	0.00238019	{'CCT2', 'TCP1', 'CCT4'}
pCD8T08	BP	GO:0031396	regulation of protein ubiquitination	(4, 139)	0.00366158	{'HSP90AB1', 'HSPA1A', 'HSPA1B', 'HSP90AA1'}
pCD8T08	BP	GO:0045944	positive regulation of transcription by RNA polymerase II	(23, 139)	0.00366158	{'GPBP1', 'ELF1', 'PTOV1', 'XBP1', 'PCBP1', 'TAF7', 'PTMA', 'JUN', 'SFPQ', 'ARF4', 'JMJD6', 'OSM', 'KLF6', 'NR4A1', 'FOXJ1', 'ATF3', 'MORF4L2', 'FOSB', 'JUND', 'PKNOX1', 'FOS', 'NKRF', 'IRF9'}
pCD8T08	BP	GO:006pCD8T1684	chaperone-mediated autophagy	(3, 139)	0.00720953445664pCD8T161	{'HSPA8', 'BAG3', 'HSP90AA1'}
pCD8T08	BP	GO:0043066	negative regulation of apoptotic process	(13, 139)	0.0109828	{'HSPB1', 'HSPA1A', 'HSPA5', 'ARF4', 'XBP1', 'UBE2B', 'DNAJA1', 'HSPA1B', 'ANXA1', 'HSPA9', 'PTMA', 'BAG3', 'HSPD1'}
pCD8T08	BP	GO:0006366	transcription by RNA polymerase II	(9, 139)	0.0155262	{'XBP1', 'PKNOX1', 'TAF7', 'FOSB', 'NR4A1', 'FOS', 'CCNH', 'JUND', 'IRF9'}
pCD8T08	BP	GO:0031397	negative regulation of protein ubiquitination	(5, 139)	0.0pCD8T161085552933476	{'HSPA1A', 'DNAJA1', 'HSPA1B', 'IVNS1ABP', 'SMAD7'}
pCD8T08	BP	GO:1990830	cellular response to leukemia inhibitory factor	(6, 139)	0.025788	{'SRSF3', 'EIF4A2', 'CACYBP', 'SRSF7', 'SMAD7', 'MAT2A'}
pCD8T08	BP	GO:0006446	regulation of translational initiation	(4, 139)	0.03432035528126pCD8T16	{'HSPB1', 'EIF4A2', 'EIF1', 'EIF5'}
pCD8T08	CC	GO:0005654	nucleoplasm	(67, 139)	4.38862e-11	{'UBE2D3', 'RAN', 'DUSP5', 'HSPH1', 'PPID', 'DDX5', 'HSPA8', 'HIC1', 'NABP1', 'ANXA1', 'HSPA1B', 'SYAP1', 'SRSF7', 'UBC', 'DNAJB1', 'ELF1', 'CGAS', 'HNRNPA2B1', 'MRFAP1', 'CCT4', 'PTOV1', 'SOD1', 'MED31', 'XBP1', 'CACYBP', 'PCBP1', 'TAF7', 'DNAJB6', 'NUDC', 'PTMA', 'DDX3Y', 'PTGES3', 'HSP90AB1', 'FKBP4', 'TRA2B', 'JUN', 'SFPQ', 'HSPA1A', 'PAPOLA', 'JMJD6', 'KLF6', 'MXD1', 'HNRNPDL', 'UBE2B', 'DNA…
pCD8T08	CC	GO:0005634	nucleus	(78, 139)	2.73824e-10	{'GPBP1', 'HIC1', 'HSPA1B', 'SYAP1', 'ZFAS1', 'SRSF7', 'FAM53C', 'UBC', 'CGAS', 'XBP1', 'HSPA1A', 'PAPOLA', 'MOB3A', 'UBB', 'FOXJ1', 'ATF3', 'PNP', 'YPEL5', 'CCNH', 'UBE2D3', 'RGS2', 'DDX5', 'NABP1', 'SOD1', 'MED31', 'PCBP1', 'HSP90AA1', 'ZFP36', 'BCAS2', 'ZC3HAV1', 'ZFAND2A', 'RAN', 'DUSP5', 'PPID', 'HSPA8', 'HSPB1', 'BTG2', 'ELF1', 'DYNLL1', 'CLK1', 'CACYBP', 'TAF7', 'PTMA', 'HSP90AB1', 'DDX3Y'…
pCD8T08	CC	GO:0005832	chaperonin-containing T-complex	(6, 139)	7.83833e-09	{'CCT5', 'CCT4', 'CCT6A', 'TCP1', 'CCT3', 'CCT2'}
pCD8T08	CC	GO:0005829	cytosol	(73, 139)	4.54704e-08	{'UBE2D3', 'RAN', 'RGS2', 'EIF4A2', 'HSPH1', 'PPID', 'GPBP1', 'DDX5', 'HSPA8', 'NABP1', 'ANXA1', 'MAP1LC3A', 'HSPA1B', 'SYAP1', 'UBC', 'PPP1R15A', 'STIP1', 'DNAJB1', 'HSPB1', 'MAT2A', 'BTG2', 'CGAS', 'CCT4', 'DYNLL1', 'TCP1', 'SOD1', 'PCBP1', 'CACYBP', 'CCT3', 'DNAJA1', 'DNAJB6', 'BPGM', 'NUDC', 'DOK2', 'PTMA', 'DDX3Y', 'PTGES3', 'HSPD1', 'FKBP4', 'HSP90AB1', 'SFPQ', 'HSPA1A', 'HSPA5', 'ARF4', 'D…
pCD8T08	CC	GO:0070062	extracellular exosome	(41, 139)	1.15568e-07	{'UBE2D3', 'HSPE1', 'RAN', 'HSPH1', 'DDX5', 'HSPA8', 'ANXA1', 'HSPA1B', 'SYAP1', 'SRSF7', 'UBC', 'HSPB1', 'DNAJB1', 'BTG2', 'HNRNPA2B1', 'CCT4', 'SOD1', 'TCP1', 'PCBP1', 'CACYBP', 'CCT3', 'DNAJA1', 'BPGM', 'HSPA9', 'HSP90AB1', 'HSPD1', 'FKBP4', 'HSPA1A', 'HSPA5', 'ARF4', 'CCT6A', 'NEU1', 'UBB', 'HSP90AA1', 'DYNC1H1', 'HSPA4', 'AHSA1', 'PNP', 'CCT5', 'CCT2', 'HSPA6'}
pCD8T08	CC	GO:0002199	zona pellucida receptor complex	(5, 139)	3.62183e-07	{'CCT4', 'TCP1', 'HSPA1L', 'CCT3', 'CCT2'}
pCD8T08	CC	GO:0005737	cytoplasm	(62, 139)	3.80699e-05	{'RAN', 'RGS2', 'DUSP5', 'MTRNR2L1', 'HSPH1', 'EIF1', 'PPID', 'HSPA8', 'ANXA1', 'HSPA1B', 'ZFAS1', 'SRSF7', 'SYAP1', 'UBC', 'PPP1R15A', 'HSPB1', 'DNAJB1', 'BTG2', 'MTRNR2L8', 'HNRNPA2B1', 'DUSP1', 'DYNLL1', 'XBP1', 'SOD1', 'PCBP1', 'CLK1', 'TAF7', 'DNAJA1', 'DNAJB6', 'NUDC', 'HSPA9', 'DOK2', 'HSP90AB1', 'HSPD1', 'FKBP4', 'HSPA1A', 'HSPA5', 'ARF4', 'PAPOLA', 'DNAJA4', 'JMJD6', 'MTRNR2L10', 'CCT6A'…
pCD8T08	CC	GO:0005874	microtubule	(12, 139)	0.000229843	{'CCT5', 'CCT4', 'HSPH1', 'CCT6A', 'TCP1', 'DYNLL1', 'CCT3', 'NUDC', 'CCT2', 'MAP1LC3A', 'DYNC1H1', 'FKBP4'}
pCD8T08	CC	GO:1904813	ficolin-1-rich granule lumen	(8, 139)	0.000714074	{'HSPA1A', 'PNP', 'YPEL5', 'HSPA8', 'HSPA1B', 'HSP90AA1', 'HSP90AB1', 'HSPA6'}
pCD8T08	CC	GO:0035976	transcription factor AP-1 complex	(3, 139)	0.000733996	{'FOS', 'JUND', 'JUN'}
pCD8T08	CC	GO:0032991	protein-containing complex	(pCD8T16, 139)	0.00108916	{'HSPA1A', 'HSPA5', 'RAN', 'STIP1', 'HSPH1', 'SOD1', 'HSPA1B', 'HSP90AA1', 'CD69', 'RBM39', 'SMAD7', 'HSP90AB1', 'PTGES3', 'HSPD1', 'FKBP4', 'TRA2B'}
pCD8T08	CC	GO:0044297	cell body	(6, 139)	0.00178575	{'CCT5', 'CCT4', 'TCP1', 'HSPA1L', 'CCT3', 'CCT2'}
pCD8T08	CC	GO:0005739	mitochondrion	(23, 139)	0.00697395	{'BCO2', 'HSPE1', 'RGS2', 'MRPL18', 'HSPA1B', 'PPP1R15A', 'DYNLL1', 'SOD1', 'DNAJA1', 'HSPA9', 'HSP90AB1', 'HSPD1', 'FKBP4', 'HSPA1A', 'HSPA5', 'PHYH', 'MXD1', 'NR4A1', 'UBB', 'HSP90AA1', 'MRPS6', 'HSPA4', 'ANKRD37'}
pCD8T08	CC	GO:0101031	chaperone complex	(4, 139)	0.00744074	{'HSPA8', 'BAG3', 'STIP1', 'PTGES3'}
pCD8T08	CC	GO:0042470	melanosome	(6, 139)	0.0106694	{'RAN', 'HSPA5', 'CCT4', 'HSPA8', 'HSP90AA1', 'HSP90AB1'}
pCD8T08	CC	GO:1990904	ribonucleoprotein complex	(7, 139)	0.012278873471pCD8T1623	{'HSPA1A', 'HNRNPA2B1', 'JMJD6', 'DDX5', 'HSPA8', 'HSPA1B', 'ZFP36'}
pCD8T08	CC	GO:0000785	chromatin	(18, 139)	0.0243405	{'TSPYL2', 'RAN', 'SFPQ', 'KLF6', 'MXD1', 'UBE2B', 'PKNOX1', 'HIC1', 'IRF9', 'FOS', 'ATF3', 'NR4A1', 'FOXJ1', 'FOSB', 'SMAD7', 'JUND', 'JUN', 'ELF1'}
pCD8T08	CC	GO:0090575	RNA polymerase II transcription regulator complex	(6, 139)	0.0248948	{'XBP1', 'FOS', 'ATF3', 'JUND', 'JUN', 'SFPQ'}
pCD8T08	CC	GO:0031315	extrinsic component of mitochondrial outer membrane	(2, 139)	0.0298835	{'UBC', 'UBB'}
pCD8T08	CC	GO:00pCD8T16234	inclusion body	(3, 139)	0.0366948	{'HSP90AB1', 'HSPA1A', 'HSPA1B'}
pCD8T08	CC	GO:00pCD8T16021	integral component of membrane	(5, 139)	0.00108916	{'ABHD3', 'SLC5A3', 'SELENOK', 'XBP1', 'MYADM'}
pCD8T08	MF	GO:0051082	unfolded protein binding	(26, 139)	1.42604e-28	{'HSPE1', 'HSPA8', 'HSPA1B', 'HSPB1', 'DNAJB1', 'CCT4', 'TCP1', 'CCT3', 'DNAJA1', 'DNAJB6', 'NUDC', 'HSPA9', 'HSP90AB1', 'PTGES3', 'HSPD1', 'HSPA1A', 'HSPA5', 'DNAJA4', 'CCT6A', 'DNAJB4', 'HSPA1L', 'HSP90AA1', 'CCT5', 'SERPINH1', 'CCT2', 'HSPA6'}
pCD8T08	MF	GO:0140662	ATP-dependent protein folding chaperone	(17, 139)	4.59041e-27	{'HSPA1A', 'HSPE1', 'HSPA5', 'CCT5', 'CCT4', 'HSPH1', 'CCT6A', 'TCP1', 'HSPA1L', 'CCT3', 'HSPA8', 'HSPA4', 'HSPA1B', 'CCT2', 'HSPA9', 'HSPA6', 'HSPD1'}
pCD8T08	MF	GO:0044183	protein folding chaperone	(18, 139)	2.511e-25	{'HSPA1A', 'HSPA5', 'CCT5', 'CCT4', 'CCT6A', 'TCP1', 'HSPA1L', 'CCT3', 'HSPA8', 'DNAJB6', 'HSPA1B', 'CCT2', 'HSPA9', 'HSP90AA1', 'HSP90AB1', 'HSPA6', 'HSPB1', 'DNAJB1'}
pCD8T08	MF	GO:0003723	RNA binding	(42, 139)	2.58413e-13	{'HSPE1', 'RAN', 'EIF4A2', 'EIF1', 'GPBP1', 'DDX5', 'HSPA8', 'NABP1', 'HSPA1B', 'SRSF7', 'UBC', 'STIP1', 'HSPB1', 'HNRNPA2B1', 'CCT4', 'TCP1', 'PCBP1', 'CCT3', 'HSPA9', 'HSP90AB1', 'DDX3Y', 'HSPD1', 'FKBP4', 'TRA2B', 'JUN', 'SFPQ', 'HSPA1A', 'PAPOLA', 'JMJD6', 'RSRC2', 'CCT6A', 'EIF5', 'HNRNPDL', 'HSP90AA1', 'ZFP36', 'DYNC1H1', 'RBM39', 'SRSF3', 'CCDC59', 'ZC3HAV1', 'SERPINH1', 'NKRF'}
pCD8T08	MF	GO:0005515	protein binding	(126, 139)	5.04704e-12	{'GPBP1', 'HIC1', 'HSPA1B', 'SYAP1', 'SRSF7', 'FAM53C', 'UBC', 'CGAS', 'CCT4', 'XBP1', 'HSPA1A', 'PAPOLA', 'HNRNPDL', 'NEU1', 'UBB', 'FOXJ1', 'ATF3', 'NEAT1', 'RBM39', 'LRIF1', 'PNP', 'SELENOK', 'YPEL5', 'USPL1', 'CD69', 'DEDD2', 'CCNH', 'UBE2D3', 'HSPE1', 'RGS2', 'DDX5', 'KLHL18', 'NABP1', 'SOD1', 'MED31', 'PCBP1', 'HSPA9', 'DOK2', 'HSPD1', 'ARF4', 'HSP90AA1', 'ZFP36', 'MRPS6', 'BCAS2', 'SRSF3',…
pCD8T08	MF	GO:0031072	heat shock protein binding	(12, 139)	5.88604e-12	{'HSPA1A', 'HSPA5', 'PPID', 'HSPA1L', 'HSPA8', 'DNAJB6', 'HSPA1B', 'HSPA9', 'ZFP36', 'HSP90AB1', 'HSPA6', 'FKBP4'}
pCD8T08	MF	GO:003pCD8T1625	ubiquitin protein ligase binding	(20, 139)	2.49002e-11	{'HSPA8', 'HSPA1B', 'MAP1LC3A', 'UBC', 'TCP1', 'CACYBP', 'DNAJA1', 'HSPA9', 'HSP90AB1', 'HSPD1', 'JUN', 'HSPA1A', 'HSPA5', 'UBE2B', 'HSPA1L', 'UBB', 'HSP90AA1', 'CCT2', 'HSPA6', 'SMAD7'}
pCD8T08	MF	GO:0051087	chaperone binding	(13, 139)	4.32955e-10	{'AHSA1', 'HSPE1', 'HSPA5', 'DNAJA4', 'SOD1', 'DNAJB4', 'HSPA8', 'DNAJA1', 'DNAJB6', 'BAG3', 'PTGES3', 'HSPD1', 'DNAJB1'}
pCD8T08	MF	GO:00pCD8T16887	ATP hydrolysis activity	(19, 139)	1.80057e-09	{'EIF4A2', 'DDX5', 'HSPA8', 'HSPA1B', 'CCT4', 'TCP1', 'CCT3', 'HSPA9', 'HSP90AB1', 'DDX3Y', 'HSPD1', 'HSPA1A', 'HSPA5', 'CCT6A', 'HSPA1L', 'HSP90AA1', 'CCT5', 'CCT2', 'HSPA6'}
pCD8T08	MF	GO:0051787	misfolded protein binding	(7, 139)	3.89195001362pCD8T161E-07	{'HSPA1A', 'HSPA5', 'HSPA1L', 'HSPA8', 'HSPA1B', 'HSPA9', 'HSPA6'}
pCD8T08	MF	GO:0005524	ATP binding	(33, 139)	6.73872e-07	{'UBE2D3', 'HSPE1', 'EIF4A2', 'HSPH1', 'DDX5', 'HSPA8', 'HSPA1B', 'MAT2A', 'CGAS', 'CCT4', 'TCP1', 'CLK1', 'CCT3', 'DNAJA1', 'HSPA9', 'HSP90AB1', 'DDX3Y', 'HSPD1', 'FKBP4', 'HSPA1A', 'HSPA5', 'PAPOLA', 'DNAJA4', 'CCT6A', 'UBE2B', 'HSPA1L', 'HSP90AA1', 'DYNC1H1', 'HSPA4', 'CCT5', 'CCT2', 'CHORDC1', 'HSPA6'}
pCD8T08	MF	GO:000pCD8T1671	ATPase activator activity	(6, 139)	1.1758e-05	{'AHSA1', 'DNAJB4', 'DNAJA1', 'DNAJB6', 'NKRF', 'DNAJB1'}
pCD8T08	MF	GO:0055131	C3HC4-type RING finger domain binding	(4, 139)	1.50662e-05	{'HSPA8', 'DNAJA1', 'HSPA1A', 'HSPA1B'}
pCD8T08	MF	GO:0045296	cadherin binding	(12, 139)	0.00069206	{'HSPA1A', 'AHSA1', 'HSPA5', 'RAN', 'EIF5', 'ZC3HAV1', 'PCBP1', 'HSPA8', 'NUDC', 'HSP90AB1', 'BAG3', 'DNAJB1'}
pCD8T08	MF	GO:0140545	ATP-dependent protein disaggregase activity	(3, 139)	0.00118938	{'HSPA8', 'HSPA1A', 'HSPA1B'}
pCD8T08	MF	GO:0051879	Hsp90 protein binding	(5, 139)	0.00408701	{'AHSA1', 'PPID', 'CHORDC1', 'PTGES3', 'STIP1'}
pCD8T08	MF	GO:0030544	Hsp70 protein binding	(5, 139)	0.004852pCD8T16608952604	{'DNAJA4', 'PPID', 'DNAJA1', 'STIP1', 'DNAJB1'}
pCD8T08	MF	GO:0032564	dATP binding	(2, 139)	0.0128693	{'HSP90AB1', 'HSP90AA1'}
pCD8T08	MF	GO:0002135	CTP binding	(2, 139)	0.0128693	{'HSP90AB1', 'HSP90AA1'}
pCD8T08	MF	GO:0017098	sulfonylurea receptor binding	(2, 139)	0.0347593	{'HSP90AB1', 'HSP90AA1'}
pCD8T08	MF	GO:0002134	UTP binding	(2, 139)	0.0347593	{'HSP90AB1', 'HSP90AA1'}
pCD8T08	MF	GO:0042826	histone deacetylase binding	(6, 139)	0.03935571pCD8T16652367	{'HSPA1A', 'HIC1', 'HSP90AA1', 'HSPA1B', 'HSP90AB1', 'SFPQ'}
pCD8T09	BP	GO:0006955	immune response	(21, 143)	2.53943e-08	{'GZMA', 'LAX1', 'LST1', 'LTB', 'IFI44', 'GPR65', 'CD4', 'TNFRSF4', 'CTLA4', 'ICOS', 'GBP2', 'RGS1', 'CXCR6', 'IL2RA', 'CCR6', 'TNFSF10', 'CSF2', 'NCR3', 'IL2RG', 'CCL20', 'IL17A'}
pCD8T09	BP	GO:0006915	apoptotic process	(20, 143)	2.77931e-05	{'GZMA', 'GADD45G', 'PDCD1', 'ZFP36L1', 'BCL2L11', 'CD2', 'GPR65', 'PIM1', 'TNFRSF9', 'PRF1', 'TNFRSF25', 'IL2RA', 'CTSH', 'GZMB', 'TNFSF10', 'TNFRSF18', 'PHLDA1', 'CFLAR', 'ZBTBpCD8T16', 'IL17A'}
pCD8T09	BP	GO:0043011	myeloid dendritic cell differentiation	(5, 143)	0.000562447	{'BATF3', 'CSF2', 'BATF', 'RBPJ', 'IRF4'}
pCD8T09	BP	GO:0006954	inflammatory response	(15, 143)	0.000562447	{'KIT', 'TNFRSF4', 'IL23R', 'CXCR6', 'IL17RE', 'GBP5', 'IL17F', 'CLEC7A', 'IL2RA', 'NCR3', 'IL22', 'CCL20', 'HAVCR2', 'CD40LG', 'IL17A'}
pCD8T09	BP	GO:0032735	positive regulation of interleukin-12 production	(6, 143)	0.00192884	{'LAPTM5', 'IL23R', 'LTB', 'CLEC7A', 'CD40LG', 'IL17A'}
pCD8T09	BP	GO:0032729	positive regulation of interferon-gamma production	(7, 143)	0.00307447	{'IL21', 'PDE4D', 'IL23R', 'CLEC7A', 'CD2', 'HAVCR2', 'SLAMF1'}
pCD8T09	BP	GO:0072539	T-helper 17 cell differentiation	(3, 143)	0.00307447	{'RORA', 'RORC', 'BATF'}
pCD8T09	BP	GO:0042110	T cell activation	(6, 143)	0.00307447	{'DPP4', 'LAG3', 'CLEC7A', 'IRF4', 'CD2', 'CD4'}
pCD8T09	BP	GO:0033209	tumor necrosis factor-mediated signaling pathway	(6, 143)	0.00390395	{'TNFRSF18', 'TNFRSF4', 'TNFSF13B', 'LIMS1', 'TNFRSF25', 'CD70'}
pCD8T09	BP	GO:0002250	adaptive immune response	(13, 143)	0.00569136	{'LAX1', 'PDCD1', 'LAG3', 'IL17A', 'SLAMF1', 'CTLA4', 'IL17F', 'CTSH', 'HAVCR2', 'PRDM1', 'CD3D', 'CD4', 'IL4I1'}
pCD8T09	BP	GO:0042102	positive regulation of T cell proliferation	(6, 143)	0.00611419	{'IL21', 'TNFSF13B', 'IL23R', 'CD40LG', 'HAVCR2', 'CD70'}
pCD8T09	BP	GO:0032747	positive regulation of interleukin-23 production	(3, 143)	0.0156994	{'CLEC7A', 'CSF2', 'IL17A'}
pCD8T09	BP	GO:1900017	positive regulation of cytokine production involved in inflammatory response	(4, 143)	0.0240793	{'IL17F', 'CLEC7A', 'GBP5', 'IL17A'}
pCD8T09	BP	GO:0010628	positive regulation of gene expression	(13, 143)	0.0240793	{'CSF2', 'RBPJ', 'NTRK2', 'LIMS1', 'VDR', 'CTSH', 'CLEC7A', 'IL2RG', 'ADAM19', 'RUNX2', 'MAF', 'PRDM1', 'ID2'}
pCD8T09	BP	GO:0140467	integrated stress response signaling	(4, 143)	0.0244535	{'BATF', 'CEBPD', 'MAF', 'BATF3'}
pCD8T09	BP	GO:0042832	defense response to protozoan	(4, 143)	0.0244535	{'GBP2', 'BATF', 'CLEC7A', 'IRF4'}
pCD8T09	BP	GO:0007pCD8T165	signal transduction	(21, 143)	0.0319742	{'PDE4D', 'TNFSF13B', 'OSTF1', 'LTB', 'TANK', 'CD4', 'S100A6', 'IL21', 'ELK3', 'CD70', 'RGS1', 'TNFRSF25', 'IL22', 'CCR6', 'TNFSF10', 'KIT', 'IL26', 'TNFRSF18', 'IL2RG', 'LTK', 'CCL20'}
pCD8T09	BP	GO:0007pCD8T169	transmembrane receptor protein tyrosine kinase signaling pathway	(7, 143)	0.0319742	{'KIT', 'CASS4', 'NTRK2', 'SLA', 'LTK', 'BLK', 'CD4'}
pCD8T09	BP	GO:2000521	negative regulation of immunological synapse formation	(2, 143)	0.0362601	{'HAVCR2', 'LGALS3'}
pCD8T09	BP	GO:0002225	positive regulation of antimicrobial peptide production	(2, 143)	0.0362601	{'IL17F', 'IL17A'}
pCD8T09	BP	GO:0042531	positive regulation of tyrosine phosphorylation of STAT protein	(5, 143)	0.044902	{'KIT', 'IL21', 'TNFRSF18', 'CSF2', 'IL23R'}
pCD8T09	CC	GO:0009897	external side of plasma membrane	(19, 143)	3.58631e-07	{'PDCD1', 'CD2', 'CD3D', 'CD4', 'LAG3', 'TNFRSF4', 'IL23R', 'TNFRSF9', 'CTLA4', 'CD40LG', 'SLAMF1', 'CXCR6', 'IL2RA', 'CCR6', 'KIT', 'TNFRSF18', 'IL2RG', 'SCART1', 'IL17A'}
pCD8T09	CC	GO:0005886	plasma membrane	(62, 143)	2.19112e-05	{'ADAM12', 'LAX1', 'CASS4', 'LST1', 'PDCD1', 'PDE4D', 'CD52', 'GAPDH', 'TNFSF13B', 'LTB', 'SLC4A10', 'CLEC7A', 'CD2', 'GPR65', 'FURIN', 'CD3D', 'CD4', 'PIM1', 'S100A6', 'PTPN13', 'LAG3', 'TNFRSF4', 'AQP3', 'IL23R', 'CERK', 'TNFRSF9', 'PRF1', 'ENTPD1', 'CTLA4', 'LIMS1', 'NCS1', 'ICOS', 'ADAM19', 'GPR171', 'CD40LG', 'CD70', 'KLRB1', 'DPP4', 'NTRK2', 'RGS1', 'PHACTR2', 'TNFRSF25', 'CXCR6', 'CD82', '…
pCD8T09	CC	GO:0005576	extracellular region	(31, 143)	0.00093565	{'GZMA', 'ADAM12', 'TNFSF13B', 'CD52', 'OSTF1', 'COL5A3', 'CD2', 'FURIN', 'S100A6', 'IL21', 'LAG3', 'PRF1', 'IL17F', 'ICOS', 'IL4I1', 'DPP4', 'S100A4', 'COL5A1', 'TNFRSF25', 'CTSH', 'IL22', 'GZMB', 'TNFSF10', 'SPOCK2', 'IL26', 'TNFRSF18', 'CSF2', 'LGALS3', 'IL17RE', 'CCL20', 'IL17A'}
pCD8T09	CC	GO:0001772	immunological synapse	(5, 143)	0.0108776	{'GZMA', 'LGALS3', 'GZMB', 'HAVCR2', 'IL4I1'}
pCD8T09	CC	GO:0031234	extrinsic component of cytoplasmic side of plasma membrane	(5, 143)	0.0414999	{'S100A6', 'SNX9', 'RGS1', 'SLA', 'BLK'}
pCD8T09	MF	GO:0005125	cytokine activity	(11, 143)	0.000209074	{'IL26', 'IL21', 'CSF2', 'TNFSF13B', 'LTB', 'IL17F', 'IL22', 'CD40LG', 'TNFSF10', 'CD70', 'IL17A'}
pCD8T09	MF	GO:0005pCD8T164	tumor necrosis factor receptor binding	(5, 143)	0.00801907	{'TNFSF13B', 'LTB', 'CD40LG', 'TNFSF10', 'CD70'}
pCD8T09	MF	GO:0019955	cytokine binding	(5, 143)	0.022pCD8T1643225077565	{'KIT', 'IL23R', 'TNFRSF9', 'IL17F', 'IL2RG'}
pCD8T09	MF	GO:0008330	protein tyrosine/threonine phosphatase activity	(3, 143)	0.0387383	{'DUSP4', 'DUSPpCD8T16', 'DUSP5'}
pCD8T09	MF	GO:0005031	tumor necrosis factor receptor activity	(3, 143)	0.0387383	{'TNFRSF25', 'TNFRSF18', 'TNFRSF4'}
pCD8T09	MF	GO:0098531	ligand-activated transcription factor activity	(2, 143)	0.0387383	{'RORC', 'RORA'}
pCD8T09	MF	GO:0005515	protein binding	(110, 143)	0.0387383	{'GZMA', 'DUSP4', 'LAX1', 'OSTF1', 'RORA', 'VDR', 'BCL2L11', 'TANK', 'CD4', 'PTPN13', 'LAG3', 'IL23R', 'CERK', 'TNFRSF9', 'ENTPD1', 'CTLA4', 'NCS1', 'ICOS', 'SLAMF1', 'LAPTM5', 'MYO7A', 'PBXIP1', 'RUNX2', 'GZMB', 'PHLDA1', 'CFLAR', 'BATF', 'LGALS3', 'SNX9', 'SYTL2', 'GBP5', 'ARL3', 'ID2', 'ADAM12', 'GAPDH', 'RBPJ', 'ERN1', 'IFI44', 'SLA', 'CD2', 'CHN1', 'AQP3', 'BHLHE40', 'ADAM19', 'PRDM1', 'CD70…
pCD8T09	MF	GO:0017017	MAP kinase tyrosine/serine/threonine phosphatase activity	(3, 143)	0.0387383	{'DUSP4', 'DUSPpCD8T16', 'DUSP5'}
pCD8T09	MF	GO:0003700	DNA-binding transcription factor activity	(12, 143)	0.0460pCD8T165970689564	{'MSC', 'BATF3', 'RBPJ', 'BHLHE40', 'RORA', 'BATF', 'RORC', 'VDR', 'RUNX2', 'IRF4', 'ELK3', 'PRDM1'}
pCD8T10	CC	GO:0005634	nucleus	(80, 143)	5.09937e-10	{'REL', 'FYN', 'GPBP1', 'HIC1', 'SYAP1', 'ISG15', 'SKIL', 'CSRNP1', 'LITAF', 'KPNA2', 'PABPC1', 'NR4A2', 'EIF4A3', 'CXCR4', 'KDM6B', 'ETV3', 'PDE4B', 'NR4A3', 'TIPARP', 'NFE2L2', 'ZBTB1', 'CHD1', 'YPEL5', 'TNFAIP3', 'SERPINB9', 'MAFF', 'ZNF571', 'SRSF2', 'DDX5', 'CYCS', 'ZFP36L2', 'PDE4A', 'RUNX3', 'BRD2', 'RALGAPA1', 'IFRD1', 'IRF2BP2', 'BCAS2', 'JMY', 'FTH1', 'AKAP13', 'PDE4D', 'HNRNPU', 'ZNF33…
pCD8T10	CC	GO:0005654	nucleoplasm	(60, 143)	7.78437e-07	{'PER1', 'REL', 'SRSF2', 'DDX5', 'POLR3E', 'HIC1', 'NSMCE3', 'SYAP1', 'HNRNPU', 'BIRC3', 'ISG15', 'USP36', 'SKIL', 'ARL4A', 'UBE2S', 'LITAF', 'PDE4A', 'CHMP1B', 'KPNA2', 'RANBP2', 'SRSF5', 'DNAJB6', 'CCNT1', 'BRD2', 'NR4A2', 'RUNX3', 'ZEB2', 'EIF4A3', 'SFPQ', 'LMNA', 'PFKFB3', 'YWHAZ', 'NASP', 'ARIH1', 'TENT5C', 'KDM6B', 'NCL', 'AKNA', 'MCL1', 'NFKB1', 'RGCC', 'IRF2BP2', 'ETV3', 'BCAS2', 'ANKRD37…
pCD8T10	CC	GO:0005829	cytosol	(69, 143)	1.9257e-05	{'EIF4G2', 'PER1', 'PDE4D', 'REL', 'FYN', 'SRSF2', 'DDX5', 'GPBP1', 'POLR3E', 'MAP3K8', 'ETF1', 'CYCS', 'AKAP13', 'SLC7A5', 'SYAP1', 'HNRNPU', 'EZR', 'BIRC3', 'ISG15', 'USP36', 'DCTN6', 'ARL4A', 'UBE2S', 'PDE4A', 'CHMP1B', 'KPNA2', 'PIK3R1', 'RANBP2', 'SRSF5', 'DNAJB6', 'CCNT1', 'RUNX3', 'DNAJA1', 'PABPC1', 'ZEB2', 'EIF4A3', 'HSPD1', 'GOLGB1', 'SFPQ', 'LMNA', 'PFKFB3', 'YWHAZ', 'ARIH1', 'PTPN22',…
pCD8T10	CC	GO:0005737	cytoplasm	(59, 143)	0.003576pCD8T1625738264	{'PER1', 'SRSF2', 'MAP3K8', 'ZFP36L2', 'ETF1', 'IDS', 'NSMCE3', 'SYAP1', 'EZR', 'BIRC3', 'AARSD1', 'ISG15', 'USP36', 'ARL4A', 'KPNA2', 'PIK3R1', 'VPS37B', 'RANBP2', 'DNAJB6', 'DNAJA1', 'BRD2', 'NR4A2', 'RUNX3', 'PABPC1', 'RALGAPA1', 'HSPD1', 'EIF4A3', 'ISCA1', 'YWHAZ', 'NASP', 'CXCR4', 'ARIH1', 'TENT5C', 'PTPN22', 'TUBA4A', 'MCL1', 'NFKB1', 'RGCC', 'IRF2BP2', 'FTH1', 'CALM2', 'ANKRD37', 'ARL5B', …
pCD8T10	CC	GO:00pCD8T16607	nuclear speck	(13, 143)	0.004039889807pCD8T1697	{'HECTD1', 'LMNA', 'SFPQ', 'SRSF2', 'DDX5', 'HNRNPU', 'SRSF5', 'BRD2', 'NR4A2', 'NAMPT', 'BCAS2', 'EIF4A3', 'USP36'}
pCD8T10	CC	GO:0000785	chromatin	(20, 143)	0.0112472	{'REL', 'HIC1', 'HES4', 'CSRNP1', 'BRD2', 'NR4A2', 'RUNX3', 'ZEB2', 'SFPQ', 'NASP', 'NFKB1', 'ETV3', 'TSPYL2', 'NR4A3', 'FOSL2', 'NFE2L2', 'CHD1', 'STAT4', 'CREM', 'MAFF'}
pCD8T10	CC	GO:0018444	translation release factor complex	(2, 143)	0.045409	{'ETF1', 'GSPT1'}
pCD8T10	MF	GO:0005515	protein binding	(118, 143)	0.000157987	{'REL', 'FYN', 'GPBP1', 'DDX24', 'HIC1', 'SYAP1', 'ISG15', 'SKIL', 'CSRNP1', 'LITAF', 'CHMP1B', 'KPNA2', 'SLC2A3', 'PABPC1', 'NR4A2', 'EIF4A3', 'RNF125', 'CXCR4', 'KDM6B', 'ATP1B3', 'NEAT1', 'ARL5B', 'NR4A3', 'SELENOK', 'NFE2L2', 'ZBTB1', 'CHD1', 'ZFAND5', 'YPEL5', 'TNFAIP3', 'SERPINB9', 'MAFF', 'G3BP2', 'SARAF', 'HSPE1', 'PPP1R15B', 'SRSF2', 'DDX5', 'CYCS', 'IDS', 'ZFP36L2', 'ETF1', 'EZR', 'PDE4…
pCD8T10	MF	GO:0003723	RNA binding	(26, 143)	0.0pCD8T167994744907048	{'HSPE1', 'EIF4G2', 'SRSF2', 'GPBP1', 'DDX24', 'DDX5', 'ZFP36L2', 'ETF1', 'HNRNPU', 'EZR', 'ALG13', 'USP36', 'KPNA2', 'RANBP2', 'SRSF5', 'PABPC1', 'EIF4A3', 'HSPD1', 'GOLGB1', 'SFPQ', 'YWHAZ', 'TENT5C', 'NCL', 'POLR2A', 'GSPT1', 'G3BP2'}
pCD8T10	MF	GO:003pCD8T1625	ubiquitin protein ligase binding	(11, 143)	0.019969	{'YWHAZ', 'PER1', 'CXCR4', 'ARIH1', 'PTPN22', 'POLR2A', 'DNAJA1', 'SQSTM1', 'HSPD1', 'ISG15', 'GABARAPL1'}
pCD8T10	MF	GO:0000978	RNA polymerase II cis-regulatory region sequence-specific DNA binding	(22, 143)	0.035628	{'PER1', 'REL', 'HIC1', 'HNRNPU', 'ZNF331', 'HES4', 'ZNF184', 'SKIL', 'LITAF', 'RUNX3', 'NR4A2', 'ZEB2', 'KDM6B', 'NFKB1', 'NR4A3', 'FOSL2', 'NFE2L2', 'ZBTB1', 'STAT4', 'CREM', 'MAFF', 'ZNF571'}
pCD8T11	BP	GO:0006955	immune response	(19, 149)	3.544e-06	{'GZMA', 'CXCR1', 'CTSC', 'KIR3DL1', 'CST7', 'XBP1', 'CXCR2', 'KIR2DL3', 'KIR2DL1', 'TGFBR3', 'CTSW', 'IFITM2', 'SPN', 'HLA-C', 'CCL4', 'CX3CR1', 'CMKLR1', 'NCR3', 'FCGR3A'}
pCD8T11	BP	GO:0006968	cellular defense response	(7, 149)	0.000740825	{'TYROBP', 'SPN', 'CX3CR1', 'PRF1', 'GNLY', 'ITGB1', 'CXCR2'}
pCD8T11	BP	GO:0007155	cell adhesion	(pCD8T16, 149)	0.00134609	{'THEMIS2', 'IGFBP7', 'CCL4', 'CX3CR1', 'PXN', 'CD300A', 'RIPOR2', 'MTSS1', 'ITGAM', 'ADGRG1', 'SIGLEC7', 'ITGB1', 'ITGB2', 'VCL', 'ICAM2', 'SPON2'}
pCD8T11	BP	GO:0019835	cytolysis	(5, 149)	0.00134609	{'GZMA', 'GZMH', 'NKG7', 'PRF1', 'GZMB'}
pCD8T11	BP	GO:0070527	platelet aggregation	(6, 149)	0.0018197421pCD8T1662313	{'CLIC1', 'MYL12A', 'FLNA', 'ACTB', 'VCL', 'PLEK'}
pCD8T11	BP	GO:003pCD8T1623	receptor internalization	(6, 149)	0.00236133	{'FCER1G', 'RAMP1', 'ITGB1', 'CXCR1', 'ITGB2', 'CXCR2'}
pCD8T11	BP	GO:0032930	positive regulation of superoxide anion generation	(4, 149)	0.0145192	{'TYROBP', 'ITGB2', 'ITGAM', 'CYBA'}
pCD8T11	BP	GO:0140507	granzyme-mediated programmed cell death signaling pathway	(3, 149)	0.0145192	{'GZMB', 'GZMA', 'NKG7'}
pCD8T11	BP	GO:0007229	integrin-mediated signaling pathway	(7, 149)	0.0145192	{'ITGAM', 'ADAMTS1', 'TXK', 'ITGB1', 'ITGB2', 'FGR', 'PLEK'}
pCD8T11	BP	GO:0070098	chemokine-mediated signaling pathway	(6, 149)	0.0pCD8T166039598952389	{'CX3CR1', 'CCL3', 'CCL4', 'CMKLR1', 'CXCR2', 'CXCR1'}
pCD8T11	BP	GO:0032760	positive regulation of tumor necrosis factor production	(7, 149)	0.0177576	{'TYROBP', 'SPN', 'CCL3', 'CYBA', 'SPON2', 'HAVCR2', 'FCGR3A'}
pCD8T11	BP	GO:0038094	Fc-gamma receptor signaling pathway	(3, 149)	0.0177576	{'FCER1G', 'CD247', 'FCGR3A'}
pCD8T11	BP	GO:0030593	neutrophil chemotaxis	(6, 149)	0.0269976	{'FCER1G', 'CCL3', 'CCL4', 'CXCR2', 'CXCR1', 'ITGB2'}
pCD8T11	BP	GO:0006954	inflammatory response	(12, 149)	0.0405126	{'THEMIS2', 'CCL3', 'CCL4', 'NKG7', 'CMKLR1', 'NFE2L2', 'CXCR2', 'ITGB2', 'CYBA', 'NCR3', 'HAVCR2', 'CHST2'}
pCD8T11	BP	GO:0042267	natural killer cell mediated cytotoxicity	(4, 149)	0.0437532	{'GZMB', 'NKG7', 'KIR3DL1', 'FCGR3A'}
pCD8T11	BP	GO:0045963	negative regulation of dopamine metabolic process	(2, 149)	0.0437532	{'ITGB2', 'ITGAM'}
pCD8T11	BP	GO:0110090	positive regulation of hippocampal neuron apoptotic process	(2, 149)	0.0437532	{'TYROBP', 'ITGAM'}
pCD8T11	BP	GO:0038112	interleukin-8-mediated signaling pathway	(2, 149)	0.0437532	{'CXCR2', 'CXCR1'}
pCD8T11	CC	GO:0070062	extracellular exosome	(45, 149)	3.29923e-08	{'IGFBP7', 'AKR1C3', 'CD300A', 'TPM4', 'DSTN', 'ITGAM', 'PDIA3', 'CTSC', 'PFN1', 'RAB29', 'CLIC3', 'MSN', 'S100A6', 'CLIC1', 'CD53', 'MYL12A', 'FLNA', 'GNAL', 'ACTB', 'ADGRG1', 'BPGM', 'SLCO4C1', 'TGFBR3', 'SPON2', 'RAP1B', 'B2M', 'PTGDS', 'SPN', 'S100A4', 'HLA-C', 'TTC38', 'PPM1L', 'ITGB1', 'ITGB2', 'LGALS1', 'GNG2', 'FGR', 'IGF2R', 'HBA1', 'VCL', 'PRSS23', 'LYN', 'ARPC2', 'LCP1', 'FCGR3A'}
pCD8T11	CC	GO:0005886	plasma membrane	(69, 149)	1.15405e-07	{'CD300A', 'ITGAM', 'ARL4C', 'CXCR1', 'CYBA', 'SLC15A4', 'CDC42SE1', 'PLEK', 'KIR3DL1', 'RAB29', 'PIM1', 'MSN', 'S100A6', 'KLRF1', 'CLIC1', 'LITAF', 'FLNA', 'CD53', 'GNAL', 'ACTB', 'EMP3', 'RAMP1', 'SIGLEC7', 'PRF1', 'GPR141', 'CXCR2', 'KIR2DL3', 'KIR2DL1', 'SLCO4C1', 'RAP1B', 'ABHD17A', 'IFITM2', 'B2M', 'BIN2', 'SPN', 'CD247', 'KLRD1', 'ADRB2', 'RAP1GAP2', 'HLA-C', 'LAIR2', 'ITGB1', 'TES', 'ITGB…
pCD8T11	CC	GO:0005925	focal adhesion	(19, 149)	5.38059e-07	{'TPM4', 'PDIA3', 'CYBA', 'PFN1', 'MSN', 'FLNA', 'ACTB', 'B2M', 'PTPN12', 'ITGB1', 'TES', 'ITGB2', 'PDGFRB', 'IGF2R', 'PXN', 'DAB2', 'VCL', 'ARPC2', 'LCP1'}
pCD8T11	CC	GO:0044194	cytolytic granule	(5, 149)	6.24369e-06	{'GZMH', 'NKG7', 'PRF1', 'GNLY', 'GZMB'}
pCD8T11	CC	GO:0033001	Fc-gamma receptor III complex	(3, 149)	0.000183087	{'FCER1G', 'CD247', 'FCGR3A'}
pCD8T11	CC	GO:0009986	cell surface	(18, 149)	0.000194581	{'TYROBP', 'MSN', 'SPN', 'CD53', 'CX3CR1', 'IGF2R', 'FCER1G', 'HLA-C', 'ITGAM', 'RAMP1', 'PDIA3', 'ITGB1', 'CXCR2', 'ITGB2', 'HCST', 'TGFBR3', 'HAVCR2', 'PDGFRB'}
pCD8T11	CC	GO:0002102	podosome	(5, 149)	0.0008pCD8T16267766798913	{'TPM4', 'LCP1', 'VCL', 'PTPN12', 'BIN2'}
pCD8T11	CC	GO:0070821	tertiary granule membrane	(6, 149)	0.00430834	{'CD53', 'FCER1G', 'CD300A', 'ITGAM', 'ITGB2', 'CYBA'}
pCD8T11	CC	GO:0005887	integral component of plasma membrane	(25, 149)	0.0105136	{'KIR3DL1', 'CD53', 'KLRF1', 'ADGRG1', 'RAMP1', 'SIGLEC7', 'CXCR2', 'KIR2DL3', 'KIR2DL1', 'SLCO4C1', 'TGFBR3', 'SPN', 'KLRD1', 'ADRB2', 'HLA-C', 'ICAM2', 'PDGFRB', 'TYROBP', 'FCER1G', 'IGF2R', 'CX3CR1', 'NKG7', 'CMKLR1', 'NCR3', 'FCGR3A'}
pCD8T11	CC	GO:0035579	specific granule membrane	(6, 149)	0.0105136	{'CD53', 'ITGAM', 'ITGB2', 'CYBA', 'SLCO4C1', 'SLC15A4'}
pCD8T11	CC	GO:0034688	integrin alphaM-beta2 complex	(2, 149)	0.0105136	{'ITGB2', 'ITGAM'}
pCD8T11	CC	GO:0009897	external side of plasma membrane	(12, 149)	0.012336	{'SPN', 'KLRD1', 'CX3CR1', 'FCER1G', 'ITGAM', 'ITGB1', 'CXCR1', 'ITGB2', 'CXCR2', 'TGFBR3', 'B2M', 'FCGR3A'}
pCD8T11	CC	GO:0005856	cytoskeleton	(12, 149)	0.0136408	{'MSN', 'SYNE1', 'TPM4', 'PLEKHG3', 'FGR', 'RIPOR2', 'ACTB', 'VCL', 'TMSB10', 'CDC42SE1', 'PFN1', 'RAB29'}
pCD8T11	CC	GO:0001931	uropod	(3, 149)	0.0136408	{'MSN', 'SPN', 'ICAM2'}
pCD8T11	CC	GO:0001725	stress fiber	(5, 149)	0.0155258	{'PXN', 'MYL12A', 'TPM4', 'CYBA', 'LCP1'}
pCD8T11	CC	GO:0034666	integrin alpha2-beta1 complex	(2, 149)	0.02157	{'ITGB1', 'LYN'}
pCD8T11	CC	GO:0030175	filopodium	(5, 149)	0.0263039	{'MSN', 'RIPOR2', 'ARL4C', 'ITGB1', 'LCP1'}
pCD8T11	CC	GO:0005794	Golgi apparatus	(19, 149)	0.0312618	{'CYBA', 'CTSC', 'RAB29', 'GNPTAB', 'CST7', 'LITAF', 'CHST2', 'B2M', 'PTGDS', 'CD247', 'ADRB2', 'HLA-C', 'PDGFRB', 'IGF2R', 'SYNE1', 'NFE2L2', 'LYN', 'BOK', 'LPCAT1'}
pCD8T11	CC	GO:0001772	immunological synapse	(4, 149)	0.0437021	{'GZMA', 'HAVCR2', 'CD53', 'GZMB'}
pCD8T11	CC	GO:00pCD8T16020	membrane	(31, 149)	0.0484536	{'CD300A', 'TPM4', 'GZMH', 'CYBA', 'CTSC', 'PFN1', 'PLEK', 'CLIC3', 'KLRF1', 'CLIC1', 'FLNA', 'ACTB', 'PRF1', 'CXCR2', 'CTSW', 'RAP1B', 'ABHD17A', 'B2M', 'OSBPL5', 'SPN', 'ADRB2', 'HLA-C', 'ITGB1', 'ITGB2', 'ICAM2', 'GZMB', 'GNG2', 'PDGFRB', 'IGF2R', 'HBA1', 'LPCAT1'}
pCD8T11	MF	GO:0005515	protein binding	(118, 149)	0.0122132	{'GZMA', 'IGFBP7', 'TPM4', 'C1orf21', 'ITGAM', 'DSTN', 'PDIA3', 'ARL4C', 'CXCR1', 'KLF3', 'RAB29', 'KIR3DL1', 'GNPTAB', 'CST7', 'CLIC1', 'LITAF', 'MYL12A', 'XBP1', 'BNC2', 'CTBP2', 'SIGLEC7', 'KIR2DL1', 'B2M', 'SAMD3', 'PTGDS', 'BIN2', 'KLRD1', 'SH3BP5', 'GZMB', 'NEAT1', 'FGR', 'FCER1G', 'CCL3', 'GNLY', 'NFE2L2', 'HBA1', 'RASSF4', 'SH2D1B', 'SLC15A4', 'PFN1', 'MSN', 'CD53', 'EMP3', 'BHLHE40', 'CC…
pCD8T12	BP	GO:0006955	immune response	(15, 135)	0.00174882	{'PNP', 'CXCR4', 'SERPINB9', 'GPR183', 'CRIP1', 'RGS1', 'ADGRE5', 'CCR6', 'ICOS', 'IL7R', 'CCR9', 'PTGER4', 'FTH1', 'CD8A', 'THBS1'}
pCD8T12	BP	GO:0071356	cellular response to tumor necrosis factor	(8, 135)	0.0112892	{'KLF2', 'RORA', 'TANK', 'ZFP36L2', 'GATA3', 'ZFP36', 'CCL5', 'THBS1'}
pCD8T12	BP	GO:0032570	response to progesterone	(5, 135)	0.0112892	{'PTGER2', 'TXNIP', 'FOS', 'FOSB', 'THBS1'}
pCD8T12	BP	GO:0002407	dendritic cell chemotaxis	(4, 135)	0.0181824	{'CCL5', 'GPR183', 'CCR6', 'CXCR4'}
pCD8T12	BP	GO:0071385	cellular response to glucocorticoid stimulus	(4, 135)	0.0240962	{'ZFP36L2', 'NR3C1', 'ANXA1', 'ZFP36'}
pCD8T12	BP	GO:1902895	positive regulation of miRNA transcription	(5, 135)	0.0240962	{'NR3C1', 'FOS', 'GATA3', 'MYC', 'JUN'}
pCD8T12	BP	GO:0071456	cellular response to hypoxia	(7, 135)	0.0240962	{'RORA', 'FOS', 'MYC', 'RGCC', 'MALAT1', 'JUND', 'LMNA'}
pCD8T12	BP	GO:0006954	inflammatory response	(12, 135)	0.0240962	{'IL23A', 'CXCR4', 'NFKBIZ', 'PTGER2', 'CD44', 'ANXA1', 'FOS', 'ADGRE5', 'TNFAIP3', 'CCL5', 'PTGER4', 'THBS1'}
pCD8T12	BP	GO:0032729	positive regulation of interferon-gamma production	(6, 135)	0.0240962	{'CD226', 'PDE4D', 'IL23A', 'PTPN22', 'CD2', 'PDE4B'}
pCD8T12	BP	GO:0009612	response to mechanical stimulus	(5, 135)	0.034225	{'PTGER4', 'TXNIP', 'FOSB', 'JUND', 'THBS1'}
pCD8T12	BP	GO:0044344	cellular response to fibroblast growth factor stimulus	(4, 135)	0.0391803	{'ZFP36L2', 'CCL5', 'CD44', 'ZFP36'}
pCD8T12	BP	GO:0032703	negative regulation of interleukin-2 production	(4, 135)	0.0391803	{'EZR', 'TNFAIP3', 'GATA3', 'ZFP36'}
pCD8T12	BP	GO:0009410	response to xenobiotic stimulus	(9, 135)	0.0391803	{'PNP', 'AHR', 'THBS1', 'TXNIP', 'FOS', 'GATA3', 'MYC', 'FOSB', 'JUN'}
pCD8T12	BP	GO:0006402	mRNA catabolic process	(4, 135)	0.0420037	{'ZFP36L2', 'ZC3H12D', 'ZFP36', 'ERN1'}
pCD8T12	BP	GO:1901898	negative regulation of relaxation of cardiac muscle	(2, 135)	0.0430707	{'PDE4B', 'PDE4D'}
pCD8T12	BP	GO:0042102	positive regulation of T cell proliferation	(5, 135)	0.0487791	{'PNP', 'IL23A', 'TNFSF13B', 'ANXA1', 'CCL5'}
pCD8T12	CC	GO:0005925	focal adhesion	(15, 135)	0.00061099	{'VIM', 'ITGA4', 'PPP1CB', 'ITGA1', 'TNFSF13B', 'RPLP1', 'RHOB', 'HSPA8', 'CD44', 'ANXA1', 'ADGRE5', 'SYNE2', 'SDCBP', 'EZR', 'AHNAK'}
pCD8T12	CC	GO:0009897	external side of plasma membrane	(14, 135)	0.000999401	{'ITGA4', 'CD226', 'ITGA1', 'CXCR4', 'THBS1', 'CCR9', 'CLEC2D', 'CD69', 'CCR6', 'CLEC2B', 'CD2', 'IL7R', 'CD8A', 'LDLR'}
pCD8T12	CC	GO:0035976	transcription factor AP-1 complex	(3, 135)	0.00224073	{'FOS', 'JUND', 'JUN'}
pCD8T12	CC	GO:0005634	nucleus	(60, 135)	0.00613999	{'RGS2', 'PDE4D', 'RORA', 'RHOB', 'AHR', 'ARL4C', 'ZFP36L2', 'HSPA8', 'ANXA1', 'SYNE2', 'SRSF7', 'ZC3H12D', 'BIRC3', 'RCAN3', 'AHNAK', 'MALAT1', 'ELF1', 'KLF2', 'NR3C1', 'STK17B', 'SCML4', 'NFKBIZ', 'SDCBP', 'TXNIP', 'GATA3', 'MYC', 'PPP1CB', 'TSC22D3', 'JUN', 'LMNA', 'IGFBP3', 'TUBA1A', 'CXCR4', 'TENT5C', 'KLF6', 'PTPN22', 'PLK3', 'MCL1', 'PBXIP1', 'ATF3', 'RGCC', 'ZFP36', 'ZNF267', 'PDE4B', 'FO…
pCD8T12	CC	GO:0045121	membrane raft	(9, 135)	0.0154819	{'CD226', 'ITGA1', 'S100A10', 'AHNAK', 'SDCBP', 'CD2', 'MYADM', 'BIRC3', 'ATP2B1'}
pCD8T12	MF	GO:0005515	protein binding	(112, 135)	0.000266186	{'CD226', 'ITGA1', 'RORA', 'ARL4C', 'SRSF7', 'CLEC2B', 'TANK', 'AHNAK', 'PDE3B', 'GATA3', 'ICOS', 'TSC22D3', 'CD8A', 'CXCR4', 'NEU1', 'PBXIP1', 'ATF3', 'ODC1', 'PNP', 'ATF7IP', 'PHLDA1', 'YPEL5', 'TNFAIP3', 'CD69', 'SDCBP', 'SERPINB9', 'G3BP2', 'ATP2B1', 'SARAF', 'RGS2', 'LEPROTL1', 'ERN1', 'IDS', 'ZFP36L2', 'CD2', 'ZC3H12D', 'EZR', 'RCAN3', 'ITGA4', 'NR3C1', 'RPGR', 'CD44', 'OXNAD1', 'KLRB1', 'I…
pCD8T12	MF	GO:0070412	R-SMAD binding	(4, 135)	0.0278531	{'LDLRAD4', 'FOS', 'JUN', 'RGCC'}
pCD8T12	MF	GO:0042802	identical protein binding	(25, 135)	0.0278531	{'CD226', 'LEPROTL1', 'ERN1', 'CLEC2B', 'CD2', 'EZR', 'CCL5', 'NR3C1', 'SDCBP', 'GATA3', 'JUN', 'LDLR', 'TUBA1A', 'ATF3', 'SF1', 'VIM', 'PNP', 'MID1IP1', 'DYNLT1', 'STAT4', 'TNFAIP3', 'FOS', 'CD69', 'FTH1', 'THBS1'}
pCD8T12	MF	GO:0019957	C-C chemokine binding	(4, 135)	0.0278531	{'CCR9', 'CCR6', 'ZFP36', 'CXCR4'}
pCD8T13	BP	GO:0002181	cytoplasmic translation	(9, 145)	0.0003pCD8T1617372480014	{'RPL37', 'RPS29', 'RPS27', 'RPL38', 'RPL35A', 'RPL41', 'RPL37A', 'RPS21', 'RPS28'}
pCD8T13	BP	GO:0006412	translation	(10, 145)	0.0039943391880pCD8T1609	{'RPS29', 'RPL37', 'RPS27', 'PABPC4', 'RPL38', 'RPL35A', 'RPL41', 'RPL37A', 'RPS21', 'RPS28'}
pCD8T13	BP	GO:0051454	intracellular pH elevation	(3, 145)	0.00761214	{'CFTR', 'NOX1', 'SLC26A3'}
pCD8T13	BP	GO:0086073	bundle of His cell-Purkinje myocyte adhesion involved in cell communication	(3, 145)	0.0282192	{'DSG2', 'DSC2', 'DSP'}
pCD8T13	CC	GO:0070062	extracellular exosome	(54, 145)	1.18903e-14	{'S100A14', 'CEACAM5', 'CST3', 'CA4', 'MUC1', 'DUOX2', 'DSG2', 'SLC26A2', 'WFDC2', 'CA1', 'METRNL', 'OLFM4', 'RPS28', 'S100A6', 'RPS29', 'FXYD3', 'FABP1', 'ASS1', 'SFN', 'PABPC1', 'TSPAN1', 'CKB', 'DDT', 'PRSS8', 'PIGR', 'MUC5B', 'CDC42', 'GPRC5A', 'SPINK1', 'RPL35A', 'S100P', 'RPL37A', 'LCN2', 'SELENBP1', 'EPCAM', 'CDH1', 'MAL2', 'PADI2', 'KRT19', 'GPA33', 'PLA2G2A', 'LGALS3', 'FUT3', 'DSC2', 'K…
pCD8T13	CC	GO:0005615	extracellular space	(37, 145)	2.68384e-08	{'S100A14', 'CST3', 'MUC1', 'LGALS4', 'PI3', 'C10orf99', 'MUC13', 'CXCL14', 'WFDC2', 'METRNL', 'OLFM4', 'ZGpCD8T16', 'TFF3', 'FAM3D', 'RARRES2', 'SFN', 'CHGA', 'ST14', 'CKB', 'DDT', 'PYY', 'PRSS8', 'PIGR', 'MUC5B', 'CEACAM6', 'LIPH', 'LEFTY1', 'LCN2', 'SELENBP1', 'CXCL3', 'EDN1', 'PLA2G2A', 'AGR2', 'LGALS3', 'SLPI', 'REG1A', 'GDF15'}
pCD8T13	CC	GO:00pCD8T16324	apical plasma membrane	(15, 145)	3.25474e-05	{'CFTR', 'MUC1', 'CEACAM5', 'CA4', 'DUOX2', 'CEACAM7', 'CEACAM6', 'SLC26A2', 'MUC13', 'CLCA4', 'CLDN4', 'EPCAM', 'MAL2', 'EMP2', 'SLC26A3'}
pCD8T13	CC	GO:0042788	polysomal ribosome	(5, 145)	0.00149035	{'RPS29', 'RPL38', 'RPL41', 'RPS21', 'RPS28'}
pCD8T13	CC	GO:00pCD8T16327	apicolateral plasma membrane	(4, 145)	0.00434981	{'CLDN7', 'CLDN4', 'CLDN3', 'KRT19'}
pCD8T13	CC	GO:0045177	apical part of cell	(6, 145)	0.00434981	{'EPB41L4B', 'CDC42', 'DUOX2', 'CA2', 'AQP8', 'EMP2'}
pCD8T13	CC	GO:0005576	extracellular region	(29, 145)	0.00434981	{'CEACAM5', 'CST3', 'PI3', 'C10orf99', 'CEACAM7', 'OLFM4', 'GUCA2A', 'TFF3', 'S100A6', 'FAM3D', 'RARRES2', 'CHGA', 'PYY', 'PRSS8', 'ADAMDEC1', 'S100P', 'LCN2', 'CLCA4', 'CXCL3', 'CDH1', 'PADI2', 'EDN1', 'PLA2G2A', 'AGR2', 'LGALS3', 'SLPI', 'SPINK5', 'GDF15', 'NXPE1'}
pCD8T13	CC	GO:0030057	desmosome	(4, 145)	0.00434981	{'DSG2', 'DSC2', 'POF1B', 'DSP'}
pCD8T13	CC	GO:0022626	cytosolic ribosome	(6, 145)	0.00572216	{'RPL37', 'RPS27', 'RPL38', 'RPL35A', 'RPL37A', 'RPS21'}
pCD8T13	CC	GO:0022625	cytosolic large ribosomal subunit	(5, 145)	0.0135756	{'RPL37', 'RPL38', 'RPL35A', 'RPL41', 'RPL37A'}
pCD8T13	CC	GO:0005882	intermediate filament	(5, 145)	0.0146203	{'KRT18', 'KRT8', 'DSP', 'KRT20', 'KRT19'}
pCD8T13	CC	GO:0005886	plasma membrane	(53, 145)	0.0180835	{'CEACAM5', 'CST3', 'MUC1', 'CA4', 'DUOX2', 'LGALS4', 'MUC12', 'ADH1C', 'DSG2', 'SLC26A2', 'CLDN4', 'MUC13', 'NOX1', 'CEACAM7', 'OLFM4', 'CDC42EP5', 'CDH17', 'CFTR', 'S100A6', 'FXYD3', 'CLDN3', 'ST14', 'TSPAN1', 'AQP8', 'PRSS8', 'RND3', 'PIGR', 'MUC5B', 'CHP2', 'CDC42', 'GPRC5A', 'CEACAM6', 'LIPH', 'C19orf33', 'CLCA4', 'EPCAM', 'CDH1', 'ATP10B', 'EMP2', 'SLC26A3', 'KRT19', 'EPB41L4B', 'PLA2G2A', …
pCD8T13	CC	GO:00pCD8T16328	lateral plasma membrane	(5, 145)	0.0183926	{'CLDN3', 'CLDN7', 'CLDN4', 'EPCAM', 'CDH1'}
pCD8T13	CC	GO:0001533	cornified envelope	(4, 145)	0.0372586	{'DSG2', 'DSC2', 'DSP', 'PI3'}
[truncated: 146 more rows]

## Sheet: Fibperi_cNMF_topgenes
pFP01	pFP02	pFP03	pFP04	pFP05	pFP06	pFP07	pFP08	pFP09	pFP10	pFP11
[truncated: 150 more rows]

[truncated: 14 more sheets: Fibperi_GO, Monomacro_cNMF_topgenes, Monomacro_GO, Plasma_cNMF_topgenes, Plasma_GO, Vasc_cNMF_topgenes, Vasc_GO, ColonicEpi_cNMF_topgenes, ColonicEpi_GO, IlealEpi_cNMF_topgenes, IlealEpi_GO, CD_I_NI_GEP, UC_I_NI_GEP, Spatial_LA_vs_LP]
