# Supplementary material for: A longitudinal single-cell atlas of anti-tumour necrosis factor treatment in inflammatory bowel disease
Source: Nat Immunol. 2024 Oct 22;25(11):2152–65. doi: 10.1038/s41590-024-01994-8 (PMC11519010; doi:10.1038/s41590-024-01994-8)
Supplement: Supplementary file 8 — Baseline and longitudinal differential abundance analysis in CD and UC. [file 41590_2024_1994_MOESM8_ESM.xlsx]

## Sheet: Legend
Pre_tx_CD_compartment	MASC comparison of compartment/total cells per sample in inflamed CD across remission outcomes at baseline.
Pre_tx_CD_cell_state	MASC comparison of cell state/'low' resolution per sample in inflamed CD across remission outcomes at baseline.
Pre_tx_UC_compartment	MASC comparison of compartment/total cells per sample in inflamed UC across remission outcomes at baseline.
Pre_tx_UC_cell_state	MASC comparison of cell state/'low' resolution per sample in inflamed UC across remission outcomes at baseline.
Longitudinal_compartment	Changes in proportion of compartment over total sample, following treatment across disease and response status
Longitudinal_cell_state	Changes in proportion of cell state/'low' category of annotation following treatment across disease and response status
Category	CD_R; CD remission, CD_NR; CD non-remission, UC_R; UC remission, UC_NR; UC non-remission
BH	Adjusted p-value following BH multiple comparisons correction
Covariates adjusted for include: Age, Sex, Site, Disease Duration, % mito, and nested random effect for multiple samples/patient

## Sheet: Pre_tx_CD_compartment
compartment	size	model.pvalue	RemissionNon_Remission.OR	RemissionNon_Remission.OR.95pct.ci.lower	RemissionNon_Remission.OR.95pct.ci.upper	BH
Epithelium	16715	0.00116229	0.118225	0.0391548	0.356971	0.00929833
B_cell	9890	0.0225226	2.0703	1.16155	3.69002	0.0900902
Plasma_cell	14448	0.0512613	1.74995	1.01942	3.004	0.136697
Myeloid	6808	0.118679	1.4003	0.92763	2.11382	0.237358
CD4_cytotoxic_lo_T_cell	28286	0.226004	0.812533	0.587813	1.12316	0.361606
Stroma	14193	0.570805	1.19433	0.647313	2.2036	0.761074
ILC	568	0.909652	0.963673	0.508413	1.8266	0.957113
CD8_cytotoxic_hi_T_cell_NK	16385	0.957113	1.01167	0.672145	1.52269	0.957113

## Sheet: Pre_tx_CD_cell_state
cell_state	size	model.pvalue	RemissionNon_Remission.OR	RemissionNon_Remission.OR.95pct.ci.lower	RemissionNon_Remission.OR.95pct.ci.upper	BH	category
ABCA8pos_WNT2Bpos_FOShi_fibroblast	941	0.657098	0.768751	0.250528	2.35893	0.860221	Fib_peri
ABCA8pos_WNT2Bpos_FOSlo_fibroblast	1605	0.177081	1.67501	0.810645	3.46102	0.575512	Fib_peri
Arterial_endothelium	3427	0.364316	1.16405	0.836186	1.62048	0.477192	Vascular
C1Qhi_IL1Bhi_macro	842	0.808266	0.928959	0.513044	1.68205	0.808266	Mono_macro_DC
C1Qhi_IL1Blo_macro	1164	0.00161415	0.458821	0.294434	0.714988	0.0161415	Mono_macro_DC
C3hi_CCL19pos_fibroblast	131	0.814795	1.10064	0.492828	2.45808	0.882695	Fib_peri
C3hi_RSPO3pos_fibroblast	493	0.49093	1.28248	0.642758	2.5589	0.860221	Fib_peri
CCL22pos_memory_B	250	0.52187	0.892534	0.630216	1.26404	0.717572	B_cell
CCL3pos_CCL4pos_follicular_B	89	0.226986	1.58912	0.744418	3.39231	0.539599	B_cell
CD1Chi_DC	1499	0.133716	1.39607	0.907773	2.14702	0.334289	Mono_macro_DC
CD4_FOShi_T	3737	0.210962	0.826314	0.615489	1.10935	0.596929	CD4_cytotoxic_lo_T_cell
CD4_FOSpos_T	3791	0.260661	0.792758	0.531677	1.18204	0.596929	CD4_cytotoxic_lo_T_cell
CD4_HSPhi_CD70pos_Treg	269	0.567177	1.26903	0.560484	2.87328	0.758501	CD4_cytotoxic_lo_T_cell
CD4_HSPhi_Treg	621	0.980145	1.0056	0.650007	1.55571	0.980145	CD4_cytotoxic_lo_T_cell
CD4_IKZF2hi_TNFRSF18hi_Treg	1308	0.605207	1.12599	0.732074	1.73188	0.758501	CD4_cytotoxic_lo_T_cell
CD4_IKZF2hi_TNFRSF18lo_Treg	1385	0.614806	1.09795	0.764348	1.57716	0.758501	CD4_cytotoxic_lo_T_cell
CD4_IKZF2lo_LAG3pos_Treg	1248	0.263198	1.18985	0.880755	1.60742	0.596929	CD4_cytotoxic_lo_T_cell
CD4_KLF2hi_T	1510	0.0155171	1.35394	1.07883	1.6992	0.155171	CD4_cytotoxic_lo_T_cell
CD4_KLF2int_T	1262	0.600181	0.870334	0.518059	1.46215	0.758501	CD4_cytotoxic_lo_T_cell
CD4_naive_T	3253	0.682651	0.886385	0.498897	1.57483	0.758501	CD4_cytotoxic_lo_T_cell
CD4_TNFSF13Bhi_T	595	0.64462	1.14111	0.654828	1.98853	0.758501	CD4_cytotoxic_lo_T_cell
CD4_TWIST1_Treg	594	0.519463	1.16005	0.74357	1.80979	0.758501	CD4_cytotoxic_lo_T_cell
CD74hi_HLADRB1hi_arterial_pericyte	874	0.72788	1.11358	0.6097	2.03387	0.860221	Fib_peri
CD74hi_HLADRB1hi_venous_pericyte	55	0.937792	1.04083	0.382726	2.83055	0.937792	Fib_peri
CD8_CTLA4hi_TIGIThi_T	315	0.342746	0.726774	0.377739	1.39832	0.685492	CD8_cytotoxic_hi_T_cell_NK
CD8_cycling_T	122	0.339825	1.255	0.789199	1.99573	0.685492	CD8_cytotoxic_hi_T_cell_NK
CD8_EGR1hi_T	1352	0.293567	1.20616	0.857887	1.69583	0.685492	CD8_cytotoxic_hi_T_cell_NK
CD8_FGFBP2pos_T	501	0.743481	0.87297	0.387322	1.96756	0.946248	CD8_cytotoxic_hi_T_cell_NK
CD8_GZMKhi_T	2448	0.595868	0.878183	0.545399	1.41402	0.926906	CD8_cytotoxic_hi_T_cell_NK
CD8_GZMKint_T	1758	0.00519871	1.52092	1.17738	1.96469	0.072782	CD8_cytotoxic_hi_T_cell_NK
CD8_IL17Apos_IL26pos_IL23Rpos_T	469	0.998479	0.999222	0.527727	1.89197	0.998479	CD8_cytotoxic_hi_T_cell_NK
CD8_IL7Rhi_T	4978	0.668104	1.13598	0.635793	2.02968	0.935346	CD8_cytotoxic_hi_T_cell_NK
CD8_naive	1348	0.164404	0.530375	0.231337	1.21596	0.685492	CD8_cytotoxic_hi_T_cell_NK
CD8_TNFhi_IFNGhi_IL2pos_T	450	0.816369	1.06476	0.629204	1.80182	0.951772	CD8_cytotoxic_hi_T_cell_NK
Cycling_B	529	0.343381	0.806108	0.525454	1.23667	0.539599	B_cell
Cycling_MNP	231	0.591347	0.74864	0.262183	2.13768	0.739183	Mono_macro_DC
FCRL4pos_memory_B	707	0.205472	0.825995	0.622778	1.09552	0.539599	B_cell
Follicular_B	1730	0.699493	1.11281	0.648839	1.90855	0.769442	B_cell
GClike_B	66	0.185899	0.525092	0.220659	1.24954	0.539599	B_cell
gd_SOX4pos_T	742	0.32468	0.718419	0.376758	1.36991	0.685492	CD8_cytotoxic_hi_T_cell_NK
gd_T	503	0.883788	0.949712	0.476311	1.89362	0.951772	CD8_cytotoxic_hi_T_cell_NK
IFN_resp_memory_B	385	0.989599	1.00561	0.43756	2.31111	0.989599	B_cell
IgApos_IFN_resp_plasma	115	0.554128	0.852407	0.502238	1.44672	0.747701	Plasma_cell
IgApos_plasma	12152	0.598161	0.805507	0.361698	1.79388	0.747701	Plasma_cell
IgGhi_IgAhi_memory_B	110	0.595897	1.17096	0.665638	2.05991	0.728318	B_cell
IgGpos_CXCR4hi_plasma	1309	0.306421	1.57039	0.668032	3.69161	0.747701	Plasma_cell
IgGpos_CXCR4lo_plasma	436	0.809545	1.13782	0.40213	3.21944	0.809545	Plasma_cell
IGLC6hi_memory_B	80	0.313188	0.721299	0.382337	1.36077	0.539599	B_cell
Intermediate_B	990	0.0581906	0.703355	0.500028	0.989359	0.539599	B_cell
LAMP3pos_DC	236	0.0786615	1.64567	0.993293	2.72652	0.262205	Mono_macro_DC
LAMP3pos_IL1Bpos_DC	206	0.0556157	1.63037	1.06325	2.49996	0.262205	Mono_macro_DC
Lymphatic_endothelium	201	0.477192	3.80496	0.0844358	171.464	0.477192	Vascular
MAIT	507	0.273325	0.686078	0.345919	1.36073	0.685492	CD8_cytotoxic_hi_T_cell_NK
Memory_B	4954	0.285446	1.23069	0.853659	1.77424	0.539599	B_cell
NK	892	0.489832	1.32074	0.607227	2.87266	0.857206	CD8_cytotoxic_hi_T_cell_NK
Non_ileal_BEST4_OTOP2	322	0.0360912	2.75805	1.11323	6.83316	0.060152	Non_ileal_epithelium
Non_ileal_CT_colonocyte	1121	0.0090025	0.441628	0.266887	0.730779	0.0225063	Non_ileal_epithelium
Non_ileal_EEC_DDCpos_CHGApos	92	0.974035	0.981106	0.3105	3.10006	0.974035	Non_ileal_epithelium
Non_ileal_EEC_GCGpos_PYYpos	60	0.000381412	7.20223	2.42881	21.357	0.00190706	Non_ileal_epithelium
Non_ileal_EEC_NEUROG3pos	59	0.150366	2.26447	0.771	6.6509	0.225548	Non_ileal_epithelium
Non_ileal_enterocyte_DUOXA2pos	184	0.00183125	0.18993	0.0619105	0.582668	0.00686719	Non_ileal_epithelium
Non_ileal_enterocyte_DUOXA2pos_CXCL11pos	83	0.270767	0.554998	0.189679	1.62391	0.312424	Non_ileal_epithelium
Non_ileal_enterocyte_PLCG2hi	1738	0.00768981	1.96494	1.29502	2.98141	0.0225063	Non_ileal_epithelium
Non_ileal_goblet	819	0.000101933	0.0843962	0.0312507	0.227922	0.00152899	Non_ileal_epithelium
Non_ileal_LGR5pos_stem	838	0.014896	0.624872	0.429853	0.908369	0.0319201	Non_ileal_epithelium
Non_ileal_M_like	82	0.177572	0.363988	0.079142	1.67404	0.242143	Non_ileal_epithelium
Non_ileal_paneth	93	0.000328224	6.03e-08	0	Inf	0.00190706	Non_ileal_epithelium
Non_ileal_TA	1924	0.406256	1.19651	0.784697	1.82443	0.435274	Non_ileal_epithelium
Non_ileal_tuft	251	0.0201842	4.21733	1.39274	12.7704	0.0378455	Non_ileal_epithelium
Non_ileal_undiff_enterocyte	1904	0.230061	1.30409	0.850356	1.99994	0.287576	Non_ileal_epithelium
NOTCH3hi_MYH11pos_pericyte	340	0.702705	0.737746	0.160938	3.38186	0.860221	Fib_peri
NOTCH3hi_TNChi_LOXL2pos_pericyte	308	0.271478	1.92577	0.61752	6.00562	0.705842	Fib_peri
NOTCH3hi_TNCint_CCL19pos_pericyte	216	0.146958	0.626679	0.334016	1.17577	0.575512	Fib_peri
NOTCH3hi_TNClo_pericyte	953	0.0335762	0.427593	0.195087	0.937202	0.436491	Fib_peri
pDC	195	0.498788	1.60045	0.428461	5.97823	0.739183	Mono_macro_DC
Plasmablast	436	0.00453539	0.489208	0.322684	0.741667	0.022677	Plasma_cell
S100A8_A9hi_mono	1413	0.417348	1.37056	0.642892	2.92184	0.739183	Mono_macro_DC
S100A8_A9hi_TNFhi_IL6pos_mono	291	0.785828	0.919146	0.499899	1.69	0.808266	Mono_macro_DC
SOX6pos_POSTNpos_fibroblast	977	0.678756	1.15007	0.590305	2.24066	0.860221	Fib_peri
SOX6pos_POSTNpos_NRG1hi_NPYpos_fibroblast	195	0.418457	0.547276	0.128801	2.32538	0.860221	Fib_peri
Th1	795	0.6616	1.2189	0.503016	2.95361	0.758501	CD4_cytotoxic_lo_T_cell
Th1_17_22	205	0.00892075	0.473216	0.278862	0.803028	0.155171	CD4_cytotoxic_lo_T_cell
Th1_17_GZMAhi	804	0.471096	1.21586	0.717385	2.0607	0.758501	CD4_cytotoxic_lo_T_cell
Th1_17_GZMApos	651	0.268618	0.787468	0.515364	1.20324	0.596929	CD4_cytotoxic_lo_T_cell
Th17	797	0.179068	1.19545	0.925778	1.54366	0.596929	CD4_cytotoxic_lo_T_cell
Th22	2501	0.775793	1.07276	0.662909	1.73599	0.816625	CD4_cytotoxic_lo_T_cell
THY1pos_FAPpos_PDPNpos_fibroblast	214	0.144478	4.19857	0.56823	31.0227	0.575512	Fib_peri
Tph_Tfh	1600	0.0729819	1.44866	0.988328	2.12342	0.475866	CD4_cytotoxic_lo_T_cell
Tph_Tfh_CXCL13pos	1360	0.0951732	1.52752	0.944667	2.46997	0.475866	CD4_cytotoxic_lo_T_cell
Venous_endothelium	1628	0.133651	0.787704	0.574192	1.08061	0.400952	Vascular
XCR1pos_DC	292	0.564785	1.3161	0.514913	3.3639	0.739183	Mono_macro_DC

## Sheet: Pre_tx_UC_compartment
compartment	size	model.pvalue	RemissionNon_Remission.OR	RemissionNon_Remission.OR.95pct.ci.lower	RemissionNon_Remission.OR.95pct.ci.upper	BH
Epithelium_non_ileal	11983	0.0509245	0.359999	0.135503	0.956429	0.407396
ILC	326	0.134459	2.00702	0.839821	4.79642	0.537838
Myeloid	3611	0.263388	0.777234	0.502089	1.20316	0.702368
CD4_cytotoxic_lo_T_cell	19897	0.519524	1.17989	0.713406	1.9514	0.762597
CD8_cytotoxic_hi_T_cell_NK	7994	0.546778	1.18144	0.687419	2.0305	0.762597
Plasma_cell	19508	0.571948	0.797537	0.366676	1.73468	0.762597
B_cell	6645	0.675122	1.28434	0.405017	4.07273	0.771568
Stroma	26093	0.918666	1.03997	0.491532	2.20035	0.918666

## Sheet: Pre_tx_UC_cell_state
cell_state	size	model.pvalue	RemissionNon_Remission.OR	RemissionNon_Remission.OR.95pct.ci.lower	RemissionNon_Remission.OR.95pct.ci.upper	BH	category
ABCA8pos_WNT2Bpos_FOShi_fibroblast	943	0.298397	1.6394	0.641569	4.18913	0.554165	Fib_peri
ABCA8pos_WNT2Bpos_FOSlo_fibroblast	1694	0.285614	1.92363	0.578014	6.40187	0.554165	Fib_peri
Arterial_endothelium	8538	0.0181541	1.57502	1.12752	2.20014	0.0194387	Vascular
C1Qhi_IL1Bhi_macro	454	0.436721	1.39627	0.611396	3.1887	0.727868	Mono_macro_DC
C1Qhi_IL1Blo_macro	609	0.181946	1.66686	0.809461	3.43245	0.454864	Mono_macro_DC
C3hi_CCL19pos_fibroblast	254	0.109637	0.450641	0.182657	1.11179	0.356322	Fib_peri
C3hi_RSPO3pos_fibroblast	575	0.757324	1.21616	0.350192	4.22351	0.866253	Fib_peri
CCL22pos_memory_B	171	0.145354	0.682099	0.406779	1.14376	0.319779	B_cell
CCL3pos_CCL4pos_follicular_B	76	0.50733	0.768916	0.352734	1.67614	0.558063	B_cell
CD1Chi_DC	491	0.672942	0.901816	0.557862	1.45784	0.841177	Mono_macro_DC
CD4_FOShi_T	1790	0.222691	0.608314	0.277392	1.33402	0.556727	CD4_cytotoxic_lo_T_cell
CD4_FOSpos_T	2120	0.806322	0.940987	0.578724	1.53002	0.912492	CD4_cytotoxic_lo_T_cell
CD4_HSPhi_CD70pos_Treg	159	0.0228235	2.16865	1.10249	4.26581	0.152157	CD4_cytotoxic_lo_T_cell
CD4_HSPhi_Treg	354	0.42396	0.842829	0.560061	1.26836	0.789998	CD4_cytotoxic_lo_T_cell
CD4_IKZF2hi_TNFRSF18hi_Treg	1087	0.136512	0.771295	0.552284	1.07716	0.455038	CD4_cytotoxic_lo_T_cell
CD4_IKZF2hi_TNFRSF18lo_Treg	1159	0.176823	0.771964	0.537344	1.10903	0.505209	CD4_cytotoxic_lo_T_cell
CD4_IKZF2lo_LAG3pos_Treg	1210	0.895832	0.968664	0.601696	1.55944	0.932786	CD4_cytotoxic_lo_T_cell
CD4_KLF2hi_T	1028	0.00601474	0.684717	0.530268	0.884152	0.120295	CD4_cytotoxic_lo_T_cell
CD4_KLF2int_T	837	0.552999	0.816617	0.419096	1.59119	0.789998	CD4_cytotoxic_lo_T_cell
CD4_naive_T	1719	0.51979	0.836285	0.486739	1.43685	0.789998	CD4_cytotoxic_lo_T_cell
CD4_TNFSF13Bhi_T	447	0.642964	0.858654	0.449838	1.639	0.857286	CD4_cytotoxic_lo_T_cell
CD4_TWIST1_Treg	654	0.0182629	2.08509	1.20873	3.59682	0.152157	CD4_cytotoxic_lo_T_cell
CD74hi_HLADRB1hi_arterial_pericyte	2135	0.0568721	2.52698	1.03012	6.19891	0.356322	Fib_peri
CD74hi_HLADRB1hi_venous_pericyte	161	0.0941259	1.69602	0.930598	3.091	0.356322	Fib_peri
CD8_CTLA4hi_TIGIThi_T	473	0.041833	1.71751	1.04023	2.83574	0.143424	CD8_cytotoxic_hi_T_cell_NK
CD8_cycling_T	77	0.125451	0.561475	0.266278	1.18393	0.292718	CD8_cytotoxic_hi_T_cell_NK
CD8_EGR1hi_T	393	0.809615	0.944107	0.591388	1.5072	0.920127	CD8_cytotoxic_hi_T_cell_NK
CD8_FGFBP2pos_T	576	0.724093	1.14735	0.537616	2.4486	0.920127	CD8_cytotoxic_hi_T_cell_NK
CD8_GZMKhi_T	1865	0.051223	0.587696	0.351212	0.983411	0.143424	CD8_cytotoxic_hi_T_cell_NK
CD8_GZMKint_T	928	0.84398	0.934213	0.474568	1.83905	0.920127	CD8_cytotoxic_hi_T_cell_NK
CD8_IL17Apos_IL26pos_IL23Rpos_T	372	0.95179	0.986288	0.629608	1.54503	0.95179	CD8_cytotoxic_hi_T_cell_NK
CD8_IL7Rhi_T	1170	0.181524	1.35837	0.885809	2.08303	0.363047	CD8_cytotoxic_hi_T_cell_NK
CD8_naive	587	0.817698	1.11464	0.443407	2.80198	0.920127	CD8_cytotoxic_hi_T_cell_NK
CD8_TNFhi_IFNGhi_IL2pos_T	222	0.854403	1.05961	0.573252	1.9586	0.920127	CD8_cytotoxic_hi_T_cell_NK
Cycling_B	591	0.452388	1.24591	0.710419	2.18503	0.558063	B_cell
Cycling_MNP	160	0.14088	1.49797	0.867982	2.5852	0.454864	Mono_macro_DC
FCRL4pos_memory_B	519	0.0119233	0.555974	0.366363	0.843717	0.0508107	B_cell
Follicular_B	1209	0.228683	0.872022	0.589042	1.29095	0.419252	B_cell
GClike_B	204	0.962044	0.97245	0.308908	3.0613	0.962044	B_cell
gd_SOX4pos_T	316	0.742557	1.10607	0.606341	2.01765	0.920127	CD8_cytotoxic_hi_T_cell_NK
gd_T	173	0.00026995	3.31114	1.95868	5.59747	0.00377933	CD8_cytotoxic_hi_T_cell_NK
IFN_resp_memory_B	172	0.0138575	0.35288	0.172371	0.722421	0.0508107	B_cell
IgApos_IFN_resp_plasma	145	0.0677241	0.548615	0.282194	1.06657	0.338621	Plasma_cell
IgApos_plasma	11295	0.52552	1.23579	0.641137	2.38198	0.6569	Plasma_cell
IgGhi_IgAhi_memory_B	162	0.00601961	0.439283	0.240979	0.800773	0.0508107	B_cell
IgGpos_CXCR4hi_plasma	4622	0.924313	1.04106	0.45071	2.40466	0.924313	Plasma_cell
IgGpos_CXCR4lo_plasma	2197	0.416346	0.842672	0.5585	1.27144	0.6569	Plasma_cell
IGLC6hi_memory_B	56	0.283656	0.625446	0.264031	1.48158	0.445745	B_cell
Intermediate_B	680	0.492585	1.14141	0.782967	1.66396	0.558063	B_cell
LAMP3pos_DC	96	0.987671	1.01031	0.453186	2.25233	0.987671	Mono_macro_DC
LAMP3pos_IL1Bpos_DC	86	0.430397	0.738519	0.345957	1.57653	0.727868	Mono_macro_DC
Lymphatic_endothelium	24	0.0175579	0.0229486	0.00062353	0.844599	0.0194387	Vascular
MAIT	384	0.00460203	0.444583	0.269706	0.73285	0.0322142	CD8_cytotoxic_hi_T_cell_NK
Memory_B	2805	0.102595	1.42695	0.94786	2.14819	0.282137	B_cell
NK	458	0.0297027	0.617525	0.416774	0.914974	0.138613	CD8_cytotoxic_hi_T_cell_NK
Non_ileal_BEST4_OTOP2	316	0.269543	2.19784	0.577013	8.3716	0.725355	Non_ileal_epithelium
Non_ileal_CT_colonocyte	1805	0.531427	0.815165	0.4296	1.54677	0.725355	Non_ileal_epithelium
Non_ileal_EEC_DDCpos_CHGApos	81	0.00179205	0.279205	0.120918	0.644701	0.0258928	Non_ileal_epithelium
Non_ileal_EEC_GCGpos_PYYpos	66	0.47694	0.699214	0.256577	1.90547	0.725355	Non_ileal_epithelium
Non_ileal_EEC_NEUROG3pos	61	0.597538	0.774919	0.30199	1.98847	0.725355	Non_ileal_epithelium
Non_ileal_enterocyte_DUOXA2pos	520	0.676998	0.833286	0.353021	1.96692	0.725355	Non_ileal_epithelium
Non_ileal_enterocyte_DUOXA2pos_CXCL11pos	319	0.461095	0.671819	0.230844	1.95518	0.725355	Non_ileal_epithelium
Non_ileal_enterocyte_PLCG2hi	1500	0.00345237	1.6612	1.22273	2.25689	0.0258928	Non_ileal_epithelium
Non_ileal_goblet	1411	0.00681003	0.361559	0.189557	0.689636	0.0340502	Non_ileal_epithelium
Non_ileal_LGR5pos_stem	1084	0.338171	0.771998	0.458165	1.3008	0.725355	Non_ileal_epithelium
Non_ileal_M_like	111	0.521702	0.660561	0.187264	2.33009	0.725355	Non_ileal_epithelium
Non_ileal_paneth	195	0.556896	0.737598	0.273819	1.9869	0.725355	Non_ileal_epithelium
Non_ileal_TA	2106	0.818919	1.04606	0.714418	1.53165	0.818919	Non_ileal_epithelium
Non_ileal_tuft	181	0.655545	0.746772	0.207076	2.69306	0.725355	Non_ileal_epithelium
Non_ileal_undiff_enterocyte	2227	0.0354981	1.51732	1.05523	2.18177	0.133118	Non_ileal_epithelium
NOTCH3hi_MYH11pos_pericyte	741	0.168588	0.417797	0.123314	1.41552	0.43833	Fib_peri
NOTCH3hi_TNChi_LOXL2pos_pericyte	592	0.0640804	0.458073	0.204527	1.02593	0.356322	Fib_peri
NOTCH3hi_TNCint_CCL19pos_pericyte	376	0.790746	0.91286	0.466123	1.78776	0.866253	Fib_peri
NOTCH3hi_TNClo_pericyte	1722	0.784815	0.888925	0.382171	2.06763	0.866253	Fib_peri
pDC	72	0.560896	0.65155	0.648081	0.655038	0.80128	Mono_macro_DC
Plasmablast	1249	0.289649	0.602657	0.238218	1.52464	0.6569	Plasma_cell
S100A8_A9hi_mono	1038	0.0340502	0.317607	0.113725	0.886999	0.340502	Mono_macro_DC
S100A8_A9hi_TNFhi_IL6pos_mono	111	0.942618	0.969259	0.413779	2.27044	0.987671	Mono_macro_DC
SOX6pos_POSTNpos_fibroblast	1335	0.955448	0.96465	0.274941	3.38454	0.955448	Fib_peri
SOX6pos_POSTNpos_NRG1hi_NPYpos_fibroblast	623	0.600295	0.650434	0.135157	3.13017	0.866253	Fib_peri
Th1	285	0.543975	0.861575	0.535475	1.38627	0.789998	CD4_cytotoxic_lo_T_cell
Th1_17_22	109	0.814263	0.912534	0.427942	1.94587	0.912492	CD4_cytotoxic_lo_T_cell
Th1_17_GZMAhi	642	0.932786	0.977916	0.581238	1.64532	0.932786	CD4_cytotoxic_lo_T_cell
Th1_17_GZMApos	506	0.48712	1.24631	0.675868	2.29821	0.789998	CD4_cytotoxic_lo_T_cell
Th17	1520	0.821243	0.957214	0.655128	1.3986	0.912492	CD4_cytotoxic_lo_T_cell
Th22	1559	0.507299	0.858507	0.546002	1.34987	0.789998	CD4_cytotoxic_lo_T_cell
THY1pos_FAPpos_PDPNpos_fibroblast	677	0.799618	0.829683	0.187893	3.66365	0.866253	Fib_peri
Tph_Tfh	932	0.122799	1.54182	0.907009	2.62094	0.455038	CD4_cytotoxic_lo_T_cell
Tph_Tfh_CXCL13pos	1780	0.0411185	1.75692	1.05929	2.914	0.205592	CD4_cytotoxic_lo_T_cell
Venous_endothelium	2755	0.0194387	0.636328	0.454929	0.890059	0.0194387	Vascular
XCR1pos_DC	113	0.163404	2.03037	0.771132	5.34589	0.454864	Mono_macro_DC

## Sheet: Longitudinal_compartment
compartment	Disease_Remission	size	model.pvalue	TreatmentPost.OR	TreatmentPost.OR.95pct.ci.lower	TreatmentPost.OR.95pct.ci.upper	BH
Myeloid	CD_R	6817	1.98e-06	0.466657	0.356536	0.610792	1.59e-05
Epithelium	CD_R	50177	0.000228292	2.76055	1.68809	4.51434	0.000913169
CD4_cytotoxic_lo_T_cell	CD_R	35639	0.000770317	0.606011	0.466772	0.786785	0.00205418
Plasma_cell	CD_R	22056	0.0112237	1.50383	1.11951	2.02009	0.0206848
CD8_cytotoxic_hi_T_cell_NK	CD_R	21012	0.012928	0.705499	0.543361	0.916019	0.0206848
B_cell	CD_R	11186	0.216673	0.699781	0.399071	1.22708	0.288897
Stroma	CD_R	23542	0.864555	1.0294	0.738186	1.43548	0.965738
ILC	CD_R	862	0.965738	1.00647	0.749302	1.35191	0.965738
CD4_cytotoxic_lo_T_cell	CD_NR	12953	0.00057105	0.636252	0.517482	0.78228	0.00456838
Epithelium	CD_NR	11765	0.00156276	11.9564	3.33169	42.9075	0.00625102
B_cell	CD_NR	6058	0.0367189	0.454445	0.228501	0.903805	0.097917
CD8_cytotoxic_hi_T_cell_NK	CD_NR	8158	0.166098	0.648952	0.358852	1.17357	0.332195
ILC	CD_NR	253	0.351349	0.719615	0.365809	1.41562	0.506056
Plasma_cell	CD_NR	8043	0.379542	1.29971	0.734591	2.29957	0.506056
Stroma	CD_NR	6043	0.451241	1.21215	0.737935	1.9911	0.515704
Myeloid	CD_NR	5773	0.605972	1.13111	0.712246	1.79632	0.605972
Myeloid	UC_R	1977	5.27e-05	0.481598	0.370197	0.626522	0.000421742
CD4_cytotoxic_lo_T_cell	UC_R	10872	0.000258845	0.4585	0.327748	0.641416	0.00103538
CD8_cytotoxic_hi_T_cell_NK	UC_R	4274	0.000948391	0.506979	0.361904	0.71021	0.00166318
B_cell	UC_R	2294	0.000996683	0.328858	0.189351	0.571148	0.00166318
ILC	UC_R	179	0.00103949	1.74939	1.26936	2.41094	0.00166318
Stroma	UC_R	17671	0.00141546	1.73982	1.304	2.32129	0.00188728
Epithelium_non_ileal	UC_R	23759	0.0358076	2.65571	1.13896	6.19235	0.040923
Plasma_cell	UC_R	12620	0.835913	0.962156	0.667931	1.38599	0.835913
Myeloid	UC_NR	6929	0.000694102	1.51737	1.21945	1.88807	0.00555282
Stroma	UC_NR	40741	0.112209	0.731071	0.499182	1.07068	0.327738
B_cell	UC_NR	17361	0.143462	1.55478	0.867136	2.78772	0.327738
CD4_cytotoxic_lo_T_cell	UC_NR	37841	0.18982	1.31049	0.876543	1.95927	0.327738
CD8_cytotoxic_hi_T_cell_NK	UC_NR	14920	0.245562	1.21893	0.873955	1.70007	0.327738
Epithelium_non_ileal	UC_NR	34693	0.245803	0.712297	0.406026	1.24959	0.327738
Plasma_cell	UC_NR	33803	0.308533	1.2513	0.816339	1.91803	0.352609
ILC	UC_NR	728	0.593998	0.889993	0.582296	1.36028	0.593998

## Sheet: Longitudinal_cell_state
cell_state	size	model.pvalue	TreatmentPost.OR	TreatmentPost.OR.95pct.ci.lower	TreatmentPost.OR.95pct.ci.upper	BH	category	Disease_Remission
CD8_EGR1hi_T	1864	8.89e-06	1.476	1.29828	1.67805	0.000124441	CD8_cytotoxic_hi_T_cell_NK	CD_R
CD8_GZMKhi_T	3166	0.000900623	0.75574	0.644298	0.886457	0.00601843	CD8_cytotoxic_hi_T_cell_NK	CD_R
CD8_TNFhi_IFNGhi_IL2pos_T	467	0.00128966	0.599748	0.460526	0.781059	0.00601843	CD8_cytotoxic_hi_T_cell_NK	CD_R
CD8_FGFBP2pos_T	637	0.0235876	0.649511	0.452547	0.9322	0.0825568	CD8_cytotoxic_hi_T_cell_NK	CD_R
gd_SOX4pos_T	1184	0.0366275	1.26312	1.01719	1.56851	0.0894584	CD8_cytotoxic_hi_T_cell_NK	CD_R
gd_T	761	0.0441155	1.32606	1.02489	1.71573	0.0894584	CD8_cytotoxic_hi_T_cell_NK	CD_R
CD8_cycling_T	169	0.0447292	1.37904	1.00784	1.88696	0.0894584	CD8_cytotoxic_hi_T_cell_NK	CD_R
CD8_IL7Rhi_T	5990	0.483209	1.06586	0.891971	1.27365	0.792707	CD8_cytotoxic_hi_T_cell_NK	CD_R
MAIT	713	0.577928	0.897431	0.613469	1.31283	0.792707	CD8_cytotoxic_hi_T_cell_NK	CD_R
CD8_naive	1983	0.59635	1.10515	0.765048	1.59645	0.792707	CD8_cytotoxic_hi_T_cell_NK	CD_R
CD8_CTLA4hi_TIGIThi_T	448	0.662505	1.05035	0.846789	1.30285	0.792707	CD8_cytotoxic_hi_T_cell_NK	CD_R
CD8_IL17Apos_IL26pos_IL23Rpos_T	614	0.679463	0.944694	0.722407	1.23538	0.792707	CD8_cytotoxic_hi_T_cell_NK	CD_R
NK	1007	0.886632	0.985927	0.811995	1.19712	0.895738	CD8_cytotoxic_hi_T_cell_NK	CD_R
CD8_GZMKint_T	2009	0.895738	0.987593	0.819294	1.19046	0.895738	CD8_cytotoxic_hi_T_cell_NK	CD_R
Plasmablast	562	5.29e-05	0.50327	0.375041	0.675342	0.000264721	Plasma_cell	CD_R
IgApos_IFN_resp_plasma	293	0.00449233	1.90182	1.26082	2.86871	0.0112308	Plasma_cell	CD_R
IgApos_plasma	18897	0.235784	1.19094	0.895953	1.58306	0.28038	Plasma_cell	CD_R
IgGpos_CXCR4hi_plasma	1753	0.280075	0.865255	0.667586	1.12145	0.28038	Plasma_cell	CD_R
IgGpos_CXCR4lo_plasma	551	0.28038	0.815543	0.56732	1.17237	0.28038	Plasma_cell	CD_R
CD4_IKZF2lo_LAG3pos_Treg	1302	1.79e-05	0.569193	0.447746	0.723582	0.000357227	CD4_cytotoxic_lo_T_cell	CD_R
CD4_IKZF2hi_TNFRSF18hi_Treg	1342	3.91e-05	0.536569	0.407161	0.707106	0.000390528	CD4_cytotoxic_lo_T_cell	CD_R
CD4_IKZF2hi_TNFRSF18lo_Treg	1417	7.73e-05	0.599085	0.480434	0.74704	0.000515165	CD4_cytotoxic_lo_T_cell	CD_R
CD4_FOShi_T	5327	0.00158886	1.2871	1.11712	1.48295	0.00794428	CD4_cytotoxic_lo_T_cell	CD_R
CD4_TNFSF13Bhi_T	669	0.00566137	0.779085	0.659555	0.920278	0.0226455	CD4_cytotoxic_lo_T_cell	CD_R
CD4_TWIST1_Treg	630	0.0114185	0.715419	0.556669	0.919442	0.0380617	CD4_cytotoxic_lo_T_cell	CD_R
Th1	953	0.0662903	0.670006	0.440339	1.01946	0.189401	CD4_cytotoxic_lo_T_cell	CD_R
Th1_17_GZMApos	899	0.12301	1.21856	0.95848	1.54921	0.295567	CD4_cytotoxic_lo_T_cell	CD_R
Tph_Tfh	2085	0.133005	1.21712	0.958788	1.54505	0.295567	CD4_cytotoxic_lo_T_cell	CD_R
CD4_KLF2hi_T	1842	0.179096	0.925725	0.82569	1.03788	0.358193	CD4_cytotoxic_lo_T_cell	CD_R
CD4_FOSpos_T	5146	0.211063	1.12528	0.937455	1.35074	0.383751	CD4_cytotoxic_lo_T_cell	CD_R
Th1_17_GZMAhi	961	0.238602	0.829847	0.607967	1.1327	0.397669	CD4_cytotoxic_lo_T_cell	CD_R
CD4_naive_T	4419	0.315385	1.1732	0.862296	1.59621	0.485208	CD4_cytotoxic_lo_T_cell	CD_R
Th1_17_22	270	0.419153	0.880518	0.648957	1.19471	0.56279	CD4_cytotoxic_lo_T_cell	CD_R
Th22	3145	0.422092	1.08408	0.890563	1.31964	0.56279	CD4_cytotoxic_lo_T_cell	CD_R
CD4_HSPhi_CD70pos_Treg	284	0.587803	0.912512	0.65762	1.2662	0.734753	CD4_cytotoxic_lo_T_cell	CD_R
Tph_Tfh_CXCL13pos	1630	0.693413	1.05205	0.819001	1.35143	0.798289	CD4_cytotoxic_lo_T_cell	CD_R
CD4_HSPhi_Treg	727	0.71846	0.955745	0.749021	1.21952	0.798289	CD4_cytotoxic_lo_T_cell	CD_R
Th17	957	0.843492	0.983356	0.825842	1.17091	0.887886	CD4_cytotoxic_lo_T_cell	CD_R
CD4_KLF2int_T	1634	0.950296	0.98847	0.685906	1.4245	0.950296	CD4_cytotoxic_lo_T_cell	CD_R
GClike_B	150	0.0112076	2.25822	1.32487	3.8491	0.123284	B_cell	CD_R
IFN_resp_memory_B	364	0.0641618	0.67872	0.458947	1.00373	0.349423	B_cell	CD_R
IgGhi_IgAhi_memory_B	113	0.142729	0.740663	0.495959	1.1061	0.349423	B_cell	CD_R
Intermediate_B	1127	0.146441	0.851556	0.688178	1.05372	0.349423	B_cell	CD_R
CCL22pos_memory_B	269	0.158829	0.829033	0.638348	1.07668	0.349423	B_cell	CD_R
Memory_B	5477	0.262545	1.12158	0.916324	1.37282	0.467906	B_cell	CD_R
Cycling_B	719	0.297759	1.16651	0.883197	1.54071	0.467906	B_cell	CD_R
IGLC6hi_memory_B	91	0.504963	0.862369	0.557871	1.33307	0.665629	B_cell	CD_R
FCRL4pos_memory_B	879	0.544605	0.921451	0.70846	1.19847	0.665629	B_cell	CD_R
Follicular_B	1886	0.7427	0.962427	0.765289	1.21035	0.81697	B_cell	CD_R
CCL3pos_CCL4pos_follicular_B	111	0.992912	0.998113	0.665441	1.4971	0.992912	B_cell	CD_R
Lymphatic_endothelium	182	0.559397	0.78556	0.326689	1.88897	0.840603	Vascular	CD_R
Arterial_endothelium	4704	0.573931	1.04718	0.891125	1.23055	0.840603	Vascular	CD_R
Venous_endothelium	2250	0.840603	0.984021	0.839064	1.15402	0.840603	Vascular	CD_R
THY1pos_FAPpos_PDPNpos_fibroblast	177	7.82e-05	0.138537	0.0532787	0.360229	0.000836052	Fib_peri	CD_R
NOTCH3hi_TNChi_LOXL2pos_pericyte	285	0.000128623	0.193855	0.0880872	0.426619	0.000836052	Fib_peri	CD_R
CD74hi_HLADRB1hi_venous_pericyte	71	0.00771341	0.436201	0.253187	0.751507	0.0334248	Fib_peri	CD_R
NOTCH3hi_TNClo_pericyte	1279	0.0142221	0.55526	0.364424	0.846032	0.0462219	Fib_peri	CD_R
ABCA8pos_WNT2Bpos_FOSlo_fibroblast	3486	0.057316	1.42967	1.01141	2.02092	0.149022	Fib_peri	CD_R
NOTCH3hi_TNCint_CCL19pos_pericyte	302	0.0895099	0.659453	0.41141	1.05704	0.171201	Fib_peri	CD_R
C3hi_RSPO3pos_fibroblast	1233	0.0921852	1.50656	0.957163	2.37132	0.171201	Fib_peri	CD_R
SOX6pos_POSTNpos_NRG1hi_NPYpos_fibroblast	545	0.126471	1.31709	0.9384	1.8486	0.205515	Fib_peri	CD_R
ABCA8pos_WNT2Bpos_FOShi_fibroblast	1741	0.262331	0.818689	0.577155	1.1613	0.378922	Fib_peri	CD_R
C3hi_CCL19pos_fibroblast	226	0.468009	0.828456	0.500622	1.37097	0.608412	Fib_peri	CD_R
NOTCH3hi_MYH11pos_pericyte	656	0.948874	1.02959	0.423495	2.50314	0.995451	Fib_peri	CD_R
CD74hi_HLADRB1hi_arterial_pericyte	1482	0.964975	0.991466	0.676287	1.45353	0.995451	Fib_peri	CD_R
SOX6pos_POSTNpos_fibroblast	2096	0.995451	1.001	0.731924	1.36899	0.995451	Fib_peri	CD_R
CD1Chi_DC	1443	5.44e-08	1.95256	1.59647	2.38808	5.44e-07	Mono_macro_DC	CD_R
S100A8_A9hi_mono	1175	0.000333685	0.470143	0.318039	0.694993	0.00166843	Mono_macro_DC	CD_R
C1Qhi_IL1Blo_macro	1206	0.000712471	0.528027	0.367006	0.759694	0.0023749	Mono_macro_DC	CD_R
Cycling_MNP	295	0.0024289	1.90844	1.29019	2.82294	0.00607224	Mono_macro_DC	CD_R
C1Qhi_IL1Bhi_macro	906	0.0597066	1.42412	1.00029	2.02754	0.119413	Mono_macro_DC	CD_R
LAMP3pos_DC	178	0.0893196	0.735241	0.511298	1.05727	0.135084	Mono_macro_DC	CD_R
S100A8_A9hi_TNFhi_IL6pos_mono	251	0.0945586	0.700798	0.456587	1.07563	0.135084	Mono_macro_DC	CD_R
XCR1pos_DC	262	0.18765	1.23119	0.906111	1.67288	0.212235	Mono_macro_DC	CD_R
LAMP3pos_IL1Bpos_DC	166	0.191012	0.76735	0.501772	1.17349	0.212235	Mono_macro_DC	CD_R
pDC	136	0.91737	1.04	0.471564	2.29366	0.91737	Mono_macro_DC	CD_R
Non_ileal_enterocyte_PLCG2hi	3572	1.77e-06	0.490234	0.399633	0.601375	2.65e-05	Non_ileal_epithelium	CD_R
Non_ileal_paneth	141	6.69e-06	0.212407	0.126402	0.35693	4.3e-05	Non_ileal_epithelium	CD_R
Non_ileal_goblet	1620	8.59e-06	0.339116	0.2379	0.483394	4.3e-05	Non_ileal_epithelium	CD_R
Non_ileal_enterocyte_DUOXA2pos	1363	0.000347473	2.01403	1.45326	2.7912	0.00130302	Non_ileal_epithelium	CD_R
Non_ileal_TA	8562	0.000858941	1.44096	1.19287	1.74065	0.00257682	Non_ileal_epithelium	CD_R
Non_ileal_tuft	439	0.00406276	0.436819	0.26967	0.70757	0.00970987	Non_ileal_epithelium	CD_R
Non_ileal_undiff_enterocyte	7440	0.00453127	1.31159	1.10007	1.56378	0.00970987	Non_ileal_epithelium	CD_R
Non_ileal_LGR5pos_stem	3354	0.00683686	1.25005	1.07868	1.44865	0.0128191	Non_ileal_epithelium	CD_R
Non_ileal_EEC_NEUROG3pos	134	0.0104889	0.543746	0.353925	0.835373	0.0168341	Non_ileal_epithelium	CD_R
Non_ileal_enterocyte_DUOXA2pos_CXCL11pos	496	0.0112227	1.88513	1.19231	2.98052	0.0168341	Non_ileal_epithelium	CD_R
Non_ileal_BEST4_OTOP2	1482	0.021975	1.65436	1.09724	2.49435	0.0299659	Non_ileal_epithelium	CD_R
Non_ileal_M_like	181	0.0745449	0.591179	0.347293	1.00633	0.0931811	Non_ileal_epithelium	CD_R
Non_ileal_EEC_GCGpos_PYYpos	227	0.219034	1.33492	0.840521	2.12013	0.252731	Non_ileal_epithelium	CD_R
Non_ileal_CT_colonocyte	3610	0.444518	0.886416	0.651983	1.20514	0.465782	Non_ileal_epithelium	CD_R
Non_ileal_EEC_DDCpos_CHGApos	315	0.465782	0.856792	0.56816	1.29205	0.465782	Non_ileal_epithelium	CD_R
Ileal_goblet	419	0.00497953	0.396906	0.227353	0.692904	0.0647339	Ileal_epithelium	CD_R
Ileal_EEC_CHGAlo_CHGBlo	202	0.0176017	0.696362	0.513961	0.943496	0.114411	Ileal_epithelium	CD_R
Ileal_LGR5pos_stem	1587	0.1022	1.41693	0.970288	2.06916	0.39621	Ileal_epithelium	CD_R
Ileal_BEST4_OTOP2	106	0.125063	1.41445	0.897207	2.2299	0.39621	Ileal_epithelium	CD_R
Ileal_enterocyte	9015	0.153457	1.44994	0.884016	2.37814	0.39621	Ileal_epithelium	CD_R
Ileal_enterocyte_PLCG2hi	1344	0.195838	0.841006	0.657121	1.07635	0.39621	Ileal_epithelium	CD_R
Ileal_tuft	258	0.213344	0.636347	0.327062	1.23811	0.39621	Ileal_epithelium	CD_R
Ileal_EEC_CHGAhi_CHGBhi	233	0.266816	0.783733	0.534253	1.14971	0.433576	Ileal_epithelium	CD_R
Ileal_enterocyte_DUOX2pos_MUC6pos_PGCpos	38	0.576181	0.760951	0.301106	1.92307	0.70574	Ileal_epithelium	CD_R
Ileal_TA	1923	0.577911	0.904533	0.637866	1.28268	0.70574	Ileal_epithelium	CD_R
Ileal_RPShi_enterocyte	1271	0.602164	1.13656	0.701187	1.84225	0.70574	Ileal_epithelium	CD_R
Ileal_enterocyte_DUOX2pos_LCN2pos	612	0.651453	1.15091	0.621843	2.13012	0.70574	Ileal_epithelium	CD_R
Ileal_paneth	233	0.977175	0.990645	0.542575	1.80874	0.977175	Ileal_epithelium	CD_R
XCR1pos_DC	193	0.00731566	0.503808	0.327827	0.774257	0.0731566	Mono_macro_DC	CD_NR
C1Qhi_IL1Blo_macro	588	0.152159	0.733845	0.484599	1.11129	0.700169	Mono_macro_DC	CD_NR
C1Qhi_IL1Bhi_macro	609	0.210051	1.60731	0.774077	3.33744	0.700169	Mono_macro_DC	CD_NR
LAMP3pos_DC	240	0.298505	0.700027	0.356679	1.37389	0.731899	Mono_macro_DC	CD_NR
CD1Chi_DC	1255	0.438828	0.806464	0.471174	1.38035	0.731899	Mono_macro_DC	CD_NR
S100A8_A9hi_mono	1612	0.445952	1.28175	0.683847	2.40241	0.731899	Mono_macro_DC	CD_NR
pDC	222	0.5404	0.685351	0.207485	2.2638	0.731899	Mono_macro_DC	CD_NR
LAMP3pos_IL1Bpos_DC	223	0.585519	0.868734	0.522341	1.44484	0.731899	Mono_macro_DC	CD_NR
S100A8_A9hi_TNFhi_IL6pos_mono	473	0.822405	1.10279	0.475141	2.55956	0.875787	Mono_macro_DC	CD_NR
Cycling_MNP	129	0.875787	0.942199	0.448742	1.97828	0.875787	Mono_macro_DC	CD_NR
CD8_GZMKint_T	945	0.000420579	0.620968	0.520996	0.740123	0.00588811	CD8_cytotoxic_hi_T_cell_NK	CD_NR
MAIT	242	0.00854465	1.56862	1.17904	2.08694	0.0598125	CD8_cytotoxic_hi_T_cell_NK	CD_NR
CD8_IL17Apos_IL26pos_IL23Rpos_T	248	0.0131832	1.64599	1.20351	2.25116	0.0615217	CD8_cytotoxic_hi_T_cell_NK	CD_NR
CD8_EGR1hi_T	890	0.0844142	1.33779	0.978598	1.82881	0.251698	CD8_cytotoxic_hi_T_cell_NK	CD_NR
gd_T	241	0.108628	1.36415	0.939015	1.98175	0.251698	CD8_cytotoxic_hi_T_cell_NK	CD_NR
CD8_TNFhi_IFNGhi_IL2pos_T	196	0.109581	0.738076	0.51508	1.05761	0.251698	CD8_cytotoxic_hi_T_cell_NK	CD_NR
CD8_naive	408	0.132602	0.649131	0.379112	1.11147	0.251698	CD8_cytotoxic_hi_T_cell_NK	CD_NR
gd_SOX4pos_T	189	0.143827	0.75418	0.525373	1.08264	0.251698	CD8_cytotoxic_hi_T_cell_NK	CD_NR
CD8_IL7Rhi_T	2963	0.210567	1.34225	0.857334	2.10145	0.327548	CD8_cytotoxic_hi_T_cell_NK	CD_NR
CD8_cycling_T	60	0.26705	0.733964	0.422879	1.27389	0.37387	CD8_cytotoxic_hi_T_cell_NK	CD_NR
CD8_GZMKhi_T	866	0.321308	0.794294	0.5082	1.24145	0.408937	CD8_cytotoxic_hi_T_cell_NK	CD_NR
NK	594	0.418392	0.804337	0.481167	1.34456	0.488124	CD8_cytotoxic_hi_T_cell_NK	CD_NR
CD8_FGFBP2pos_T	211	0.585616	1.33892	0.477467	3.75463	0.630663	CD8_cytotoxic_hi_T_cell_NK	CD_NR
CD8_CTLA4hi_TIGIThi_T	105	0.69141	1.10665	0.667729	1.83408	0.69141	CD8_cytotoxic_hi_T_cell_NK	CD_NR
CD4_KLF2int_T	549	0.0133932	0.699306	0.554736	0.881551	0.140566	CD4_cytotoxic_lo_T_cell	CD_NR
Th1	342	0.0147857	1.58101	1.26767	1.9718	0.140566	CD4_cytotoxic_lo_T_cell	CD_NR
Th1_17_GZMAhi	425	0.021085	1.35656	1.06263	1.7318	0.140566	CD4_cytotoxic_lo_T_cell	CD_NR
Th22	1347	0.0285504	1.42655	1.06653	1.90808	0.142752	CD4_cytotoxic_lo_T_cell	CD_NR
CD4_IKZF2hi_TNFRSF18lo_Treg	661	0.111014	0.787815	0.604424	1.02685	0.406366	CD4_cytotoxic_lo_T_cell	CD_NR
Tph_Tfh	716	0.12191	0.802566	0.620186	1.03858	0.406366	CD4_cytotoxic_lo_T_cell	CD_NR
CD4_TNFSF13Bhi_T	248	0.195063	0.74389	0.480197	1.15239	0.431547	CD4_cytotoxic_lo_T_cell	CD_NR
CD4_IKZF2hi_TNFRSF18hi_Treg	576	0.199443	0.805294	0.589638	1.09982	0.431547	CD4_cytotoxic_lo_T_cell	CD_NR
CD4_TWIST1_Treg	251	0.228128	0.717827	0.430794	1.19611	0.431547	CD4_cytotoxic_lo_T_cell	CD_NR
CD4_FOSpos_T	1712	0.257315	1.24876	0.861922	1.80921	0.431547	CD4_cytotoxic_lo_T_cell	CD_NR
CD4_FOShi_T	1800	0.280449	1.20064	0.871474	1.65414	0.431547	CD4_cytotoxic_lo_T_cell	CD_NR
CD4_HSPhi_Treg	297	0.286836	0.878815	0.693796	1.11317	0.431547	CD4_cytotoxic_lo_T_cell	CD_NR
Th1_17_22	71	0.29034	1.29708	0.803891	2.09286	0.431547	CD4_cytotoxic_lo_T_cell	CD_NR
CD4_naive_T	1240	0.302083	0.814578	0.559492	1.18597	0.431547	CD4_cytotoxic_lo_T_cell	CD_NR
CD4_HSPhi_CD70pos_Treg	129	0.337495	0.729451	0.392641	1.35518	0.449993	CD4_cytotoxic_lo_T_cell	CD_NR
CD4_IKZF2lo_LAG3pos_Treg	564	0.533763	0.882392	0.595501	1.30749	0.646964	CD4_cytotoxic_lo_T_cell	CD_NR
Th17	397	0.562249	0.940779	0.765151	1.15672	0.646964	CD4_cytotoxic_lo_T_cell	CD_NR
Tph_Tfh_CXCL13pos	659	0.582268	0.891047	0.591624	1.34201	0.646964	CD4_cytotoxic_lo_T_cell	CD_NR
CD4_KLF2hi_T	672	0.810996	1.04046	0.759197	1.42592	0.85368	CD4_cytotoxic_lo_T_cell	CD_NR
Th1_17_GZMApos	297	0.981701	0.996456	0.728439	1.36309	0.981701	CD4_cytotoxic_lo_T_cell	CD_NR
Cycling_B	350	0.0220459	1.34531	1.04749	1.72781	0.242504	B_cell	CD_NR
Memory_B	2987	0.201058	0.76202	0.506516	1.14641	0.622651	B_cell	CD_NR
FCRL4pos_memory_B	380	0.242075	1.26177	0.861103	1.84886	0.622651	B_cell	CD_NR
IFN_resp_memory_B	338	0.244394	1.75881	0.694906	4.45156	0.622651	B_cell	CD_NR
Intermediate_B	566	0.358229	0.905463	0.731956	1.1201	0.622651	B_cell	CD_NR
IgGhi_IgAhi_memory_B	56	0.387541	0.748867	0.384432	1.45878	0.622651	B_cell	CD_NR
Follicular_B	1113	0.396233	1.19743	0.786524	1.823	0.622651	B_cell	CD_NR
IGLC6hi_memory_B	46	0.530016	1.24824	0.629684	2.47442	0.726101	B_cell	CD_NR
GClike_B	34	0.594082	1.257	0.546032	2.8937	0.726101	B_cell	CD_NR
CCL3pos_CCL4pos_follicular_B	54	0.774119	0.914745	0.496794	1.68432	0.843855	B_cell	CD_NR
CCL22pos_memory_B	134	0.843855	1.04452	0.677715	1.60985	0.843855	B_cell	CD_NR
Lymphatic_endothelium	148	0.0910642	0.518304	0.267602	1.00387	0.202825	Vascular	CD_NR
Arterial_endothelium	1940	0.135217	1.18954	0.955606	1.48075	0.202825	Vascular	CD_NR
Venous_endothelium	904	0.638231	0.937654	0.718465	1.22371	0.638231	Vascular	CD_NR
IgApos_IFN_resp_plasma	85	0.00451939	2.05691	1.27439	3.31993	0.022597	Plasma_cell	CD_NR
IgGpos_CXCR4hi_plasma	694	0.155348	0.612199	0.320241	1.17033	0.374489	Plasma_cell	CD_NR
IgApos_plasma	6924	0.224693	1.50554	0.793399	2.85688	0.374489	Plasma_cell	CD_NR
Plasmablast	119	0.305791	0.822473	0.566848	1.19337	0.382239	Plasma_cell	CD_NR
IgGpos_CXCR4lo_plasma	221	0.602629	0.782351	0.318146	1.92388	0.602629	Plasma_cell	CD_NR
C3hi_CCL19pos_fibroblast	18	0.0312417	0.296637	0.0962231	0.914471	0.406142	Fib_peri	CD_NR
SOX6pos_POSTNpos_NRG1hi_NPYpos_fibroblast	29	0.318401	1.50957	0.671248	3.39489	0.722267	Fib_peri	CD_NR
NOTCH3hi_TNChi_LOXL2pos_pericyte	147	0.361331	0.488792	0.104819	2.27933	0.722267	Fib_peri	CD_NR
CD74hi_HLADRB1hi_venous_pericyte	13	0.39963	0.511781	0.104476	2.50698	0.722267	Fib_peri	CD_NR
NOTCH3hi_TNClo_pericyte	260	0.401808	0.740842	0.373991	1.46754	0.722267	Fib_peri	CD_NR
ABCA8pos_WNT2Bpos_FOShi_fibroblast	223	0.442323	1.36122	0.645632	2.86991	0.722267	Fib_peri	CD_NR
CD74hi_HLADRB1hi_arterial_pericyte	367	0.494076	1.29406	0.619633	2.70255	0.722267	Fib_peri	CD_NR
ABCA8pos_WNT2Bpos_FOSlo_fibroblast	740	0.527347	1.38763	0.500443	3.8476	0.722267	Fib_peri	CD_NR
THY1pos_FAPpos_PDPNpos_fibroblast	77	0.535827	0.57808	0.10518	3.17717	0.722267	Fib_peri	CD_NR
NOTCH3hi_TNCint_CCL19pos_pericyte	60	0.55559	0.770352	0.325882	1.82103	0.722267	Fib_peri	CD_NR
C3hi_RSPO3pos_fibroblast	162	0.668825	1.14761	0.590406	2.2307	0.79043	Fib_peri	CD_NR
SOX6pos_POSTNpos_fibroblast	203	0.793231	1.0414	0.768871	1.41054	0.852724	Fib_peri	CD_NR
NOTCH3hi_MYH11pos_pericyte	83	0.852724	1.11028	0.36477	3.37947	0.852724	Fib_peri	CD_NR
Non_ileal_CT_colonocyte	795	4.99e-05	3.35867	2.36416	4.77153	0.000623618	Non_ileal_epithelium	CD_NR
Non_ileal_enterocyte_DUOXA2pos	177	8.31e-05	10.6659	3.83665	29.6511	0.000623618	Non_ileal_epithelium	CD_NR
Non_ileal_tuft	68	0.000145742	0.132002	0.0754189	0.231036	0.000728711	Non_ileal_epithelium	CD_NR
Non_ileal_enterocyte_PLCG2hi	552	0.000507076	0.199933	0.141996	0.281512	0.00190153	Non_ileal_epithelium	CD_NR
Non_ileal_undiff_enterocyte	1223	0.00122436	1.77282	1.43349	2.19249	0.00367307	Non_ileal_epithelium	CD_NR
Non_ileal_EEC_GCGpos_PYYpos	23	0.00831072	0.261848	0.102625	0.668106	0.0207768	Non_ileal_epithelium	CD_NR
Non_ileal_EEC_NEUROG3pos	12	0.0117382	0.182771	0.0516597	0.64664	0.0251533	Non_ileal_epithelium	CD_NR
Non_ileal_goblet	92	0.0161349	2.72379	1.20324	6.16588	0.030253	Non_ileal_epithelium	CD_NR
Non_ileal_LGR5pos_stem	353	0.0310905	1.45278	1.02301	2.0631	0.0518175	Non_ileal_epithelium	CD_NR
Non_ileal_BEST4_OTOP2	149	0.0360468	1.94056	1.16589	3.22993	0.0540702	Non_ileal_epithelium	CD_NR
Non_ileal_TA	787	0.368344	1.10865	0.884521	1.38956	0.502287	Non_ileal_epithelium	CD_NR
Non_ileal_M_like	8	0.515243	0.603611	0.136147	2.67613	0.644054	Non_ileal_epithelium	CD_NR
Non_ileal_paneth	2	0.608157	6.70422e+06	0	Inf	0.70172	Non_ileal_epithelium	CD_NR
Non_ileal_EEC_DDCpos_CHGApos	19	0.857893	0.891109	0.25441	3.12125	0.919171	Non_ileal_epithelium	CD_NR
Non_ileal_enterocyte_DUOXA2pos_CXCL11pos	47	0.969344	0.980833	0.366237	2.6268	0.969344	Non_ileal_epithelium	CD_NR
Ileal_tuft	55	0.00204142	0.201405	0.0981474	0.413295	0.0190336	Ileal_epithelium	CD_NR
Ileal_BEST4_OTOP2	45	0.00292825	0.155864	0.0591605	0.410639	0.0190336	Ileal_epithelium	CD_NR
Ileal_enterocyte	4010	0.0534956	1.90499	0.983705	3.68911	0.231814	Ileal_epithelium	CD_NR
Ileal_EEC_CHGAhi_CHGBhi	71	0.0891814	0.601498	0.337185	1.073	0.28984	Ileal_epithelium	CD_NR
Ileal_paneth	77	0.11663	0.517539	0.250714	1.06834	0.303238	Ileal_epithelium	CD_NR
Ileal_enterocyte_PLCG2hi	512	0.2089	0.811161	0.572809	1.14869	0.452617	Ileal_epithelium	CD_NR
Ileal_LGR5pos_stem	416	0.308544	0.716146	0.382626	1.34038	0.560485	Ileal_epithelium	CD_NR
Ileal_TA	935	0.344914	0.773689	0.457661	1.30794	0.560485	Ileal_epithelium	CD_NR
Ileal_enterocyte_DUOX2pos_LCN2pos	503	0.434012	0.701051	0.27228	1.80502	0.626906	Ileal_epithelium	CD_NR
Ileal_EEC_CHGAlo_CHGBlo	76	0.614985	0.853513	0.462322	1.57571	0.773541	Ileal_epithelium	CD_NR
Ileal_enterocyte_DUOX2pos_MUC6pos_PGCpos	73	0.654535	1.65356	0.378252	7.22864	0.773541	Ileal_epithelium	CD_NR
Ileal_RPShi_enterocyte	430	0.767351	1.0687	0.661509	1.72653	0.831297	Ileal_epithelium	CD_NR
Ileal_goblet	255	0.932254	0.959456	0.37387	2.46224	0.932254	Ileal_epithelium	CD_NR
IgApos_plasma	8201	6.58e-10	3.49763	2.86719	4.2667	3.29e-09	Plasma_cell	UC_R
IgGpos_CXCR4lo_plasma	1155	2.06e-08	0.167499	0.117984	0.237795	5.15e-08	Plasma_cell	UC_R
Plasmablast	693	4.05e-06	0.256664	0.170497	0.386377	6.74e-06	Plasma_cell	UC_R
IgGpos_CXCR4hi_plasma	2464	0.00947072	0.561353	0.388805	0.810477	0.0118384	Plasma_cell	UC_R
IgApos_IFN_resp_plasma	107	0.810719	1.05135	0.698383	1.5827	0.810719	Plasma_cell	UC_R
CD4_IKZF2hi_TNFRSF18hi_Treg	558	2.09e-09	0.298448	0.233056	0.382188	2.88e-08	CD4_cytotoxic_lo_T_cell	UC_R
CD4_IKZF2hi_TNFRSF18lo_Treg	569	2.88e-09	0.288427	0.225975	0.36814	2.88e-08	CD4_cytotoxic_lo_T_cell	UC_R
Th17	820	2.3e-07	0.364168	0.29274	0.453024	1.22e-06	CD4_cytotoxic_lo_T_cell	UC_R
CD4_IKZF2lo_LAG3pos_Treg	641	2.44e-07	0.363619	0.278045	0.47553	1.22e-06	CD4_cytotoxic_lo_T_cell	UC_R
CD4_TWIST1_Treg	214	8.48e-06	0.443231	0.31222	0.629214	3.39e-05	CD4_cytotoxic_lo_T_cell	UC_R
Tph_Tfh	475	1.14e-05	2.71548	1.97794	3.72804	3.8e-05	CD4_cytotoxic_lo_T_cell	UC_R
CD4_FOSpos_T	1340	2.01e-05	2.61411	1.89188	3.61205	5.75e-05	CD4_cytotoxic_lo_T_cell	UC_R
CD4_KLF2int_T	411	5.91e-05	0.350423	0.234438	0.52379	0.000147696	CD4_cytotoxic_lo_T_cell	UC_R
Th22	926	0.000123663	1.8003	1.43398	2.2602	0.000274806	CD4_cytotoxic_lo_T_cell	UC_R
CD4_FOShi_T	1301	0.00214269	3.35368	1.74473	6.44636	0.00428539	CD4_cytotoxic_lo_T_cell	UC_R
Tph_Tfh_CXCL13pos	644	0.0707957	0.689218	0.46475	1.0221	0.12872	CD4_cytotoxic_lo_T_cell	UC_R
CD4_KLF2hi_T	579	0.148207	0.811135	0.60421	1.08893	0.247012	CD4_cytotoxic_lo_T_cell	UC_R
CD4_TNFSF13Bhi_T	217	0.18849	0.690173	0.407456	1.16906	0.289985	CD4_cytotoxic_lo_T_cell	UC_R
Th1	199	0.226963	1.22576	0.887144	1.69362	0.324233	CD4_cytotoxic_lo_T_cell	UC_R
CD4_naive_T	809	0.414975	0.867594	0.617356	1.21926	0.5533	CD4_cytotoxic_lo_T_cell	UC_R
Th1_17_22	67	0.498014	1.20194	0.708236	2.0398	0.591065	CD4_cytotoxic_lo_T_cell	UC_R
CD4_HSPhi_CD70pos_Treg	64	0.502405	0.7891	0.398628	1.56206	0.591065	CD4_cytotoxic_lo_T_cell	UC_R
CD4_HSPhi_Treg	187	0.770429	0.948829	0.670869	1.34195	0.856032	CD4_cytotoxic_lo_T_cell	UC_R
Th1_17_GZMApos	373	0.857643	0.95365	0.568258	1.60041	0.902782	CD4_cytotoxic_lo_T_cell	UC_R
Th1_17_GZMAhi	478	0.98915	1.00244	0.711445	1.41247	0.98915	CD4_cytotoxic_lo_T_cell	UC_R
CD1Chi_DC	335	3.48e-10	3.9967	3.02447	5.28146	3.48e-09	Mono_macro_DC	UC_R
C1Qhi_IL1Bhi_macro	286	8.3e-07	3.10933	2.17261	4.44991	3.7e-06	Mono_macro_DC	UC_R
C1Qhi_IL1Blo_macro	246	1.11e-06	0.373467	0.249673	0.55864	3.7e-06	Mono_macro_DC	UC_R
S100A8_A9hi_mono	546	2.62e-06	0.190318	0.124093	0.291886	6.54e-06	Mono_macro_DC	UC_R
S100A8_A9hi_TNFhi_IL6pos_mono	54	0.00477607	0.323973	0.136513	0.768853	0.00955214	Mono_macro_DC	UC_R
XCR1pos_DC	74	0.0233192	1.96087	1.16583	3.2981	0.0388654	Mono_macro_DC	UC_R
LAMP3pos_IL1Bpos_DC	36	0.0410362	0.323946	0.0948394	1.10652	0.0586232	Mono_macro_DC	UC_R
pDC	33	0.0516466	0.419355	0.164726	1.06758	0.0645582	Mono_macro_DC	UC_R
LAMP3pos_DC	34	0.391042	0.684623	0.281479	1.66517	0.402293	Mono_macro_DC	UC_R
Cycling_MNP	69	0.402293	0.771021	0.415594	1.43042	0.402293	Mono_macro_DC	UC_R
gd_T	129	1.24e-07	3.85421	2.61668	5.67702	1.74e-06	CD8_cytotoxic_hi_T_cell_NK	UC_R
CD8_FGFBP2pos_T	239	3.85e-06	0.17087	0.095971	0.304223	2.26e-05	CD8_cytotoxic_hi_T_cell_NK	UC_R
CD8_EGR1hi_T	253	4.85e-06	3.29137	2.38591	4.54047	2.26e-05	CD8_cytotoxic_hi_T_cell_NK	UC_R
CD8_IL7Rhi_T	727	1.37e-05	3.78027	2.45218	5.82765	4.8e-05	CD8_cytotoxic_hi_T_cell_NK	UC_R
CD8_CTLA4hi_TIGIThi_T	169	0.00022704	0.398664	0.253733	0.626378	0.000572001	CD8_cytotoxic_hi_T_cell_NK	UC_R
MAIT	241	0.000245143	0.489468	0.350134	0.684248	0.000572001	CD8_cytotoxic_hi_T_cell_NK	UC_R
CD8_GZMKhi_T	851	0.020646	0.581812	0.381773	0.886667	0.0398555	CD8_cytotoxic_hi_T_cell_NK	UC_R
CD8_IL17Apos_IL26pos_IL23Rpos_T	221	0.0227746	0.671572	0.484906	0.930094	0.0398555	CD8_cytotoxic_hi_T_cell_NK	UC_R
CD8_GZMKint_T	516	0.0367564	0.557187	0.333375	0.931256	0.0571766	CD8_cytotoxic_hi_T_cell_NK	UC_R
CD8_naive	237	0.130122	0.636352	0.356842	1.1348	0.182171	CD8_cytotoxic_hi_T_cell_NK	UC_R
gd_SOX4pos_T	233	0.36512	1.14492	0.855308	1.53261	0.464698	CD8_cytotoxic_hi_T_cell_NK	UC_R
NK	297	0.753278	0.957508	0.73001	1.2559	0.824949	CD8_cytotoxic_hi_T_cell_NK	UC_R
CD8_cycling_T	49	0.821052	0.930042	0.495091	1.74711	0.824949	CD8_cytotoxic_hi_T_cell_NK	UC_R
CD8_TNFhi_IFNGhi_IL2pos_T	112	0.824949	0.951081	0.609132	1.48499	0.824949	CD8_cytotoxic_hi_T_cell_NK	UC_R
Non_ileal_BEST4_OTOP2	786	6.26e-07	5.23759	3.10732	8.82832	9.39e-06	Non_ileal_epithelium	UC_R
Non_ileal_paneth	178	1.27e-06	0.146723	0.0903234	0.238341	9.49e-06	Non_ileal_epithelium	UC_R
Non_ileal_enterocyte_DUOXA2pos_CXCL11pos	409	3.07e-06	0.402604	0.308302	0.525749	1.53e-05	Non_ileal_epithelium	UC_R
Non_ileal_LGR5pos_stem	3318	1.49e-05	1.58889	1.43072	1.76454	5.57e-05	Non_ileal_epithelium	UC_R
Non_ileal_undiff_enterocyte	5185	0.000408212	1.82316	1.38612	2.39799	0.00112485	Non_ileal_epithelium	UC_R
Non_ileal_enterocyte_PLCG2hi	2043	0.000449938	0.577555	0.45199	0.738004	0.00112485	Non_ileal_epithelium	UC_R
Non_ileal_goblet	1947	0.00277243	0.348253	0.192911	0.628684	0.00594093	Non_ileal_epithelium	UC_R
Non_ileal_TA	4987	0.0487453	1.30486	1.01693	1.67432	0.0913975	Non_ileal_epithelium	UC_R
Non_ileal_M_like	124	0.0770248	0.538819	0.292043	0.994118	0.128375	Non_ileal_epithelium	UC_R
Non_ileal_tuft	122	0.0966946	0.535282	0.271416	1.05568	0.141176	Non_ileal_epithelium	UC_R
Non_ileal_EEC_NEUROG3pos	100	0.103529	0.67672	0.427033	1.0724	0.141176	Non_ileal_epithelium	UC_R
Non_ileal_EEC_GCGpos_PYYpos	159	0.179122	1.36716	0.901345	2.07371	0.223903	Non_ileal_epithelium	UC_R
Non_ileal_EEC_DDCpos_CHGApos	271	0.230698	1.30935	0.859487	1.99466	0.266189	Non_ileal_epithelium	UC_R
Non_ileal_enterocyte_DUOXA2pos	1195	0.521523	0.904518	0.669709	1.22165	0.558775	Non_ileal_epithelium	UC_R
Non_ileal_CT_colonocyte	2935	0.563244	0.902492	0.639522	1.27359	0.563244	Non_ileal_epithelium	UC_R
Venous_endothelium	1630	0.00101188	0.772242	0.67754	0.880181	0.00182639	Vascular	UC_R
Arterial_endothelium	4191	0.00121759	1.28744	1.13165	1.46469	0.00182639	Vascular	UC_R
Lymphatic_endothelium	18	0.734084	1.18227	0.450296	3.10409	0.734084	Vascular	UC_R
NOTCH3hi_TNChi_LOXL2pos_pericyte	317	1.62e-10	0.0488141	0.0324789	0.0733651	2.1e-09	Fib_peri	UC_R
NOTCH3hi_TNClo_pericyte	917	1.39e-07	0.137538	0.0876363	0.215854	9.06e-07	Fib_peri	UC_R
NOTCH3hi_TNCint_CCL19pos_pericyte	208	2.21e-06	0.249645	0.166886	0.373443	9.59e-06	Fib_peri	UC_R
ABCA8pos_WNT2Bpos_FOShi_fibroblast	966	5.6e-06	2.37102	1.78538	3.14876	1.82e-05	Fib_peri	UC_R
ABCA8pos_WNT2Bpos_FOSlo_fibroblast	1980	9.84e-06	5.93885	3.30918	10.6582	2.56e-05	Fib_peri	UC_R
CD74hi_HLADRB1hi_venous_pericyte	66	1.68e-05	0.20687	0.11892	0.359865	3.63e-05	Fib_peri	UC_R
SOX6pos_POSTNpos_fibroblast	1660	3.48e-05	3.68043	2.29477	5.90278	6.45e-05	Fib_peri	UC_R
THY1pos_FAPpos_PDPNpos_fibroblast	244	0.000104726	0.156008	0.0780895	0.311673	0.00017018	Fib_peri	UC_R
SOX6pos_POSTNpos_NRG1hi_NPYpos_fibroblast	647	0.000303778	2.56065	1.69398	3.87072	0.000438791	Fib_peri	UC_R
C3hi_RSPO3pos_fibroblast	722	0.00478671	2.65914	1.39258	5.07765	0.00622272	Fib_peri	UC_R
C3hi_CCL19pos_fibroblast	158	0.00637275	0.364021	0.193244	0.685721	0.00753143	Fib_peri	UC_R
NOTCH3hi_MYH11pos_pericyte	459	0.0372733	0.336265	0.133746	0.845438	0.0403794	Fib_peri	UC_R
CD74hi_HLADRB1hi_arterial_pericyte	1286	0.390489	0.734205	0.365928	1.47312	0.390489	Fib_peri	UC_R
Memory_B	1019	5.56e-07	2.08937	1.67036	2.6135	6.11e-06	B_cell	UC_R
IgGhi_IgAhi_memory_B	56	0.000159515	0.0804941	0.0109113	0.593815	0.000877331	B_cell	UC_R
GClike_B	52	0.000277508	0.0792413	0.0105172	0.59704	0.00101753	B_cell	UC_R
IFN_resp_memory_B	64	0.00211252	0.241454	0.0826768	0.705153	0.00580943	B_cell	UC_R
CCL22pos_memory_B	65	0.0160373	0.377247	0.15633	0.910354	0.0352821	B_cell	UC_R
Cycling_B	188	0.0860306	0.713998	0.48246	1.05665	0.157723	B_cell	UC_R
Follicular_B	369	0.340537	0.797259	0.51299	1.23905	0.53513	B_cell	UC_R
Intermediate_B	216	0.453736	0.869119	0.600218	1.25849	0.623887	B_cell	UC_R
CCL3pos_CCL4pos_follicular_B	25	0.563781	0.736214	0.25381	2.1355	0.689066	B_cell	UC_R
IGLC6hi_memory_B	21	0.643181	0.740234	0.199772	2.74285	0.707499	B_cell	UC_R
FCRL4pos_memory_B	219	0.980506	0.996352	0.660275	1.50349	0.980506	B_cell	UC_R
IgApos_IFN_resp_plasma	237	0.239221	1.21815	0.877837	1.69038	0.912888	Plasma_cell	UC_NR
IgGpos_CXCR4lo_plasma	3113	0.773955	1.04295	0.782888	1.3894	0.912888	Plasma_cell	UC_NR
Plasmablast	1708	0.881576	1.03258	0.677495	1.57376	0.912888	Plasma_cell	UC_NR
IgApos_plasma	21721	0.894788	1.02027	0.757881	1.37349	0.912888	Plasma_cell	UC_NR
IgGpos_CXCR4hi_plasma	7024	0.912888	0.9814	0.70149	1.373	0.912888	Plasma_cell	UC_NR
Arterial_endothelium	13059	0.000120109	0.708551	0.61026	0.822673	0.000230321	Vascular	UC_NR
Venous_endothelium	4540	0.000153547	1.42168	1.21779	1.6597	0.000230321	Vascular	UC_NR
Lymphatic_endothelium	41	0.580192	0.831219	0.43123	1.60222	0.580192	Vascular	UC_NR
CD4_TNFSF13Bhi_T	551	4.27e-05	0.531469	0.41091	0.687399	0.000853263	CD4_cytotoxic_lo_T_cell	UC_NR
CD4_IKZF2hi_TNFRSF18lo_Treg	2173	0.0112393	1.24764	1.0618	1.46601	0.112393	CD4_cytotoxic_lo_T_cell	UC_NR
Th1_17_22	160	0.0261047	0.693761	0.506599	0.950069	0.120347	CD4_cytotoxic_lo_T_cell	UC_NR
Th1	634	0.0288022	1.3685	1.04875	1.78573	0.120347	CD4_cytotoxic_lo_T_cell	UC_NR
Th22	2596	0.0300867	0.747662	0.58089	0.962314	0.120347	CD4_cytotoxic_lo_T_cell	UC_NR
CD4_FOSpos_T	3851	0.0373879	0.786044	0.631234	0.978823	0.124626	CD4_cytotoxic_lo_T_cell	UC_NR
CD4_IKZF2hi_TNFRSF18hi_Treg	1888	0.0677639	1.17597	0.993512	1.39194	0.193611	CD4_cytotoxic_lo_T_cell	UC_NR
CD4_naive_T	4104	0.0836412	1.3205	0.967965	1.80144	0.209103	CD4_cytotoxic_lo_T_cell	UC_NR
Th1_17_GZMAhi	1244	0.0942393	1.24829	0.971076	1.60465	0.209421	CD4_cytotoxic_lo_T_cell	UC_NR
CD4_KLF2hi_T	2151	0.199929	1.15964	0.928288	1.44864	0.399858	CD4_cytotoxic_lo_T_cell	UC_NR
CD4_HSPhi_Treg	746	0.292611	1.10927	0.916122	1.34313	0.53202	CD4_cytotoxic_lo_T_cell	UC_NR
Th17	2268	0.389354	0.912132	0.741904	1.12142	0.615752	CD4_cytotoxic_lo_T_cell	UC_NR
CD4_KLF2int_T	1586	0.400239	0.8783	0.651128	1.18473	0.615752	CD4_cytotoxic_lo_T_cell	UC_NR
CD4_TWIST1_Treg	1327	0.62273	0.939065	0.733034	1.203	0.870184	CD4_cytotoxic_lo_T_cell	UC_NR
Tph_Tfh	2376	0.652638	1.04097	0.873563	1.24047	0.870184	CD4_cytotoxic_lo_T_cell	UC_NR
CD4_IKZF2lo_LAG3pos_Treg	1985	0.80959	1.02409	0.844112	1.24244	0.964924	CD4_cytotoxic_lo_T_cell	UC_NR
Tph_Tfh_CXCL13pos	3664	0.845663	1.02518	0.79794	1.31714	0.964924	CD4_cytotoxic_lo_T_cell	UC_NR
Th1_17_GZMApos	780	0.884788	0.982642	0.775863	1.24453	0.964924	CD4_cytotoxic_lo_T_cell	UC_NR
CD4_HSPhi_CD70pos_Treg	361	0.94085	1.01144	0.749283	1.36533	0.964924	CD4_cytotoxic_lo_T_cell	UC_NR
CD4_FOShi_T	3396	0.964924	0.99573	0.8231	1.20457	0.964924	CD4_cytotoxic_lo_T_cell	UC_NR
CD8_TNFhi_IFNGhi_IL2pos_T	305	2.41e-05	0.457611	0.3484	0.601055	0.000337938	CD8_cytotoxic_hi_T_cell_NK	UC_NR
CD8_GZMKint_T	1335	0.00167552	0.718556	0.59607	0.866212	0.0117286	CD8_cytotoxic_hi_T_cell_NK	UC_NR
NK	963	0.0604648	1.27158	0.996996	1.62177	0.265157	CD8_cytotoxic_hi_T_cell_NK	UC_NR
CD8_IL7Rhi_T	2408	0.0875583	0.827573	0.66997	1.02225	0.265157	CD8_cytotoxic_hi_T_cell_NK	UC_NR
CD8_FGFBP2pos_T	971	0.0946988	1.34079	0.956566	1.87936	0.265157	CD8_cytotoxic_hi_T_cell_NK	UC_NR
gd_T	383	0.133572	0.788733	0.581156	1.07045	0.293488	CD8_cytotoxic_hi_T_cell_NK	UC_NR
gd_SOX4pos_T	630	0.146744	1.17695	0.951642	1.45561	0.293488	CD8_cytotoxic_hi_T_cell_NK	UC_NR
CD8_IL17Apos_IL26pos_IL23Rpos_T	616	0.328075	1.1783	0.849079	1.63516	0.574131	CD8_cytotoxic_hi_T_cell_NK	UC_NR
CD8_GZMKhi_T	3594	0.460621	1.06753	0.897869	1.26926	0.637537	CD8_cytotoxic_hi_T_cell_NK	UC_NR
MAIT	450	0.498129	0.8942	0.648124	1.23371	0.637537	CD8_cytotoxic_hi_T_cell_NK	UC_NR
CD8_naive	1383	0.508227	1.1441	0.767969	1.70445	0.637537	CD8_cytotoxic_hi_T_cell_NK	UC_NR
CD8_EGR1hi_T	897	0.54646	1.09018	0.824438	1.44157	0.637537	CD8_cytotoxic_hi_T_cell_NK	UC_NR
CD8_CTLA4hi_TIGIThi_T	862	0.804483	0.966147	0.73646	1.26747	0.820019	CD8_cytotoxic_hi_T_cell_NK	UC_NR
CD8_cycling_T	123	0.820019	1.04273	0.727085	1.4954	0.820019	CD8_cytotoxic_hi_T_cell_NK	UC_NR
Non_ileal_goblet	2651	0.000203399	1.75705	1.33702	2.30903	0.00305099	Non_ileal_epithelium	UC_NR
Non_ileal_enterocyte_PLCG2hi	4096	0.00273901	0.655077	0.504221	0.851067	0.0205425	Non_ileal_epithelium	UC_NR
Non_ileal_LGR5pos_stem	3934	0.0109083	1.33977	1.08238	1.65837	0.0545413	Non_ileal_epithelium	UC_NR
Non_ileal_BEST4_OTOP2	1294	0.0607271	0.643735	0.417305	0.993025	0.227727	Non_ileal_epithelium	UC_NR
Non_ileal_EEC_GCGpos_PYYpos	246	0.204586	1.3546	0.848687	2.1621	0.514847	Non_ileal_epithelium	UC_NR
Non_ileal_tuft	464	0.23733	0.775011	0.51601	1.16401	0.514847	Non_ileal_epithelium	UC_NR
Non_ileal_undiff_enterocyte	7550	0.240262	0.901493	0.758944	1.07082	0.514847	Non_ileal_epithelium	UC_NR
Non_ileal_EEC_NEUROG3pos	156	0.370416	0.826936	0.555327	1.23139	0.691384	Non_ileal_epithelium	UC_NR
Non_ileal_paneth	270	0.439014	1.24433	0.718836	2.15397	0.691384	Non_ileal_epithelium	UC_NR
Non_ileal_M_like	276	0.460923	1.23941	0.700135	2.19407	0.691384	Non_ileal_epithelium	UC_NR
Non_ileal_TA	6470	0.677896	1.04521	0.848537	1.28746	0.924403	Non_ileal_epithelium	UC_NR
Non_ileal_enterocyte_DUOXA2pos	1231	0.779855	1.06608	0.680695	1.66965	0.925105	Non_ileal_epithelium	UC_NR
Non_ileal_enterocyte_DUOXA2pos_CXCL11pos	579	0.801758	0.943075	0.600508	1.48106	0.925105	Non_ileal_epithelium	UC_NR
Non_ileal_EEC_DDCpos_CHGApos	277	0.903594	1.03273	0.614716	1.735	0.958409	Non_ileal_epithelium	UC_NR
Non_ileal_CT_colonocyte	5199	0.958409	0.992274	0.741053	1.32866	0.958409	Non_ileal_epithelium	UC_NR
ABCA8pos_WNT2Bpos_FOShi_fibroblast	1631	0.00265134	0.557196	0.39593	0.784148	0.0344674	Fib_peri	UC_NR
NOTCH3hi_TNChi_LOXL2pos_pericyte	709	0.0229086	1.74415	1.1022	2.75998	0.148906	Fib_peri	UC_NR
THY1pos_FAPpos_PDPNpos_fibroblast	866	0.0430847	1.41912	1.01203	1.98997	0.1867	Fib_peri	UC_NR
NOTCH3hi_TNCint_CCL19pos_pericyte	555	0.0788221	1.36933	0.973433	1.92625	0.256172	Fib_peri	UC_NR
SOX6pos_POSTNpos_fibroblast	2153	0.115761	0.716801	0.478816	1.07307	0.300979	Fib_peri	UC_NR
NOTCH3hi_MYH11pos_pericyte	1407	0.173008	1.75725	0.799441	3.86261	0.37485	Fib_peri	UC_NR
C3hi_CCL19pos_fibroblast	433	0.244397	1.24784	0.863901	1.80242	0.403054	Fib_peri	UC_NR
CD74hi_HLADRB1hi_venous_pericyte	212	0.248033	1.42522	0.79553	2.55335	0.403054	Fib_peri	UC_NR
ABCA8pos_WNT2Bpos_FOSlo_fibroblast	3279	0.321406	0.767686	0.458823	1.28446	0.464253	Fib_peri	UC_NR
SOX6pos_POSTNpos_NRG1hi_NPYpos_fibroblast	878	0.368643	0.81898	0.536279	1.25071	0.474257	Fib_peri	UC_NR
CD74hi_HLADRB1hi_arterial_pericyte	2989	0.401295	1.16436	0.818614	1.65614	0.474257	Fib_peri	UC_NR
C3hi_RSPO3pos_fibroblast	1199	0.449326	0.844996	0.547962	1.30304	0.484546	Fib_peri	UC_NR
NOTCH3hi_TNClo_pericyte	2215	0.484546	1.15746	0.769277	1.74151	0.484546	Fib_peri	UC_NR
Intermediate_B	1686	0.00375261	0.769594	0.652097	0.908262	0.0412787	B_cell	UC_NR
FCRL4pos_memory_B	1072	0.0188569	0.740412	0.582986	0.940348	0.0910829	B_cell	UC_NR
IFN_resp_memory_B	431	0.0248408	1.57666	1.08161	2.29829	0.0910829	B_cell	UC_NR
CCL22pos_memory_B	404	0.0860779	1.19913	0.973947	1.47639	0.236714	B_cell	UC_NR
Follicular_B	3783	0.218114	1.12386	0.936462	1.34875	0.392777	B_cell	UC_NR
Cycling_B	1910	0.23511	1.21975	0.885906	1.6794	0.392777	B_cell	UC_NR
GClike_B	425	0.249949	0.728503	0.427747	1.24073	0.392777	B_cell	UC_NR
IgGhi_IgAhi_memory_B	385	0.360983	1.19832	0.820232	1.75068	0.465486	B_cell	UC_NR
IGLC6hi_memory_B	164	0.380852	0.866773	0.630196	1.19216	0.465486	B_cell	UC_NR
CCL3pos_CCL4pos_follicular_B	204	0.738288	1.05364	0.773759	1.43476	0.812116	B_cell	UC_NR
Memory_B	6897	0.837336	0.972886	0.754163	1.25504	0.837336	B_cell	UC_NR
pDC	268	0.000131057	3.91198	2.02442	7.55948	0.00131057	Mono_macro_DC	UC_NR
Cycling_MNP	295	0.0211721	0.597586	0.39523	0.903546	0.10586	Mono_macro_DC	UC_NR
S100A8_A9hi_mono	1747	0.0542665	1.3776	1.00026	1.89729	0.180888	Mono_macro_DC	UC_NR
C1Qhi_IL1Blo_macro	1098	0.0943866	0.775651	0.582558	1.03275	0.235967	Mono_macro_DC	UC_NR
C1Qhi_IL1Bhi_macro	856	0.260821	0.79628	0.54136	1.17124	0.521643	Mono_macro_DC	UC_NR
LAMP3pos_DC	193	0.390258	0.853995	0.603551	1.20836	0.65043	Mono_macro_DC	UC_NR
CD1Chi_DC	1113	0.578499	1.08841	0.80699	1.46797	0.826427	Mono_macro_DC	UC_NR
S100A8_A9hi_TNFhi_IL6pos_mono	216	0.780799	0.936937	0.5944	1.47687	0.928037	Mono_macro_DC	UC_NR
LAMP3pos_IL1Bpos_DC	157	0.882313	0.974451	0.692271	1.37165	0.928037	Mono_macro_DC	UC_NR
XCR1pos_DC	258	0.928037	0.987943	0.760724	1.28303	0.928037	Mono_macro_DC	UC_NR
