# Supplementary material for: A longitudinal single-cell atlas of anti-tumour necrosis factor treatment in inflammatory bowel disease
Source: Nat Immunol. 2024 Oct 22;25(11):2152–65. doi: 10.1038/s41590-024-01994-8 (PMC11519010; doi:10.1038/s41590-024-01994-8)
Supplement: Supplementary file 9 — Baseline differential expression comparing remission outcomes in CD and UC. [file 41590_2024_1994_MOESM9_ESM.xlsx]

## Sheet: Legend
Differential expression using MAST comparing remission and non-remission subgroups at baseline inflamed samples from paired samples. Covariates included, age, sex, site, disease duration, number of genes detected, and a nested random effects design, (1| donor/sample) to account for multiple samples per patient.
Genes considered significant if FC (coeff) > 0.25 or < - 0.25, and BH-adjusted pval < 0.05 (two-sided)
GSEA was run using ClusterProfiler with fgseaMultilevel algorithm for MsigDB (version 2023.2) GO: BP, Reactome and Hallmark gene signatures. All genes tested for differential expression were used for gsea. Ranking metric used was -log10(unadjusted p value) *sign(log2FC). Only pathways with q value < 0.05 were considered significant.

## Sheet: Baseline_CD
cell_state	gene	pvalue	coef	ci.hi	ci.lo	adjusted_pval	feature_types	gene_id
ABCA8pos_WNT2Bpos_FOShi_fibroblast	GUK1	3.03111e-05	-0.470595	-0.292149	-0.649041	0.021818	Gene Expression	ENSG00000143774
ABCA8pos_WNT2Bpos_FOShi_fibroblast	MT-ND4L	1.78405e-05	0.760793	1.05934	0.46225	0.021818	Gene Expression	ENSG00000212907
ABCA8pos_WNT2Bpos_FOShi_fibroblast	ICAM1	4.97889e-05	-0.685873	-0.363629	-1.00812	0.0264802	Gene Expression	ENSG00000090339
ABCA8pos_WNT2Bpos_FOShi_fibroblast	IER5L	7.35766e-05	0.45763	0.6667	0.248559	0.0264802	Gene Expression	ENSG00000188483
ABCA8pos_WNT2Bpos_FOShi_fibroblast	NCOA7	6.99722e-05	-0.499267	-0.315389	-0.683145	0.0264802	Gene Expression	ENSG00000111912
ABCA8pos_WNT2Bpos_FOShi_fibroblast	CCDC80	9.67461e-05	0.598022	0.893747	0.302297	0.0272142	Gene Expression	ENSG00000091986
ABCA8pos_WNT2Bpos_FOShi_fibroblast	HES4	0.000104114	-0.507095	-0.261412	-0.752778	0.0272142	Gene Expression	ENSG00000188290
ABCA8pos_WNT2Bpos_FOShi_fibroblast	RARRES2	9.09057e-05	-0.744399	-0.461789	-1.02701	0.0272142	Gene Expression	ENSG00000106538
ABCA8pos_WNT2Bpos_FOShi_fibroblast	RPL28	0.000126593	-0.652536	-0.436428	-0.868644	0.0293279	Gene Expression	ENSG00000108107
ABCA8pos_WNT2Bpos_FOShi_fibroblast	TMEM59	0.000220368	-0.322368	-0.179478	-0.465257	0.0377669	Gene Expression	ENSG00000116209
ABCA8pos_WNT2Bpos_FOShi_fibroblast	MRPS6	0.000247333	0.292586	0.55977	0.0254027	0.0404614	Gene Expression	ENSG00000243927
ABCA8pos_WNT2Bpos_FOShi_fibroblast	S100A13	0.000295324	-0.447459	-0.214085	-0.680833	0.0442862	Gene Expression	ENSG00000189171
ABCA8pos_WNT2Bpos_FOShi_fibroblast	CXCL14	0.000509645	-1.02267	-0.458795	-1.58655	0.0475476	Gene Expression	ENSG00000145824
ABCA8pos_WNT2Bpos_FOShi_fibroblast	FTH1	0.000568088	-0.663376	-0.449733	-0.87702	0.0475476	Gene Expression	ENSG00000167996
ABCA8pos_WNT2Bpos_FOShi_fibroblast	PFDN5	0.000441368	-0.510889	-0.246473	-0.775304	0.0475476	Gene Expression	ENSG00000123349
ABCA8pos_WNT2Bpos_FOShi_fibroblast	PHPT1	0.000474987	-0.263353	-0.107361	-0.419345	0.0475476	Gene Expression	ENSG00000054148
ABCA8pos_WNT2Bpos_FOShi_fibroblast	RPL36	0.000474697	-0.51173	-0.267115	-0.756345	0.0475476	Gene Expression	ENSG00000130255
ABCA8pos_WNT2Bpos_FOShi_fibroblast	RPL12	0.000657755	-0.793421	-0.511554	-1.07529	0.0493179	Gene Expression	ENSG00000197958
ABCA8pos_WNT2Bpos_FOShi_fibroblast	TUBA1B	0.000643313	0.41601	0.616937	0.215084	0.0493179	Gene Expression	ENSG00000123416
ABCA8pos_WNT2Bpos_FOSlo_fibroblast	COLEC12	1.7726e-05	0.521422	0.687544	0.3553	0.0457843	Gene Expression	ENSG00000158270
ABCA8pos_WNT2Bpos_FOSlo_fibroblast	GADD45G	9.15963e-06	-0.349874	-0.198585	-0.501162	0.0457843	Gene Expression	ENSG00000130222
ABCA8pos_WNT2Bpos_FOSlo_fibroblast	ITM2C	2.42288e-05	0.355013	0.507017	0.203009	0.0457843	Gene Expression	ENSG00000135916
C1Qhi_IL1Bhi_macro	CHCHD10	8.33356e-06	-0.550938	-0.325938	-0.775938	0.024476	Gene Expression	ENSG00000250479
C1Qhi_IL1Bhi_macro	PPIA	8.40666e-06	-0.384925	-0.241135	-0.528715	0.024476	Gene Expression	ENSG00000196262
C3hi_CCL19pos_fibroblast	RASA2	4.27808e-06	-0.593598	1.2172	-2.4044	0.00809698	Gene Expression	ENSG00000155903
C3hi_CCL19pos_fibroblast	TPRG1L	2.38637e-06	1.50853	2.63673	0.380332	0.00809698	Gene Expression	ENSG00000158109
C3hi_CCL19pos_fibroblast	KIZ	1.58551e-05	1.14349	3.5571	-1.27013	0.0107348	Gene Expression	ENSG00000088970
C3hi_CCL19pos_fibroblast	RDH14	2.02928e-05	-1.44262	3.85153	-6.73678	0.0107348	Gene Expression	ENSG00000240857
C3hi_CCL19pos_fibroblast	GLA	3.20411e-05	0.325055	1.29747	-0.647361	0.012995	Gene Expression	ENSG00000102393
C3hi_CCL19pos_fibroblast	INTS10	3.44501e-05	-0.81063	1.11552	-2.73678	0.0130405	Gene Expression	ENSG00000104613
C3hi_CCL19pos_fibroblast	EIF2S1	4.29453e-05	1.77681	3.80603	-0.252408	0.0135468	Gene Expression	ENSG00000134001
C3hi_CCL19pos_fibroblast	THAP11	4.06774e-05	-0.888691	-0.444815	-1.33257	0.0135468	Gene Expression	ENSG00000168286
C3hi_CCL19pos_fibroblast	TSTD2	7.86182e-05	0.654703	1.11049	0.198913	0.0187261	Gene Expression	ENSG00000136925
C3hi_CCL19pos_fibroblast	AP4M1	8.8785e-05	-0.362139	0.942705	-1.66698	0.0195286	Gene Expression	ENSG00000221838
C3hi_CCL19pos_fibroblast	MKNK1	9.63936e-05	-0.92702	3.40515	-5.25919	0.0195473	Gene Expression	ENSG00000079277
C3hi_CCL19pos_fibroblast	PXDC1	0.000104379	-8.66094	20.8807	-38.2026	0.0200836	Gene Expression	ENSG00000168994
C3hi_CCL19pos_fibroblast	ZMYM4	0.00010965	-0.912379	1.94096	-3.76571	0.0200836	Gene Expression	ENSG00000146463
C3hi_CCL19pos_fibroblast	APOBEC3G	0.000145419	-1.64595	2.34484	-5.63673	0.0234075	Gene Expression	ENSG00000239713
C3hi_CCL19pos_fibroblast	KANSL1	0.000148409	-0.364153	0.273056	-1.00136	0.0234075	Gene Expression	ENSG00000120071
C3hi_CCL19pos_fibroblast	SFXN3	0.000169178	2.59818	8.67725	-3.48088	0.0246306	Gene Expression	ENSG00000107819
C3hi_CCL19pos_fibroblast	PLEKHA1	0.000177333	1.69535	2.26279	1.12791	0.0251725	Gene Expression	ENSG00000107679
C3hi_CCL19pos_fibroblast	ODC1	0.000199898	-2.25515	5.50043	-10.0107	0.0270243	Gene Expression	ENSG00000115758
C3hi_CCL19pos_fibroblast	ANKS3	0.000227906	2.95595	15.1987	-9.2868	0.0295972	Gene Expression	ENSG00000168096
C3hi_CCL19pos_fibroblast	EIF1B	0.000396753	-0.418425	0.0877183	-0.924568	0.0440485	Gene Expression	ENSG00000114784
C3hi_CCL19pos_fibroblast	MDFIC	0.000433848	0.677442	1.83697	-0.482081	0.0440485	Gene Expression	ENSG00000135272
C3hi_CCL19pos_fibroblast	MON1B	0.000422589	-0.491605	0.357321	-1.34053	0.0440485	Gene Expression	ENSG00000103111
C3hi_CCL19pos_fibroblast	MRPS22	0.000439187	-1.11319	-0.0708781	-2.1555	0.0440485	Gene Expression	ENSG00000175110
C3hi_CCL19pos_fibroblast	ORMDL2	0.000399213	1.01364	1.53502	0.492254	0.0440485	Gene Expression	ENSG00000123353
C3hi_CCL19pos_fibroblast	PDCD10	0.000449949	-0.845965	-0.350346	-1.34158	0.0440485	Gene Expression	ENSG00000114209
C3hi_CCL19pos_fibroblast	RAB18	0.00038513	0.389181	1.14785	-0.36949	0.0440485	Gene Expression	ENSG00000099246
C3hi_CCL19pos_fibroblast	TCF12	0.000443381	-0.700466	0.226454	-1.62739	0.0440485	Gene Expression	ENSG00000140262
C3hi_CCL19pos_fibroblast	BUD31	0.000498916	-0.531744	-0.0630211	-1.00047	0.0480143	Gene Expression	ENSG00000106245
C3hi_CCL19pos_fibroblast	TUFM	0.000530803	1.14212	2.14318	0.141063	0.049933	Gene Expression	ENSG00000178952
C3hi_RSPO3pos_fibroblast	FTH1	3.95295e-07	-0.789538	-0.597347	-0.98173	0.00217768	Gene Expression	ENSG00000167996
C3hi_RSPO3pos_fibroblast	RPL12	1.24178e-06	-0.361297	-0.106415	-0.61618	0.00342047	Gene Expression	ENSG00000197958
C3hi_RSPO3pos_fibroblast	HLA-C	6.86193e-06	-0.590349	-0.0658936	-1.1148	0.00961403	Gene Expression	ENSG00000204525
C3hi_RSPO3pos_fibroblast	PPP1CB	6.9806e-06	-0.469849	-0.279512	-0.660186	0.00961403	Gene Expression	ENSG00000213639
C3hi_RSPO3pos_fibroblast	IFITM3	1.05355e-05	-1.14394	-0.311354	-1.97652	0.0116081	Gene Expression	ENSG00000142089
C3hi_RSPO3pos_fibroblast	RBP1	1.30717e-05	-0.33301	-0.141973	-0.524047	0.012002	Gene Expression	ENSG00000114115
C3hi_RSPO3pos_fibroblast	STAT1	4.17248e-05	-0.531785	-0.299871	-0.7637	0.0287327	Gene Expression	ENSG00000115415
C3hi_RSPO3pos_fibroblast	IFI27	6.85767e-05	-0.967751	-0.60727	-1.32823	0.0359276	Gene Expression	ENSG00000165949
C3hi_RSPO3pos_fibroblast	C1QTNF3	9.78519e-05	0.676924	1.14388	0.209964	0.0397344	Gene Expression	ENSG00000082196
C3hi_RSPO3pos_fibroblast	CEBPD	0.000108033	-0.739534	-0.372672	-1.1064	0.0397344	Gene Expression	ENSG00000221869
C3hi_RSPO3pos_fibroblast	HLA-A	0.000108189	-0.730594	0.777258	-2.23845	0.0397344	Gene Expression	ENSG00000206503
C3hi_RSPO3pos_fibroblast	MFAP4	0.000132983	-0.681716	-0.180635	-1.1828	0.0457878	Gene Expression	ENSG00000166482
CCL3pos_CCL4pos_follicular_B	PLEKHM2	1.17926e-06	1.51192	5.15083	-2.127	0.000357529	Gene Expression	ENSG00000116786
CCL3pos_CCL4pos_follicular_B	IDH3G	2.59446e-06	-0.289748	0.549827	-1.12932	0.00066558	Gene Expression	ENSG00000067829
CCL3pos_CCL4pos_follicular_B	PKM	2.92163e-06	-0.805171	0.23113	-1.84147	0.000695974	Gene Expression	ENSG00000067225
CCL3pos_CCL4pos_follicular_B	ATP5MG	3.33908e-06	1.74569	2.62336	0.868018	0.000742388	Gene Expression	ENSG00000167283
CCL3pos_CCL4pos_follicular_B	TUSC2	3.93741e-06	0.830875	3.58796	-1.92621	0.000820705	Gene Expression	ENSG00000114383
CCL3pos_CCL4pos_follicular_B	SSR1	5.63802e-06	0.451025	1.88701	-0.98496	0.0010446	Gene Expression	ENSG00000124783
CCL3pos_CCL4pos_follicular_B	PTPN18	1.0191e-05	-1.34959	-0.411292	-2.28788	0.00169935	Gene Expression	ENSG00000072135
CCL3pos_CCL4pos_follicular_B	CDC5L	2.05474e-05	-0.353169	0.636462	-1.3428	0.0031148	Gene Expression	ENSG00000096401
CCL3pos_CCL4pos_follicular_B	ITFG2	3.44901e-05	0.281197	2.07695	-1.51455	0.00396636	Gene Expression	ENSG00000111203
CCL3pos_CCL4pos_follicular_B	TIMM17A	4.5322e-05	-1.77275	3.04139	-6.58688	0.00487577	Gene Expression	ENSG00000134375
CCL3pos_CCL4pos_follicular_B	COPS2	8.82363e-05	-1.14702	0.00584857	-2.2999	0.00840766	Gene Expression	ENSG00000166200
CCL3pos_CCL4pos_follicular_B	TECR	0.000196385	-1.08351	1.75337	-3.92039	0.0155939	Gene Expression	ENSG00000099797
CCL3pos_CCL4pos_follicular_B	ZRSR2	0.000192482	-0.416005	-0.267617	-0.564392	0.0155939	Gene Expression	ENSG00000169249
CCL3pos_CCL4pos_follicular_B	ZC3H8	0.000204401	-0.33589	0.549695	-1.22147	0.0156481	Gene Expression	ENSG00000144161
CCL3pos_CCL4pos_follicular_B	MPLKIP	0.000243375	-0.65611	-0.404547	-0.907673	0.0163205	Gene Expression	ENSG00000168303
CCL3pos_CCL4pos_follicular_B	TET2	0.000231008	0.586341	2.18674	-1.01406	0.0163205	Gene Expression	ENSG00000168769
CCL3pos_CCL4pos_follicular_B	PPP4C	0.000290986	-1.02765	1.21873	-3.27402	0.0183102	Gene Expression	ENSG00000149923
CCL3pos_CCL4pos_follicular_B	UBR2	0.000318451	-0.63654	0.826501	-2.09958	0.0189649	Gene Expression	ENSG00000024048
CCL3pos_CCL4pos_follicular_B	SELENOW	0.000417168	-0.510225	-0.0109357	-1.00951	0.0228075	Gene Expression	ENSG00000178980
CCL3pos_CCL4pos_follicular_B	ELL2	0.000506301	-0.300029	0.535598	-1.13566	0.0252017	Gene Expression	ENSG00000118985
CCL3pos_CCL4pos_follicular_B	SNU13	0.000566327	-0.44243	-0.140774	-0.744087	0.0266014	Gene Expression	ENSG00000100138
CCL3pos_CCL4pos_follicular_B	SIT1	0.000718518	-0.320826	-0.00684111	-0.634811	0.0295536	Gene Expression	ENSG00000137078
CCL3pos_CCL4pos_follicular_B	CALM1	0.000962936	-0.587543	0.137827	-1.31291	0.0349064	Gene Expression	ENSG00000198668
CCL3pos_CCL4pos_follicular_B	CARD16	0.00100383	-0.464315	1.8447	-2.77333	0.0356147	Gene Expression	ENSG00000204397
CCL3pos_CCL4pos_follicular_B	TMEM126A	0.000995364	-0.698538	1.87632	-3.2734	0.0356147	Gene Expression	ENSG00000171202
CCL3pos_CCL4pos_follicular_B	CTNNB1	0.00135674	-12.153	42.9199	-67.226	0.0447992	Gene Expression	ENSG00000168036
CCL3pos_CCL4pos_follicular_B	HOOK3	0.00155176	-0.477131	1.1042	-2.05846	0.0488218	Gene Expression	ENSG00000168172
CD4_FOSpos_T	MT-ND5	4.53304e-06	0.546477	0.840859	0.252095	0.0130824	Gene Expression	ENSG00000198786
CD4_IKZF2hi_TNFRSF18lo_Treg	JUN	1.08264e-05	-0.821982	-0.490691	-1.15327	0.0211795	Gene Expression	ENSG00000177606
CD4_IKZF2hi_TNFRSF18hi_Treg	SAMSN1	5.42634e-06	-0.470556	-0.309709	-0.631403	0.0222154	Gene Expression	ENSG00000155307
CD74hi_HLADRB1hi_arterial_pericyte	RPL28	3.46859e-06	-0.472721	-0.309843	-0.635599	0.0233348	Gene Expression	ENSG00000108107
CD74hi_HLADRB1hi_arterial_pericyte	SOD3	5.34038e-06	-0.843722	-0.556848	-1.1306	0.0233348	Gene Expression	ENSG00000109610
CD74hi_HLADRB1hi_arterial_pericyte	ATOX1	1.2478e-05	-0.427422	-0.20441	-0.650433	0.0272614	Gene Expression	ENSG00000177556
CD74hi_HLADRB1hi_arterial_pericyte	KPNA2	1.64666e-05	0.327056	0.535533	0.118579	0.0287803	Gene Expression	ENSG00000182481
CD74hi_HLADRB1hi_venous_pericyte	METTL2B	6.73635e-10	0.428232	1.53346	-0.676999	3.0775e-06	Gene Expression	ENSG00000165055
CD74hi_HLADRB1hi_venous_pericyte	ZNF467	6.42656e-10	1.4041	2.791	0.0171984	3.0775e-06	Gene Expression	ENSG00000181444
CD74hi_HLADRB1hi_venous_pericyte	COQ8B	3.40643e-09	1.7283	6.66964	-3.21303	6.22491e-06	Gene Expression	ENSG00000123815
CD74hi_HLADRB1hi_venous_pericyte	MTREX	8.75102e-09	-0.755623	0.623222	-2.13447	1.33263e-05	Gene Expression	ENSG00000039123
CD74hi_HLADRB1hi_venous_pericyte	DCAF16	1.42478e-08	0.62666	3.16007	-1.90675	1.56919e-05	Gene Expression	ENSG00000163257
CD74hi_HLADRB1hi_venous_pericyte	RHOU	1.67932e-08	16.9827	44.1969	-10.2315	1.56919e-05	Gene Expression	ENSG00000116574
CD74hi_HLADRB1hi_venous_pericyte	WDR55	1.71741e-08	0.986719	1.86002	0.113417	1.56919e-05	Gene Expression	ENSG00000120314
CD74hi_HLADRB1hi_venous_pericyte	NUPL2	2.2846e-08	10.1125	20.0222	0.202744	1.89767e-05	Gene Expression	ENSG00000136243
CD74hi_HLADRB1hi_venous_pericyte	NAAA	3.12959e-08	-0.280014	0.241434	-0.801461	2.19962e-05	Gene Expression	ENSG00000138744
CD74hi_HLADRB1hi_venous_pericyte	MFSD14C	3.90266e-08	0.43667	0.748931	0.124409	2.22866e-05	Gene Expression	ENSG00000196312
CD74hi_HLADRB1hi_venous_pericyte	TRAF3IP2	3.55121e-08	-0.37452	0.813824	-1.56286	2.22866e-05	Gene Expression	ENSG00000056972
CD74hi_HLADRB1hi_venous_pericyte	FAM228B	5.24523e-08	-4.31691	3.09979	-11.7336	2.66254e-05	Gene Expression	ENSG00000219626
CD74hi_HLADRB1hi_venous_pericyte	SLC25A33	1.00863e-07	1.13715	1.48175	0.792558	4.38849e-05	Gene Expression	ENSG00000171612
CD74hi_HLADRB1hi_venous_pericyte	NUP54	1.16819e-07	0.730079	1.92911	-0.468948	4.85171e-05	Gene Expression	ENSG00000138750
CD74hi_HLADRB1hi_venous_pericyte	HDAC6	1.7174e-07	0.324934	2.26133	-1.61146	6.27676e-05	Gene Expression	ENSG00000094631
CD74hi_HLADRB1hi_venous_pericyte	RWDD2B	2.30202e-07	0.945405	1.73802	0.152788	8.08984e-05	Gene Expression	ENSG00000156253
CD74hi_HLADRB1hi_venous_pericyte	FAM160A2	3.69505e-07	-0.846395	-0.500645	-1.19214	0.000125043	Gene Expression	ENSG00000051009
CD74hi_HLADRB1hi_venous_pericyte	SHISA4	5.92949e-07	-0.612546	2.98023	-4.20532	0.000193492	Gene Expression	ENSG00000198892
CD74hi_HLADRB1hi_venous_pericyte	BLZF1	6.50914e-07	-0.390991	1.07455	-1.85653	0.000205083	Gene Expression	ENSG00000117475
CD74hi_HLADRB1hi_venous_pericyte	FEM1C	1.19945e-06	-0.844451	1.70412	-3.39303	0.000365312	Gene Expression	ENSG00000145780
CD74hi_HLADRB1hi_venous_pericyte	KLHL28	1.44061e-06	15.8468	243.55	-211.856	0.000423271	Gene Expression	ENSG00000179454
CD74hi_HLADRB1hi_venous_pericyte	NCOA6	1.63079e-06	0.526656	2.26898	-1.21566	0.000438251	Gene Expression	ENSG00000198646
CD74hi_HLADRB1hi_venous_pericyte	IMMP1L	2.15503e-06	-1.07495	-0.246477	-1.90343	0.000531115	Gene Expression	ENSG00000148950
CD74hi_HLADRB1hi_venous_pericyte	FAM129B	2.9109e-06	1.45441	2.12702	0.781797	0.000681972	Gene Expression	ENSG00000136830
CD74hi_HLADRB1hi_venous_pericyte	ZNF316	3.3159e-06	63.731	NA	NA	0.000757433	Gene Expression	ENSG00000205903
CD74hi_HLADRB1hi_venous_pericyte	ACOT7	4.06224e-06	-92.5516	221.678	-406.781	0.00086318	Gene Expression	ENSG00000097021
CD74hi_HLADRB1hi_venous_pericyte	RCOR1	4.54366e-06	1.17172	2.08466	0.258791	0.000922564	Gene Expression	ENSG00000089902
CD74hi_HLADRB1hi_venous_pericyte	FRMD8	4.66909e-06	0.808625	3.09037	-1.47312	0.000927423	Gene Expression	ENSG00000126391
CD74hi_HLADRB1hi_venous_pericyte	SLC25A26	4.96631e-06	1.51869	3.28222	-0.244843	0.000965471	Gene Expression	ENSG00000144741
CD74hi_HLADRB1hi_venous_pericyte	CCDC7	6.63313e-06	1.71452	2.54516	0.883889	0.00118837	Gene Expression	ENSG00000216937
CD74hi_HLADRB1hi_venous_pericyte	DSEL	8.37216e-06	1.82812	3.52184	0.134406	0.00147109	Gene Expression	ENSG00000171451
CD74hi_HLADRB1hi_venous_pericyte	TYK2	9.0749e-06	1.69713	9.4378	-6.04353	0.00155374	Gene Expression	ENSG00000105397
CD74hi_HLADRB1hi_venous_pericyte	ZDHHC6	1.08009e-05	-0.553078	-0.161155	-0.945001	0.00173137	Gene Expression	ENSG00000023041
CD74hi_HLADRB1hi_venous_pericyte	SLC16A1	1.10607e-05	4.28354	5.36692	3.20016	0.00174245	Gene Expression	ENSG00000155380
CD74hi_HLADRB1hi_venous_pericyte	MYCT1	1.17627e-05	0.361772	1.95513	-1.23158	0.00182163	Gene Expression	ENSG00000120279
CD74hi_HLADRB1hi_venous_pericyte	LINC01184	1.35671e-05	-0.956445	2.15028	-4.06316	0.00198833	Gene Expression	ENSG00000245937
CD74hi_HLADRB1hi_venous_pericyte	ZNF277	1.66709e-05	-9.3561	-2.11128	-16.6009	0.00238003	Gene Expression	ENSG00000198839
CD74hi_HLADRB1hi_venous_pericyte	CDADC1	2.27677e-05	0.279334	28.523	-27.9644	0.00320044	Gene Expression	ENSG00000102543
CD74hi_HLADRB1hi_venous_pericyte	EFTUD2	2.33369e-05	0.349068	1.14966	-0.451526	0.00323075	Gene Expression	ENSG00000108883
CD74hi_HLADRB1hi_venous_pericyte	MRPL58	2.59359e-05	1.89315	2.6777	1.10859	0.0033426	Gene Expression	ENSG00000167862
CD74hi_HLADRB1hi_venous_pericyte	2009-03-01	2.83402e-05	0.536228	1.36521	-0.29275	0.00359646	Gene Expression	ENSG00000139266
CD74hi_HLADRB1hi_venous_pericyte	ALDH18A1	4.54939e-05	-3.55175	0.268408	-7.37191	0.00518698	Gene Expression	ENSG00000059573
CD74hi_HLADRB1hi_venous_pericyte	SSH2	5.41838e-05	0.523525	1.3346	-0.287547	0.00596479	Gene Expression	ENSG00000141298
CD74hi_HLADRB1hi_venous_pericyte	POC1B	5.51971e-05	1.28475	1.44702	1.12249	0.006004	Gene Expression	ENSG00000139323
CD74hi_HLADRB1hi_venous_pericyte	MAPKAPK5	6.0962e-05	1.15666	1.97477	0.338544	0.00641403	Gene Expression	ENSG00000089022
CD74hi_HLADRB1hi_venous_pericyte	MEST	6.10726e-05	13.4162	32.9578	-6.12539	0.00641403	Gene Expression	ENSG00000106484
CD74hi_HLADRB1hi_venous_pericyte	AIG1	6.90982e-05	1.52481	2.76879	0.280832	0.00701501	Gene Expression	ENSG00000146416
CD74hi_HLADRB1hi_venous_pericyte	DPM2	7.12507e-05	-0.844509	-0.563008	-1.12601	0.00707628	Gene Expression	ENSG00000136908
CD74hi_HLADRB1hi_venous_pericyte	TFF3	7.87034e-05	0.427064	2.07514	-1.22101	0.00765014	Gene Expression	ENSG00000160180
CD74hi_HLADRB1hi_venous_pericyte	AKNA	8.0687e-05	-0.512005	0.98296	-2.00697	0.00776039	Gene Expression	ENSG00000106948
CD74hi_HLADRB1hi_venous_pericyte	TRAPPC2B	9.55282e-05	0.420227	1.67331	-0.832856	0.0090921	Gene Expression	ENSG00000256060
CD74hi_HLADRB1hi_venous_pericyte	CDC37L1	0.00011218	-0.873529	0.885663	-2.63272	0.0105669	Gene Expression	ENSG00000106993
CD74hi_HLADRB1hi_venous_pericyte	ZNF83	0.000116446	0.902424	2.47353	-0.668679	0.0108568	Gene Expression	ENSG00000167766
CD74hi_HLADRB1hi_venous_pericyte	RAB28	0.00012372	3.72471	6.50189	0.947526	0.0113043	Gene Expression	ENSG00000157869
CD74hi_HLADRB1hi_venous_pericyte	S100A4	0.000122669	-4.24302	-2.88685	-5.59919	0.0113043	Gene Expression	ENSG00000196154
CD74hi_HLADRB1hi_venous_pericyte	DENND3	0.000136969	1.24072	2.24691	0.234529	0.0123909	Gene Expression	ENSG00000105339
CD74hi_HLADRB1hi_venous_pericyte	MRPS34	0.000151627	1.27967	1.85819	0.70114	0.0134506	Gene Expression	ENSG00000074071
CD74hi_HLADRB1hi_venous_pericyte	AAGAB	0.000158991	0.44514	2.64278	-1.7525	0.0137066	Gene Expression	ENSG00000103591
CD74hi_HLADRB1hi_venous_pericyte	NECTIN1	0.000159013	0.483854	2.02423	-1.05652	0.0137066	Gene Expression	ENSG00000110400
CD74hi_HLADRB1hi_venous_pericyte	ADRA2B	0.000171065	-0.853215	-0.58199	-1.12444	0.0144312	Gene Expression	ENSG00000274286
CD74hi_HLADRB1hi_venous_pericyte	SMPD4	0.000175099	0.828379	1.20775	0.449012	0.0144312	Gene Expression	ENSG00000136699
CD74hi_HLADRB1hi_venous_pericyte	ZBTB43	0.000175316	1.37437	2.56527	0.183472	0.0144312	Gene Expression	ENSG00000169155
CD74hi_HLADRB1hi_venous_pericyte	CD79B	0.000192267	-1.10672	-0.169022	-2.04442	0.0155464	Gene Expression	ENSG00000007312
CD74hi_HLADRB1hi_venous_pericyte	AKAP7	0.000222383	-1.80307	-1.66505	-1.94109	0.0170442	Gene Expression	ENSG00000118507
CD74hi_HLADRB1hi_venous_pericyte	MON2	0.000224661	0.498054	2.63683	-1.64073	0.0170442	Gene Expression	ENSG00000061987
CD74hi_HLADRB1hi_venous_pericyte	TOMM5	0.000219298	-24.83	52.1133	-101.773	0.0170442	Gene Expression	ENSG00000175768
CD74hi_HLADRB1hi_venous_pericyte	SPRYD3	0.000240165	0.29858	1.47894	-0.88178	0.0176966	Gene Expression	ENSG00000167778
CD74hi_HLADRB1hi_venous_pericyte	TRERF1	0.000265791	-1.85652	-0.906059	-2.80697	0.0189729	Gene Expression	ENSG00000124496
CD74hi_HLADRB1hi_venous_pericyte	HELQ	0.00027084	-10.6897	142.068	-163.447	0.0190359	Gene Expression	ENSG00000163312
CD74hi_HLADRB1hi_venous_pericyte	ELP5	0.000277709	-2.92208	0.51884	-6.363	0.0192229	Gene Expression	ENSG00000170291
CD74hi_HLADRB1hi_venous_pericyte	CUL3	0.000294756	0.452594	1.32758	-0.422394	0.0198028	Gene Expression	ENSG00000036257
CD74hi_HLADRB1hi_venous_pericyte	PIGX	0.000310924	0.424287	1.29053	-0.441958	0.0207366	Gene Expression	ENSG00000163964
CD74hi_HLADRB1hi_venous_pericyte	BLMH	0.000327313	-0.679475	0.484727	-1.84368	0.0215156	Gene Expression	ENSG00000108578
CD74hi_HLADRB1hi_venous_pericyte	CDK11B	0.000340739	0.387233	1.09936	-0.324897	0.0222381	Gene Expression	ENSG00000248333
CD74hi_HLADRB1hi_venous_pericyte	COMMD3	0.000344492	0.959842	1.62224	0.297448	0.0223236	Gene Expression	ENSG00000148444
CD74hi_HLADRB1hi_venous_pericyte	GSTM4	0.000354666	3.08002	NA	NA	0.022821	Gene Expression	ENSG00000168765
CD74hi_HLADRB1hi_venous_pericyte	TRNP1	0.000362066	-0.369288	1.5331	-2.27168	0.0231342	Gene Expression	ENSG00000253368
CD74hi_HLADRB1hi_venous_pericyte	MPP5	0.000375155	5.05406	20.2688	-10.1607	0.0236074	Gene Expression	ENSG00000072415
CD74hi_HLADRB1hi_venous_pericyte	STARD3NL	0.000386883	-0.576048	0.512898	-1.66499	0.0240473	Gene Expression	ENSG00000010270
CD74hi_HLADRB1hi_venous_pericyte	MDM4	0.000426389	-1.88869	0.401094	-4.17847	0.0259728	Gene Expression	ENSG00000198625
CD74hi_HLADRB1hi_venous_pericyte	SNRPA	0.000422652	0.66741	1.44973	-0.11491	0.0259728	Gene Expression	ENSG00000077312
CD74hi_HLADRB1hi_venous_pericyte	TMEM161A	0.000424417	3.22	7.56931	-1.12931	0.0259728	Gene Expression	ENSG00000064545
CD74hi_HLADRB1hi_venous_pericyte	TP53BP2	0.000434734	0.523891	2.23554	-1.18776	0.0263057	Gene Expression	ENSG00000143514
CD74hi_HLADRB1hi_venous_pericyte	ZC3H14	0.000443271	0.357875	2.50979	-1.79404	0.0266458	Gene Expression	ENSG00000100722
CD74hi_HLADRB1hi_venous_pericyte	AOC3	0.000456157	0.664593	2.58875	-1.25957	0.0268897	Gene Expression	ENSG00000131471
CD74hi_HLADRB1hi_venous_pericyte	GOSR1	0.000454565	-1.09406	-0.0818094	-2.1063	0.0268897	Gene Expression	ENSG00000108587
CD74hi_HLADRB1hi_venous_pericyte	CEP95	0.0004833	2.47538	7.96517	-3.01442	0.0276874	Gene Expression	ENSG00000258890
CD74hi_HLADRB1hi_venous_pericyte	CREB3L2	0.000473803	-0.697758	1.32389	-2.7194	0.0276874	Gene Expression	ENSG00000182158
CD74hi_HLADRB1hi_venous_pericyte	MIEF1	0.000521633	0.519939	1.24495	-0.205074	0.0292402	Gene Expression	ENSG00000100335
CD74hi_HLADRB1hi_venous_pericyte	FAM92A	0.000531396	-0.702769	0.940854	-2.34639	0.0293494	Gene Expression	ENSG00000188343
CD74hi_HLADRB1hi_venous_pericyte	FKBP3	0.000529692	1.60821	3.18772	0.0287002	0.0293494	Gene Expression	ENSG00000100442
CD74hi_HLADRB1hi_venous_pericyte	CD320	0.000539527	2.45211	4.10856	0.795658	0.0295189	Gene Expression	ENSG00000167775
CD74hi_HLADRB1hi_venous_pericyte	CEP97	0.000580032	-65.2251	240.322	-370.772	0.031175	Gene Expression	ENSG00000182504
CD74hi_HLADRB1hi_venous_pericyte	KBTBD7	0.000596175	1.81997	2.32454	1.31539	0.0318553	Gene Expression	ENSG00000120696
CD74hi_HLADRB1hi_venous_pericyte	PREX2	0.000608682	-1.49417	-0.619694	-2.36864	0.0323344	Gene Expression	ENSG00000046889
CD74hi_HLADRB1hi_venous_pericyte	ELOC	0.000659852	-0.434934	0.25881	-1.12868	0.0342561	Gene Expression	ENSG00000154582
CD74hi_HLADRB1hi_venous_pericyte	TNXB	0.00068742	-0.806143	1.11853	-2.73082	0.035236	Gene Expression	ENSG00000168477
CD74hi_HLADRB1hi_venous_pericyte	ADAM15	0.000712481	-1.82841	-0.893416	-2.7634	0.0357945	Gene Expression	ENSG00000143537
CD74hi_HLADRB1hi_venous_pericyte	LYN	0.000740576	0.89046	3.74209	-1.96117	0.0369762	Gene Expression	ENSG00000254087
CD74hi_HLADRB1hi_venous_pericyte	RABIF	0.000787818	1.56975	3.39021	-0.250711	0.0384936	Gene Expression	ENSG00000183155
CD74hi_HLADRB1hi_venous_pericyte	DCTN2	0.000842566	0.6548	1.85327	-0.543667	0.0406385	Gene Expression	ENSG00000175203
CD74hi_HLADRB1hi_venous_pericyte	NR1H4	0.000845059	1.28931	4.11483	-1.53622	0.0406385	Gene Expression	ENSG00000012504
CD74hi_HLADRB1hi_venous_pericyte	NR5A2	0.00087396	1.04025	1.94061	0.139895	0.0415905	Gene Expression	ENSG00000116833
CD74hi_HLADRB1hi_venous_pericyte	MRPS5	0.00088785	2.15424	3.31761	0.990873	0.0418159	Gene Expression	ENSG00000144029
CD74hi_HLADRB1hi_venous_pericyte	LCMT1	0.000913885	-3.60402	-0.458029	-6.75001	0.0424343	Gene Expression	ENSG00000205629
CD74hi_HLADRB1hi_venous_pericyte	MIR497HG	0.0010178	2.51695	5.56332	-0.529419	0.0455864	Gene Expression	ENSG00000267532
CD74hi_HLADRB1hi_venous_pericyte	MRPS31	0.00103296	1.11257	1.68172	0.543423	0.0458164	Gene Expression	ENSG00000102738
CD74hi_HLADRB1hi_venous_pericyte	SURF2	0.00105397	-0.33309	0.486234	-1.15241	0.0462987	Gene Expression	ENSG00000148291
CD74hi_HLADRB1hi_venous_pericyte	ARHGAP27	0.00107624	-0.660997	-0.0443964	-1.2776	0.046687	Gene Expression	ENSG00000159314
CD74hi_HLADRB1hi_venous_pericyte	CDKN2AIP	0.00107814	0.756357	3.54674	-2.03402	0.046687	Gene Expression	ENSG00000168564
CD74hi_HLADRB1hi_venous_pericyte	TSPAN13	0.00107527	1.29722	2.51012	0.0843289	0.046687	Gene Expression	ENSG00000106537
CD74hi_HLADRB1hi_venous_pericyte	TMEM255B	0.00108413	-1.11854	-0.121373	-2.1157	0.0467248	Gene Expression	ENSG00000184497
CD74hi_HLADRB1hi_venous_pericyte	ATG16L2	0.00112251	0.327704	1.32665	-0.671247	0.0477043	Gene Expression	ENSG00000168010
CD74hi_HLADRB1hi_venous_pericyte	Z93930.2	0.00114008	1.10767	1.33706	0.878281	0.0482265	Gene Expression	ENSG00000226471
CD74hi_HLADRB1hi_venous_pericyte	ARL15	0.00115919	0.925987	1.08444	0.767531	0.0487879	Gene Expression	ENSG00000185305
CD8_cycling_T	MEF2D	1.38337e-06	-0.340726	0.297137	-0.978588	0.000915097	Gene Expression	ENSG00000116604
CD8_cycling_T	PMPCA	1.80893e-06	0.271548	0.969231	-0.426135	0.00102566	Gene Expression	ENSG00000165688
CD8_cycling_T	ENOPH1	9.77622e-05	0.520578	1.22878	-0.187628	0.0242511	Gene Expression	ENSG00000145293
CD8_cycling_T	SIRT1	0.000314946	0.28808	0.814058	-0.237897	0.0480777	Gene Expression	ENSG00000096717
CD8_EGR1hi_T	SNHG8	1.91558e-06	-0.357558	-0.239499	-0.475618	0.00550346	Gene Expression	ENSG00000269893
CD8_EGR1hi_T	MT-ND5	2.61181e-05	0.52368	0.800111	0.247249	0.0250124	Gene Expression	ENSG00000198786
CD8_IL7Rhi_T	MT-ND2	2.40676e-05	0.624677	0.836064	0.413291	0.0184779	Gene Expression	ENSG00000198763
Cycling_B	HLA-DQB1	2.35141e-07	0.833023	1.13202	0.534025	0.000779962	Gene Expression	ENSG00000179344
Cycling_B	CFL1	4.32568e-06	-0.678188	-0.368363	-0.988014	0.00717415	Gene Expression	ENSG00000172757
Cycling_B	ARPC5	4.68841e-05	-0.609508	-0.354782	-0.864235	0.0162736	Gene Expression	ENSG00000162704
Cycling_B	GAPDH	2.46127e-05	-1.36234	-0.451227	-2.27346	0.0162736	Gene Expression	ENSG00000111640
Cycling_B	HLA-DRB1	2.22422e-05	0.791449	1.23281	0.350084	0.0162736	Gene Expression	ENSG00000196126
Cycling_B	HMGB1	4.21913e-05	-0.925154	-0.65047	-1.19984	0.0162736	Gene Expression	ENSG00000189403
Cycling_B	MALAT1	3.48139e-05	2.17894	3.08433	1.27356	0.0162736	Gene Expression	ENSG00000251562
Cycling_B	PPIA	4.90611e-05	-0.619281	-0.334334	-0.904228	0.0162736	Gene Expression	ENSG00000196262
Cycling_B	SUB1	1.64206e-05	-0.799559	-0.495302	-1.10382	0.0162736	Gene Expression	ENSG00000113387
Cycling_B	TOP1	4.45385e-05	-0.392867	-0.182118	-0.603616	0.0162736	Gene Expression	ENSG00000198900
Cycling_B	PTMA	5.74281e-05	-0.497871	-0.303466	-0.692276	0.0173172	Gene Expression	ENSG00000187514
Cycling_B	ANKRD12	9.184e-05	0.406434	0.654666	0.158202	0.0199902	Gene Expression	ENSG00000101745
Cycling_B	CD69	0.00011216	0.888415	1.54793	0.2289	0.0199902	Gene Expression	ENSG00000110848
Cycling_B	COX6A1	8.50315e-05	-0.321665	-0.15266	-0.490669	0.0199902	Gene Expression	ENSG00000111775
Cycling_B	COX6B1	0.000122124	-0.560217	-0.31051	-0.809924	0.0199902	Gene Expression	ENSG00000126267
Cycling_B	COX8A	8.38323e-05	-0.400087	-0.131284	-0.66889	0.0199902	Gene Expression	ENSG00000176340
Cycling_B	HINT1	0.000128702	-0.447702	-0.207748	-0.687657	0.0199902	Gene Expression	ENSG00000169567
Cycling_B	JOSD1	0.000118304	0.381269	0.72936	0.0331787	0.0199902	Gene Expression	ENSG00000100221
Cycling_B	KLF2	0.000132585	0.677147	1.13027	0.224027	0.0199902	Gene Expression	ENSG00000127528
Cycling_B	NDUFA11	0.000109907	-0.434236	-0.256894	-0.611579	0.0199902	Gene Expression	ENSG00000174886
Cycling_B	PFN1	7.85979e-05	-0.698795	-0.39978	-0.997811	0.0199902	Gene Expression	ENSG00000108518
Cycling_B	HMGN2	0.000143631	-0.706755	-0.393393	-1.02012	0.0207141	Gene Expression	ENSG00000198830
Cycling_B	CD83	0.000158032	1.18199	1.72553	0.638446	0.0210356	Gene Expression	ENSG00000112149
Cycling_B	JUND	0.000158544	1.19994	1.69819	0.70169	0.0210356	Gene Expression	ENSG00000130522
Cycling_B	FOSB	0.000183761	1.13497	1.66902	0.600919	0.0234437	Gene Expression	ENSG00000125740
Cycling_B	RPL28	0.000201553	-0.552375	-0.247315	-0.857435	0.0247612	Gene Expression	ENSG00000108107
Cycling_B	RPLP0	0.000235386	-0.787868	-0.397784	-1.17795	0.0278849	Gene Expression	ENSG00000089157
Cycling_B	AHNAK	0.00024531	0.317326	0.643978	-0.00932531	0.0280584	Gene Expression	ENSG00000124942
Cycling_B	LCP1	0.00025664	-0.427297	-0.213703	-0.640892	0.0283759	Gene Expression	ENSG00000136167
Cycling_B	SNRPD2	0.000271801	-0.490424	-0.223212	-0.757635	0.0290828	Gene Expression	ENSG00000125743
Cycling_B	DNAJA1	0.000311966	0.622707	0.931845	0.31357	0.0314958	Gene Expression	ENSG00000086061
Cycling_B	KDM6B	0.000313344	0.59181	0.953004	0.230615	0.0314958	Gene Expression	ENSG00000132510
Cycling_B	HERPUD1	0.00034194	0.501058	0.817833	0.184283	0.0333593	Gene Expression	ENSG00000051108
Cycling_B	HSPH1	0.000356504	0.624539	0.976415	0.272662	0.0337864	Gene Expression	ENSG00000120694
Cycling_B	EIF3K	0.000407061	-0.336018	-0.147837	-0.524199	0.0370988	Gene Expression	ENSG00000178982
Cycling_B	MTRNR2L8	0.000424966	1.06351	1.5899	0.537112	0.0370988	Gene Expression	ENSG00000255823
Cycling_B	NFKBID	0.000425009	0.593607	0.955373	0.231842	0.0370988	Gene Expression	ENSG00000167604
Cycling_B	ARPC2	0.000459592	-0.529705	-0.201707	-0.857702	0.0390889	Gene Expression	ENSG00000163466
Cycling_B	IDS	0.000487115	0.352165	0.636793	0.0675372	0.040394	Gene Expression	ENSG00000010404
Cycling_B	RPL23	0.00052788	-0.435437	-0.171769	-0.699105	0.0427068	Gene Expression	ENSG00000125691
Cycling_B	CXCR4	0.000576791	0.823001	1.2605	0.385506	0.0429404	Gene Expression	ENSG00000121966
Cycling_B	FUS	0.000558476	0.557139	0.834138	0.28014	0.0429404	Gene Expression	ENSG00000089280
Cycling_B	HSPA5	0.00056104	0.579546	1.00743	0.151659	0.0429404	Gene Expression	ENSG00000044574
Cycling_B	SH3BGRL3	0.00058255	-0.539394	-0.291319	-0.787469	0.0429404	Gene Expression	ENSG00000142669
Cycling_B	2006-09-01	0.000606889	-0.363287	-0.164398	-0.562176	0.043762	Gene Expression	ENSG00000125354
Cycling_B	MT-ND2	0.000655362	1.21361	1.78379	0.643428	0.0462518	Gene Expression	ENSG00000198763
Cycling_MNP	RPS19	1.32088e-05	-0.984007	-0.408312	-1.5597	0.0417398	Gene Expression	ENSG00000105372
Cycling_stroma	EXOSC5	1.34931e-12	-0.336411	0.709008	-1.38183	1.31962e-08	Gene Expression	ENSG00000077348
Cycling_stroma	RAB11B-AS1	1.44551e-11	-0.727939	1.82414	-3.28001	7.06852e-08	Gene Expression	ENSG00000269386
Cycling_stroma	CDK5	1.84407e-09	1.90591	3.66958	0.142253	4.50874e-06	Gene Expression	ENSG00000164885
Cycling_stroma	ADCK2	3.09069e-09	2.78059	3.8093	1.75188	4.81027e-06	Gene Expression	ENSG00000133597
Cycling_stroma	CADPS2	3.44293e-09	-0.270369	0.299197	-0.839936	4.81027e-06	Gene Expression	ENSG00000081803
Cycling_stroma	SP1	1.01044e-08	1.0885	3.11595	-0.938953	1.09801e-05	Gene Expression	ENSG00000185591
Cycling_stroma	ENTR1	1.31713e-08	-0.490905	0.716396	-1.69821	1.23211e-05	Gene Expression	ENSG00000165689
Cycling_stroma	ZSCAN32	1.80093e-08	-1.13291	0.74091	-3.00673	1.46776e-05	Gene Expression	ENSG00000140987
Cycling_stroma	RELT	4.28205e-08	1.46407	4.11912	-1.19099	2.79189e-05	Gene Expression	ENSG00000054967
Cycling_stroma	NAXD	5.0179e-08	-1.2891	0.518623	-3.09683	3.06719e-05	Gene Expression	ENSG00000213995
Cycling_stroma	E2F4	7.31771e-08	-1.30236	-0.0110126	-2.59371	4.20983e-05	Gene Expression	ENSG00000205250
Cycling_stroma	OXSR1	8.7963e-08	0.587493	1.54806	-0.373079	4.77932e-05	Gene Expression	ENSG00000172939
Cycling_stroma	SLC7A6OS	1.02934e-07	-0.358946	0.534074	-1.25197	5.29839e-05	Gene Expression	ENSG00000103061
Cycling_stroma	EPCAM	1.12988e-07	3.06488	8.92565	-2.7959	5.5251e-05	Gene Expression	ENSG00000119888
Cycling_stroma	INPPL1	1.75745e-07	1.58325	3.93317	-0.76666	7.28156e-05	Gene Expression	ENSG00000165458
Cycling_stroma	TSTD1	1.78689e-07	1.83192	5.5005	-1.83665	7.28156e-05	Gene Expression	ENSG00000215845
Cycling_stroma	GGA3	2.92386e-07	1.21821	4.4806	-2.04417	0.000114381	Gene Expression	ENSG00000125447
Cycling_stroma	SLC25A22	4.42804e-07	-0.463984	1.22002	-2.14799	0.000166563	Gene Expression	ENSG00000177542
Cycling_stroma	GID8	5.73261e-07	-0.887123	0.380344	-2.15459	0.000200232	Gene Expression	ENSG00000101193
Cycling_stroma	CSKMT	6.74839e-07	-1.58767	0.667408	-3.84275	0.000216971	Gene Expression	ENSG00000214756
Cycling_stroma	GALNT7	6.77264e-07	1.11966	4.06115	-1.82184	0.000216971	Gene Expression	ENSG00000109586
Cycling_stroma	CXorf56	7.65424e-07	-1.81904	-0.775761	-2.86232	0.000225341	Gene Expression	ENSG00000018610
Cycling_stroma	MRPL44	7.83396e-07	2.56859	3.66464	1.47255	0.000225341	Gene Expression	ENSG00000135900
Cycling_stroma	DENND4A	8.61977e-07	5.64187	9.11948	2.16427	0.00023417	Gene Expression	ENSG00000174485
Cycling_stroma	PHLPP2	9.28029e-07	-1.36063	3.00618	-5.72744	0.00024457	Gene Expression	ENSG00000040199
Cycling_stroma	TMEM260	9.75278e-07	-0.883788	1.92516	-3.69274	0.00024457	Gene Expression	ENSG00000070269
Cycling_stroma	PTRH2	1.09894e-06	1.05301	2.93525	-0.82922	0.000268692	Gene Expression	ENSG00000141378
Cycling_stroma	SURF6	1.14009e-06	1.94114	2.51481	1.36746	0.000271954	Gene Expression	ENSG00000148296
Cycling_stroma	ATP5F1B	1.3389e-06	1.37418	1.87762	0.870747	0.000303101	Gene Expression	ENSG00000110955
Cycling_stroma	FICD	1.36365e-06	-0.816266	1.52354	-3.15607	0.000303101	Gene Expression	ENSG00000198855
Cycling_stroma	LINC00467	1.30804e-06	-1.54976	0.211708	-3.31122	0.000303101	Gene Expression	ENSG00000153363
Cycling_stroma	SLC30A6	1.52663e-06	0.570115	2.12478	-0.984552	0.000324575	Gene Expression	ENSG00000152683
Cycling_stroma	SCAMP1-AS1	1.61545e-06	0.550825	2.17578	-1.07413	0.000333438	Gene Expression	ENSG00000245556
Cycling_stroma	IFT88	1.77573e-06	-1.76186	-0.945038	-2.57868	0.000354422	Gene Expression	ENSG00000032742
Cycling_stroma	ZNF639	3.31124e-06	2.68548	4.10415	1.26682	0.000599703	Gene Expression	ENSG00000121864
Cycling_stroma	CXXC5	3.99854e-06	1.93635	4.15689	-0.284196	0.000686065	Gene Expression	ENSG00000171604
Cycling_stroma	GTPBP8	4.31047e-06	2.40289	3.73354	1.07225	0.000726835	Gene Expression	ENSG00000163607
Cycling_stroma	OAZ3	4.40121e-06	-0.263591	0.793459	-1.32064	0.000729557	Gene Expression	ENSG00000143450
Cycling_stroma	UBE4A	4.57217e-06	1.68051	3.92993	-0.568919	0.000745264	Gene Expression	ENSG00000110344
Cycling_stroma	FER	4.65619e-06	-1.28242	0.481174	-3.046	0.000746518	Gene Expression	ENSG00000151422
Cycling_stroma	GOLIM4	4.90785e-06	-0.554816	0.0758773	-1.18551	0.000774173	Gene Expression	ENSG00000173905
Cycling_stroma	UIMC1	5.42511e-06	1.2312	3.05758	-0.595173	0.000842184	Gene Expression	ENSG00000087206
Cycling_stroma	CDC42SE2	5.84908e-06	2.35579	3.75083	0.960737	0.000893813	Gene Expression	ENSG00000158985
Cycling_stroma	ORMDL2	6.10606e-06	2.17775	4.09485	0.260664	0.000918726	Gene Expression	ENSG00000123353
Cycling_stroma	STX10	8.51613e-06	-1.27098	-0.0332541	-2.50871	0.00118983	Gene Expression	ENSG00000104915
Cycling_stroma	PSME3	9.0413e-06	2.0505	3.45416	0.646845	0.00122811	Gene Expression	ENSG00000131467
Cycling_stroma	MYL6B	9.51235e-06	2.952	4.24434	1.65967	0.00127439	Gene Expression	ENSG00000196465
Cycling_stroma	UTP23	9.87086e-06	-0.75243	0.365189	-1.87005	0.00130455	Gene Expression	ENSG00000147679
Cycling_stroma	NPRL3	1.07027e-05	2.13231	3.06717	1.19746	0.00135938	Gene Expression	ENSG00000103148
Cycling_stroma	ZNF227	1.06597e-05	2.30164	3.85591	0.747365	0.00135938	Gene Expression	ENSG00000131115
Cycling_stroma	MRPL22	1.08425e-05	1.85615	2.84915	0.863142	0.00135949	Gene Expression	ENSG00000082515
Cycling_stroma	TMEM115	1.22366e-05	2.03153	3.50993	0.553136	0.00149593	Gene Expression	ENSG00000126062
Cycling_stroma	HCCS	1.39203e-05	0.966107	2.88365	-0.951433	0.00164024	Gene Expression	ENSG00000004961
Cycling_stroma	ITPR3	1.49534e-05	-0.525844	0.385447	-1.43714	0.001741	Gene Expression	ENSG00000096433
Cycling_stroma	CCDC138	1.54666e-05	-7.74096	18.1777	-33.6596	0.00177957	Gene Expression	ENSG00000163006
Cycling_stroma	SLC7A6	1.74332e-05	-0.303036	0.300569	-0.906641	0.00198252	Gene Expression	ENSG00000103064
Cycling_stroma	ASPSCR1	1.81587e-05	-0.436404	0.506778	-1.37959	0.00204129	Gene Expression	ENSG00000169696
Cycling_stroma	AIP	2.02289e-05	2.01068	2.91178	1.10958	0.0022229	Gene Expression	ENSG00000110711
Cycling_stroma	LPCAT4	2.00852e-05	-0.614681	1.84072	-3.07008	0.0022229	Gene Expression	ENSG00000176454
Cycling_stroma	ABHD14B	2.25691e-05	-1.60824	-0.353027	-2.86345	0.00237442	Gene Expression	ENSG00000114779
Cycling_stroma	KSR1	2.28216e-05	-1.17127	1.18308	-3.52562	0.00237442	Gene Expression	ENSG00000141068
Cycling_stroma	UNK	2.26418e-05	-0.54755	0.256704	-1.3518	0.00237442	Gene Expression	ENSG00000132478
Cycling_stroma	PYGB	2.33306e-05	-0.82769	0.84278	-2.49816	0.00240182	Gene Expression	ENSG00000100994
Cycling_stroma	RAB29	2.35848e-05	1.14701	1.97122	0.322804	0.0024027	Gene Expression	ENSG00000117280
Cycling_stroma	PRKAG2	2.41243e-05	2.28196	4.35068	0.213233	0.00243233	Gene Expression	ENSG00000106617
Cycling_stroma	STX12	2.60739e-05	1.78309	3.41579	0.150384	0.00259212	Gene Expression	ENSG00000117758
Cycling_stroma	TMTC1	2.69288e-05	-0.824853	0.0989619	-1.74867	0.00263364	Gene Expression	ENSG00000133687
Cycling_stroma	SLC1A5	2.94095e-05	-0.406823	0.223361	-1.03701	0.00279759	Gene Expression	ENSG00000105281
Cycling_stroma	TMEM242	2.93288e-05	-0.801624	0.22763	-1.83088	0.00279759	Gene Expression	ENSG00000215712
Cycling_stroma	MEA1	3.06332e-05	-0.480095	0.294217	-1.25441	0.00288069	Gene Expression	ENSG00000124733
Cycling_stroma	PIGR	3.35067e-05	3.16356	7.33096	-1.00384	0.00306257	Gene Expression	ENSG00000162896
Cycling_stroma	POLK	3.64979e-05	-0.532971	-0.0115016	-1.05444	0.00321368	Gene Expression	ENSG00000122008
Cycling_stroma	RNF25	3.64536e-05	2.07001	6.16614	-2.02611	0.00321368	Gene Expression	ENSG00000163481
Cycling_stroma	ZBTB25	3.55417e-05	-0.533149	0.687349	-1.75365	0.00321368	Gene Expression	ENSG00000089775
Cycling_stroma	MAST3	3.77714e-05	2.08212	3.17923	0.985006	0.00326906	Gene Expression	ENSG00000099308
Cycling_stroma	METTL5	3.82731e-05	1.31904	2.17949	0.458595	0.00328343	Gene Expression	ENSG00000138382
Cycling_stroma	FKRP	4.45705e-05	-4.08985	6.67305	-14.8528	0.00372563	Gene Expression	ENSG00000181027
Cycling_stroma	AKAP8	4.81938e-05	-0.291855	0.327054	-0.910764	0.00399437	Gene Expression	ENSG00000105127
Cycling_stroma	RNF169	4.89798e-05	2.11395	4.04025	0.187651	0.0040254	Gene Expression	ENSG00000166439
Cycling_stroma	EXT2	5.14345e-05	1.5671	2.87961	0.254595	0.00419191	Gene Expression	ENSG00000151348
Cycling_stroma	ABCA5	5.5963e-05	-2.25761	3.79029	-8.3055	0.00447741	Gene Expression	ENSG00000154265
Cycling_stroma	PINX1-1	5.6311e-05	-1.42063	0.297955	-3.13921	0.00447741	Gene Expression	ENSG00000254093
Cycling_stroma	FBXO21	5.87429e-05	-0.295069	0.235561	-0.8257	0.00463311	Gene Expression	ENSG00000135108
Cycling_stroma	CBWD5	6.53433e-05	0.339479	1.35917	-0.680215	0.00504755	Gene Expression	ENSG00000147996
Cycling_stroma	NRBP2	6.55459e-05	-0.615739	0.502497	-1.73398	0.00504755	Gene Expression	ENSG00000185189
Cycling_stroma	MRPL36	6.68229e-05	1.5346	2.30189	0.767305	0.00510569	Gene Expression	ENSG00000171421
Cycling_stroma	MRTO4	7.15888e-05	-0.589048	0.194535	-1.37263	0.00535787	Gene Expression	ENSG00000053372
Cycling_stroma	TRIM35	7.1767e-05	0.990966	3.91714	-1.93521	0.00535787	Gene Expression	ENSG00000104228
Cycling_stroma	ZNF704	7.09776e-05	-1.01035	0.132154	-2.15285	0.00535787	Gene Expression	ENSG00000164684
Cycling_stroma	TMEM184C	7.28373e-05	-0.588371	0.746326	-1.92307	0.00539658	Gene Expression	ENSG00000164168
Cycling_stroma	DYNLT3	7.49718e-05	0.747227	1.84909	-0.354639	0.00547182	Gene Expression	ENSG00000165169
Cycling_stroma	CREB1	7.94614e-05	1.78016	2.63631	0.924003	0.00575654	Gene Expression	ENSG00000118260
Cycling_stroma	PHC3	8.76577e-05	1.56653	2.35291	0.780154	0.00621226	Gene Expression	ENSG00000173889
Cycling_stroma	HOXA9	8.9585e-05	-0.748997	2.38624	-3.88424	0.00630318	Gene Expression	ENSG00000078399
Cycling_stroma	MRI1	9.201e-05	1.03769	3.581	-1.50563	0.00638197	Gene Expression	ENSG00000037757
Cycling_stroma	FOXK1	9.661e-05	2.16873	4.82244	-0.484984	0.00660731	Gene Expression	ENSG00000164916
Cycling_stroma	KLHL9	9.64817e-05	0.91846	2.31487	-0.477948	0.00660731	Gene Expression	ENSG00000198642
Cycling_stroma	AL445524.1	0.0001001	2.33612	4.08093	0.591319	0.00675154	Gene Expression	ENSG00000233461
Cycling_stroma	GLB1L	9.96327e-05	0.462259	1.99078	-1.06626	0.00675154	Gene Expression	ENSG00000163521
Cycling_stroma	EIF3J	0.000101854	1.1785	1.72835	0.628653	0.00682284	Gene Expression	ENSG00000104131
Cycling_stroma	FANCC	0.000112003	1.56279	4.61789	-1.49231	0.00735162	Gene Expression	ENSG00000158169
Cycling_stroma	MON1A	0.000115761	-0.730009	0.644699	-2.10472	0.00754765	Gene Expression	ENSG00000164077
Cycling_stroma	NDFIP2	0.000124129	0.639786	1.42156	-0.141985	0.00793453	Gene Expression	ENSG00000102471
Cycling_stroma	ZNF830	0.000123566	-1.96927	-0.890585	-3.04796	0.00793453	Gene Expression	ENSG00000198783
Cycling_stroma	GOLGA7	0.000127416	-0.51653	0.169851	-1.20291	0.00809172	Gene Expression	ENSG00000147533
Cycling_stroma	MIA2	0.000136122	1.01662	2.1555	-0.122259	0.00847947	Gene Expression	ENSG00000150527
Cycling_stroma	MED6	0.000142022	-0.668678	0.664786	-2.00214	0.00873568	Gene Expression	ENSG00000133997
Cycling_stroma	MALT1	0.000145108	0.464935	1.29771	-0.367836	0.00886973	Gene Expression	ENSG00000172175
Cycling_stroma	BLZF1	0.000150712	0.535529	1.42198	-0.350919	0.00909851	Gene Expression	ENSG00000117475
Cycling_stroma	TIMM13	0.000160345	0.924673	1.40012	0.44923	0.00962073	Gene Expression	ENSG00000099800
Cycling_stroma	LRFN4	0.000180556	2.12201	11.9861	-7.74213	0.0105512	Gene Expression	ENSG00000173621
Cycling_stroma	TLCD2	0.000184955	-0.389086	0.533273	-1.31145	0.0107033	Gene Expression	ENSG00000185561
Cycling_stroma	DROSHA	0.000198591	0.290187	1.06887	-0.488499	0.011292	Gene Expression	ENSG00000113360
Cycling_stroma	BRWD3	0.000200037	-0.560063	1.05246	-2.17259	0.0113085	Gene Expression	ENSG00000165288
Cycling_stroma	SNHG15	0.000206819	-1.0809	-0.143524	-2.01827	0.0116247	Gene Expression	ENSG00000232956
Cycling_stroma	GON7	0.000214331	1.14084	1.69097	0.590718	0.0119342	Gene Expression	ENSG00000170270
Cycling_stroma	CXCR4	0.000216389	1.42727	3.06448	-0.209951	0.0119564	Gene Expression	ENSG00000121966
Cycling_stroma	IL1R1	0.00021939	-0.696205	0.0416095	-1.43402	0.0120412	Gene Expression	ENSG00000115594
Cycling_stroma	PAIP2	0.000225773	1.51219	2.31687	0.707503	0.012267	Gene Expression	ENSG00000120727
Cycling_stroma	COMMD5	0.000228455	-0.808122	0.335299	-1.95154	0.0123442	Gene Expression	ENSG00000170619
Cycling_stroma	PHB	0.000229739	1.09967	1.68938	0.509952	0.0123453	Gene Expression	ENSG00000167085
Cycling_stroma	AKIRIN1	0.000231738	1.73222	2.68213	0.782304	0.0123847	Gene Expression	ENSG00000174574
Cycling_stroma	DDX23	0.000249862	0.833984	1.89611	-0.228147	0.0130677	Gene Expression	ENSG00000174243
Cycling_stroma	REL	0.000253268	1.64649	2.72327	0.56971	0.0131753	Gene Expression	ENSG00000162924
Cycling_stroma	NR3C1	0.000256334	-0.826605	0.2055	-1.85871	0.0132643	Gene Expression	ENSG00000113580
Cycling_stroma	MRGBP	0.000272064	0.404214	1.19559	-0.387166	0.0140042	Gene Expression	ENSG00000101189
Cycling_stroma	ESCO1	0.000291261	1.81661	4.04312	-0.409896	0.0148361	Gene Expression	ENSG00000141446
Cycling_stroma	BLOC1S4	0.000300707	-0.345136	0.167697	-0.857968	0.0152379	Gene Expression	ENSG00000186222
Cycling_stroma	HBP1	0.000311441	-0.735798	-0.136928	-1.33467	0.01562	Gene Expression	ENSG00000105856
Cycling_stroma	ZNF90	0.000321565	-0.623896	0.478205	-1.726	0.015964	Gene Expression	ENSG00000213988
Cycling_stroma	MAN2C1	0.000328426	2.29885	4.0729	0.524805	0.0161407	Gene Expression	ENSG00000140400
Cycling_stroma	RIC8A	0.000327866	-0.87665	0.14607	-1.89937	0.0161407	Gene Expression	ENSG00000177963
Cycling_stroma	LETM1	0.000333385	0.564349	2.02894	-0.900243	0.0163025	Gene Expression	ENSG00000168924
Cycling_stroma	FRYL	0.000354481	-0.990124	-0.380536	-1.59971	0.0171625	Gene Expression	ENSG00000075539
Cycling_stroma	QSER1	0.000366212	-0.95133	0.131332	-2.03399	0.0176431	Gene Expression	ENSG00000060749
Cycling_stroma	USP36	0.000369453	-0.810253	0.802689	-2.42319	0.017712	Gene Expression	ENSG00000055483
Cycling_stroma	CDC27	0.000381728	0.704547	1.35281	0.056282	0.0181228	Gene Expression	ENSG00000004897
Cycling_stroma	CCT5	0.000387274	1.13845	1.85432	0.422592	0.0182973	Gene Expression	ENSG00000150753
Cycling_stroma	EIF3H	0.00040062	1.20975	1.85075	0.568749	0.0186254	Gene Expression	ENSG00000147677
Cycling_stroma	FAM111B	0.000399129	-0.410197	0.113964	-0.934358	0.0186254	Gene Expression	ENSG00000189057
Cycling_stroma	TBC1D2B	0.000419115	0.689063	1.27348	0.104642	0.0192439	Gene Expression	ENSG00000167202
Cycling_stroma	RACGAP1	0.000436874	0.495808	1.87491	-0.883293	0.0199008	Gene Expression	ENSG00000161800
Cycling_stroma	TFCP2	0.000441172	5.5311	11.0424	0.0197714	0.0199753	Gene Expression	ENSG00000135457
Cycling_stroma	ELOF1	0.00044946	-0.355748	0.258148	-0.969645	0.0202568	Gene Expression	ENSG00000130165
Cycling_stroma	HIGD1A	0.000461899	-0.705033	0.71647	-2.12654	0.0207219	Gene Expression	ENSG00000181061
Cycling_stroma	SF3B5	0.000466972	-1.01598	-0.451921	-1.58004	0.0208538	Gene Expression	ENSG00000169976
Cycling_stroma	SEC22C	0.000473258	-0.492212	0.225518	-1.20994	0.0209433	Gene Expression	ENSG00000093183
Cycling_stroma	THRA	0.000478181	-0.819139	0.0822733	-1.72055	0.0210658	Gene Expression	ENSG00000126351
Cycling_stroma	TRIM3	0.000492032	-0.353205	0.370774	-1.07718	0.0214824	Gene Expression	ENSG00000110171
Cycling_stroma	SELENOK	0.000495069	1.01807	2.40879	-0.372653	0.021519	Gene Expression	ENSG00000113811
Cycling_stroma	SHCBP1	0.000506968	0.894721	2.05551	-0.266069	0.0219387	Gene Expression	ENSG00000171241
Cycling_stroma	TCIRG1	0.000515178	-0.60247	0.193507	-1.39845	0.0220984	Gene Expression	ENSG00000110719
Cycling_stroma	CLMN	0.000517716	-0.943196	1.57995	-3.46634	0.0221103	Gene Expression	ENSG00000165959
Cycling_stroma	CD36	0.000520481	-0.717378	0.353965	-1.78872	0.0221317	Gene Expression	ENSG00000135218
Cycling_stroma	ZNF43	0.000566426	1.05748	1.81587	0.299087	0.0238778	Gene Expression	ENSG00000198521
Cycling_stroma	DNAJC16	0.000575684	-0.391455	0.813651	-1.59656	0.0241639	Gene Expression	ENSG00000116138
Cycling_stroma	CHKA	0.000605814	2.41327	5.49661	-0.67008	0.0252122	Gene Expression	ENSG00000110721
Cycling_stroma	SPDL1	0.000618321	1.4636	2.31758	0.609624	0.0255155	Gene Expression	ENSG00000040275
Cycling_stroma	INSIG2	0.000621487	1.65302	3.24196	0.0640674	0.0255384	Gene Expression	ENSG00000125629
Cycling_stroma	MED1	0.000638115	-0.487603	0.44048	-1.41569	0.0259463	Gene Expression	ENSG00000125686
Cycling_stroma	APPL1	0.000643584	-1.07656	-0.292937	-1.86019	0.0260093	Gene Expression	ENSG00000157500
Cycling_stroma	A1BG	0.000652951	2.27538	3.43382	1.11694	0.0262772	Gene Expression	ENSG00000121410
Cycling_stroma	WDR81	0.000655586	1.0781	2.11084	0.0453503	0.0262772	Gene Expression	ENSG00000167716
Cycling_stroma	YWHAZ	0.00066146	0.796296	1.35725	0.23534	0.0264044	Gene Expression	ENSG00000164924
Cycling_stroma	SFRP1	0.00066638	-1.02464	2.63359	-4.68288	0.0264927	Gene Expression	ENSG00000104332
Cycling_stroma	STARD13	0.000670081	-0.575873	0.232398	-1.38414	0.026532	Gene Expression	ENSG00000133121
Cycling_stroma	PMS1	0.000673879	-0.927413	0.180626	-2.03545	0.0265748	Gene Expression	ENSG00000064933
Cycling_stroma	EMC7	0.000681222	1.25073	2.2309	0.270569	0.0266494	Gene Expression	ENSG00000134153
Cycling_stroma	TMEM106B	0.000686741	-0.604257	0.243099	-1.45161	0.0267583	Gene Expression	ENSG00000106460
Cycling_stroma	F8	0.000700535	-0.421736	1.19748	-2.04096	0.0271121	Gene Expression	ENSG00000185010
Cycling_stroma	ARL5B	0.000706639	1.88743	3.72573	0.0491274	0.0272084	Gene Expression	ENSG00000165997
Cycling_stroma	RUNX1T1	0.000725077	-1.66808	-0.548589	-2.78758	0.0277002	Gene Expression	ENSG00000079102
Cycling_stroma	COQ7	0.000747829	-0.713087	0.480353	-1.90653	0.0280486	Gene Expression	ENSG00000167186
Cycling_stroma	FRAT2	0.000747631	6.42542	14.569	-1.71814	0.0280486	Gene Expression	ENSG00000181274
Cycling_stroma	NECAP2	0.000751403	0.994601	1.52323	0.465971	0.0280486	Gene Expression	ENSG00000157191
Cycling_stroma	UBE2O	0.000738791	0.407693	1.66709	-0.851698	0.0280486	Gene Expression	ENSG00000175931
Cycling_stroma	VDAC3	0.000746637	1.18167	1.85629	0.507055	0.0280486	Gene Expression	ENSG00000078668
Cycling_stroma	PIGF	0.000778254	-0.480662	0.280235	-1.24156	0.0289121	Gene Expression	ENSG00000151665
Cycling_stroma	TLN1	0.000789027	-1.11535	-0.553438	-1.67727	0.0291195	Gene Expression	ENSG00000137076
Cycling_stroma	ACLY	0.0008111	1.02707	1.73734	0.316802	0.0298217	Gene Expression	ENSG00000131473
Cycling_stroma	CCDC90B	0.000844474	-0.774063	0.190084	-1.73821	0.030817	Gene Expression	ENSG00000137500
Cycling_stroma	CCNQ	0.000843545	-0.415087	0.306077	-1.13625	0.030817	Gene Expression	ENSG00000262919
Cycling_stroma	BCCIP	0.000848709	0.826158	2.00226	-0.349942	0.0308564	Gene Expression	ENSG00000107949
Cycling_stroma	SCOC	0.000882168	1.0889	1.99607	0.181725	0.0319541	Gene Expression	ENSG00000153130
Cycling_stroma	WDR13	0.000898796	0.980975	1.57526	0.38669	0.032317	Gene Expression	ENSG00000101940
Cycling_stroma	MRPL50	0.000915251	-0.405412	0.191938	-1.00276	0.0327881	Gene Expression	ENSG00000136897
Cycling_stroma	LEPROTL1	0.000918833	0.559064	1.43122	-0.313095	0.0327963	Gene Expression	ENSG00000104660
Cycling_stroma	EIF2AK4	0.000929219	1.16531	2.46315	-0.13252	0.0330464	Gene Expression	ENSG00000128829
Cycling_stroma	FLNB	0.000956606	-1.17117	-0.157864	-2.18447	0.0338971	Gene Expression	ENSG00000136068
Cycling_stroma	OGG1	0.000965921	-0.566113	0.101838	-1.23407	0.0341036	Gene Expression	ENSG00000114026
Cycling_stroma	PSMD8	0.000991491	0.280746	2.04839	-1.48689	0.0348805	Gene Expression	ENSG00000099341
Cycling_stroma	CDC42BPA	0.00104547	-0.769683	0.0297109	-1.56908	0.036387	Gene Expression	ENSG00000143776
Cycling_stroma	REXO4	0.00104967	1.07997	1.79227	0.367669	0.0364034	Gene Expression	ENSG00000148300
Cycling_stroma	CMSS1	0.00105462	-0.477369	0.135038	-1.08978	0.036446	Gene Expression	ENSG00000184220
Cycling_stroma	PDLIM1	0.00106483	0.872238	1.6015	0.142975	0.036669	Gene Expression	ENSG00000107438
Cycling_stroma	GATAD2A	0.00107311	0.425974	1.4707	-0.618753	0.0368245	Gene Expression	ENSG00000167491
Cycling_stroma	SSSCA1	0.00108056	-0.827543	0.299136	-1.95422	0.0369508	Gene Expression	ENSG00000173465
Cycling_stroma	SCLT1	0.0010878	1.21718	2.3135	0.120852	0.0370686	Gene Expression	ENSG00000151466
Cycling_stroma	PSMB1	0.00111795	0.643264	1.54537	-0.258839	0.0378323	Gene Expression	ENSG00000008018
Cycling_stroma	ABLIM1	0.00112302	-2.20499	-0.651509	-3.75848	0.0378729	Gene Expression	ENSG00000099204
Cycling_stroma	ANKRA2	0.00116896	0.747828	2.4934	-0.997748	0.0387154	Gene Expression	ENSG00000164331
Cycling_stroma	OSBPL8	0.00116086	-0.462181	0.370491	-1.29485	0.0387154	Gene Expression	ENSG00000091039
Cycling_stroma	PAPOLA	0.00116977	1.11151	1.80294	0.420074	0.0387154	Gene Expression	ENSG00000090060
Cycling_stroma	PBXIP1	0.00116029	-0.628929	0.791692	-2.04955	0.0387154	Gene Expression	ENSG00000163346
Cycling_stroma	WDR18	0.00117571	1.85268	3.86803	-0.162675	0.0387154	Gene Expression	ENSG00000065268
Cycling_stroma	SAPCD2	0.0012185	0.275125	1.03709	-0.486841	0.0398559	Gene Expression	ENSG00000186193
Cycling_stroma	RBCK1	0.0012319	0.827557	1.62324	0.0318703	0.04016	Gene Expression	ENSG00000125826
Cycling_stroma	RCAN1	0.0012363	1.69996	2.79008	0.609839	0.0401696	Gene Expression	ENSG00000159200
Cycling_stroma	ADAM10	0.00127309	-0.403224	0.302028	-1.10847	0.0409299	Gene Expression	ENSG00000137845
Cycling_stroma	MLF2	0.00127644	0.580638	1.18958	-0.0283009	0.0409299	Gene Expression	ENSG00000089693
Cycling_stroma	NUDCD2	0.00127457	0.6239	1.69316	-0.445359	0.0409299	Gene Expression	ENSG00000170584
Cycling_stroma	HSPA8	0.00135374	0.705813	1.30896	0.102665	0.0429856	Gene Expression	ENSG00000109971
Cycling_stroma	PSMC2	0.00138527	0.92779	1.55356	0.302019	0.0438222	Gene Expression	ENSG00000161057
Cycling_stroma	TFE3	0.00138905	0.363153	1.07695	-0.350639	0.0438222	Gene Expression	ENSG00000068323
Cycling_stroma	PLBD2	0.00139827	9.18199	62.9582	-44.5942	0.0438305	Gene Expression	ENSG00000151176
Cycling_stroma	PITPNM2	0.00140687	-0.285293	0.477818	-1.0484	0.0439592	Gene Expression	ENSG00000090975
Cycling_stroma	NGDN	0.00148502	0.805985	2.04242	-0.430447	0.0459604	Gene Expression	ENSG00000129460
Cycling_stroma	ZNF621	0.00150126	7.68529	13.802	1.56853	0.0463166	Gene Expression	ENSG00000172888
Cycling_stroma	EIF2AK1	0.00151633	-0.452003	0.12157	-1.02558	0.0463234	Gene Expression	ENSG00000086232
Cycling_stroma	RBM8A	0.00151953	0.949768	1.46961	0.429926	0.0463234	Gene Expression	ENSG00000265241
Cycling_stroma	WISP1	0.00152043	-0.323567	0.312267	-0.959402	0.0463234	Gene Expression	ENSG00000104415
Cycling_stroma	CA5B	0.00152722	-1.71558	1.77361	-5.20477	0.0463857	Gene Expression	ENSG00000169239
Cycling_stroma	EPB41L2	0.00155196	-0.396995	0.257769	-1.05176	0.0464166	Gene Expression	ENSG00000079819
Cycling_stroma	MTERF4	0.00154931	-1.07794	-0.186186	-1.9697	0.0464166	Gene Expression	ENSG00000122085
Cycling_stroma	NELFCD	0.00153994	-0.274107	0.232889	-0.781104	0.0464166	Gene Expression	ENSG00000101158
Cycling_stroma	TIMM23	0.00154586	-0.778919	-0.36442	-1.19342	0.0464166	Gene Expression	ENSG00000265354
Cycling_stroma	SPICE1	0.00156205	1.72305	3.48907	-0.0429794	0.0465758	Gene Expression	ENSG00000163611
Cycling_stroma	COX7A2L	0.00157062	0.852537	1.42626	0.278817	0.0466671	Gene Expression	ENSG00000115944
Cycling_stroma	SLC35G2	0.00157943	-0.615775	0.534427	-1.76598	0.0466671	Gene Expression	ENSG00000168917
Cycling_stroma	MGST1	0.00162957	7.89275	15.2224	0.563052	0.0478594	Gene Expression	ENSG00000008394
Cycling_stroma	ATP5IF1	0.00164427	1.02387	1.57613	0.471613	0.0481467	Gene Expression	ENSG00000130770
FCRL4pos_memory_B	RIPOR2	3.7002e-05	-0.338927	-0.185969	-0.491885	0.0449945	Gene Expression	ENSG00000111913
Follicular_B	BIRC3	1.44416e-05	-0.465767	-0.285041	-0.646493	0.0165487	Gene Expression	ENSG00000023445
Follicular_B	MT-ND5	0.000166853	0.534215	0.745748	0.322681	0.0472648	Gene Expression	ENSG00000198786
IgApos_IFN_resp_plasma	PKHD1L1	1.99417e-07	0.320006	1.01654	-0.376523	0.000125665	Gene Expression	ENSG00000205038
IgApos_IFN_resp_plasma	RNGTT	6.55771e-07	-0.785702	0.740845	-2.31225	0.000311081	Gene Expression	ENSG00000111880
IgApos_IFN_resp_plasma	ELP5	1.95422e-06	-0.851715	0.313491	-2.01692	0.000741628	Gene Expression	ENSG00000170291
IgApos_IFN_resp_plasma	PIK3R3	2.49866e-06	-0.501568	0.616607	-1.61974	0.000862039	Gene Expression	ENSG00000117461
IgApos_IFN_resp_plasma	ATE1	7.38316e-05	-2.18808	-1.38519	-2.99097	0.011265	Gene Expression	ENSG00000107669
IgApos_IFN_resp_plasma	MOB3C	8.18786e-05	-2.89882	1.18188	-6.97952	0.011265	Gene Expression	ENSG00000142961
IgApos_IFN_resp_plasma	RPS19	8.52221e-05	-0.342738	1.81134	-2.49682	0.011265	Gene Expression	ENSG00000105372
IgApos_IFN_resp_plasma	SMIM15	7.18361e-05	0.445667	2.24545	-1.35412	0.011265	Gene Expression	ENSG00000188725
IgApos_IFN_resp_plasma	XPC	0.000110837	-0.869734	0.303157	-2.04262	0.0127462	Gene Expression	ENSG00000154767
IgApos_IFN_resp_plasma	NLRP1	0.000231462	-0.269275	0.359358	-0.897908	0.0209142	Gene Expression	ENSG00000091592
IgApos_IFN_resp_plasma	DDX24	0.000301872	-0.695365	0.0777409	-1.46847	0.0238667	Gene Expression	ENSG00000089737
IgApos_IFN_resp_plasma	PLIN2	0.000414021	-0.339085	0.414121	-1.09229	0.0296455	Gene Expression	ENSG00000147872
IgApos_IFN_resp_plasma	MRPL28	0.000649511	1.5613	3.77143	-0.648834	0.0397563	Gene Expression	ENSG00000086504
IgApos_IFN_resp_plasma	PLP2	0.000633243	0.587277	1.14309	0.0314613	0.0397563	Gene Expression	ENSG00000102007
IgApos_IFN_resp_plasma	SEPHS1	0.00063055	0.287793	0.731996	-0.15641	0.0397563	Gene Expression	ENSG00000086475
IgApos_IFN_resp_plasma	FAIM	0.000719791	-0.326802	0.476443	-1.13005	0.0426814	Gene Expression	ENSG00000158234
IgApos_IFN_resp_plasma	RARRES3	0.000827452	-0.538936	0.175191	-1.25306	0.0461791	Gene Expression	ENSG00000133321
IgApos_plasma	PRDX1	2.91664e-06	0.338763	0.445841	0.231685	0.0104999	Gene Expression	ENSG00000117450
IgGhi_IgAhi_memory_B	OAS2	2.0251e-06	0.341729	1.24315	-0.559691	0.00289681	Gene Expression	ENSG00000111335
IgGhi_IgAhi_memory_B	RNF113A	3.4305e-06	-1.11731	-0.423483	-1.81114	0.00293308	Gene Expression	ENSG00000125352
IgGhi_IgAhi_memory_B	IGHGP	7.43961e-06	-0.364507	0.746256	-1.47527	0.00545217	Gene Expression	ENSG00000253755
IgGhi_IgAhi_memory_B	ADA2	2.2984e-05	0.271008	1.18396	-0.641945	0.0117908	Gene Expression	ENSG00000093072
IgGhi_IgAhi_memory_B	C12orf42	4.011e-05	-0.457089	0.0991413	-1.01332	0.0187058	Gene Expression	ENSG00000179088
IgGhi_IgAhi_memory_B	AC118549.1	5.38878e-05	-3.17826	-1.33047	-5.02605	0.023037	Gene Expression	ENSG00000036549
IgGhi_IgAhi_memory_B	KRCC1	7.21604e-05	1.35053	2.45709	0.243969	0.0246788	Gene Expression	ENSG00000172086
IgGhi_IgAhi_memory_B	ACIN1	0.000184091	1.10701	1.82646	0.387558	0.0349775	Gene Expression	ENSG00000100813
IgGhi_IgAhi_memory_B	C18orf25	0.000204547	3.69287	24.1991	-16.8134	0.0349775	Gene Expression	ENSG00000152242
IgGhi_IgAhi_memory_B	HECA	0.000161198	-0.981258	-0.278277	-1.68424	0.0349775	Gene Expression	ENSG00000112406
IgGhi_IgAhi_memory_B	PLK2	0.000202511	-1.8485	2.21526	-5.91226	0.0349775	Gene Expression	ENSG00000145632
IgGhi_IgAhi_memory_B	WDR70	0.000184248	0.614107	3.66645	-2.43824	0.0349775	Gene Expression	ENSG00000082068
IgGhi_IgAhi_memory_B	ARFGAP2	0.000252064	1.20953	1.87077	0.548285	0.0404091	Gene Expression	ENSG00000149182
IgGhi_IgAhi_memory_B	MYL6	0.000305624	0.685762	1.32445	0.0470697	0.0461133	Gene Expression	ENSG00000092841
IgGhi_IgAhi_memory_B	ZNF141	0.000299324	-0.3497	0.761908	-1.46131	0.0461133	Gene Expression	ENSG00000131127
IgGhi_IgAhi_memory_B	CEP95	0.000345659	0.66115	2.79363	-1.47133	0.0466765	Gene Expression	ENSG00000258890
IgGhi_IgAhi_memory_B	NSD1	0.000345752	0.609895	1.82228	-0.602495	0.0466765	Gene Expression	ENSG00000165671
IgGhi_IgAhi_memory_B	SPATS2	0.000327011	1.66804	5.98317	-2.6471	0.0466765	Gene Expression	ENSG00000123352
IGLC6hi_memory_B	PPP6C	0.000310431	6.06878	12.7835	-0.645996	0.0136102	Gene Expression	ENSG00000119414
IGLC6hi_memory_B	SSRP1	0.000892676	4.91768	13.8653	-4.0299	0.0260917	Gene Expression	ENSG00000149136
IGLC6hi_memory_B	KPNA4	0.00131907	2.73907	8.058	-2.57987	0.0337352	Gene Expression	ENSG00000186432
IGLC6hi_memory_B	B4GALT4	0.0015514	2.33199	13.43	-8.76603	0.0371973	Gene Expression	ENSG00000121578
IGLC6hi_memory_B	DNMT1	1.34e-05	1.55755	1.8336	1.2815	0.00165971	Gene Expression	ENSG00000130816
IGLC6hi_memory_B	RBM38	0.000208113	1.47532	3.44966	-0.49902	0.0104705	Gene Expression	ENSG00000132819
IGLC6hi_memory_B	DHRS7	4.41e-05	1.22018	1.48847	0.951894	0.00365851	Gene Expression	ENSG00000100612
IGLC6hi_memory_B	ATG5	0.001145	1.02253	2.22233	-0.177273	0.0304521	Gene Expression	ENSG00000057663
IGLC6hi_memory_B	GPBP1L1	0.000541671	0.948857	2.39996	-0.502244	0.0191542	Gene Expression	ENSG00000159592
IGLC6hi_memory_B	TINF2	0.000440094	0.908827	4.06907	-2.25142	0.0175409	Gene Expression	ENSG00000092330
IGLC6hi_memory_B	TMEM167A	9.86e-05	0.858491	3.7067	-1.98972	0.00643541	Gene Expression	ENSG00000174695
IGLC6hi_memory_B	MPHOSPH10	0.000270627	0.820562	3.15236	-1.51123	0.0127778	Gene Expression	ENSG00000124383
IGLC6hi_memory_B	PTEN	0.00213805	0.769023	3.63343	-2.09539	0.0429831	Gene Expression	ENSG00000171862
IGLC6hi_memory_B	BLCAP	1.2e-06	0.712628	4.33872	-2.91346	0.000262092	Gene Expression	ENSG00000166619
IGLC6hi_memory_B	SLC25A24	0.00204291	0.613924	1.21455	0.0133011	0.0426423	Gene Expression	ENSG00000085491
IGLC6hi_memory_B	VPS29	0.00167186	0.510934	1.24227	-0.220402	0.0389813	Gene Expression	ENSG00000111237
IGLC6hi_memory_B	GDI2	0.00101004	0.412456	0.947798	-0.122887	0.0279261	Gene Expression	ENSG00000057608
IGLC6hi_memory_B	SLC2A6	0.00199093	0.313652	0.587314	0.0399892	0.0424318	Gene Expression	ENSG00000160326
IGLC6hi_memory_B	C16orf54	4.61e-06	-0.280919	0.667012	-1.22885	0.000744166	Gene Expression	ENSG00000185905
IGLC6hi_memory_B	ZBTB21	0.0010664	-0.284045	0.0912815	-0.659371	0.0292212	Gene Expression	ENSG00000173276
IGLC6hi_memory_B	DDX50	0.000465049	-0.296244	0.661004	-1.25349	0.0179541	Gene Expression	ENSG00000107625
IGLC6hi_memory_B	CREBZF	0.000985901	-0.316117	0.254606	-0.886841	0.0275066	Gene Expression	ENSG00000137504
IGLC6hi_memory_B	SF3A1	0.000179804	-0.329953	0.286043	-0.945949	0.00951412	Gene Expression	ENSG00000099995
IGLC6hi_memory_B	ARID4B	0.000757504	-0.332635	0.314586	-0.979856	0.0234826	Gene Expression	ENSG00000054267
IGLC6hi_memory_B	SERPINB6	0.000297065	-0.335049	0.302592	-0.97269	0.0134072	Gene Expression	ENSG00000124570
IGLC6hi_memory_B	BNIP3L	0.000499416	-0.345455	-0.125219	-0.56569	0.0184663	Gene Expression	ENSG00000104765
IGLC6hi_memory_B	ADK	3.28e-06	-0.347902	1.04044	-1.73624	0.000592245	Gene Expression	ENSG00000156110
IGLC6hi_memory_B	LSM3	0.000677338	-0.36793	0.739386	-1.47525	0.0216537	Gene Expression	ENSG00000170860
IGLC6hi_memory_B	SLC1A5	0.00197662	-0.372178	0.0852436	-0.8296	0.0424214	Gene Expression	ENSG00000105281
IGLC6hi_memory_B	LSP1	0.00127673	-0.372636	0.262322	-1.00759	0.0329267	Gene Expression	ENSG00000130592
IGLC6hi_memory_B	UQCRC2	2.2e-05	-0.386713	-0.0465672	-0.726859	0.00232863	Gene Expression	ENSG00000140740
IGLC6hi_memory_B	NSA2	0.00156457	-0.404384	0.0956487	-0.904416	0.0372222	Gene Expression	ENSG00000164346
IGLC6hi_memory_B	MED30	0.00172822	-0.425703	0.31715	-1.16856	0.0393312	Gene Expression	ENSG00000164758
IGLC6hi_memory_B	MED13	1.2e-05	-0.439175	0.482859	-1.36121	0.00160263	Gene Expression	ENSG00000108510
IGLC6hi_memory_B	ARMC8	3.4e-08	-0.478398	-0.00989907	-0.946896	2.09e-05	Gene Expression	ENSG00000114098
IGLC6hi_memory_B	PDCD7	0.00143461	-0.482402	0.434206	-1.39901	0.0355065	Gene Expression	ENSG00000090470
IGLC6hi_memory_B	SUGT1	7.08e-07	-0.503788	0.485752	-1.49333	0.000197599	Gene Expression	ENSG00000165416
IGLC6hi_memory_B	IL16	0.000851017	-0.559823	0.00519012	-1.12484	0.025357	Gene Expression	ENSG00000172349
IGLC6hi_memory_B	SUMF2	0.00063634	-0.580413	1.41365	-2.57448	0.0207848	Gene Expression	ENSG00000129103
IGLC6hi_memory_B	RRAS2	0.0020708	-0.615138	-0.222917	-1.00736	0.0426423	Gene Expression	ENSG00000133818
IGLC6hi_memory_B	TAF10	0.00125317	-0.62158	0.720942	-1.9641	0.0325931	Gene Expression	ENSG00000166337
IGLC6hi_memory_B	SLC38A2	0.000295635	-0.631773	0.979533	-2.24308	0.0134072	Gene Expression	ENSG00000134294
IGLC6hi_memory_B	ARID1A	0.000740149	-0.65322	-0.24804	-1.0584	0.0231787	Gene Expression	ENSG00000117713
IGLC6hi_memory_B	LMO4	1.83e-05	-0.665505	0.905979	-2.23699	0.00200884	Gene Expression	ENSG00000143013
IGLC6hi_memory_B	SNX8	0.000175665	-0.669169	-0.39392	-0.944418	0.00945816	Gene Expression	ENSG00000106266
IGLC6hi_memory_B	BORCS5	0.000729755	-0.693001	0.677687	-2.06369	0.0230888	Gene Expression	ENSG00000165714
IGLC6hi_memory_B	BRMS1	0.00097991	-0.706835	1.01292	-2.42659	0.0275066	Gene Expression	ENSG00000174744
IGLC6hi_memory_B	MED6	6.21e-07	-0.729981	-0.436465	-1.0235	0.000190551	Gene Expression	ENSG00000133997
IGLC6hi_memory_B	HSPB11	3e-06	-0.740797	-0.563526	-0.918069	0.000576221	Gene Expression	ENSG00000081870
IGLC6hi_memory_B	ACP5	0.00205819	-0.88677	0.378846	-2.15239	0.0426423	Gene Expression	ENSG00000102575
IGLC6hi_memory_B	ZNFX1	0.000395677	-1.04309	-0.205356	-1.88083	0.0161911	Gene Expression	ENSG00000124201
IGLC6hi_memory_B	MIA3	3.97e-07	-1.15863	-0.891902	-1.42535	0.000152204	Gene Expression	ENSG00000154305
IGLC6hi_memory_B	MUM1	0.000368912	-1.23253	-0.718204	-1.74686	0.0153913	Gene Expression	ENSG00000160953
IGLC6hi_memory_B	TLE4	0.000484616	-1.35134	-0.459519	-2.24316	0.0183616	Gene Expression	ENSG00000106829
IGLC6hi_memory_B	TNF	0.000414329	-1.73201	-0.755211	-2.70881	0.0167313	Gene Expression	ENSG00000232810
IGLC6hi_memory_B	LINC01215	0.000102123	-1.88108	5.84094	-9.6031	0.0065295	Gene Expression	ENSG00000271856
IGLC6hi_memory_B	CTR9	1.2e-07	-1.99414	-1.69632	-2.29196	5.25e-05	Gene Expression	ENSG00000198730
IGLC6hi_memory_B	ELP5	0.0001435	-3.22094	1.97145	-8.41333	0.00833681	Gene Expression	ENSG00000170291
IGLC6hi_memory_B	BCL9L	0.000617973	-4.05315	6.23008	-14.3364	0.0207848	Gene Expression	ENSG00000186174
IGLC6hi_memory_B	SUPT4H1	0.000255233	-4.66185	5.86079	-15.1845	0.0122392	Gene Expression	ENSG00000213246
IGLC6hi_memory_B	GOSR1	6.6e-05	-7.16523	15.7058	-30.0363	0.00506021	Gene Expression	ENSG00000108587
Ileal_BEST4_OTOP2	ARSD	1.86596e-05	-0.438075	0.741573	-1.61772	0.0143052	Gene Expression	ENSG00000006756
Ileal_BEST4_OTOP2	NXF1	1.88516e-05	3.6405	5.37726	1.90373	0.0143052	Gene Expression	ENSG00000162231
Ileal_BEST4_OTOP2	DNAJC15	8.99268e-05	2.23028	4.2257	0.234851	0.045493	Gene Expression	ENSG00000120675
Ileal_BEST4_OTOP2	ALDOB	0.000119805	1.53575	2.54025	0.531247	0.0495884	Gene Expression	ENSG00000136872
Ileal_enterocyte	NDRG1	4.17207e-09	-0.273071	-0.188338	-0.357805	1.77688e-05	Gene Expression	ENSG00000104419
Ileal_enterocyte	ATP5MC1	1.00822e-05	-0.288464	-0.164297	-0.412632	0.003476	Gene Expression	ENSG00000159199
Ileal_enterocyte	ATP1B1	0.00022618	0.297661	NA	NA	0.00783172	Gene Expression	ENSG00000143153
Ileal_enterocyte	MAFF	0.000270077	-0.275413	-0.170712	-0.380115	0.0085093	Gene Expression	ENSG00000185022
Ileal_enterocyte	SLC6A19	0.000468909	-0.267289	0.196748	-0.731325	0.010511	Gene Expression	ENSG00000174358
Ileal_enterocyte	YME1L1	0.000732618	-0.293648	-0.202069	-0.385227	0.0126838	Gene Expression	ENSG00000136758
Ileal_enterocyte	MT-ND1	0.00345854	0.623128	0.921603	0.324653	0.0259387	Gene Expression	ENSG00000198888
Ileal_enterocyte	IER2	0.00405222	-0.877451	NA	NA	0.0278811	Gene Expression	ENSG00000160888
Ileal_enterocyte	SERF2	0.00656101	-0.449848	NA	NA	0.0373875	Gene Expression	ENSG00000140264
Ileal_enterocyte	MT2A	0.00768776	-0.314631	0.062865	-0.692127	0.0410818	Gene Expression	ENSG00000125148
Ileal_enterocyte	PHGR1	0.0084143	-3.23865	NA	NA	0.0435093	Gene Expression	ENSG00000233041
Ileal_enterocyte	BTG2	0.0085977	-0.515134	NA	NA	0.0440178	Gene Expression	ENSG00000159388
Ileal_enterocyte	PPP1R15A	0.00982858	-0.336908	NA	NA	0.0471927	Gene Expression	ENSG00000087074
Ileal_paneth	CNST	3.66388e-06	-0.574911	-0.298468	-0.851354	0.0202604	Gene Expression	ENSG00000162852
Ileal_paneth	CDKN2AIPNL	3.00718e-05	-3.12188	-2.25538	-3.98837	0.0359509	Gene Expression	ENSG00000237190
Ileal_paneth	SPRED1	4.28689e-05	-0.36546	1.16032	-1.89124	0.0359509	Gene Expression	ENSG00000166068
Ileal_paneth	IGFBP4	8.53786e-05	-0.274957	0.0222997	-0.572214	0.0369988	Gene Expression	ENSG00000141753
Ileal_paneth	PCK1	7.11149e-05	-2.03186	0.570276	-4.634	0.0369988	Gene Expression	ENSG00000124253
Ileal_paneth	TERF2	6.80422e-05	-1.49437	-1.0387	-1.95004	0.0369988	Gene Expression	ENSG00000132604
Ileal_paneth	ZDHHC2	0.000104201	-0.449411	0.836295	-1.73512	0.0369988	Gene Expression	ENSG00000104219
Ileal_paneth	PLEKHB1	0.000118413	0.401717	1.15045	-0.34702	0.0382003	Gene Expression	ENSG00000021300
Ileal_paneth	ECH1	0.000158074	-0.932833	-0.282073	-1.58359	0.039471	Gene Expression	ENSG00000104823
Ileal_paneth	CNKSR3	0.000189995	-1.25251	0.271195	-2.77621	0.0424893	Gene Expression	ENSG00000153721
Ileal_paneth	ANKRD13A	0.000220704	-1.95555	-0.0617554	-3.84934	0.044828	Gene Expression	ENSG00000076513
Ileal_paneth	BTG1	0.000251505	-0.767867	-0.322841	-1.21289	0.044828	Gene Expression	ENSG00000133639
Ileal_paneth	DHRS7B	0.000232513	-3.76586	-1.08054	-6.45118	0.044828	Gene Expression	ENSG00000109016
Ileal_paneth	EFCAB14	0.000294151	0.501606	1.56128	-0.558064	0.044828	Gene Expression	ENSG00000159658
Ileal_paneth	EIF4EBP1	0.000303663	0.328951	1.29227	-0.634366	0.044828	Gene Expression	ENSG00000187840
Ileal_paneth	ERCC1	0.000313366	-0.483085	0.367991	-1.33416	0.044828	Gene Expression	ENSG00000012061
Ileal_paneth	GMDS-DT	0.000269335	-0.286566	0.359016	-0.932147	0.044828	Gene Expression	ENSG00000250903
Ileal_paneth	HMGN3	0.000304832	-0.473265	0.311482	-1.25801	0.044828	Gene Expression	ENSG00000118418
Ileal_paneth	IFRD1	0.000357064	-0.765167	-0.262597	-1.26774	0.044828	Gene Expression	ENSG00000006652
Ileal_paneth	LIMA1	0.000353844	-1.05004	-0.47302	-1.62705	0.044828	Gene Expression	ENSG00000050405
Ileal_paneth	PNRC2	0.000271306	-1.25037	-0.0736158	-2.42713	0.044828	Gene Expression	ENSG00000189266
Ileal_paneth	PPP5C	0.000377778	-1.43854	1.07556	-3.95264	0.044828	Gene Expression	ENSG00000011485
Ileal_paneth	SARAF	0.000282495	0.433194	1.13282	-0.266428	0.044828	Gene Expression	ENSG00000133872
Ileal_paneth	SF1	0.000252889	0.883034	1.5119	0.254171	0.044828	Gene Expression	ENSG00000168066
Ileal_paneth	SRSF7	0.000311949	0.304798	2.49762	-1.88802	0.044828	Gene Expression	ENSG00000115875
Ileal_paneth	TMEM141	0.00036019	-0.772582	-0.273581	-1.27158	0.044828	Gene Expression	ENSG00000244187
Ileal_paneth	UQCRB	0.000355384	-0.959582	-0.484909	-1.43425	0.044828	Gene Expression	ENSG00000156467
Ileal_paneth	BEX3	0.000436962	-1.28897	-0.399279	-2.17866	0.0451173	Gene Expression	ENSG00000166681
Ileal_paneth	PHGR1	0.000424162	-1.47829	-0.822484	-2.1341	0.0451173	Gene Expression	ENSG00000233041
Ileal_paneth	PMAIP1	0.000447877	-1.05944	-0.294893	-1.82398	0.0451173	Gene Expression	ENSG00000141682
Ileal_paneth	RBFOX2	0.000417704	1.21291	4.59312	-2.1673	0.0451173	Gene Expression	ENSG00000100320
Ileal_paneth	TMSB4X	0.000451974	-1.03757	-0.557472	-1.51766	0.0451173	Gene Expression	ENSG00000205542
Ileal_paneth	SLC38A5	0.000479535	0.273857	0.654461	-0.106747	0.0460734	Gene Expression	ENSG00000017483
Ileal_paneth	EDF1	0.000518527	-0.762845	-0.233546	-1.29214	0.0471972	Gene Expression	ENSG00000107223
Ileal_paneth	TENT5A	0.000510677	-1.02313	1.36828	-3.41454	0.0471972	Gene Expression	ENSG00000112773
Ileal_paneth	ACTN1	0.000588671	0.631279	1.24426	0.0182994	0.0481633	Gene Expression	ENSG00000072110
Ileal_paneth	MED19	0.000560871	-1.36584	2.02788	-4.75955	0.0481633	Gene Expression	ENSG00000156603
Ileal_paneth	STK19	0.000588481	-0.539752	0.848901	-1.92841	0.0481633	Gene Expression	ENSG00000204344
Ileal_paneth	TRAPPC3	0.000567817	-0.455696	0.68393	-1.59532	0.0481633	Gene Expression	ENSG00000054116
Ileal_paneth	IMP4	0.000610762	-1.06113	-0.0626079	-2.05966	0.0491074	Gene Expression	ENSG00000136718
Ileal_RPShi_enterocyte	CITED2	2.05386e-05	-0.486231	-0.221798	-0.750664	0.0275218	Gene Expression	ENSG00000164442
Ileal_RPShi_enterocyte	HLA-DPA1	1.70956e-05	0.31245	0.569029	0.055871	0.0275218	Gene Expression	ENSG00000231389
LAMP3pos_IL1Bpos_DC	RPL38	1.7775e-06	-0.912264	-0.543773	-1.28075	0.0106134	Gene Expression	ENSG00000172809
LAMP3pos_IL1Bpos_DC	OAS1	5.65062e-06	0.86208	1.6418	0.0823652	0.0168699	Gene Expression	ENSG00000089127
LAMP3pos_IL1Bpos_DC	CCDC85B	2.07337e-05	-0.75913	-0.370421	-1.14784	0.035004	Gene Expression	ENSG00000175602
LAMP3pos_IL1Bpos_DC	IGHA1	5.24746e-05	-0.534464	-0.0287617	-1.04017	0.035004	Gene Expression	ENSG00000211895
LAMP3pos_IL1Bpos_DC	RPL12	5.28592e-05	-0.759243	-0.464417	-1.05407	0.035004	Gene Expression	ENSG00000197958
LAMP3pos_IL1Bpos_DC	RPS11	6.44857e-05	-0.603073	-0.322017	-0.884129	0.035004	Gene Expression	ENSG00000142534
LAMP3pos_IL1Bpos_DC	RPS8	4.53779e-05	-0.809809	-0.555149	-1.06447	0.035004	Gene Expression	ENSG00000142937
LAMP3pos_IL1Bpos_DC	IGHG4	9.40857e-05	1.54743	1.9796	1.11525	0.0468155	Gene Expression	ENSG00000211892
Mast	IER5	1.94864e-05	0.733345	1.08758	0.37911	0.0281091	Gene Expression	ENSG00000162783
Mast	RPS15	1.57771e-05	-0.53447	-0.346719	-0.72222	0.0281091	Gene Expression	ENSG00000115268
Non_ileal_BEST4_OTOP2	CD74	8.60287e-06	-2.93542	-2.00765	-3.8632	0.0142166	Gene Expression	ENSG00000019582
Non_ileal_BEST4_OTOP2	IFI27	3.39976e-06	-1.69924	-0.891383	-2.50709	0.0142166	Gene Expression	ENSG00000165949
Non_ileal_BEST4_OTOP2	RPS4X	9.41341e-06	1.64558	2.38228	0.908873	0.0142166	Gene Expression	ENSG00000198034
Non_ileal_BEST4_OTOP2	WFDC2	3.70551e-05	0.454329	1.14729	-0.238629	0.022385	Gene Expression	ENSG00000101443
Non_ileal_BEST4_OTOP2	BIRC3	6.0889e-05	-1.45988	-0.807909	-2.11186	0.0267895	Gene Expression	ENSG00000023445
Non_ileal_BEST4_OTOP2	EPS8L2	6.84539e-05	-1.11121	-0.596748	-1.62567	0.0267895	Gene Expression	ENSG00000177106
Non_ileal_BEST4_OTOP2	PRR13	6.32484e-05	-1.20802	-0.657813	-1.75823	0.0267895	Gene Expression	ENSG00000205352
Non_ileal_BEST4_OTOP2	SERPINB1	6.05892e-05	-0.89552	-0.250894	-1.54015	0.0267895	Gene Expression	ENSG00000021355
Non_ileal_BEST4_OTOP2	MAN2C1	0.000100269	0.340195	1.53854	-0.858148	0.0318802	Gene Expression	ENSG00000140400
Non_ileal_BEST4_OTOP2	HLA-DRA	0.000127835	-2.25923	-1.37076	-3.1477	0.0351022	Gene Expression	ENSG00000204287
Non_ileal_BEST4_OTOP2	TP53I3	0.00012206	-0.991977	-0.360223	-1.62373	0.0351022	Gene Expression	ENSG00000115129
Non_ileal_BEST4_OTOP2	MUC1	0.000136851	-1.1725	-0.144223	-2.20079	0.0359441	Gene Expression	ENSG00000185499
Non_ileal_BEST4_OTOP2	ADH1C	0.000166052	0.619245	1.36141	-0.122916	0.0370848	Gene Expression	ENSG00000248144
Non_ileal_BEST4_OTOP2	HLA-B	0.000172379	-1.11682	-0.618812	-1.61483	0.0370848	Gene Expression	ENSG00000234745
Non_ileal_BEST4_OTOP2	RPL34	0.000171913	1.48298	2.52809	0.43786	0.0370848	Gene Expression	ENSG00000109475
Non_ileal_BEST4_OTOP2	TMEM45B	0.000196375	-0.301126	0.270117	-0.872368	0.0395433	Gene Expression	ENSG00000151715
Non_ileal_BEST4_OTOP2	RPS25	0.000224911	1.05978	2.07143	0.0481298	0.0424589	Gene Expression	ENSG00000118181
Non_ileal_BEST4_OTOP2	TMEM238L	0.000302167	0.528773	1.09275	-0.0352078	0.0470718	Gene Expression	ENSG00000263429
Non_ileal_CT_colonocyte	HLA-F	6.45513e-11	-1.60577	-1.32327	-1.88827	3.72913e-07	Gene Expression	ENSG00000204642
Non_ileal_CT_colonocyte	GSDMD	1.88666e-09	-1.09773	-0.845516	-1.34994	3.63308e-06	Gene Expression	ENSG00000104518
Non_ileal_CT_colonocyte	PEBP1	1.86089e-09	1.35479	1.77171	0.937869	3.63308e-06	Gene Expression	ENSG00000089220
Non_ileal_CT_colonocyte	HLA-C	3.48043e-09	-1.33683	-0.997023	-1.67665	5.02661e-06	Gene Expression	ENSG00000204525
Non_ileal_CT_colonocyte	HLA-E	5.92292e-09	-2.12364	-1.33648	-2.9108	6.84334e-06	Gene Expression	ENSG00000204592
Non_ileal_CT_colonocyte	MUC1	2.88755e-07	-2.06388	-1.54684	-2.58091	0.000238305	Gene Expression	ENSG00000185499
Non_ileal_CT_colonocyte	LCN2	1.0663e-06	-2.62287	-1.88003	-3.36572	0.000769999	Gene Expression	ENSG00000148346
Non_ileal_CT_colonocyte	FTX	1.30185e-06	0.847712	1.17468	0.52074	0.000835641	Gene Expression	ENSG00000230590
Non_ileal_CT_colonocyte	HLA-DRB1	2.13986e-06	-2.04099	-1.50042	-2.58156	0.0012362	Gene Expression	ENSG00000196126
Non_ileal_CT_colonocyte	TYMP	4.24398e-06	-1.4369	-0.958056	-1.91575	0.00204312	Gene Expression	ENSG00000025708
Non_ileal_CT_colonocyte	CLTB	6.43676e-06	-1.14881	-0.662817	-1.63481	0.0028604	Gene Expression	ENSG00000175416
Non_ileal_CT_colonocyte	CDH17	1.17348e-05	-1.28488	-0.891618	-1.67814	0.00370075	Gene Expression	ENSG00000079112
Non_ileal_CT_colonocyte	HLA-DRA	1.34137e-05	-2.95138	-1.98475	-3.91801	0.00370075	Gene Expression	ENSG00000204287
Non_ileal_CT_colonocyte	KLF2	1.0161e-05	-1.18129	-0.793047	-1.56953	0.00370075	Gene Expression	ENSG00000127528
Non_ileal_CT_colonocyte	NAPRT	1.34469e-05	-1.15806	-0.755352	-1.56077	0.00370075	Gene Expression	ENSG00000147813
Non_ileal_CT_colonocyte	BIRC3	1.86009e-05	-1.00519	-0.429945	-1.58044	0.00471775	Gene Expression	ENSG00000023445
Non_ileal_CT_colonocyte	GRN	3.32218e-05	-0.790374	-0.434987	-1.14576	0.0076769	Gene Expression	ENSG00000030582
Non_ileal_CT_colonocyte	TUBB2A	3.25815e-05	-0.357191	-0.177441	-0.536942	0.0076769	Gene Expression	ENSG00000137267
Non_ileal_CT_colonocyte	RARRES3	3.6925e-05	-1.23606	-0.536434	-1.93568	0.00820445	Gene Expression	ENSG00000133321
Non_ileal_CT_colonocyte	CCNG1	5.33136e-05	0.433421	0.786009	0.0808332	0.00903837	Gene Expression	ENSG00000113328
Non_ileal_CT_colonocyte	HM13	5.28964e-05	-0.779893	-0.528189	-1.0316	0.00903837	Gene Expression	ENSG00000101294
Non_ileal_CT_colonocyte	HMCN2	5.31797e-05	-0.394483	-0.0301387	-0.758827	0.00903837	Gene Expression	ENSG00000148357
Non_ileal_CT_colonocyte	LLGL2	4.5697e-05	-0.686482	-0.269499	-1.10347	0.00903837	Gene Expression	ENSG00000073350
Non_ileal_CT_colonocyte	RALY	4.43823e-05	-0.829573	-0.522618	-1.13653	0.00903837	Gene Expression	ENSG00000125970
Non_ileal_CT_colonocyte	VAMP8	4.86233e-05	-1.03146	-0.583248	-1.47968	0.00903837	Gene Expression	ENSG00000118640
Non_ileal_CT_colonocyte	CD55	5.96672e-05	-1.32224	-0.654368	-1.99011	0.00931615	Gene Expression	ENSG00000196352
Non_ileal_CT_colonocyte	SERPINB6	6.26582e-05	-1.08523	-0.633202	-1.53726	0.00932286	Gene Expression	ENSG00000124570
Non_ileal_CT_colonocyte	IFI27	6.50265e-05	-2.52805	-0.736699	-4.3194	0.00939145	Gene Expression	ENSG00000165949
Non_ileal_CT_colonocyte	GSDMB	6.8468e-05	-0.577648	-0.354447	-0.800849	0.00943774	Gene Expression	ENSG00000073605
Non_ileal_CT_colonocyte	SFN	6.86144e-05	-1.72268	-0.986112	-2.45926	0.00943774	Gene Expression	ENSG00000175793
Non_ileal_CT_colonocyte	APOL6	7.3613e-05	-0.964064	-0.621707	-1.30642	0.00945027	Gene Expression	ENSG00000221963
Non_ileal_CT_colonocyte	IFRD1	7.03664e-05	-0.799744	-0.492185	-1.1073	0.00945027	Gene Expression	ENSG00000006652
Non_ileal_CT_colonocyte	CORO1B	7.64413e-05	-0.787662	-0.525698	-1.04963	0.00960004	Gene Expression	ENSG00000172725
Non_ileal_CT_colonocyte	CASP7	8.78608e-05	-0.915148	-0.64669	-1.18361	0.009761	Gene Expression	ENSG00000165806
Non_ileal_CT_colonocyte	GPT	8.31521e-05	-1.18672	-0.792085	-1.58136	0.009761	Gene Expression	ENSG00000167701
Non_ileal_CT_colonocyte	IRF1	8.6503e-05	-1.49846	-0.992329	-2.00459	0.009761	Gene Expression	ENSG00000125347
Non_ileal_CT_colonocyte	NECTIN3	8.71256e-05	0.566465	0.956605	0.176324	0.009761	Gene Expression	ENSG00000177707
Non_ileal_CT_colonocyte	TAP1	8.4551e-05	-0.789503	-0.52652	-1.05249	0.009761	Gene Expression	ENSG00000168394
Non_ileal_CT_colonocyte	TMC5	8.66791e-05	-1.01033	-0.660077	-1.36059	0.009761	Gene Expression	ENSG00000103534
Non_ileal_CT_colonocyte	TRABD2A	0.000111419	0.85558	1.52452	0.186636	0.0121447	Gene Expression	ENSG00000186854
Non_ileal_CT_colonocyte	FBLIM1	0.000148505	-1.2323	-0.822422	-1.64219	0.0149134	Gene Expression	ENSG00000162458
Non_ileal_CT_colonocyte	IMPA1	0.000149728	-0.286896	-0.146623	-0.427168	0.0149134	Gene Expression	ENSG00000133731
Non_ileal_CT_colonocyte	TMBIM1	0.000158252	-0.757539	-0.36779	-1.14729	0.015237	Gene Expression	ENSG00000135926
Non_ileal_CT_colonocyte	ARL14	0.000170701	-0.755995	-0.400774	-1.11122	0.0161663	Gene Expression	ENSG00000179674
Non_ileal_CT_colonocyte	CD74	0.000191363	-2.77008	-1.57951	-3.96064	0.016446	Gene Expression	ENSG00000019582
Non_ileal_CT_colonocyte	HLA-B	0.000183633	-1.1697	-0.460653	-1.87875	0.016446	Gene Expression	ENSG00000234745
Non_ileal_CT_colonocyte	MAP3K11	0.000192532	-0.478793	-0.29168	-0.665906	0.016446	Gene Expression	ENSG00000173327
Non_ileal_CT_colonocyte	PFDN4	0.000183804	0.848731	1.21733	0.480131	0.016446	Gene Expression	ENSG00000101132
Non_ileal_CT_colonocyte	ADH1C	0.000219742	1.05182	1.84127	0.262373	0.0175878	Gene Expression	ENSG00000248144
Non_ileal_CT_colonocyte	FAM3B	0.000211683	-0.42183	-0.124494	-0.719166	0.0175878	Gene Expression	ENSG00000183844
Non_ileal_CT_colonocyte	MT1E	0.00022525	2.56347	3.86606	1.26088	0.0175878	Gene Expression	ENSG00000169715
Non_ileal_CT_colonocyte	TMEM87A	0.00022529	0.565626	0.854756	0.276496	0.0175878	Gene Expression	ENSG00000103978
Non_ileal_CT_colonocyte	TRIM15	0.000221748	-0.405043	-0.118752	-0.691335	0.0175878	Gene Expression	ENSG00000204610
Non_ileal_CT_colonocyte	XDH	0.000234475	-0.958908	-0.224467	-1.69335	0.0178232	Gene Expression	ENSG00000158125
Non_ileal_CT_colonocyte	ACOX1	0.00026172	-0.43533	0.113657	-0.984317	0.0188643	Gene Expression	ENSG00000161533
Non_ileal_CT_colonocyte	ARF1	0.000263175	-0.891741	-0.354003	-1.42948	0.0188643	Gene Expression	ENSG00000143761
Non_ileal_CT_colonocyte	ST14	0.000262273	-0.908102	-0.478211	-1.33799	0.0188643	Gene Expression	ENSG00000149418
Non_ileal_CT_colonocyte	SLC16A3	0.000293998	-0.703896	-0.36721	-1.04058	0.0202194	Gene Expression	ENSG00000141526
Non_ileal_CT_colonocyte	ZC3H12A	0.000291255	-0.361047	-0.193143	-0.528951	0.0202194	Gene Expression	ENSG00000163874
Non_ileal_CT_colonocyte	ZFAND3	0.000291924	-0.27651	-0.123903	-0.429117	0.0202194	Gene Expression	ENSG00000156639
Non_ileal_CT_colonocyte	CCL20	0.000301414	-0.513911	-0.217067	-0.810755	0.0202473	Gene Expression	ENSG00000115009
Non_ileal_CT_colonocyte	UBA1	0.000299382	-0.675516	-0.415518	-0.935515	0.0202473	Gene Expression	ENSG00000130985
Non_ileal_CT_colonocyte	CDKN1A	0.000349602	-1.02509	-0.503293	-1.54688	0.0221939	Gene Expression	ENSG00000124762
Non_ileal_CT_colonocyte	DGAT1	0.000349424	-1.03982	-0.658638	-1.421	0.0221939	Gene Expression	ENSG00000185000
Non_ileal_CT_colonocyte	NLRC5	0.000341893	-0.457162	-0.256588	-0.657736	0.0221939	Gene Expression	ENSG00000140853
Non_ileal_CT_colonocyte	UPP1	0.000335082	-1.54472	-1.06792	-2.02151	0.0221939	Gene Expression	ENSG00000183696
Non_ileal_CT_colonocyte	ACOT13	0.000378277	0.586339	0.887606	0.285071	0.0234979	Gene Expression	ENSG00000112304
Non_ileal_CT_colonocyte	VDAC2	0.000410242	-0.759068	-0.400655	-1.11748	0.0249471	Gene Expression	ENSG00000165637
Non_ileal_CT_colonocyte	ISG20	0.00046748	-0.698553	-0.385816	-1.01129	0.0281316	Gene Expression	ENSG00000172183
Non_ileal_CT_colonocyte	TNFRSF14-AS1	0.000482787	-0.264827	-0.125061	-0.404592	0.0287532	Gene Expression	ENSG00000238164
Non_ileal_CT_colonocyte	ACTN4	0.000500212	-0.791317	-0.396511	-1.18612	0.0288972	Gene Expression	ENSG00000130402
Non_ileal_CT_colonocyte	PLGRKT	0.00049573	-0.57487	-0.350958	-0.798782	0.0288972	Gene Expression	ENSG00000107020
Non_ileal_CT_colonocyte	ISG15	0.000511958	-1.53368	-0.978219	-2.08914	0.0289959	Gene Expression	ENSG00000187608
Non_ileal_CT_colonocyte	HLA-DPA1	0.000522246	-1.21969	-0.349084	-2.0903	0.0292914	Gene Expression	ENSG00000231389
Non_ileal_CT_colonocyte	ITGB4	0.000529893	-0.676211	-0.387212	-0.96521	0.0293509	Gene Expression	ENSG00000132470
Non_ileal_CT_colonocyte	JUNB	0.000533468	-0.858235	-0.37272	-1.34375	0.0293509	Gene Expression	ENSG00000171223
Non_ileal_CT_colonocyte	AIMP1	0.000539699	0.582148	0.96723	0.197066	0.0294136	Gene Expression	ENSG00000164022
Non_ileal_CT_colonocyte	ARSA	0.000577538	-0.514802	-0.299064	-0.73054	0.0306095	Gene Expression	ENSG00000100299
Non_ileal_CT_colonocyte	JUND	0.000576948	-0.772505	-0.413776	-1.13123	0.0306095	Gene Expression	ENSG00000130522
Non_ileal_CT_colonocyte	MAP1LC3B	0.000576458	-0.574332	-0.248081	-0.900583	0.0306095	Gene Expression	ENSG00000140941
Non_ileal_CT_colonocyte	SLC25A37	0.000590371	-0.965788	-0.543349	-1.38823	0.0310052	Gene Expression	ENSG00000147454
Non_ileal_CT_colonocyte	B4GALNT3	0.000607185	-0.395355	-0.208961	-0.581749	0.031601	Gene Expression	ENSG00000139044
Non_ileal_CT_colonocyte	GRB2	0.000623264	-0.303345	-0.127713	-0.478977	0.0321482	Gene Expression	ENSG00000177885
Non_ileal_CT_colonocyte	MYO7B	0.000640409	-0.811352	-0.484517	-1.13819	0.0327402	Gene Expression	ENSG00000169994
Non_ileal_CT_colonocyte	LDLR	0.000650837	-0.491061	-0.249784	-0.732339	0.0329815	Gene Expression	ENSG00000130164
Non_ileal_CT_colonocyte	SPTAN1	0.000664179	-0.615586	-0.351344	-0.879828	0.0331396	Gene Expression	ENSG00000197694
Non_ileal_CT_colonocyte	TMEM160	0.000665431	0.689018	1.08843	0.289603	0.0331396	Gene Expression	ENSG00000130748
Non_ileal_CT_colonocyte	CDKN1B	0.000698914	0.441705	0.77185	0.111559	0.0335007	Gene Expression	ENSG00000111276
Non_ileal_CT_colonocyte	KLF3	0.00069485	-0.508027	-0.101929	-0.914125	0.0335007	Gene Expression	ENSG00000109787
Non_ileal_CT_colonocyte	MYL12A	0.000700671	-1.2372	-0.291455	-2.18295	0.0335007	Gene Expression	ENSG00000101608
Non_ileal_CT_colonocyte	PARP14	0.000701676	-0.820056	-0.404602	-1.23551	0.0335007	Gene Expression	ENSG00000173193
Non_ileal_CT_colonocyte	ASS1	0.000714849	-2.18406	-1.19661	-3.17151	0.0338499	Gene Expression	ENSG00000130707
Non_ileal_CT_colonocyte	DYNLT1	0.000751597	-0.671661	-0.382393	-0.960929	0.0344019	Gene Expression	ENSG00000146425
Non_ileal_CT_colonocyte	EPS8L2	0.000756282	-0.805298	-0.479499	-1.1311	0.0344019	Gene Expression	ENSG00000177106
Non_ileal_CT_colonocyte	SEMA3B	0.000733472	-0.444151	-0.103952	-0.78435	0.0344019	Gene Expression	ENSG00000012171
Non_ileal_CT_colonocyte	TNFSF10	0.00076628	-0.839737	-0.456357	-1.22312	0.0345844	Gene Expression	ENSG00000121858
Non_ileal_CT_colonocyte	PDZK1IP1	0.000820707	-1.14839	-0.626907	-1.66987	0.036242	Gene Expression	ENSG00000162366
Non_ileal_CT_colonocyte	TCIM	0.000821829	-0.773776	-0.372212	-1.17534	0.036242	Gene Expression	ENSG00000176907
Non_ileal_CT_colonocyte	BACE2	0.000874738	-0.559771	-0.190427	-0.929114	0.0368858	Gene Expression	ENSG00000182240
Non_ileal_CT_colonocyte	HK2	0.000849402	-1.26269	-0.669026	-1.85635	0.0368858	Gene Expression	ENSG00000159399
Non_ileal_CT_colonocyte	MAPK6	0.000873738	-0.605988	-0.294058	-0.917918	0.0368858	Gene Expression	ENSG00000069956
Non_ileal_CT_colonocyte	PRKD2	0.000865206	-0.331746	-0.173904	-0.489587	0.0368858	Gene Expression	ENSG00000105287
Non_ileal_CT_colonocyte	LRP1	0.000906862	-0.624816	-0.366093	-0.883538	0.0376021	Gene Expression	ENSG00000123384
Non_ileal_CT_colonocyte	MMP24OS	0.000959438	-0.511941	-0.27506	-0.748823	0.0387698	Gene Expression	ENSG00000126005
Non_ileal_CT_colonocyte	SIGMAR1	0.000979814	0.358855	0.697217	0.0204925	0.0387698	Gene Expression	ENSG00000147955
Non_ileal_CT_colonocyte	TMEM176B	0.000968431	-0.760402	-0.320695	-1.20011	0.0387698	Gene Expression	ENSG00000106565
Non_ileal_CT_colonocyte	ARHGEF5	0.00101995	-0.433387	-0.247398	-0.619376	0.0400834	Gene Expression	ENSG00000050327
Non_ileal_CT_colonocyte	SLC26A2	0.00103545	0.77437	2.29686	-0.748117	0.0401463	Gene Expression	ENSG00000155850
Non_ileal_CT_colonocyte	BAK1	0.00106855	-0.553173	-0.258978	-0.847368	0.0403463	Gene Expression	ENSG00000030110
Non_ileal_CT_colonocyte	PPP1R14D	0.00106082	-0.69611	-0.395054	-0.997166	0.0403463	Gene Expression	ENSG00000166143
Non_ileal_CT_colonocyte	PRSS8	0.00106626	-0.989136	-0.355364	-1.62291	0.0403463	Gene Expression	ENSG00000052344
Non_ileal_CT_colonocyte	IFITM3	0.00115524	-0.875448	-0.345791	-1.4051	0.0422393	Gene Expression	ENSG00000142089
Non_ileal_CT_colonocyte	OSER1	0.00113573	-0.326136	-0.140421	-0.511851	0.0422393	Gene Expression	ENSG00000132823
Non_ileal_CT_colonocyte	MAST2	0.00117742	-0.280284	-0.129738	-0.43083	0.0427796	Gene Expression	ENSG00000086015
Non_ileal_CT_colonocyte	ZBTB20	0.00120909	0.295781	0.572037	0.0195253	0.0436558	Gene Expression	ENSG00000181722
Non_ileal_CT_colonocyte	DUSP8	0.001218	-0.397304	-0.217246	-0.577363	0.0437042	Gene Expression	ENSG00000184545
Non_ileal_CT_colonocyte	RHOF	0.00124359	-1.18893	-0.582154	-1.79571	0.0443472	Gene Expression	ENSG00000139725
Non_ileal_CT_colonocyte	ERLIN2	0.0012838	0.26712	0.533874	0.000366194	0.0449486	Gene Expression	ENSG00000147475
Non_ileal_CT_colonocyte	LDHA	0.00127852	-0.888726	-0.435529	-1.34192	0.0449486	Gene Expression	ENSG00000134333
Non_ileal_CT_colonocyte	ADD3	0.0013095	0.493199	0.793128	0.19327	0.0452041	Gene Expression	ENSG00000148700
Non_ileal_CT_colonocyte	SDF4	0.00131946	-0.533559	-0.29478	-0.772339	0.0452041	Gene Expression	ENSG00000078808
Non_ileal_CT_colonocyte	PI3	0.00134219	-0.453041	-0.0236652	-0.882417	0.045344	Gene Expression	ENSG00000124102
Non_ileal_CT_colonocyte	PPP4C	0.00137333	-0.719532	-0.382945	-1.05612	0.0458894	Gene Expression	ENSG00000149923
Non_ileal_CT_colonocyte	ARPC5	0.00140716	-0.809828	-0.449069	-1.17059	0.0459274	Gene Expression	ENSG00000162704
Non_ileal_CT_colonocyte	COMMD3	0.00140078	0.285166	0.60644	-0.0361082	0.0459274	Gene Expression	ENSG00000148444
Non_ileal_CT_colonocyte	PLAUR	0.00140211	-0.920757	-0.140205	-1.70131	0.0459274	Gene Expression	ENSG00000011422
Non_ileal_CT_colonocyte	C6orf132	0.00142926	-0.360122	-0.182202	-0.538042	0.0461274	Gene Expression	ENSG00000188112
Non_ileal_CT_colonocyte	MT1F	0.00142813	0.336186	0.927197	-0.254824	0.0461274	Gene Expression	ENSG00000198417
Non_ileal_CT_colonocyte	URAD	0.0014982	0.900406	1.41773	0.383086	0.0475556	Gene Expression	ENSG00000183463
Non_ileal_CT_colonocyte	PIP5K1B	0.00152124	-0.370333	-0.11359	-0.627076	0.0480229	Gene Expression	ENSG00000107242
Non_ileal_CT_colonocyte	YPEL5	0.00155022	-0.422961	-0.183289	-0.662632	0.0486718	Gene Expression	ENSG00000119801
Non_ileal_CT_colonocyte	B2M	0.00159366	-1.33936	-0.644718	-2.03399	0.0494977	Gene Expression	ENSG00000166710
Non_ileal_CT_colonocyte	PNN	0.001615	0.669996	1.05558	0.284408	0.0498922	Gene Expression	ENSG00000100941
Non_ileal_EEC_DDCpos_CHGApos	ZNF197	7.42972e-23	0.768364	2.79475	-1.25802	5.98687e-19	Gene Expression	ENSG00000186448
Non_ileal_EEC_DDCpos_CHGApos	SETD1B	1.96354e-10	-1.23955	2.29154	-4.77063	7.91112e-07	Gene Expression	ENSG00000139718
Non_ileal_EEC_DDCpos_CHGApos	SYCE1L	1.19074e-06	1.76533	7.21036	-3.6797	0.00239875	Gene Expression	ENSG00000205078
Non_ileal_EEC_DDCpos_CHGApos	MGME1	3.26485e-06	0.33908	1.31125	-0.633089	0.0043847	Gene Expression	ENSG00000125871
Non_ileal_EEC_DDCpos_CHGApos	TMEM203	1.02495e-05	-2.12743	-0.564735	-3.69013	0.0103238	Gene Expression	ENSG00000187713
Non_ileal_EEC_DDCpos_CHGApos	ETS1	1.83053e-05	0.658771	2.67462	-1.35708	0.0163893	Gene Expression	ENSG00000134954
Non_ileal_EEC_DDCpos_CHGApos	SMAD1	3.66741e-05	-1.47396	-0.723481	-2.22444	0.0246267	Gene Expression	ENSG00000170365
Non_ileal_EEC_DDCpos_CHGApos	RBAK	4.02617e-05	-1.10109	12.113	-14.3152	0.0249561	Gene Expression	ENSG00000146587
Non_ileal_EEC_DDCpos_CHGApos	CCDC34	5.83168e-05	0.4959	1.41804	-0.426238	0.0293698	Gene Expression	ENSG00000109881
Non_ileal_EEC_DDCpos_CHGApos	AC006333.2	8.60661e-05	0.563495	2.09215	-0.965162	0.0387288	Gene Expression	ENSG00000272686
Non_ileal_EEC_DDCpos_CHGApos	FAM95C	8.84166e-05	2.86356	6.45968	-0.732563	0.0387288	Gene Expression	ENSG00000283486
Non_ileal_EEC_DDCpos_CHGApos	ZNF621	0.000119745	1.89285	6.0168	-2.2311	0.0459478	Gene Expression	ENSG00000172888
Non_ileal_EEC_GCGpos_PYYpos	NDUFAF2	2.5378e-08	2.34845	3.74333	0.953569	3.00042e-05	Gene Expression	ENSG00000164182
Non_ileal_EEC_GCGpos_PYYpos	TAF2	1.14004e-07	-0.8789	2.75225	-4.51005	9.81574e-05	Gene Expression	ENSG00000064313
Non_ileal_EEC_GCGpos_PYYpos	GPHN	1.92196e-07	-1.93559	3.51107	-7.38224	0.000134402	Gene Expression	ENSG00000171723
Non_ileal_EEC_GCGpos_PYYpos	RPP25L	2.0054e-07	0.808262	1.97838	-0.36186	0.000134402	Gene Expression	ENSG00000164967
Non_ileal_EEC_GCGpos_PYYpos	COPS4	2.86411e-07	1.12971	5.61844	-3.35902	0.00016073	Gene Expression	ENSG00000138663
Non_ileal_EEC_GCGpos_PYYpos	TRMT11	2.89919e-07	-0.69491	4.90793	-6.29775	0.00016073	Gene Expression	ENSG00000066651
Non_ileal_EEC_GCGpos_PYYpos	BMP1	6.25053e-07	0.639011	2.01778	-0.739758	0.000257273	Gene Expression	ENSG00000168487
Non_ileal_EEC_GCGpos_PYYpos	DPF2	5.98564e-07	-2.00071	-1.71907	-2.28235	0.000257273	Gene Expression	ENSG00000133884
Non_ileal_EEC_GCGpos_PYYpos	TMEM129	6.27495e-07	-0.414968	1.68201	-2.51195	0.000257273	Gene Expression	ENSG00000168936
Non_ileal_EEC_GCGpos_PYYpos	FAF2	2.63486e-06	1.15646	3.67003	-1.35711	0.000907445	Gene Expression	ENSG00000113194
Non_ileal_EEC_GCGpos_PYYpos	CLDN15	3.39561e-06	-0.552553	1.08323	-2.18833	0.00111846	Gene Expression	ENSG00000106404
Non_ileal_EEC_GCGpos_PYYpos	HMGXB4	9.53373e-06	1.53126	2.76468	0.297849	0.00248744	Gene Expression	ENSG00000100281
Non_ileal_EEC_GCGpos_PYYpos	NAA35	9.4255e-06	-0.55553	1.62606	-2.73712	0.00248744	Gene Expression	ENSG00000135040
Non_ileal_EEC_GCGpos_PYYpos	ANKRD40	9.99333e-06	1.08706	2.51686	-0.342752	0.00253066	Gene Expression	ENSG00000154945
Non_ileal_EEC_GCGpos_PYYpos	JADE2	1.18126e-05	0.890329	5.92002	-4.13936	0.00282517	Gene Expression	ENSG00000043143
Non_ileal_EEC_GCGpos_PYYpos	DHTKD1	1.69796e-05	-0.985573	0.623301	-2.59445	0.00391841	Gene Expression	ENSG00000181192
Non_ileal_EEC_GCGpos_PYYpos	RAB30-AS1	2.29317e-05	2.33326	3.20427	1.46224	0.00448732	Gene Expression	ENSG00000246067
Non_ileal_EEC_GCGpos_PYYpos	ICE1	2.97964e-05	-8.7795	-0.00973091	-17.5493	0.00545845	Gene Expression	ENSG00000164151
Non_ileal_EEC_GCGpos_PYYpos	C11orf71	3.63307e-05	0.366336	1.68866	-0.955984	0.0062115	Gene Expression	ENSG00000180425
Non_ileal_EEC_GCGpos_PYYpos	WDR70	3.59317e-05	0.720817	1.0082	0.433432	0.0062115	Gene Expression	ENSG00000082068
Non_ileal_EEC_GCGpos_PYYpos	HELLS	4.91802e-05	2.08496	3.50946	0.660465	0.00775789	Gene Expression	ENSG00000119969
Non_ileal_EEC_GCGpos_PYYpos	IFI27	4.87719e-05	-2.44702	-0.942933	-3.95111	0.00775789	Gene Expression	ENSG00000165949
Non_ileal_EEC_GCGpos_PYYpos	RANBP9	5.22599e-05	0.70303	3.32246	-1.9164	0.00775789	Gene Expression	ENSG00000010017
Non_ileal_EEC_GCGpos_PYYpos	EXD2	5.4637e-05	-0.650158	0.588765	-1.88908	0.00797329	Gene Expression	ENSG00000081177
Non_ileal_EEC_GCGpos_PYYpos	KLC4	6.02682e-05	-0.704562	1.59235	-3.00148	0.00861408	Gene Expression	ENSG00000137171
Non_ileal_EEC_GCGpos_PYYpos	TPD52	6.85085e-05	-0.699377	0.121501	-1.52025	0.00907474	Gene Expression	ENSG00000076554
Non_ileal_EEC_GCGpos_PYYpos	NDUFC2	7.64612e-05	-0.4725	0.222382	-1.16738	0.00972796	Gene Expression	ENSG00000151366
Non_ileal_EEC_GCGpos_PYYpos	STK38L	7.46845e-05	-0.3077	1.13271	-1.74811	0.00972796	Gene Expression	ENSG00000211455
Non_ileal_EEC_GCGpos_PYYpos	KDM2B	8.47412e-05	-0.504426	1.91352	-2.92237	0.0104232	Gene Expression	ENSG00000089094
Non_ileal_EEC_GCGpos_PYYpos	BIVM	9.0404e-05	-1.05977	-0.775262	-1.34428	0.0109053	Gene Expression	ENSG00000134897
Non_ileal_EEC_GCGpos_PYYpos	LRIG3	9.11945e-05	-0.355195	1.23645	-1.94684	0.0109053	Gene Expression	ENSG00000139263
Non_ileal_EEC_GCGpos_PYYpos	HEATR5B	9.26866e-05	-0.938157	2.25985	-4.13616	0.0109319	Gene Expression	ENSG00000008869
Non_ileal_EEC_GCGpos_PYYpos	METAP1	9.96285e-05	2.10134	3.35558	0.847098	0.0114079	Gene Expression	ENSG00000164024
Non_ileal_EEC_GCGpos_PYYpos	TMEM161B-AS1	0.000123956	1.87825	4.25349	-0.496999	0.0131761	Gene Expression	ENSG00000247828
Non_ileal_EEC_GCGpos_PYYpos	TMEM14B	0.000134828	-0.274174	5.10681	-5.65515	0.0136283	Gene Expression	ENSG00000137210
Non_ileal_EEC_GCGpos_PYYpos	TSR2	0.000145115	0.345304	2.19626	-1.50565	0.0140387	Gene Expression	ENSG00000158526
Non_ileal_EEC_GCGpos_PYYpos	C19orf53	0.000149976	-1.46843	0.388609	-3.32547	0.0142798	Gene Expression	ENSG00000104979
Non_ileal_EEC_GCGpos_PYYpos	SMPD3	0.000150924	-0.529721	2.28756	-3.347	0.0142798	Gene Expression	ENSG00000103056
Non_ileal_EEC_GCGpos_PYYpos	NMI	0.000154704	1.02874	1.49163	0.565845	0.0144783	Gene Expression	ENSG00000123609
Non_ileal_EEC_GCGpos_PYYpos	ATP6V0A2	0.000175462	-0.61474	0.0405775	-1.27006	0.0160716	Gene Expression	ENSG00000185344
Non_ileal_EEC_GCGpos_PYYpos	ERN2	0.000207137	-2.2302	-1.41968	-3.04073	0.0178345	Gene Expression	ENSG00000134398
Non_ileal_EEC_GCGpos_PYYpos	DOCK6	0.000210192	-2.95359	-2.04998	-3.85719	0.0179183	Gene Expression	ENSG00000130158
Non_ileal_EEC_GCGpos_PYYpos	B4GALT5	0.000226537	-1.82141	-0.951091	-2.69172	0.018576	Gene Expression	ENSG00000158470
Non_ileal_EEC_GCGpos_PYYpos	PRPF18	0.000228872	-0.400355	1.48599	-2.2867	0.0185905	Gene Expression	ENSG00000165630
Non_ileal_EEC_GCGpos_PYYpos	NXPE4	0.00025478	0.28159	2.34241	-1.77923	0.0201577	Gene Expression	ENSG00000137634
Non_ileal_EEC_GCGpos_PYYpos	RP9	0.00025519	-1.13615	-0.239484	-2.03282	0.0201577	Gene Expression	ENSG00000164610
Non_ileal_EEC_GCGpos_PYYpos	APTX	0.00027444	-0.756298	1.27347	-2.78607	0.0210834	Gene Expression	ENSG00000137074
Non_ileal_EEC_GCGpos_PYYpos	R3HDM1	0.000276704	-0.341303	1.29674	-1.97935	0.0210834	Gene Expression	ENSG00000048991
Non_ileal_EEC_GCGpos_PYYpos	ZNF160	0.000272478	-0.442006	0.508985	-1.393	0.0210834	Gene Expression	ENSG00000170949
Non_ileal_EEC_GCGpos_PYYpos	TRAF3	0.000280083	-0.333283	1.1686	-1.83516	0.0211536	Gene Expression	ENSG00000131323
Non_ileal_EEC_GCGpos_PYYpos	THOC3	0.000282853	-0.358281	2.1927	-2.90927	0.0211771	Gene Expression	ENSG00000051596
Non_ileal_EEC_GCGpos_PYYpos	PABPC4	0.000301134	-0.769926	0.379952	-1.9198	0.0217879	Gene Expression	ENSG00000090621
Non_ileal_EEC_GCGpos_PYYpos	TRMT61B	0.000321075	-0.450244	1.46755	-2.36803	0.0224753	Gene Expression	ENSG00000171103
Non_ileal_EEC_GCGpos_PYYpos	EFTUD2	0.000348538	-1.36482	4.29726	-7.02691	0.0238168	Gene Expression	ENSG00000108883
Non_ileal_EEC_GCGpos_PYYpos	SDC1	0.000398952	0.520773	2.32792	-1.28638	0.0258719	Gene Expression	ENSG00000115884
Non_ileal_EEC_GCGpos_PYYpos	GCSH	0.000407277	0.451622	2.62455	-1.7213	0.0261691	Gene Expression	ENSG00000140905
Non_ileal_EEC_GCGpos_PYYpos	GABPB1	0.000421852	0.710407	9.29594	-7.87513	0.0269048	Gene Expression	ENSG00000104064
Non_ileal_EEC_GCGpos_PYYpos	GOLGB1	0.000435637	-2.70397	-1.30847	-4.09947	0.0273784	Gene Expression	ENSG00000173230
Non_ileal_EEC_GCGpos_PYYpos	MYC	0.000440036	1.14063	5.50231	-3.22105	0.0274244	Gene Expression	ENSG00000136997
Non_ileal_EEC_GCGpos_PYYpos	POM121	0.000477211	0.434458	2.87321	-2.00429	0.0291404	Gene Expression	ENSG00000196313
Non_ileal_EEC_GCGpos_PYYpos	JCHAIN	0.000493247	-2.24929	3.90415	-8.40272	0.029492	Gene Expression	ENSG00000132465
Non_ileal_EEC_GCGpos_PYYpos	PRKACA	0.000519331	-0.488624	4.20969	-5.18694	0.0304179	Gene Expression	ENSG00000072062
Non_ileal_EEC_GCGpos_PYYpos	SCTR	0.000576754	-0.370623	5.70858	-6.44982	0.0333278	Gene Expression	ENSG00000080293
Non_ileal_EEC_GCGpos_PYYpos	RNF149	0.000672536	-6.34619	7.73813	-20.4305	0.0378467	Gene Expression	ENSG00000163162
Non_ileal_EEC_GCGpos_PYYpos	MTDH	0.000689296	-2.10303	2.47866	-6.68471	0.0384112	Gene Expression	ENSG00000147649
Non_ileal_EEC_GCGpos_PYYpos	CLN5	0.000771296	-1.472	-0.841951	-2.10206	0.0394371	Gene Expression	ENSG00000102805
Non_ileal_EEC_GCGpos_PYYpos	SETX	0.000746736	-2.33184	-1.2495	-3.41417	0.0394371	Gene Expression	ENSG00000107290
Non_ileal_EEC_GCGpos_PYYpos	SLC26A2	0.000784927	-0.852869	2.25008	-3.95582	0.0394371	Gene Expression	ENSG00000155850
Non_ileal_EEC_GCGpos_PYYpos	SNHG18	0.000760759	1.06173	4.79977	-2.67632	0.0394371	Gene Expression	ENSG00000250786
Non_ileal_EEC_GCGpos_PYYpos	SOCS1	0.000763837	-1.41324	-0.327167	-2.49932	0.0394371	Gene Expression	ENSG00000185338
Non_ileal_EEC_GCGpos_PYYpos	TRIM4	0.000781604	-2.14449	1.92005	-6.20904	0.0394371	Gene Expression	ENSG00000146833
Non_ileal_EEC_GCGpos_PYYpos	ZNHIT6	0.000758453	0.290054	2.09994	-1.51983	0.0394371	Gene Expression	ENSG00000117174
Non_ileal_EEC_GCGpos_PYYpos	ACOT8	0.000796881	0.917173	1.58518	0.249164	0.0394759	Gene Expression	ENSG00000101473
Non_ileal_EEC_GCGpos_PYYpos	ZNF195	0.000797771	-0.33156	1.36847	-2.03159	0.0394759	Gene Expression	ENSG00000005801
Non_ileal_EEC_GCGpos_PYYpos	GPN2	0.000825663	-0.89186	3.7499	-5.53362	0.0401636	Gene Expression	ENSG00000142751
Non_ileal_EEC_GCGpos_PYYpos	ZNF165	0.000835405	1.7082	4.79036	-1.37396	0.0401834	Gene Expression	ENSG00000197279
Non_ileal_EEC_GCGpos_PYYpos	BCAT2	0.000870358	1.63923	5.59192	-2.31346	0.0402674	Gene Expression	ENSG00000105552
Non_ileal_EEC_GCGpos_PYYpos	FHIT	0.000878627	0.427304	2.62464	-1.77003	0.0402674	Gene Expression	ENSG00000189283
Non_ileal_EEC_GCGpos_PYYpos	FOXD2	0.000929422	-1.24915	0.0188907	-2.51719	0.0414837	Gene Expression	ENSG00000186564
Non_ileal_EEC_GCGpos_PYYpos	KAT5	0.000925124	-0.677388	2.59883	-3.95361	0.0414837	Gene Expression	ENSG00000172977
Non_ileal_EEC_GCGpos_PYYpos	COL16A1	0.000953796	-0.602534	1.96456	-3.16963	0.0418989	Gene Expression	ENSG00000084636
Non_ileal_EEC_GCGpos_PYYpos	NAA16	0.000973126	0.927732	2.69426	-0.838796	0.042531	Gene Expression	ENSG00000172766
Non_ileal_EEC_GCGpos_PYYpos	MLPH	0.0009994	-0.350305	1.41254	-2.11315	0.0434588	Gene Expression	ENSG00000115648
Non_ileal_EEC_GCGpos_PYYpos	DGAT1	0.00104434	-0.924685	1.01871	-2.86808	0.0449589	Gene Expression	ENSG00000185000
Non_ileal_EEC_GCGpos_PYYpos	RPS6KB2	0.00105655	-0.997838	-0.299155	-1.69652	0.045258	Gene Expression	ENSG00000175634
Non_ileal_EEC_GCGpos_PYYpos	ASCL1	0.00108243	-1.44301	5.50564	-8.39165	0.0461371	Gene Expression	ENSG00000139352
Non_ileal_EEC_GCGpos_PYYpos	SESN2	0.00112315	0.366277	2.50106	-1.7685	0.0471724	Gene Expression	ENSG00000130766
Non_ileal_EEC_GCGpos_PYYpos	USP4	0.0011511	-0.39328	0.807226	-1.59379	0.0481114	Gene Expression	ENSG00000114316
Non_ileal_EEC_GCGpos_PYYpos	PCCB	0.00117176	2.27984	7.47765	-2.91796	0.0483559	Gene Expression	ENSG00000114054
Non_ileal_EEC_GCGpos_PYYpos	TRAPPC4	0.00117987	-0.450877	2.79881	-3.70056	0.0483559	Gene Expression	ENSG00000196655
Non_ileal_EEC_GCGpos_PYYpos	IMP4	0.00120695	0.348117	1.66495	-0.968718	0.0490183	Gene Expression	ENSG00000136718
Non_ileal_EEC_GCGpos_PYYpos	PSMD13	0.00122036	-0.33861	1.41715	-2.09437	0.04933	Gene Expression	ENSG00000185627
Non_ileal_EEC_GCGpos_PYYpos	SERPINH1	0.00123159	2.43073	14.8655	-10.004	0.0494455	Gene Expression	ENSG00000149257
Non_ileal_EEC_GCGpos_PYYpos	UBTD2	0.00124427	-1.31191	3.2229	-5.84673	0.0495981	Gene Expression	ENSG00000168246
Non_ileal_EEC_NEUROG3pos	PIP4K2B	8.28298e-11	-0.305208	0.794157	-1.40457	3.52234e-07	Gene Expression	ENSG00000276293
Non_ileal_EEC_NEUROG3pos	ERLEC1	2.47871e-09	-0.601871	0.795365	-1.99911	4.21629e-06	Gene Expression	ENSG00000068912
Non_ileal_EEC_NEUROG3pos	DNAJC27	5.33386e-08	-0.694062	2.53514	-3.92326	5.67056e-05	Gene Expression	ENSG00000115137
Non_ileal_EEC_NEUROG3pos	AC245014.3	7.08389e-08	0.662392	3.7965	-2.47172	5.76354e-05	Gene Expression	ENSG00000276216
Non_ileal_EEC_NEUROG3pos	CADM4	7.45431e-08	-0.30752	0.56707	-1.18211	5.76354e-05	Gene Expression	ENSG00000105767
Non_ileal_EEC_NEUROG3pos	MSANTD4	6.85174e-08	-0.684554	0.0460982	-1.41521	5.76354e-05	Gene Expression	ENSG00000170903
Non_ileal_EEC_NEUROG3pos	MAST4	2.46473e-07	1.5792	3.70174	-0.543344	0.000149732	Gene Expression	ENSG00000069020
Non_ileal_EEC_NEUROG3pos	BEND7	4.42517e-07	0.902883	1.88247	-0.0767063	0.000235226	Gene Expression	ENSG00000165626
Non_ileal_EEC_NEUROG3pos	NIPAL3	4.20388e-07	-1.29712	-0.108305	-2.48594	0.000235226	Gene Expression	ENSG00000001461
Non_ileal_EEC_NEUROG3pos	SLC7A6OS	8.207e-07	-1.02763	1.44552	-3.50078	0.00036608	Gene Expression	ENSG00000103061
Non_ileal_EEC_NEUROG3pos	LINC01003	1.01859e-06	-0.539365	1.9204	-2.99913	0.000393778	Gene Expression	ENSG00000261455
Non_ileal_EEC_NEUROG3pos	SMARCAL1	1.19129e-06	-3.47292	0.0843477	-7.03019	0.00044052	Gene Expression	ENSG00000138375
Non_ileal_EEC_NEUROG3pos	SEC16A	1.34791e-06	-0.638539	-0.333243	-0.943835	0.000477664	Gene Expression	ENSG00000148396
Non_ileal_EEC_NEUROG3pos	AP1AR	1.66928e-06	-1.97223	8.61538	-12.5598	0.000525956	Gene Expression	ENSG00000138660
Non_ileal_EEC_NEUROG3pos	SHROOM1	1.60547e-06	1.05901	2.33365	-0.215626	0.000525956	Gene Expression	ENSG00000164403
Non_ileal_EEC_NEUROG3pos	MSANTD3	1.75761e-06	-0.945736	-0.795015	-1.09646	0.000533873	Gene Expression	ENSG00000066697
Non_ileal_EEC_NEUROG3pos	BMPR1A	3.0096e-06	0.27623	1.72904	-1.17658	0.000812806	Gene Expression	ENSG00000107779
Non_ileal_EEC_NEUROG3pos	FKBP11	4.2478e-06	-0.3024	0.883997	-1.4888	0.0010834	Gene Expression	ENSG00000134285
Non_ileal_EEC_NEUROG3pos	THOC1	5.40903e-06	-0.530111	-0.46971	-0.590511	0.00131439	Gene Expression	ENSG00000079134
Non_ileal_EEC_NEUROG3pos	RUVBL2	9.31248e-06	-0.649138	0.252358	-1.55063	0.00214061	Gene Expression	ENSG00000183207
Non_ileal_EEC_NEUROG3pos	CTBP1-DT	1.39542e-05	-0.349549	0.518	-1.2171	0.00289936	Gene Expression	ENSG00000196810
Non_ileal_EEC_NEUROG3pos	ANAPC10	1.5234e-05	1.04517	5143.64	-5141.55	0.00301314	Gene Expression	ENSG00000164162
Non_ileal_EEC_NEUROG3pos	CRIM1	1.62365e-05	1.51645	3.37213	-0.339238	0.00313844	Gene Expression	ENSG00000150938
Non_ileal_EEC_NEUROG3pos	SRP54	2.01184e-05	-0.37428	1.05787	-1.80643	0.00356473	Gene Expression	ENSG00000100883
Non_ileal_EEC_NEUROG3pos	CTNND1	2.47432e-05	0.907723	2.66813	-0.852686	0.00402256	Gene Expression	ENSG00000198561
Non_ileal_EEC_NEUROG3pos	NFIX	2.48321e-05	-1.02863	-0.596128	-1.46114	0.00402256	Gene Expression	ENSG00000008441
Non_ileal_EEC_NEUROG3pos	FAM126B	3.03699e-05	-1.3011	-0.369858	-2.23234	0.00430493	Gene Expression	ENSG00000155744
Non_ileal_EEC_NEUROG3pos	ZMPSTE24	3.00958e-05	-1.27102	-0.285372	-2.25666	0.00430493	Gene Expression	ENSG00000084073
Non_ileal_EEC_NEUROG3pos	RNF139	4.26059e-05	-0.505369	1.99474	-3.00547	0.0054084	Gene Expression	ENSG00000170881
Non_ileal_EEC_NEUROG3pos	LTN1	4.95916e-05	0.781298	1.04088	0.521712	0.00611271	Gene Expression	ENSG00000198862
Non_ileal_EEC_NEUROG3pos	LINC02001	5.09768e-05	-0.827677	-0.496599	-1.15876	0.00619368	Gene Expression	ENSG00000267321
Non_ileal_EEC_NEUROG3pos	PSMD11	5.17077e-05	-0.50497	0.595282	-1.60522	0.006194	Gene Expression	ENSG00000108671
Non_ileal_EEC_NEUROG3pos	PROSER1	5.43782e-05	-1.55168	-0.553302	-2.55006	0.00633543	Gene Expression	ENSG00000120685
Non_ileal_EEC_NEUROG3pos	ILF3-DT	6.02018e-05	-1.65874	1.88574	-5.20322	0.00673706	Gene Expression	ENSG00000267100
Non_ileal_EEC_NEUROG3pos	AFTPH	6.58482e-05	-1.31416	-0.924098	-1.70422	0.00717999	Gene Expression	ENSG00000119844
Non_ileal_EEC_NEUROG3pos	EPS15L1	7.0735e-05	-0.499594	0.0168619	-1.01605	0.00734828	Gene Expression	ENSG00000127527
Non_ileal_EEC_NEUROG3pos	MAP3K13	7.22241e-05	1.9837	3.98621	-0.0188037	0.00734828	Gene Expression	ENSG00000073803
Non_ileal_EEC_NEUROG3pos	MZF1	7.25756e-05	-0.76617	2.53927	-4.07161	0.00734828	Gene Expression	ENSG00000099326
Non_ileal_EEC_NEUROG3pos	RPA2	6.86692e-05	2.90488	5.56878	0.240969	0.00734828	Gene Expression	ENSG00000117748
Non_ileal_EEC_NEUROG3pos	RITA1	7.74832e-05	-0.576657	-0.0758938	-1.07742	0.00766273	Gene Expression	ENSG00000139405
Non_ileal_EEC_NEUROG3pos	KCTD3	8.57011e-05	-1.03114	1.0532	-3.11548	0.00818975	Gene Expression	ENSG00000136636
Non_ileal_EEC_NEUROG3pos	CDC5L	8.88952e-05	-1.10412	0.155704	-2.36393	0.00821798	Gene Expression	ENSG00000096401
Non_ileal_EEC_NEUROG3pos	DUS1L	8.87245e-05	-0.993094	-0.409168	-1.57702	0.00821798	Gene Expression	ENSG00000169718
Non_ileal_EEC_NEUROG3pos	HNRNPAB	8.87185e-05	-1.20495	-0.632372	-1.77753	0.00821798	Gene Expression	ENSG00000197451
Non_ileal_EEC_NEUROG3pos	HIST1H4E	9.28176e-05	0.907729	1.76218	0.0532824	0.00832079	Gene Expression	ENSG00000276966
Non_ileal_EEC_NEUROG3pos	MCRS1	9.39208e-05	-0.407188	1.58158	-2.39596	0.00832079	Gene Expression	ENSG00000187778
Non_ileal_EEC_NEUROG3pos	MKNK2	9.71077e-05	-1.24887	-0.245711	-2.25203	0.00851444	Gene Expression	ENSG00000099875
Non_ileal_EEC_NEUROG3pos	ENDOV	0.000107339	-0.489384	0.193885	-1.17265	0.0086858	Gene Expression	ENSG00000173818
Non_ileal_EEC_NEUROG3pos	KCTD12	0.00010112	1.2315	3.41854	-0.955547	0.0086858	Gene Expression	ENSG00000178695
Non_ileal_EEC_NEUROG3pos	UQCRB	0.000104505	-3.55605	20.9918	-28.1039	0.0086858	Gene Expression	ENSG00000156467
Non_ileal_EEC_NEUROG3pos	OSBP	0.00011655	-0.536439	0.954001	-2.02688	0.0092641	Gene Expression	ENSG00000110048
Non_ileal_EEC_NEUROG3pos	DAP	0.000125286	-1.22379	-0.0909941	-2.35659	0.0095996	Gene Expression	ENSG00000112977
Non_ileal_EEC_NEUROG3pos	C11orf49	0.000135276	-0.835158	1.08937	-2.75969	0.0101816	Gene Expression	ENSG00000149179
Non_ileal_EEC_NEUROG3pos	DTYMK	0.000139176	-0.306331	5.72973	-6.34239	0.0103832	Gene Expression	ENSG00000168393
Non_ileal_EEC_NEUROG3pos	C2orf69	0.000149593	-0.372544	1.04599	-1.79108	0.0110634	Gene Expression	ENSG00000178074
Non_ileal_EEC_NEUROG3pos	ZNF33B	0.000153624	-0.842035	-0.616454	-1.06762	0.0112636	Gene Expression	ENSG00000196693
Non_ileal_EEC_NEUROG3pos	CAMK2D	0.000179568	1.24606	2.60397	-0.111853	0.0125182	Gene Expression	ENSG00000145349
Non_ileal_EEC_NEUROG3pos	CERK	0.000193099	0.476167	2.13717	-1.18483	0.0132444	Gene Expression	ENSG00000100422
Non_ileal_EEC_NEUROG3pos	ATG4D	0.000216969	-0.713467	-0.263668	-1.16327	0.0143048	Gene Expression	ENSG00000130734
Non_ileal_EEC_NEUROG3pos	MSI1	0.000237905	-1.10859	-0.312579	-1.90459	0.0153287	Gene Expression	ENSG00000135097
Non_ileal_EEC_NEUROG3pos	GRK3	0.000274071	0.36562	0.809489	-0.0782483	0.0172581	Gene Expression	ENSG00000100077
Non_ileal_EEC_NEUROG3pos	SLC25A38	0.000284693	-1.1537	0.291183	-2.59858	0.0173591	Gene Expression	ENSG00000144659
Non_ileal_EEC_NEUROG3pos	PAK1	0.000297983	-0.453488	1.87757	-2.78455	0.0175996	Gene Expression	ENSG00000149269
Non_ileal_EEC_NEUROG3pos	RPIA	0.000324948	-0.467805	1.18867	-2.12428	0.0185482	Gene Expression	ENSG00000153574
Non_ileal_EEC_NEUROG3pos	ZNF814	0.000339159	0.73176	1.40648	0.0570452	0.0188623	Gene Expression	ENSG00000204514
Non_ileal_EEC_NEUROG3pos	FBXO3	0.000363839	-1.28642	1.29511	-3.86794	0.0197099	Gene Expression	ENSG00000110429
Non_ileal_EEC_NEUROG3pos	MUC20-OT1	0.00037902	-0.36303	1.41062	-2.13668	0.020274	Gene Expression	ENSG00000242086
Non_ileal_EEC_NEUROG3pos	KIF13A	0.000410414	2.34462	8.56268	-3.87343	0.0215467	Gene Expression	ENSG00000137177
Non_ileal_EEC_NEUROG3pos	CPNE3	0.00042739	-1.22096	2.19266	-4.63458	0.0223003	Gene Expression	ENSG00000085719
Non_ileal_EEC_NEUROG3pos	PPP6R3	0.000435718	-0.945252	-0.185271	-1.70523	0.0225962	Gene Expression	ENSG00000110075
Non_ileal_EEC_NEUROG3pos	SGK1	0.000442355	0.564527	2.46692	-1.33787	0.0228014	Gene Expression	ENSG00000118515
Non_ileal_EEC_NEUROG3pos	HDAC10	0.000462749	0.460194	2.86896	-1.94858	0.0237089	Gene Expression	ENSG00000100429
Non_ileal_EEC_NEUROG3pos	TUT4	0.000481018	-0.511539	0.411075	-1.43415	0.0243789	Gene Expression	ENSG00000134744
Non_ileal_EEC_NEUROG3pos	NXF1	0.000492752	-0.884437	0.519829	-2.2887	0.0246521	Gene Expression	ENSG00000162231
Non_ileal_EEC_NEUROG3pos	MMADHC	0.000502985	-0.939353	0.995477	-2.87418	0.0250169	Gene Expression	ENSG00000168288
Non_ileal_EEC_NEUROG3pos	TMEM33	0.000513526	-0.393378	1.85415	-2.64091	0.0252459	Gene Expression	ENSG00000109133
Non_ileal_EEC_NEUROG3pos	USP16	0.000526975	-1.29403	-0.741498	-1.84657	0.0257582	Gene Expression	ENSG00000156256
Non_ileal_EEC_NEUROG3pos	SBF2	0.000614572	-0.592884	0.399498	-1.58527	0.0268869	Gene Expression	ENSG00000133812
Non_ileal_EEC_NEUROG3pos	TRIAP1	0.000587485	-0.681133	0.24102	-1.60328	0.0268869	Gene Expression	ENSG00000170855
Non_ileal_EEC_NEUROG3pos	ZDBF2	0.000616455	-0.669108	-0.421392	-0.916824	0.0268869	Gene Expression	ENSG00000204186
Non_ileal_EEC_NEUROG3pos	AC090114.2	0.00064013	-1.64171	0.489386	-3.7728	0.0269103	Gene Expression	ENSG00000273270
Non_ileal_EEC_NEUROG3pos	FOSL2	0.000642303	0.553448	1.7845	-0.677605	0.0269103	Gene Expression	ENSG00000075426
Non_ileal_EEC_NEUROG3pos	UBE2D3	0.00062161	3.04971	4.09499	2.00442	0.0269103	Gene Expression	ENSG00000109332
Non_ileal_EEC_NEUROG3pos	ZBTB1	0.000632815	-0.50423	1.30229	-2.31075	0.0269103	Gene Expression	ENSG00000126804
Non_ileal_EEC_NEUROG3pos	ARL5B	0.000665885	0.319371	1.30903	-0.670293	0.0270144	Gene Expression	ENSG00000165997
Non_ileal_EEC_NEUROG3pos	DNTTIP2	0.000662747	-0.296934	0.890093	-1.48396	0.0270144	Gene Expression	ENSG00000067334
Non_ileal_EEC_NEUROG3pos	IGHA2	0.000667022	0.283342	1.53728	-0.970595	0.0270144	Gene Expression	ENSG00000211890
Non_ileal_EEC_NEUROG3pos	TMEM176A	0.000676761	-1.70876	-0.976466	-2.44106	0.0272789	Gene Expression	ENSG00000002933
Non_ileal_EEC_NEUROG3pos	DNAL1	0.000687273	-1.71141	0.7257	-4.14853	0.0274425	Gene Expression	ENSG00000119661
Non_ileal_EEC_NEUROG3pos	FAM200B	0.000701422	-0.749636	1.42637	-2.92564	0.0277469	Gene Expression	ENSG00000237765
Non_ileal_EEC_NEUROG3pos	ARL2BP	0.000724994	-0.420464	0.887288	-1.72822	0.0284151	Gene Expression	ENSG00000102931
Non_ileal_EEC_NEUROG3pos	QARS	0.000729894	-0.727265	0.161685	-1.61621	0.0284759	Gene Expression	ENSG00000172053
Non_ileal_EEC_NEUROG3pos	SIGIRR	0.000735632	-1.0403	-0.561451	-1.51916	0.0285687	Gene Expression	ENSG00000185187
Non_ileal_EEC_NEUROG3pos	IGF2BP2	0.000793049	-0.68501	-0.0898088	-1.28021	0.0298758	Gene Expression	ENSG00000073792
Non_ileal_EEC_NEUROG3pos	HNF1B	0.000816331	0.94496	2.56916	-0.679236	0.0300703	Gene Expression	ENSG00000275410
Non_ileal_EEC_NEUROG3pos	RPGR	0.000829349	-0.802552	-0.563284	-1.04182	0.030273	Gene Expression	ENSG00000156313
Non_ileal_EEC_NEUROG3pos	MRPL58	0.000834292	-1.38331	0.0512964	-2.81791	0.0303172	Gene Expression	ENSG00000167862
Non_ileal_EEC_NEUROG3pos	PRR7	0.000843541	-0.656647	1.28419	-2.59749	0.0303996	Gene Expression	ENSG00000131188
Non_ileal_EEC_NEUROG3pos	HAX1	0.00085145	0.980977	2.46707	-0.505112	0.0304268	Gene Expression	ENSG00000143575
Non_ileal_EEC_NEUROG3pos	HOMER1	0.000886668	-0.310396	0.155449	-0.77624	0.0309262	Gene Expression	ENSG00000152413
Non_ileal_EEC_NEUROG3pos	KAT8	0.00088237	-0.792519	-0.161713	-1.42332	0.0309262	Gene Expression	ENSG00000103510
Non_ileal_EEC_NEUROG3pos	WDR6	0.000940014	-0.911496	-0.307151	-1.51584	0.0318519	Gene Expression	ENSG00000178252
Non_ileal_EEC_NEUROG3pos	GPN1	0.000946255	-0.467799	2.02607	-2.96166	0.0319361	Gene Expression	ENSG00000198522
Non_ileal_EEC_NEUROG3pos	PTPN2	0.000950061	0.471662	1.67964	-0.736316	0.0319378	Gene Expression	ENSG00000175354
Non_ileal_EEC_NEUROG3pos	ACIN1	0.000968028	-1.24989	-0.363578	-2.13619	0.0321605	Gene Expression	ENSG00000100813
Non_ileal_EEC_NEUROG3pos	SFT2D1	0.000966471	-0.399505	0.510504	-1.30951	0.0321605	Gene Expression	ENSG00000198818
Non_ileal_EEC_NEUROG3pos	SPINK4	0.000982985	-0.938578	3.38507	-5.26222	0.0325303	Gene Expression	ENSG00000122711
Non_ileal_EEC_NEUROG3pos	BUD31	0.00104321	-0.6419	0.945807	-2.22961	0.0340172	Gene Expression	ENSG00000106245
Non_ileal_EEC_NEUROG3pos	DHX29	0.0010501	-0.441193	2.03466	-2.91705	0.0340172	Gene Expression	ENSG00000067248
Non_ileal_EEC_NEUROG3pos	RB1	0.00104612	-0.451293	-0.215304	-0.687283	0.0340172	Gene Expression	ENSG00000139687
Non_ileal_EEC_NEUROG3pos	BCOR	0.00107046	-0.441454	1.03849	-1.9214	0.0343557	Gene Expression	ENSG00000183337
Non_ileal_EEC_NEUROG3pos	HYPK	0.00114081	-1.67083	0.240761	-3.58243	0.036311	Gene Expression	ENSG00000242028
Non_ileal_EEC_NEUROG3pos	SMC1A	0.00114655	-0.771179	1.62011	-3.16247	0.036311	Gene Expression	ENSG00000072501
Non_ileal_EEC_NEUROG3pos	TRNAU1AP	0.00128949	-0.723844	0.0737921	-1.52148	0.0398803	Gene Expression	ENSG00000180098
Non_ileal_EEC_NEUROG3pos	CCT5	0.0012948	-1.0808	-0.466282	-1.69532	0.0398997	Gene Expression	ENSG00000150753
Non_ileal_EEC_NEUROG3pos	KPNB1	0.00130672	-0.970607	0.827921	-2.76913	0.039939	Gene Expression	ENSG00000108424
Non_ileal_EEC_NEUROG3pos	LDLRAP1	0.00130901	-0.830469	1.47956	-3.1405	0.039939	Gene Expression	ENSG00000157978
Non_ileal_EEC_NEUROG3pos	LIAS	0.0013397	-0.818032	-0.231151	-1.40491	0.0406935	Gene Expression	ENSG00000121897
Non_ileal_EEC_NEUROG3pos	IER3IP1	0.00136789	-1.07303	-0.505719	-1.64033	0.0409645	Gene Expression	ENSG00000134049
Non_ileal_EEC_NEUROG3pos	ABL1	0.00137694	-0.76673	0.967882	-2.50134	0.0410909	Gene Expression	ENSG00000097007
Non_ileal_EEC_NEUROG3pos	CUEDC2	0.00139395	-0.490594	0.763269	-1.74446	0.0413944	Gene Expression	ENSG00000107874
Non_ileal_EEC_NEUROG3pos	EIF4ENIF1	0.00139685	-1.41385	-0.281094	-2.5466	0.0413944	Gene Expression	ENSG00000184708
Non_ileal_EEC_NEUROG3pos	CCDC82	0.00149146	-1.9169	1.08416	-4.91796	0.0426423	Gene Expression	ENSG00000149231
Non_ileal_EEC_NEUROG3pos	EMC6	0.00148875	-0.305192	0.739062	-1.34945	0.0426423	Gene Expression	ENSG00000127774
Non_ileal_EEC_NEUROG3pos	PCNA	0.00147843	-0.670015	1.91794	-3.25797	0.0426423	Gene Expression	ENSG00000132646
Non_ileal_EEC_NEUROG3pos	MAPK3	0.00152696	0.297801	1.71823	-1.12263	0.0428608	Gene Expression	ENSG00000102882
Non_ileal_EEC_NEUROG3pos	SOCS3	0.00154894	0.940991	4.17652	-2.29454	0.0430514	Gene Expression	ENSG00000184557
Non_ileal_EEC_NEUROG3pos	CCDC92	0.00162216	-0.373473	1.65573	-2.40267	0.0447936	Gene Expression	ENSG00000119242
Non_ileal_EEC_NEUROG3pos	EXOSC4	0.00162078	0.76121	1.48152	0.0409046	0.0447936	Gene Expression	ENSG00000178896
Non_ileal_EEC_NEUROG3pos	AC013394.1	0.00164921	-0.732771	-0.163181	-1.30236	0.04529	Gene Expression	ENSG00000279765
Non_ileal_EEC_NEUROG3pos	ADAM15	0.00165611	0.381255	3.34104	-2.57853	0.04529	Gene Expression	ENSG00000143537
Non_ileal_EEC_NEUROG3pos	RNF19A	0.00165387	0.390339	1.4793	-0.698626	0.04529	Gene Expression	ENSG00000034677
Non_ileal_EEC_NEUROG3pos	PIGQ	0.00175904	-2.5265	1.59842	-6.65143	0.0468984	Gene Expression	ENSG00000007541
Non_ileal_EEC_NEUROG3pos	PRRC2B	0.0017371	-0.748823	0.343924	-1.84157	0.0468984	Gene Expression	ENSG00000130723
Non_ileal_EEC_NEUROG3pos	TRIM56	0.00175088	-0.780789	0.563438	-2.12502	0.0468984	Gene Expression	ENSG00000169871
Non_ileal_EEC_NEUROG3pos	PANK2	0.00178066	-0.267676	1.13434	-1.6697	0.0473266	Gene Expression	ENSG00000125779
Non_ileal_EEC_NEUROG3pos	ZHX1	0.00179505	-0.588803	1.98562	-3.16323	0.0475604	Gene Expression	ENSG00000165156
Non_ileal_EEC_NEUROG3pos	CENPB	0.00182721	-2.25281	-1.30093	-3.20469	0.0480166	Gene Expression	ENSG00000125817
Non_ileal_EEC_NEUROG3pos	SMS	0.0018292	-0.316629	1.07126	-1.70452	0.0480166	Gene Expression	ENSG00000102172
Non_ileal_EEC_NEUROG3pos	FAAP100	0.00184164	-0.280235	1.18807	-1.74853	0.0481944	Gene Expression	ENSG00000185504
Non_ileal_EEC_NEUROG3pos	CCDC122	0.00186204	27.19	44.2515	10.1285	0.0484467	Gene Expression	ENSG00000151773
Non_ileal_EEC_NEUROG3pos	TFDP2	0.00186268	-1.11629	0.244975	-2.47756	0.0484467	Gene Expression	ENSG00000114126
Non_ileal_EEC_NEUROG3pos	BORCS7	0.00191775	-0.742836	0.390333	-1.87601	0.0488434	Gene Expression	ENSG00000166275
Non_ileal_EEC_NEUROG3pos	CYLD	0.00192571	-0.731291	0.585117	-2.0477	0.0488434	Gene Expression	ENSG00000083799
Non_ileal_EEC_NEUROG3pos	GOT2	0.00190812	-0.438434	1.22312	-2.09999	0.0488434	Gene Expression	ENSG00000125166
Non_ileal_EEC_NEUROG3pos	GTF3C5	0.00189653	-0.821008	0.272667	-1.91468	0.0488434	Gene Expression	ENSG00000148308
Non_ileal_EEC_NEUROG3pos	SMIM10L1	0.00191375	-0.907782	-0.43717	-1.37839	0.0488434	Gene Expression	ENSG00000256537
Non_ileal_EEC_NEUROG3pos	UTP14A	0.00190313	2.79174	4.31315	1.27032	0.0488434	Gene Expression	ENSG00000156697
Non_ileal_EEC_NEUROG3pos	ITPK1	0.00195607	0.513325	2.48724	-1.46059	0.0493662	Gene Expression	ENSG00000100605
Non_ileal_enterocyte_DUOXA2pos_CXCL11pos	ATF7IP2	7.21399e-24	1.37486	2.72093	0.0287856	6.0713e-20	Gene Expression	ENSG00000166669
Non_ileal_enterocyte_DUOXA2pos_CXCL11pos	RABEP2	1.22829e-08	1.4239	3.51259	-0.66479	3.44576e-05	Gene Expression	ENSG00000177548
Non_ileal_enterocyte_DUOXA2pos_CXCL11pos	GHDC	2.33942e-08	0.788562	3.58936	-2.01224	4.92215e-05	Gene Expression	ENSG00000167925
Non_ileal_enterocyte_DUOXA2pos_CXCL11pos	CAAP1	3.84537e-08	2.31692	5.06216	-0.428322	6.47253e-05	Gene Expression	ENSG00000120159
Non_ileal_enterocyte_DUOXA2pos_CXCL11pos	TMTC3	1.45352e-07	3.67595	6.1666	1.1853	0.000203881	Gene Expression	ENSG00000139324
Non_ileal_enterocyte_DUOXA2pos_CXCL11pos	SCAPER	9.90703e-07	1.40877	2.33175	0.485781	0.00104222	Gene Expression	ENSG00000140386
Non_ileal_enterocyte_DUOXA2pos_CXCL11pos	LINC00685	1.73494e-06	1.53789	3.65148	-0.575697	0.00146013	Gene Expression	ENSG00000226179
Non_ileal_enterocyte_DUOXA2pos_CXCL11pos	ZC3H8	2.53495e-06	2.11753	2.81433	1.42073	0.00193947	Gene Expression	ENSG00000144161
Non_ileal_enterocyte_DUOXA2pos_CXCL11pos	GPALPP1	4.06444e-06	3.28093	5.75822	0.803637	0.00263125	Gene Expression	ENSG00000133114
Non_ileal_enterocyte_DUOXA2pos_CXCL11pos	PDK1	6.02646e-06	1.82419	2.74385	0.904537	0.00362276	Gene Expression	ENSG00000152256
Non_ileal_enterocyte_DUOXA2pos_CXCL11pos	NDUFAF2	7.24672e-06	1.92102	2.56747	1.27456	0.00406589	Gene Expression	ENSG00000164182
Non_ileal_enterocyte_DUOXA2pos_CXCL11pos	BRAP	1.30326e-05	1.18945	1.86978	0.509122	0.00685516	Gene Expression	ENSG00000089234
Non_ileal_enterocyte_DUOXA2pos_CXCL11pos	THG1L	1.48557e-05	1.49985	2.79806	0.201641	0.00735443	Gene Expression	ENSG00000113272
Non_ileal_enterocyte_DUOXA2pos_CXCL11pos	AIDA	1.8157e-05	1.68698	3.43964	-0.0656806	0.00801853	Gene Expression	ENSG00000186063
Non_ileal_enterocyte_DUOXA2pos_CXCL11pos	ATXN3	1.86946e-05	1.02125	3.2676	-1.2251	0.00801853	Gene Expression	ENSG00000066427
Non_ileal_enterocyte_DUOXA2pos_CXCL11pos	UGT2A3	1.90554e-05	-0.802793	-0.0718408	-1.53375	0.00801853	Gene Expression	ENSG00000135220
Non_ileal_enterocyte_DUOXA2pos_CXCL11pos	DCBLD1	2.40209e-05	0.733966	2.53064	-1.06271	0.00878956	Gene Expression	ENSG00000164465
Non_ileal_enterocyte_DUOXA2pos_CXCL11pos	R3HCC1L	2.3312e-05	0.555153	4.38415	-3.27384	0.00878956	Gene Expression	ENSG00000166024
Non_ileal_enterocyte_DUOXA2pos_CXCL11pos	ZNF33B	2.23083e-05	1.46396	4.18391	-1.256	0.00878956	Gene Expression	ENSG00000196693
Non_ileal_enterocyte_DUOXA2pos_CXCL11pos	SLC22A23	3.02251e-05	1.93445	2.80552	1.06338	0.010175	Gene Expression	ENSG00000137266
Non_ileal_enterocyte_DUOXA2pos_CXCL11pos	CAPN10	4.83e-05	0.356722	1.64569	-0.932247	0.0145176	Gene Expression	ENSG00000142330
Non_ileal_enterocyte_DUOXA2pos_CXCL11pos	GTF2H3	4.54183e-05	1.82286	2.85203	0.793694	0.0145176	Gene Expression	ENSG00000111358
Non_ileal_enterocyte_DUOXA2pos_CXCL11pos	YKT6	4.66803e-05	1.6811	2.57489	0.787305	0.0145176	Gene Expression	ENSG00000106636
Non_ileal_enterocyte_DUOXA2pos_CXCL11pos	PCSK5	6.27956e-05	0.517228	1.51046	-0.475999	0.0176163	Gene Expression	ENSG00000099139
Non_ileal_enterocyte_DUOXA2pos_CXCL11pos	CTSL	7.1125e-05	1.63569	4.33818	-1.0668	0.0184979	Gene Expression	ENSG00000135047
Non_ileal_enterocyte_DUOXA2pos_CXCL11pos	VPS50	7.70618e-05	2.22541	4.40429	0.0465333	0.0190751	Gene Expression	ENSG00000004766
Non_ileal_enterocyte_DUOXA2pos_CXCL11pos	IFT57	0.000115704	1.78293	2.78887	0.776994	0.0270149	Gene Expression	ENSG00000114446
Non_ileal_enterocyte_DUOXA2pos_CXCL11pos	MPLKIP	0.000119513	1.20907	4.46073	-2.04259	0.0270149	Gene Expression	ENSG00000168303
Non_ileal_enterocyte_DUOXA2pos_CXCL11pos	RRP12	0.000119053	1.99553	3.11282	0.878239	0.0270149	Gene Expression	ENSG00000052749
Non_ileal_enterocyte_DUOXA2pos_CXCL11pos	SLC9A2	0.000121978	2.00883	5.137	-1.11934	0.0270149	Gene Expression	ENSG00000115616
Non_ileal_enterocyte_DUOXA2pos_CXCL11pos	KLF9	0.000126617	1.0535	1.82825	0.278754	0.0273232	Gene Expression	ENSG00000119138
Non_ileal_enterocyte_DUOXA2pos_CXCL11pos	CYB561A3	0.000151776	1.76649	3.06234	0.470632	0.0319337	Gene Expression	ENSG00000162144
Non_ileal_enterocyte_DUOXA2pos_CXCL11pos	BTF3L4	0.000162727	1.50172	2.60747	0.395977	0.0326074	Gene Expression	ENSG00000134717
Non_ileal_enterocyte_DUOXA2pos_CXCL11pos	SH3BP5	0.000162698	1.60957	3.02752	0.191622	0.0326074	Gene Expression	ENSG00000131370
Non_ileal_enterocyte_DUOXA2pos_CXCL11pos	GALNT11	0.000186377	0.749782	2.27239	-0.772827	0.0364778	Gene Expression	ENSG00000178234
Non_ileal_enterocyte_DUOXA2pos_CXCL11pos	PFN2	0.000201364	0.904576	2.89536	-1.08621	0.0369757	Gene Expression	ENSG00000070087
Non_ileal_enterocyte_DUOXA2pos_CXCL11pos	TNFRSF11A	0.000202101	2.09109	2.95163	1.23054	0.0369757	Gene Expression	ENSG00000141655
Non_ileal_enterocyte_DUOXA2pos_CXCL11pos	XPO6	0.000200679	2.73345	4.22194	1.24497	0.0369757	Gene Expression	ENSG00000169180
Non_ileal_enterocyte_DUOXA2pos_CXCL11pos	TRPM7	0.000231011	1.72073	3.20184	0.23961	0.0413657	Gene Expression	ENSG00000092439
Non_ileal_enterocyte_PLCG2hi	UGT2B17	5.65992e-11	1.11819	1.55223	0.684157	1.84627e-07	Gene Expression	ENSG00000197888
Non_ileal_enterocyte_PLCG2hi	CD74	5.43229e-08	-1.91533	-1.55336	-2.2773	8.86006e-05	Gene Expression	ENSG00000019582
Non_ileal_enterocyte_PLCG2hi	LCN2	7.32613e-07	-1.3543	-1.06791	-1.64068	0.000796594	Gene Expression	ENSG00000148346
Non_ileal_enterocyte_PLCG2hi	HLA-DRA	1.48762e-06	-1.20546	-0.914099	-1.49682	0.00121315	Gene Expression	ENSG00000204287
Non_ileal_enterocyte_PLCG2hi	HLA-DRB1	2.36122e-06	-0.751119	-0.463601	-1.03864	0.00154046	Gene Expression	ENSG00000196126
Non_ileal_enterocyte_PLCG2hi	RPL28	3.16888e-06	-0.855625	-0.577433	-1.13382	0.00172282	Gene Expression	ENSG00000108107
Non_ileal_enterocyte_PLCG2hi	MIR194-2HG	1.09522e-05	0.492921	0.778803	0.207039	0.0036552	Gene Expression	ENSG00000229719
Non_ileal_enterocyte_PLCG2hi	SATB2	1.07863e-05	0.37533	0.565399	0.18526	0.0036552	Gene Expression	ENSG00000119042
Non_ileal_enterocyte_PLCG2hi	CD9	1.53352e-05	0.37183	0.554207	0.189454	0.00416862	Gene Expression	ENSG00000010278
Non_ileal_enterocyte_PLCG2hi	CXCL2	1.47983e-05	-0.641798	-0.352199	-0.931397	0.00416862	Gene Expression	ENSG00000081041
Non_ileal_enterocyte_PLCG2hi	KLF5	1.96965e-05	0.402054	0.587634	0.216474	0.0049423	Gene Expression	ENSG00000102554
Non_ileal_enterocyte_PLCG2hi	AC103702.2	2.69577e-05	0.435299	0.665822	0.204777	0.00628115	Gene Expression	ENSG00000272763
Non_ileal_enterocyte_PLCG2hi	IRF1	3.35452e-05	-0.458949	-0.298757	-0.619141	0.00719022	Gene Expression	ENSG00000125347
Non_ileal_enterocyte_PLCG2hi	MED29	3.59948e-05	-0.293113	-0.165089	-0.421137	0.00719022	Gene Expression	ENSG00000063322
Non_ileal_enterocyte_PLCG2hi	PEBP1	3.7472e-05	0.478149	0.662949	0.293349	0.00719022	Gene Expression	ENSG00000089220
Non_ileal_enterocyte_PLCG2hi	LGALS4	5.46598e-05	0.75607	1.06198	0.450158	0.009391	Gene Expression	ENSG00000171747
Non_ileal_enterocyte_PLCG2hi	PLAC8	5.75782e-05	-0.269953	-0.142208	-0.397698	0.009391	Gene Expression	ENSG00000145287
Non_ileal_enterocyte_PLCG2hi	PTGDR	5.47231e-05	0.353845	0.683681	0.0240086	0.009391	Gene Expression	ENSG00000168229
Non_ileal_enterocyte_PLCG2hi	TXNIP	6.36847e-05	0.383246	0.646221	0.120271	0.00948549	Gene Expression	ENSG00000265972
Non_ileal_enterocyte_PLCG2hi	REG1A	7.96791e-05	-0.878091	0.889555	-2.64574	0.0108297	Gene Expression	ENSG00000115386
Non_ileal_enterocyte_PLCG2hi	PSMB8	0.000126026	-0.266493	-0.12905	-0.403937	0.0158114	Gene Expression	ENSG00000204264
Non_ileal_enterocyte_PLCG2hi	BACE2	0.00015364	-0.27324	-0.133853	-0.412627	0.0163203	Gene Expression	ENSG00000182240
Non_ileal_enterocyte_PLCG2hi	GPRC5A	0.000142563	-0.319576	-0.146475	-0.492677	0.0163203	Gene Expression	ENSG00000013588
Non_ileal_enterocyte_PLCG2hi	HMGCS2	0.000155098	0.468938	1.65415	-0.716277	0.0163203	Gene Expression	ENSG00000134240
Non_ileal_enterocyte_PLCG2hi	AC245014.3	0.000187348	0.314982	0.533961	0.096002	0.0180824	Gene Expression	ENSG00000276216
Non_ileal_enterocyte_PLCG2hi	CDV3	0.000188474	-0.327887	-0.188773	-0.467001	0.0180824	Gene Expression	ENSG00000091527
Non_ileal_enterocyte_PLCG2hi	HLA-DPB1	0.000184241	-0.35077	-0.0738645	-0.627675	0.0180824	Gene Expression	ENSG00000223865
Non_ileal_enterocyte_PLCG2hi	S100A6	0.00021387	-0.700657	-0.333406	-1.06791	0.0199327	Gene Expression	ENSG00000197956
Non_ileal_enterocyte_PLCG2hi	CXCL3	0.000254679	-0.578607	-0.346409	-0.810805	0.0207649	Gene Expression	ENSG00000163734
Non_ileal_enterocyte_PLCG2hi	MLXIP	0.000241935	0.464567	0.707547	0.221586	0.0207649	Gene Expression	ENSG00000175727
Non_ileal_enterocyte_PLCG2hi	MT1X	0.000256562	0.350291	0.590899	0.109684	0.0207649	Gene Expression	ENSG00000187193
Non_ileal_enterocyte_PLCG2hi	NECTIN3	0.000260993	0.344393	0.546621	0.142165	0.0207649	Gene Expression	ENSG00000177707
Non_ileal_enterocyte_PLCG2hi	RPS8	0.000244637	-0.484011	-0.292729	-0.675294	0.0207649	Gene Expression	ENSG00000142937
Non_ileal_enterocyte_PLCG2hi	SUCLG2	0.000295011	0.263564	0.439562	0.0875661	0.0223797	Gene Expression	ENSG00000172340
Non_ileal_enterocyte_PLCG2hi	ENTPD5	0.000332705	0.30494	0.504466	0.105414	0.0230912	Gene Expression	ENSG00000187097
Non_ileal_enterocyte_PLCG2hi	HLA-E	0.00032856	-0.437191	-0.260468	-0.613915	0.0230912	Gene Expression	ENSG00000204592
Non_ileal_enterocyte_PLCG2hi	DUOX2	0.000406776	-0.471442	0.130747	-1.07363	0.0260177	Gene Expression	ENSG00000140279
Non_ileal_enterocyte_PLCG2hi	TMC5	0.000402352	-0.311129	-0.165546	-0.456712	0.0260177	Gene Expression	ENSG00000103534
Non_ileal_enterocyte_PLCG2hi	TPM4	0.000464894	-0.359347	-0.195965	-0.52273	0.0286129	Gene Expression	ENSG00000167460
Non_ileal_enterocyte_PLCG2hi	CD24	0.000486412	0.721627	1.08728	0.355979	0.0293829	Gene Expression	ENSG00000272398
Non_ileal_enterocyte_PLCG2hi	EEF1A1	0.000508069	0.319862	0.477153	0.162572	0.0301331	Gene Expression	ENSG00000156508
Non_ileal_enterocyte_PLCG2hi	IFITM3	0.000675757	-0.279848	-0.125522	-0.434173	0.0373613	Gene Expression	ENSG00000142089
Non_ileal_enterocyte_PLCG2hi	G3BP1	0.000723751	0.273886	0.451699	0.0960737	0.0378261	Gene Expression	ENSG00000145907
Non_ileal_enterocyte_PLCG2hi	EPCAM	0.000853166	0.414618	0.613292	0.215945	0.0396526	Gene Expression	ENSG00000119888
Non_ileal_enterocyte_PLCG2hi	IFI27	0.000926557	-1.24685	-0.452656	-2.04104	0.0414032	Gene Expression	ENSG00000165949
Non_ileal_enterocyte_PLCG2hi	PABPN1	0.0010322	0.345041	0.538346	0.151736	0.0448938	Gene Expression	ENSG00000100836
Non_ileal_enterocyte_PLCG2hi	TMEM259	0.00105228	0.33971	0.509601	0.169819	0.0451299	Gene Expression	ENSG00000182087
Non_ileal_enterocyte_PLCG2hi	ATP1B1	0.00117676	0.273118	0.439152	0.107083	0.04516	Gene Expression	ENSG00000143153
Non_ileal_enterocyte_PLCG2hi	EIF4B	0.00125375	0.263888	0.420436	0.107339	0.0464743	Gene Expression	ENSG00000063046
Non_ileal_enterocyte_PLCG2hi	CEACAM5	0.00128734	-0.600047	-0.311375	-0.888719	0.0471833	Gene Expression	ENSG00000105388
Non_ileal_enterocyte_PLCG2hi	FOS	0.00136376	0.415729	0.616182	0.215276	0.0480879	Gene Expression	ENSG00000170345
Non_ileal_enterocyte_PLCG2hi	SAT1	0.00133715	-0.506233	-0.221953	-0.790514	0.0480879	Gene Expression	ENSG00000130066
Non_ileal_enterocyte_PLCG2hi	VMP1	0.00138573	0.327782	0.516557	0.139008	0.0480879	Gene Expression	ENSG00000062716
Non_ileal_enterocyte_PLCG2hi	CA12	0.00142669	0.265195	0.419942	0.110447	0.0485601	Gene Expression	ENSG00000074410
Non_ileal_enterocyte_PLCG2hi	PLAGL1	0.00142912	0.339734	0.588468	0.0909995	0.0485601	Gene Expression	ENSG00000118495
Non_ileal_enterocyte_DUOXA2pos	DHRSX	2.36399e-06	-0.409526	0.0881658	-0.907218	0.0162926	Gene Expression	ENSG00000169084
Non_ileal_goblet	GSTM4	3.18483e-08	0.722839	2.18588	-0.740202	0.000152577	Gene Expression	ENSG00000168765
Non_ileal_goblet	PAPSS1	3.84906e-08	0.392135	1.25661	-0.472342	0.000152577	Gene Expression	ENSG00000138801
Non_ileal_goblet	DVL3	1.90749e-07	0.759287	1.87707	-0.358495	0.000378065	Gene Expression	ENSG00000161202
Non_ileal_goblet	CAMK2G	5.08014e-07	0.710845	2.23198	-0.810295	0.000521109	Gene Expression	ENSG00000148660
Non_ileal_goblet	GOT2	5.93561e-07	0.725858	2.44299	-0.991278	0.000521109	Gene Expression	ENSG00000125166
Non_ileal_goblet	PM20D2	5.93149e-07	0.869003	2.36715	-0.62914	0.000521109	Gene Expression	ENSG00000146281
Non_ileal_goblet	RBM27	4.06529e-07	0.555923	1.68463	-0.572779	0.000521109	Gene Expression	ENSG00000091009
Non_ileal_goblet	SULT1B1	4.47338e-07	0.801322	2.70684	-1.1042	0.000521109	Gene Expression	ENSG00000173597
Non_ileal_goblet	ZNF768	6.57302e-07	0.521029	1.78425	-0.742197	0.000521109	Gene Expression	ENSG00000169957
Non_ileal_goblet	AGTRAP	9.3915e-07	0.570343	1.89429	-0.753602	0.000620465	Gene Expression	ENSG00000177674
Non_ileal_goblet	PARP1	8.80167e-07	0.339367	1.50615	-0.827411	0.000620465	Gene Expression	ENSG00000143799
Non_ileal_goblet	SUSD6	1.02604e-06	0.579504	1.8944	-0.735388	0.000625727	Gene Expression	ENSG00000100647
Non_ileal_goblet	MTG2	1.21337e-06	0.632416	2.02282	-0.75799	0.000687113	Gene Expression	ENSG00000101181
Non_ileal_goblet	CRTC3	1.30129e-06	0.886417	2.43672	-0.663883	0.000687777	Gene Expression	ENSG00000140577
Non_ileal_goblet	SLC7A6	1.42814e-06	0.420759	1.32847	-0.486952	0.000707643	Gene Expression	ENSG00000103064
Non_ileal_goblet	C2orf68	1.77106e-06	0.671291	2.05421	-0.71163	0.00082594	Gene Expression	ENSG00000168887
Non_ileal_goblet	TCTN3	2.27934e-06	0.383534	1.43371	-0.66664	0.00100392	Gene Expression	ENSG00000119977
Non_ileal_goblet	CD74	2.81288e-06	-2.58262	-1.30442	-3.86082	0.00117371	Gene Expression	ENSG00000019582
Non_ileal_goblet	MCEE	3.12501e-06	0.290111	1.09046	-0.510237	0.00123876	Gene Expression	ENSG00000124370
Non_ileal_goblet	AUTS2	4.64753e-06	0.597907	1.99472	-0.798908	0.00175455	Gene Expression	ENSG00000158321
Non_ileal_goblet	VRK2	5.60093e-06	0.503732	1.55527	-0.5478	0.00201837	Gene Expression	ENSG00000028116
Non_ileal_goblet	RPE	6.27622e-06	0.497795	1.57437	-0.578776	0.00216339	Gene Expression	ENSG00000197713
Non_ileal_goblet	AC005261.1	6.63758e-06	0.492831	1.54928	-0.563618	0.00219262	Gene Expression	ENSG00000268205
Non_ileal_goblet	RPRD2	7.41727e-06	0.374579	1.24345	-0.494287	0.00235216	Gene Expression	ENSG00000163125
Non_ileal_goblet	NVL	9.13553e-06	0.496076	1.53914	-0.546989	0.00278563	Gene Expression	ENSG00000143748
Non_ileal_goblet	HSD17B7	9.58647e-06	0.525453	1.79072	-0.739817	0.00281487	Gene Expression	ENSG00000132196
Non_ileal_goblet	ZNF395	1.04197e-05	0.870471	2.5206	-0.779654	0.00295026	Gene Expression	ENSG00000186918
Non_ileal_goblet	ZNRD1	1.2517e-05	0.509586	1.74979	-0.730615	0.0034219	Gene Expression	ENSG00000066379
Non_ileal_goblet	MCM3	1.44513e-05	0.754668	2.40022	-0.890879	0.00381901	Gene Expression	ENSG00000112118
Non_ileal_goblet	PRKAA1	1.55357e-05	0.658856	2.00713	-0.689419	0.00397312	Gene Expression	ENSG00000132356
Non_ileal_goblet	COIL	1.65372e-05	0.485158	1.72202	-0.751709	0.00409709	Gene Expression	ENSG00000121058
Non_ileal_goblet	CUL4A	1.82333e-05	0.365452	1.46851	-0.737603	0.00438042	Gene Expression	ENSG00000139842
Non_ileal_goblet	BOP1	1.929e-05	0.290893	1.07452	-0.492739	0.00449798	Gene Expression	ENSG00000261236
Non_ileal_goblet	GTF2H1	2.02183e-05	0.6561	2.05924	-0.747043	0.00457974	Gene Expression	ENSG00000110768
Non_ileal_goblet	KIAA1522	3.09543e-05	0.328228	1.48924	-0.832788	0.0066326	Gene Expression	ENSG00000162522
Non_ileal_goblet	SFT2D2	3.02755e-05	1.03972	2.08592	-0.00648382	0.0066326	Gene Expression	ENSG00000213064
Non_ileal_goblet	HIST1H2BD	3.3701e-05	0.780997	1.96039	-0.398398	0.0070311	Gene Expression	ENSG00000158373
Non_ileal_goblet	LRRK1	4.27444e-05	0.385082	1.32633	-0.556167	0.00851065	Gene Expression	ENSG00000154237
Non_ileal_goblet	URI1	4.29397e-05	0.37628	1.66915	-0.916589	0.00851065	Gene Expression	ENSG00000105176
Non_ileal_goblet	KLHL23	4.90959e-05	0.867888	2.38506	-0.649285	0.00926743	Gene Expression	ENSG00000213160
Non_ileal_goblet	ZNF704	4.80974e-05	0.352004	1.26605	-0.562037	0.00926743	Gene Expression	ENSG00000164684
Non_ileal_goblet	HMBOX1	5.35911e-05	0.931568	2.65131	-0.788177	0.0098807	Gene Expression	ENSG00000147421
Non_ileal_goblet	ATXN2	5.76669e-05	0.561295	2.09381	-0.971223	0.0101596	Gene Expression	ENSG00000204842
Non_ileal_goblet	JPT2	5.64774e-05	0.704579	1.71709	-0.307933	0.0101596	Gene Expression	ENSG00000206053
Non_ileal_goblet	IL6ST	6.03368e-05	0.286891	1.26971	-0.695926	0.0101777	Gene Expression	ENSG00000134352
Non_ileal_goblet	SPPL3	5.9118e-05	0.418423	1.6102	-0.77335	0.0101777	Gene Expression	ENSG00000157837
Non_ileal_goblet	PPFIA1	6.73114e-05	0.311521	1.32383	-0.700787	0.0111176	Gene Expression	ENSG00000131626
Non_ileal_goblet	EPS15L1	7.04648e-05	0.801121	2.3586	-0.756358	0.0114009	Gene Expression	ENSG00000127527
Non_ileal_goblet	EEF1D	7.5267e-05	-1.45616	-0.758585	-2.15374	0.0119343	Gene Expression	ENSG00000104529
Non_ileal_goblet	AGFG1	8.33196e-05	0.343153	1.31383	-0.627525	0.0129521	Gene Expression	ENSG00000173744
Non_ileal_goblet	PIGR	9.18526e-05	-2.03504	-1.0526	-3.01747	0.014004	Gene Expression	ENSG00000162896
Non_ileal_goblet	CRYBG3	0.000104978	0.376001	1.47166	-0.719661	0.0157031	Gene Expression	ENSG00000080200
Non_ileal_goblet	GTF3C5	0.000123966	0.322436	1.29539	-0.650517	0.0182001	Gene Expression	ENSG00000148308
Non_ileal_goblet	ERO1B	0.000130875	0.388938	1.46231	-0.684431	0.018865	Gene Expression	ENSG00000086619
Non_ileal_goblet	KAT7	0.00014282	0.582835	1.85703	-0.691363	0.0199737	Gene Expression	ENSG00000136504
Non_ileal_goblet	UHRF2	0.000143605	0.529182	1.73956	-0.681195	0.0199737	Gene Expression	ENSG00000147854
Non_ileal_goblet	PAQR4	0.000151557	0.403522	1.34901	-0.541969	0.0207163	Gene Expression	ENSG00000162073
Non_ileal_goblet	TLN2	0.000175412	0.369232	1.39022	-0.651754	0.0231778	Gene Expression	ENSG00000171914
Non_ileal_goblet	RDH14	0.000186987	0.404768	1.49049	-0.680957	0.0243022	Gene Expression	ENSG00000240857
Non_ileal_goblet	EFR3A	0.000217571	0.403228	1.40174	-0.595281	0.027821	Gene Expression	ENSG00000132294
Non_ileal_goblet	CDC40	0.000233889	0.565707	2.01189	-0.880475	0.028973	Gene Expression	ENSG00000168438
Non_ileal_goblet	SERINC1	0.000233578	1.00915	1.56144	0.456854	0.028973	Gene Expression	ENSG00000111897
Non_ileal_goblet	AQR	0.000242927	0.675477	1.66926	-0.318305	0.0296296	Gene Expression	ENSG00000021776
Non_ileal_goblet	ID1	0.000268188	1.73279	2.70879	0.756797	0.032215	Gene Expression	ENSG00000125968
Non_ileal_goblet	CS	0.000278377	0.435136	1.8219	-0.951626	0.0324554	Gene Expression	ENSG00000062485
Non_ileal_goblet	PPP1R7	0.000275228	0.279882	1.25196	-0.692195	0.0324554	Gene Expression	ENSG00000115685
Non_ileal_goblet	STRN	0.000320082	0.306356	1.18589	-0.573182	0.035741	Gene Expression	ENSG00000115808
Non_ileal_goblet	SP100	0.000348354	0.278523	1.40508	-0.848035	0.0378322	Gene Expression	ENSG00000067066
Non_ileal_goblet	PCNX3	0.000356974	0.287554	1.22877	-0.653662	0.0382444	Gene Expression	ENSG00000197136
Non_ileal_goblet	RALA	0.000377617	0.80591	2.57138	-0.959558	0.0393914	Gene Expression	ENSG00000006451
Non_ileal_goblet	TRRAP	0.000409287	0.345919	1.37485	-0.683014	0.0421406	Gene Expression	ENSG00000196367
Non_ileal_goblet	NECTIN3	0.000445176	0.633809	1.10534	0.162275	0.0446754	Gene Expression	ENSG00000177707
Non_ileal_goblet	TBCB	0.000440906	0.536624	1.0107	0.0625462	0.0446754	Gene Expression	ENSG00000105254
Non_ileal_goblet	MIGA2	0.000499861	0.632791	1.94132	-0.675739	0.0495362	Gene Expression	ENSG00000148343
Non_ileal_M_like	RHOBTB3	3.10453e-07	-1.37462	-0.148996	-2.60024	0.00109497	Gene Expression	ENSG00000164292
Non_ileal_M_like	FBXO3	4.56195e-06	-2.1978	-1.49417	-2.90143	0.00423623	Gene Expression	ENSG00000110429
Non_ileal_M_like	OSGIN1	5.40489e-06	0.513902	2.47708	-1.44928	0.00423623	Gene Expression	ENSG00000140961
Non_ileal_M_like	THOC7	3.86278e-06	-1.36208	0.690515	-3.41468	0.00423623	Gene Expression	ENSG00000163634
Non_ileal_M_like	MRPS23	6.32511e-06	-2.2157	-1.5708	-2.86061	0.00446173	Gene Expression	ENSG00000181610
Non_ileal_M_like	C1orf174	8.9977e-06	-0.800627	1.30599	-2.90724	0.00500858	Gene Expression	ENSG00000198912
Non_ileal_M_like	CAMK2G	9.23044e-06	-1.05538	0.947573	-3.05834	0.00500858	Gene Expression	ENSG00000148660
Non_ileal_M_like	PYCR2	1.08521e-05	-0.362479	2.88974	-3.6147	0.00546788	Gene Expression	ENSG00000143811
Non_ileal_M_like	DIS3	1.64815e-05	2.23583	6.38438	-1.91273	0.00775072	Gene Expression	ENSG00000083520
Non_ileal_M_like	CFAP36	1.99535e-05	-0.383464	1.34312	-2.11005	0.00837325	Gene Expression	ENSG00000163001
Non_ileal_M_like	PGGT1B	2.01794e-05	-0.909017	2.19483	-4.01287	0.00837325	Gene Expression	ENSG00000164219
Non_ileal_M_like	P2RX4	2.40991e-05	-0.711254	-0.384219	-1.03829	0.00894712	Gene Expression	ENSG00000135124
Non_ileal_M_like	SAP30BP	2.30416e-05	-2.95591	0.897452	-6.80927	0.00894712	Gene Expression	ENSG00000161526
Non_ileal_M_like	TFAM	3.03387e-05	-1.69682	0.439901	-3.83355	0.0101909	Gene Expression	ENSG00000108064
Non_ileal_M_like	OCLN	3.40787e-05	-1.79305	-1.16169	-2.42441	0.0109269	Gene Expression	ENSG00000197822
Non_ileal_M_like	NUP50	3.91099e-05	1.17125	4.34418	-2.00168	0.0114951	Gene Expression	ENSG00000093000
Non_ileal_M_like	RNF187	4.39426e-05	-0.424739	0.663125	-1.5126	0.0123988	Gene Expression	ENSG00000168159
Non_ileal_M_like	PPP1R35	5.58894e-05	-0.844072	-0.117885	-1.57026	0.0146016	Gene Expression	ENSG00000160813
Non_ileal_M_like	NFKBIL1	7.08586e-05	-0.638328	0.467901	-1.74456	0.0153776	Gene Expression	ENSG00000204498
Non_ileal_M_like	RP9	6.57458e-05	0.790629	1.63195	-0.0506878	0.0153776	Gene Expression	ENSG00000164610
Non_ileal_M_like	WDR45	7.31563e-05	-2.57432	0.396762	-5.5454	0.0153776	Gene Expression	ENSG00000196998
Non_ileal_M_like	ANP32E	9.11202e-05	-0.33228	0.80588	-1.47044	0.0174022	Gene Expression	ENSG00000143401
Non_ileal_M_like	ARHGAP18	9.36284e-05	-1.42011	-0.294306	-2.54591	0.0174022	Gene Expression	ENSG00000146376
Non_ileal_M_like	E4F1	9.37461e-05	-1.61219	-1.13371	-2.09067	0.0174022	Gene Expression	ENSG00000167967
Non_ileal_M_like	ATXN10	0.000129187	-0.783112	4.03965	-5.60588	0.0188479	Gene Expression	ENSG00000130638
Non_ileal_M_like	BCL2L12	0.000146481	-1.08266	0.175165	-2.34049	0.0188479	Gene Expression	ENSG00000126453
Non_ileal_M_like	C9orf3	0.000145284	-2.61971	2.36225	-7.60167	0.0188479	Gene Expression	ENSG00000148120
Non_ileal_M_like	CCDC34	0.000146957	-3.17476	-1.67838	-4.67113	0.0188479	Gene Expression	ENSG00000109881
Non_ileal_M_like	HYI	0.000109074	1.47038	2.93563	0.00512396	0.0188479	Gene Expression	ENSG00000178922
Non_ileal_M_like	KLHL23	0.000116106	-0.318039	1.55341	-2.18949	0.0188479	Gene Expression	ENSG00000213160
Non_ileal_M_like	METTL16	0.000124486	-0.767342	1.24716	-2.78185	0.0188479	Gene Expression	ENSG00000127804
Non_ileal_M_like	PEX16	0.00011832	-1.53723	-0.0609772	-3.01348	0.0188479	Gene Expression	ENSG00000121680
Non_ileal_M_like	PKP4	0.000130049	-0.332196	0.584376	-1.24877	0.0188479	Gene Expression	ENSG00000144283
Non_ileal_M_like	RDH13	0.000129509	-0.644549	0.428071	-1.71717	0.0188479	Gene Expression	ENSG00000160439
Non_ileal_M_like	TRAPPC9	0.000118598	0.847592	1.58563	0.109551	0.0188479	Gene Expression	ENSG00000167632
Non_ileal_M_like	MRPL11	0.000150833	-1.05603	-0.39537	-1.71669	0.0189995	Gene Expression	ENSG00000174547
Non_ileal_M_like	GLRX2	0.000161983	1.71206	4.3123	-0.888178	0.0200461	Gene Expression	ENSG00000023572
Non_ileal_M_like	PRKD2	0.000171587	-0.743107	-0.232796	-1.25342	0.0205149	Gene Expression	ENSG00000105287
Non_ileal_M_like	CLDN12	0.000186287	-0.716831	0.363556	-1.79722	0.0213978	Gene Expression	ENSG00000157224
Non_ileal_M_like	CPSF1	0.000206274	1.29961	3.34124	-0.742015	0.0213978	Gene Expression	ENSG00000071894
Non_ileal_M_like	ERGIC2	0.000194318	-1.93014	0.596405	-4.45668	0.0213978	Gene Expression	ENSG00000087502
Non_ileal_M_like	IHH	0.00020372	-1.04784	0.542619	-2.6383	0.0213978	Gene Expression	ENSG00000163501
Non_ileal_M_like	TES	0.000192028	-0.34895	1.04812	-1.74602	0.0213978	Gene Expression	ENSG00000135269
Non_ileal_M_like	ZNF652	0.000202584	-0.406323	3.57001	-4.38266	0.0213978	Gene Expression	ENSG00000198740
Non_ileal_M_like	GPANK1	0.000209592	-0.988556	1.51869	-3.4958	0.0214269	Gene Expression	ENSG00000204438
Non_ileal_M_like	PPP3CA	0.000212674	-0.671386	1.15602	-2.49879	0.0214314	Gene Expression	ENSG00000138814
Non_ileal_M_like	C11orf58	0.000245404	-1.38589	-0.737777	-2.03401	0.0237135	Gene Expression	ENSG00000110696
Non_ileal_M_like	FGD5-AS1	0.000244381	-1.08241	-0.298207	-1.86661	0.0237135	Gene Expression	ENSG00000225733
Non_ileal_M_like	AUP1	0.000256038	-1.38088	-0.685809	-2.07595	0.0244067	Gene Expression	ENSG00000115307
Non_ileal_M_like	MLYCD	0.000266525	-1.01024	1.17478	-3.19527	0.0247377	Gene Expression	ENSG00000103150
Non_ileal_M_like	TAOK2	0.000263434	-0.617024	0.637518	-1.87156	0.0247377	Gene Expression	ENSG00000149930
Non_ileal_M_like	BAK1	0.000298145	-0.844406	2.15504	-3.84386	0.0268828	Gene Expression	ENSG00000030110
Non_ileal_M_like	NOTCH1	0.000301069	-1.62837	-0.872796	-2.38394	0.0268828	Gene Expression	ENSG00000148400
Non_ileal_M_like	DAZAP2	0.000307144	-1.05548	3.17371	-5.28468	0.0270824	Gene Expression	ENSG00000183283
Non_ileal_M_like	MAGEF1	0.000366274	-1.48656	-0.674909	-2.29821	0.0315085	Gene Expression	ENSG00000177383
Non_ileal_M_like	PMF1	0.000397837	-0.65704	1.87467	-3.18875	0.0334089	Gene Expression	ENSG00000160783
Non_ileal_M_like	CUL1	0.000422764	-1.09412	0.786521	-2.97475	0.0336998	Gene Expression	ENSG00000055130
Non_ileal_M_like	NUP160	0.000424646	1.22463	4.75763	-2.30837	0.0336998	Gene Expression	ENSG00000030066
Non_ileal_M_like	PPP2R3C	0.000430345	-1.51313	1.06196	-4.08822	0.0336998	Gene Expression	ENSG00000092020
Non_ileal_M_like	RAB3GAP1	0.000474811	-0.468026	1.89001	-2.82606	0.0360141	Gene Expression	ENSG00000115839
Non_ileal_M_like	COG7	0.000480731	0.95686	3.64364	-1.72992	0.0360753	Gene Expression	ENSG00000168434
Non_ileal_M_like	LAMP2	0.000487671	-0.616165	2.41915	-3.65148	0.0362108	Gene Expression	ENSG00000005893
Non_ileal_M_like	SMARCAD1	0.000521327	-0.337628	1.08036	-1.75561	0.0375249	Gene Expression	ENSG00000163104
Non_ileal_M_like	SMARCA5	0.000551469	-1.11015	0.748302	-2.9686	0.0387786	Gene Expression	ENSG00000153147
Non_ileal_M_like	GRPEL1	0.000568232	-1.38003	-0.746749	-2.01331	0.0389156	Gene Expression	ENSG00000109519
Non_ileal_M_like	AP1B1	0.000607709	0.980366	3.77555	-1.81482	0.0405067	Gene Expression	ENSG00000100280
Non_ileal_M_like	PACSIN2	0.000608691	-1.22589	1.05029	-3.50207	0.0405067	Gene Expression	ENSG00000100266
Non_ileal_M_like	ARL14	0.000679248	0.314692	2.26944	-1.64006	0.0427805	Gene Expression	ENSG00000179674
Non_ileal_M_like	SAR1A	0.000665891	-1.74229	1.20255	-4.68712	0.0427805	Gene Expression	ENSG00000079332
Non_ileal_M_like	LINC01184	0.000701266	1.71363	4.26081	-0.833538	0.0437764	Gene Expression	ENSG00000245937
Non_ileal_M_like	AL118516.1	0.000740461	-0.290196	0.760175	-1.34057	0.0438925	Gene Expression	ENSG00000260708
Non_ileal_M_like	LUC7L	0.000733159	-0.633339	0.685803	-1.95248	0.0438925	Gene Expression	ENSG00000007392
Non_ileal_M_like	SS18	0.00073299	-0.838996	1.31664	-2.99463	0.0438925	Gene Expression	ENSG00000141380
Non_ileal_M_like	PDCD10	0.000759056	-1.12008	0.399161	-2.63933	0.0446198	Gene Expression	ENSG00000114209
Non_ileal_M_like	MDK	0.000785385	-0.760135	0.669443	-2.18971	0.0454107	Gene Expression	ENSG00000110492
Non_ileal_M_like	SLCO3A1	0.00081811	-1.35118	-0.115157	-2.5872	0.0469183	Gene Expression	ENSG00000176463
Non_ileal_M_like	CKLF	0.000855018	-0.779511	-0.156198	-1.40282	0.0475878	Gene Expression	ENSG00000217555
Non_ileal_M_like	COMMD3	0.000863516	-2.00285	-0.68279	-3.32291	0.0475878	Gene Expression	ENSG00000148444
Non_ileal_M_like	LNPEP	0.000858357	-1.71998	0.202668	-3.64262	0.0475878	Gene Expression	ENSG00000113441
Non_ileal_M_like	ANKRD36C	0.000892307	-2.20064	-1.15942	-3.24186	0.0484179	Gene Expression	ENSG00000174501
Non_ileal_M_like	HEBP1	0.000918807	-2.82656	1.5676	-7.22072	0.0494753	Gene Expression	ENSG00000013583
Non_ileal_LGR5pos_stem	IFI27	1.83383e-13	-2.43627	-1.61987	-3.25266	1.45203e-09	Gene Expression	ENSG00000165949
Non_ileal_LGR5pos_stem	CD74	5.22766e-09	-1.90885	-1.22268	-2.59501	2.06963e-05	Gene Expression	ENSG00000019582
Non_ileal_LGR5pos_stem	HOXB3	1.38055e-07	1.16142	1.72493	0.597912	0.000109312	Gene Expression	ENSG00000120093
Non_ileal_LGR5pos_stem	SLC37A3	1.73898e-07	0.677157	1.33271	0.0216042	0.000125175	Gene Expression	ENSG00000157800
Non_ileal_LGR5pos_stem	HLA-DRA	4.30992e-07	-3.33629	-2.45634	-4.21624	0.000227507	Gene Expression	ENSG00000204287
Non_ileal_LGR5pos_stem	DYNC2LI1	6.4118e-07	0.329354	0.968722	-0.310013	0.000267979	Gene Expression	ENSG00000138036
Non_ileal_LGR5pos_stem	NUP153	1.20706e-06	0.615445	1.11422	0.116669	0.000358232	Gene Expression	ENSG00000124789
Non_ileal_LGR5pos_stem	NUDT6	2.25667e-06	0.68483	1.34977	0.0198903	0.00051308	Gene Expression	ENSG00000170917
Non_ileal_LGR5pos_stem	TXNIP	2.33465e-06	1.11888	1.51353	0.724228	0.00051308	Gene Expression	ENSG00000265972
Non_ileal_LGR5pos_stem	MT1M	3.0449e-06	0.267003	0.661049	-0.127043	0.000618192	Gene Expression	ENSG00000205364
Non_ileal_LGR5pos_stem	HLA-DRB1	3.5521e-06	-2.48521	-1.12959	-3.84084	0.000669656	Gene Expression	ENSG00000196126
Non_ileal_LGR5pos_stem	PPA1	3.67992e-06	-1.04688	-0.632321	-1.46143	0.000677057	Gene Expression	ENSG00000180817
Non_ileal_LGR5pos_stem	HLA-C	4.395e-06	-0.840134	-0.463956	-1.21631	0.000724992	Gene Expression	ENSG00000204525
Non_ileal_LGR5pos_stem	FAM3D	4.55027e-06	-0.934156	-0.489373	-1.37894	0.000735286	Gene Expression	ENSG00000198643
Non_ileal_LGR5pos_stem	HLA-E	5.93376e-06	-1.12853	-0.624188	-1.63287	0.00090353	Gene Expression	ENSG00000204592
Non_ileal_LGR5pos_stem	LCN2	7.30319e-06	-3.29292	-2.09949	-4.48635	0.000998171	Gene Expression	ENSG00000148346
Non_ileal_LGR5pos_stem	PDCD7	7.32977e-06	0.525038	0.909698	0.140378	0.000998171	Gene Expression	ENSG00000090470
Non_ileal_LGR5pos_stem	RABGAP1L	1.05212e-05	0.27175	0.789415	-0.245914	0.00134365	Gene Expression	ENSG00000152061
Non_ileal_LGR5pos_stem	PSMB9	1.09163e-05	-1.3323	-0.92973	-1.73487	0.00135055	Gene Expression	ENSG00000240065
Non_ileal_LGR5pos_stem	ULK1	1.33323e-05	0.46993	0.986002	-0.0461416	0.0015756	Gene Expression	ENSG00000177169
Non_ileal_LGR5pos_stem	UGT2B17	1.51615e-05	1.21055	1.696	0.7251	0.00169083	Gene Expression	ENSG00000197888
Non_ileal_LGR5pos_stem	IFITM3	2.0711e-05	-1.31501	-0.775943	-1.85409	0.00221607	Gene Expression	ENSG00000142089
Non_ileal_LGR5pos_stem	GART	2.55076e-05	0.405121	0.844528	-0.034286	0.00262297	Gene Expression	ENSG00000159131
Non_ileal_LGR5pos_stem	YDJC	3.10606e-05	0.318291	0.757081	-0.1205	0.00307422	Gene Expression	ENSG00000161179
Non_ileal_LGR5pos_stem	RCN1	3.75149e-05	-0.654533	-0.33419	-0.974877	0.00346317	Gene Expression	ENSG00000049449
Non_ileal_LGR5pos_stem	ESF1	3.84131e-05	0.683235	1.02252	0.343946	0.00346405	Gene Expression	ENSG00000089048
Non_ileal_LGR5pos_stem	HIST2H2BE	3.86065e-05	0.270898	0.653452	-0.111656	0.00346405	Gene Expression	ENSG00000184678
Non_ileal_LGR5pos_stem	RNF43	3.89366e-05	0.869013	1.34428	0.393747	0.00346405	Gene Expression	ENSG00000108375
Non_ileal_LGR5pos_stem	OXR1	4.02826e-05	0.464814	0.923828	0.00579916	0.00354397	Gene Expression	ENSG00000164830
Non_ileal_LGR5pos_stem	HLA-B	4.75766e-05	-0.887429	-0.45041	-1.32445	0.00409464	Gene Expression	ENSG00000234745
Non_ileal_LGR5pos_stem	HLA-DPA1	5.2504e-05	-2.09567	-1.38309	-2.80825	0.00433048	Gene Expression	ENSG00000231389
Non_ileal_LGR5pos_stem	GIPC2	5.78875e-05	0.530172	0.980346	0.0799988	0.00449366	Gene Expression	ENSG00000137960
Non_ileal_LGR5pos_stem	IL32	5.73807e-05	-1.40909	-0.570689	-2.2475	0.00449366	Gene Expression	ENSG00000008517
Non_ileal_LGR5pos_stem	RPS27	5.78162e-05	-0.706528	-0.330499	-1.08256	0.00449366	Gene Expression	ENSG00000177954
Non_ileal_LGR5pos_stem	C19orf70	7.37274e-05	-0.94492	-0.552005	-1.33783	0.00526912	Gene Expression	ENSG00000174917
Non_ileal_LGR5pos_stem	ALAD	7.48498e-05	0.37504	0.813758	-0.0636786	0.00529162	Gene Expression	ENSG00000148218
Non_ileal_LGR5pos_stem	RPL12	7.76679e-05	-0.808126	-0.480516	-1.13574	0.00544226	Gene Expression	ENSG00000197958
Non_ileal_LGR5pos_stem	MLXIP	0.00011103	0.481818	0.758937	0.204699	0.00686731	Gene Expression	ENSG00000175727
Non_ileal_LGR5pos_stem	RABEP2	0.00011016	0.324131	0.703997	-0.0557356	0.00686731	Gene Expression	ENSG00000177548
Non_ileal_LGR5pos_stem	TNKS	0.000118281	0.29765	0.68202	-0.0867206	0.00709506	Gene Expression	ENSG00000173273
Non_ileal_LGR5pos_stem	UGT2A3	0.000135573	0.321361	0.684144	-0.0414222	0.0077276	Gene Expression	ENSG00000135220
Non_ileal_LGR5pos_stem	LINC02001	0.000137439	0.28679	0.657875	-0.0842962	0.00777315	Gene Expression	ENSG00000267321
Non_ileal_LGR5pos_stem	NDUFB5	0.000150688	-0.434658	-0.125387	-0.743929	0.0082286	Gene Expression	ENSG00000136521
Non_ileal_LGR5pos_stem	SCAMP1	0.000149724	0.44195	0.830993	0.0529061	0.0082286	Gene Expression	ENSG00000085365
Non_ileal_LGR5pos_stem	DYNLL2	0.000177474	0.341471	0.776771	-0.0938286	0.00918456	Gene Expression	ENSG00000264364
Non_ileal_LGR5pos_stem	YBX1	0.000180265	-0.827346	-0.297436	-1.35726	0.00926841	Gene Expression	ENSG00000065978
Non_ileal_LGR5pos_stem	HLA-DMA	0.00018288	-1.2946	-0.822816	-1.76638	0.00930251	Gene Expression	ENSG00000204257
Non_ileal_LGR5pos_stem	NRBP1	0.000190328	0.372077	0.867737	-0.123583	0.00953811	Gene Expression	ENSG00000115216
Non_ileal_LGR5pos_stem	NENF	0.000218446	-0.595714	-0.312115	-0.879313	0.0105467	Gene Expression	ENSG00000117691
Non_ileal_LGR5pos_stem	TGOLN2	0.000238255	0.641157	1.05184	0.230469	0.0113645	Gene Expression	ENSG00000152291
Non_ileal_LGR5pos_stem	KIAA2013	0.000239873	0.456258	0.925726	-0.0132095	0.0113731	Gene Expression	ENSG00000116685
Non_ileal_LGR5pos_stem	SIAH2	0.000247497	0.637067	1.01639	0.257748	0.0115957	Gene Expression	ENSG00000181788
Non_ileal_LGR5pos_stem	ADD1	0.000260035	0.475748	0.872018	0.0794781	0.0119345	Gene Expression	ENSG00000087274
Non_ileal_LGR5pos_stem	PABPN1	0.00026514	0.727627	1.03819	0.417064	0.0119965	Gene Expression	ENSG00000100836
Non_ileal_LGR5pos_stem	RPL18A	0.000282594	-0.845091	-0.523497	-1.16668	0.0125646	Gene Expression	ENSG00000105640
Non_ileal_LGR5pos_stem	STAP2	0.000284045	0.281626	0.756484	-0.193232	0.0125646	Gene Expression	ENSG00000178078
Non_ileal_LGR5pos_stem	REG1A	0.000303777	-3.21192	0.249509	-6.67334	0.013216	Gene Expression	ENSG00000115386
Non_ileal_LGR5pos_stem	COA4	0.00030742	-0.862767	-0.528084	-1.19745	0.0133014	Gene Expression	ENSG00000181924
Non_ileal_LGR5pos_stem	SREK1	0.000314063	0.572867	0.973876	0.171857	0.013515	Gene Expression	ENSG00000153914
Non_ileal_LGR5pos_stem	LIAS	0.000324077	0.266822	0.622612	-0.0889671	0.0137959	Gene Expression	ENSG00000121897
Non_ileal_LGR5pos_stem	EPHA2	0.000328175	-0.613678	-0.307382	-0.919975	0.0138721	Gene Expression	ENSG00000142627
Non_ileal_LGR5pos_stem	THUMPD2	0.000329371	0.546127	0.948121	0.144132	0.0138721	Gene Expression	ENSG00000138050
Non_ileal_LGR5pos_stem	CAMK2N1	0.000336972	0.355274	0.715068	-0.00452005	0.0139694	Gene Expression	ENSG00000162545
Non_ileal_LGR5pos_stem	WDR77	0.00033524	0.49216	0.923543	0.0607766	0.0139694	Gene Expression	ENSG00000116455
Non_ileal_LGR5pos_stem	TFF3	0.000394152	-1.02184	-0.411902	-1.63177	0.015605	Gene Expression	ENSG00000160180
Non_ileal_LGR5pos_stem	ASXL1	0.000406782	0.464895	0.851907	0.0778828	0.0158665	Gene Expression	ENSG00000171456
Non_ileal_LGR5pos_stem	LENG8	0.00041225	0.547321	0.881958	0.212684	0.0159651	Gene Expression	ENSG00000167615
Non_ileal_LGR5pos_stem	ENOSF1	0.000437819	0.479905	0.857836	0.101975	0.0166666	Gene Expression	ENSG00000132199
Non_ileal_LGR5pos_stem	C6orf47	0.000463894	0.375681	0.794691	-0.0433289	0.0173353	Gene Expression	ENSG00000204439
Non_ileal_LGR5pos_stem	ITM2C	0.000477235	0.659217	0.989157	0.329278	0.0177406	Gene Expression	ENSG00000135916
Non_ileal_LGR5pos_stem	RPL18	0.000483138	-0.543176	-0.163548	-0.922804	0.0178761	Gene Expression	ENSG00000063177
Non_ileal_LGR5pos_stem	SRSF1	0.000495006	0.301184	0.785173	-0.182804	0.0181456	Gene Expression	ENSG00000136450
Non_ileal_LGR5pos_stem	SMS	0.00050198	-0.313695	-0.0811292	-0.546261	0.0182325	Gene Expression	ENSG00000102172
Non_ileal_LGR5pos_stem	PHGR1	0.000510502	1.04172	1.49626	0.587192	0.0184573	Gene Expression	ENSG00000233041
Non_ileal_LGR5pos_stem	FCHO2	0.000580667	0.304089	0.705505	-0.0973266	0.0204494	Gene Expression	ENSG00000157107
Non_ileal_LGR5pos_stem	INTS7	0.00061574	0.366649	0.95166	-0.218362	0.0212901	Gene Expression	ENSG00000143493
Non_ileal_LGR5pos_stem	AP3M1	0.000624924	0.791002	1.38259	0.199419	0.0215137	Gene Expression	ENSG00000185009
Non_ileal_LGR5pos_stem	TSPYL4	0.000660812	0.633614	1.3788	-0.111571	0.0223603	Gene Expression	ENSG00000187189
Non_ileal_LGR5pos_stem	TTC17	0.000688877	0.512773	0.906823	0.118722	0.0228223	Gene Expression	ENSG00000052841
Non_ileal_LGR5pos_stem	NOX1	0.000701834	0.98313	1.60975	0.356508	0.0228911	Gene Expression	ENSG00000007952
Non_ileal_LGR5pos_stem	ZG16B	0.000705044	-0.520035	-0.265556	-0.774513	0.0228911	Gene Expression	ENSG00000162078
Non_ileal_LGR5pos_stem	ARL16	0.000714568	0.657597	1.02855	0.286645	0.0230937	Gene Expression	ENSG00000214087
Non_ileal_LGR5pos_stem	PLAGL1	0.000722401	0.58035	0.996948	0.163751	0.0231814	Gene Expression	ENSG00000118495
Non_ileal_LGR5pos_stem	RAB40B	0.000728992	0.344089	0.8575	-0.169322	0.0231814	Gene Expression	ENSG00000141542
Non_ileal_LGR5pos_stem	RPS5	0.00072539	-0.682329	-0.286908	-1.07775	0.0231814	Gene Expression	ENSG00000083845
Non_ileal_LGR5pos_stem	GTF3C2	0.000735539	0.326164	0.663736	-0.011408	0.023296	Gene Expression	ENSG00000115207
Non_ileal_LGR5pos_stem	IGLC2	0.000747851	0.559655	1.00975	0.109559	0.0233315	Gene Expression	ENSG00000211677
Non_ileal_LGR5pos_stem	LPP	0.000740575	0.410684	0.85521	-0.0338423	0.0233315	Gene Expression	ENSG00000145012
Non_ileal_LGR5pos_stem	NAMPT	0.000770897	-0.652197	-0.329224	-0.975169	0.0234768	Gene Expression	ENSG00000105835
Non_ileal_LGR5pos_stem	HOXB6	0.000777155	0.489327	0.932677	0.0459772	0.0235767	Gene Expression	ENSG00000108511
Non_ileal_LGR5pos_stem	DPP7	0.000787912	0.389498	0.997648	-0.218651	0.0236314	Gene Expression	ENSG00000176978
Non_ileal_LGR5pos_stem	FOXD2-AS1	0.000834995	0.455964	0.920127	-0.00819991	0.024307	Gene Expression	ENSG00000237424
Non_ileal_LGR5pos_stem	S100A6	0.0008333	-0.665968	-0.274622	-1.05731	0.024307	Gene Expression	ENSG00000197956
Non_ileal_LGR5pos_stem	RTCB	0.000863371	-0.454004	-0.220125	-0.687883	0.0249495	Gene Expression	ENSG00000100220
Non_ileal_LGR5pos_stem	IMPAD1	0.000871697	0.3854	0.850356	-0.0795567	0.0250985	Gene Expression	ENSG00000104331
Non_ileal_LGR5pos_stem	MUM1	0.000903671	0.454021	0.803481	0.104561	0.0258313	Gene Expression	ENSG00000160953
Non_ileal_LGR5pos_stem	IGHA2	0.000991857	0.408116	1.09592	-0.279687	0.0273753	Gene Expression	ENSG00000211890
Non_ileal_LGR5pos_stem	RIF1	0.000986052	0.484547	0.898289	0.0708055	0.0273753	Gene Expression	ENSG00000080345
Non_ileal_LGR5pos_stem	COX11	0.00105665	-0.297727	-0.119962	-0.475492	0.0283612	Gene Expression	ENSG00000166260
Non_ileal_LGR5pos_stem	SATB2	0.00106694	0.709563	1.08465	0.334474	0.0284446	Gene Expression	ENSG00000119042
Non_ileal_LGR5pos_stem	SNTB1	0.00119525	0.365955	0.841227	-0.109317	0.0306279	Gene Expression	ENSG00000172164
Non_ileal_LGR5pos_stem	FRYL	0.001214	0.589162	0.908845	0.26948	0.0310078	Gene Expression	ENSG00000075539
Non_ileal_LGR5pos_stem	PSMD7	0.00123137	-0.50685	-0.265361	-0.74834	0.0312239	Gene Expression	ENSG00000103035
Non_ileal_LGR5pos_stem	C1orf122	0.00128152	-0.487108	-0.248726	-0.725491	0.0319091	Gene Expression	ENSG00000197982
Non_ileal_LGR5pos_stem	SELENOK	0.00128064	-0.627805	-0.343787	-0.911822	0.0319091	Gene Expression	ENSG00000113811
Non_ileal_LGR5pos_stem	SINHCAF	0.00135361	-0.640282	-0.357777	-0.922787	0.033046	Gene Expression	ENSG00000139146
Non_ileal_LGR5pos_stem	NFIA	0.00137384	0.5541	0.858035	0.250165	0.0333684	Gene Expression	ENSG00000162599
Non_ileal_LGR5pos_stem	GOLGA8A	0.00144708	0.495915	1.01137	-0.0195411	0.0348266	Gene Expression	ENSG00000175265
Non_ileal_LGR5pos_stem	TIMM13	0.00144587	-0.627739	-0.194445	-1.06103	0.0348266	Gene Expression	ENSG00000099800
Non_ileal_LGR5pos_stem	OLA1	0.00148532	-0.377234	-0.14976	-0.604708	0.0354239	Gene Expression	ENSG00000138430
Non_ileal_LGR5pos_stem	ARHGAP5	0.00150933	0.564886	0.946199	0.183573	0.035781	Gene Expression	ENSG00000100852
Non_ileal_LGR5pos_stem	C9orf16	0.00158076	-0.716985	-0.173179	-1.26079	0.0368012	Gene Expression	ENSG00000171159
Non_ileal_LGR5pos_stem	ATAT1	0.00160792	0.364732	0.811198	-0.0817348	0.0370103	Gene Expression	ENSG00000137343
Non_ileal_LGR5pos_stem	HBEGF	0.001623	-0.727781	-0.373429	-1.08213	0.0370749	Gene Expression	ENSG00000113070
Non_ileal_LGR5pos_stem	TTF1	0.00166959	0.275615	0.677805	-0.126575	0.0375564	Gene Expression	ENSG00000125482
Non_ileal_LGR5pos_stem	EXOSC3	0.00169769	0.357048	0.828511	-0.114416	0.0377593	Gene Expression	ENSG00000107371
Non_ileal_LGR5pos_stem	CEBPZOS	0.00173317	0.420572	0.839484	0.00166044	0.0384403	Gene Expression	ENSG00000218739
Non_ileal_LGR5pos_stem	PTPN4	0.00178762	0.374805	0.798439	-0.0488279	0.039177	Gene Expression	ENSG00000088179
Non_ileal_LGR5pos_stem	MTDH	0.00180934	-0.669254	-0.357391	-0.981118	0.0393581	Gene Expression	ENSG00000147649
Non_ileal_LGR5pos_stem	YIF1A	0.0018379	-0.379293	-0.160237	-0.59835	0.0395449	Gene Expression	ENSG00000174851
Non_ileal_LGR5pos_stem	MRPL11	0.00188962	-0.392708	-0.167771	-0.617645	0.0398986	Gene Expression	ENSG00000174547
Non_ileal_LGR5pos_stem	UTP14C	0.00194495	0.415804	0.947468	-0.11586	0.040849	Gene Expression	ENSG00000253797
Non_ileal_LGR5pos_stem	HSDL2	0.00197999	0.336991	0.740431	-0.0664483	0.0412729	Gene Expression	ENSG00000119471
Non_ileal_LGR5pos_stem	NECAP2	0.0019971	0.316715	0.808019	-0.174589	0.041504	Gene Expression	ENSG00000157191
Non_ileal_LGR5pos_stem	ARPC5L	0.00200917	-0.357285	-0.156202	-0.558368	0.0416455	Gene Expression	ENSG00000136950
Non_ileal_LGR5pos_stem	ARL2	0.00203937	-0.277232	-0.106303	-0.448161	0.0420514	Gene Expression	ENSG00000213465
Non_ileal_LGR5pos_stem	PAK1	0.00203711	0.447092	0.830849	0.0633359	0.0420514	Gene Expression	ENSG00000149269
Non_ileal_LGR5pos_stem	RARS2	0.00206415	0.303571	0.662416	-0.0552736	0.0424519	Gene Expression	ENSG00000146282
Non_ileal_LGR5pos_stem	NAT9	0.00208978	0.36718	0.741084	-0.00672317	0.0427567	Gene Expression	ENSG00000109065
Non_ileal_LGR5pos_stem	APEX1	0.0021796	-0.500992	-0.17519	-0.826795	0.0441513	Gene Expression	ENSG00000100823
Non_ileal_LGR5pos_stem	ARHGEF35	0.00218024	-0.506571	-0.234796	-0.778346	0.0441513	Gene Expression	ENSG00000213214
Non_ileal_LGR5pos_stem	RPS9	0.00220926	-0.581332	-0.269538	-0.893126	0.0445113	Gene Expression	ENSG00000170889
Non_ileal_LGR5pos_stem	RPL10A	0.00222834	-0.51895	-0.218244	-0.819656	0.0446684	Gene Expression	ENSG00000198755
Non_ileal_LGR5pos_stem	MPP5	0.00224167	0.282937	0.764119	-0.198246	0.0447694	Gene Expression	ENSG00000072415
Non_ileal_LGR5pos_stem	SLC9A2	0.00224469	0.417045	0.861273	-0.027184	0.0447694	Gene Expression	ENSG00000115616
Non_ileal_LGR5pos_stem	SCAP	0.00230467	0.520254	0.954698	0.0858092	0.0458502	Gene Expression	ENSG00000114650
Non_ileal_LGR5pos_stem	GAPDH	0.0023569	-0.561376	-0.157728	-0.965024	0.0465386	Gene Expression	ENSG00000111640
Non_ileal_LGR5pos_stem	SDC4	0.00250341	-0.911293	-0.492076	-1.33051	0.0484645	Gene Expression	ENSG00000124145
Non_ileal_LGR5pos_stem	CTNND1	0.00253321	0.438572	0.877086	5.88199e-05	0.0489219	Gene Expression	ENSG00000198561
Non_ileal_LGR5pos_stem	SERINC2	0.00262397	0.385115	0.812957	-0.0427282	0.049824	Gene Expression	ENSG00000168528
Non_ileal_TA	IFITM3	3.12919e-10	-1.44405	-1.14961	-1.73848	2.519e-06	Gene Expression	ENSG00000142089
Non_ileal_TA	CD74	1.08376e-09	-2.52137	-1.5796	-3.46314	3.07773e-06	Gene Expression	ENSG00000019582
Non_ileal_TA	UGT2B17	1.14698e-09	1.34161	1.68297	1.00025	3.07773e-06	Gene Expression	ENSG00000197888
Non_ileal_TA	HLA-DRA	1.8644e-09	-2.54077	-1.95082	-3.13072	3.7521e-06	Gene Expression	ENSG00000204287
Non_ileal_TA	HLA-DRB1	5.44939e-09	-2.39375	-1.95787	-2.82964	7.77372e-06	Gene Expression	ENSG00000196126
Non_ileal_TA	S100A6	5.79408e-09	-0.812796	-0.600973	-1.02462	7.77372e-06	Gene Expression	ENSG00000197956
Non_ileal_TA	HLA-E	1.93211e-08	-0.962057	-0.701065	-1.22305	2.22193e-05	Gene Expression	ENSG00000204592
Non_ileal_TA	IFI27	4.56789e-08	-2.08006	-1.11067	-3.04945	4.59644e-05	Gene Expression	ENSG00000165949
Non_ileal_TA	LCN2	2.32936e-07	-1.80664	-1.20547	-2.40781	0.000187513	Gene Expression	ENSG00000148346
Non_ileal_TA	MUC1	2.11936e-07	-0.824063	-0.596802	-1.05132	0.000187513	Gene Expression	ENSG00000185499
Non_ileal_TA	HLA-DPA1	3.25051e-07	-1.74697	-1.13473	-2.3592	0.000237878	Gene Expression	ENSG00000231389
Non_ileal_TA	PSMB9	4.62598e-07	-0.965992	-0.698791	-1.23319	0.000286455	Gene Expression	ENSG00000240065
Non_ileal_TA	PSME1	4.31126e-07	-0.760227	-0.518372	-1.00208	0.000286455	Gene Expression	ENSG00000092010
Non_ileal_TA	GSDMB	1.09409e-06	-0.412578	-0.259828	-0.565328	0.000629101	Gene Expression	ENSG00000073605
Non_ileal_TA	HLA-F	1.91642e-06	-0.942894	-0.67483	-1.21096	0.00102848	Gene Expression	ENSG00000204642
Non_ileal_TA	S100A11	2.19196e-06	-0.742833	-0.49715	-0.988515	0.00110283	Gene Expression	ENSG00000163191
Non_ileal_TA	CD99	3.86202e-06	0.667572	0.923823	0.411321	0.00182878	Gene Expression	ENSG00000002586
Non_ileal_TA	SOD1	6.17221e-06	-0.693584	-0.477149	-0.910019	0.00250186	Gene Expression	ENSG00000142168
Non_ileal_TA	PCYT2	7.1998e-06	-0.307504	-0.166507	-0.448501	0.00275992	Gene Expression	ENSG00000185813
Non_ileal_TA	BIK	8.46508e-06	-0.515078	-0.322267	-0.707889	0.00296278	Gene Expression	ENSG00000100290
Non_ileal_TA	HLA-C	8.16246e-06	-0.816077	-0.484207	-1.14795	0.00296278	Gene Expression	ENSG00000204525
Non_ileal_TA	HLA-DPB1	1.09613e-05	-1.72811	-1.25736	-2.19885	0.00352655	Gene Expression	ENSG00000223865
Non_ileal_TA	STAT3	1.13901e-05	-0.572986	-0.355734	-0.790239	0.00352655	Gene Expression	ENSG00000168610
Non_ileal_TA	MT1X	1.49015e-05	0.806843	1.11486	0.498821	0.00398348	Gene Expression	ENSG00000187193
Non_ileal_TA	PDXK	1.44544e-05	-0.53733	-0.350126	-0.724534	0.00398348	Gene Expression	ENSG00000160209
Non_ileal_TA	TCEA1	1.56397e-05	-0.286148	-0.128351	-0.443944	0.00398348	Gene Expression	ENSG00000187735
Non_ileal_TA	TRABD2A	1.45757e-05	0.533614	0.735702	0.331527	0.00398348	Gene Expression	ENSG00000186854
Non_ileal_TA	TSPAN8	1.5835e-05	0.485818	0.681278	0.290358	0.00398348	Gene Expression	ENSG00000127324
Non_ileal_TA	RPL28	1.69217e-05	-0.79028	-0.57777	-1.00279	0.0040605	Gene Expression	ENSG00000108107
Non_ileal_TA	TAPBP	1.71499e-05	-0.542504	-0.314684	-0.770324	0.0040605	Gene Expression	ENSG00000231925
Non_ileal_TA	BST2	1.93507e-05	-0.516749	-0.1657	-0.867797	0.00432704	Gene Expression	ENSG00000130303
Non_ileal_TA	MT1E	2.45186e-05	1.17833	1.6356	0.721052	0.00506089	Gene Expression	ENSG00000169715
Non_ileal_TA	SH2B1	2.38933e-05	0.322913	0.522614	0.123212	0.00506089	Gene Expression	ENSG00000178188
Non_ileal_TA	ASS1	2.68431e-05	-0.748471	-0.482058	-1.01488	0.00527041	Gene Expression	ENSG00000130707
Non_ileal_TA	NDRG2	2.66557e-05	0.559805	0.770632	0.348977	0.00527041	Gene Expression	ENSG00000165795
Non_ileal_TA	TMC5	3.02066e-05	-0.49038	-0.309135	-0.671624	0.00565495	Gene Expression	ENSG00000103534
Non_ileal_TA	HLA-DMA	3.4944e-05	-1.12814	-0.711026	-1.54526	0.00625109	Gene Expression	ENSG00000204257
Non_ileal_TA	SUCLG2	4.22052e-05	0.546224	0.769328	0.32312	0.00722877	Gene Expression	ENSG00000172340
Non_ileal_TA	NDUFS7	4.38521e-05	-0.50361	-0.28166	-0.725561	0.00735436	Gene Expression	ENSG00000115286
Non_ileal_TA	C9orf16	6.52595e-05	-0.457646	-0.252226	-0.663066	0.00883711	Gene Expression	ENSG00000171159
Non_ileal_TA	GGT6	6.85802e-05	-0.276733	-0.14495	-0.408515	0.00883711	Gene Expression	ENSG00000167741
Non_ileal_TA	GSDMD	6.7714e-05	-0.461399	-0.262978	-0.65982	0.00883711	Gene Expression	ENSG00000104518
Non_ileal_TA	GSTP1	6.71259e-05	-0.53021	-0.336131	-0.724288	0.00883711	Gene Expression	ENSG00000084207
Non_ileal_TA	MMS22L	6.27178e-05	0.404128	0.623955	0.184302	0.00883711	Gene Expression	ENSG00000146263
Non_ileal_TA	PFKP	6.01659e-05	-0.306239	-0.158871	-0.453607	0.00883711	Gene Expression	ENSG00000067057
Non_ileal_TA	PLAC8	5.57981e-05	-0.673747	-0.390277	-0.957217	0.00883711	Gene Expression	ENSG00000145287
Non_ileal_TA	TYMP	6.43406e-05	-0.508322	-0.297515	-0.719128	0.00883711	Gene Expression	ENSG00000025708
Non_ileal_TA	SERPINB6	7.64878e-05	-0.615673	-0.38268	-0.848666	0.00947272	Gene Expression	ENSG00000124570
Non_ileal_TA	PER1	8.1332e-05	-0.299606	-0.157857	-0.441355	0.00967613	Gene Expression	ENSG00000179094
Non_ileal_TA	CAMK2N1	8.53516e-05	0.423238	0.612685	0.23379	0.00967719	Gene Expression	ENSG00000162545
Non_ileal_TA	CNN2	8.9366e-05	-0.367514	-0.183071	-0.551958	0.00999162	Gene Expression	ENSG00000064666
Non_ileal_TA	MT1M	9.14072e-05	0.268333	0.602704	-0.0660376	0.0100798	Gene Expression	ENSG00000205364
Non_ileal_TA	MT2A	9.49154e-05	0.933339	1.31342	0.553257	0.0101876	Gene Expression	ENSG00000125148
Non_ileal_TA	RNF213	9.37159e-05	-0.526193	-0.320791	-0.731596	0.0101876	Gene Expression	ENSG00000173821
Non_ileal_TA	PSMC5	9.72056e-05	-0.334748	-0.153063	-0.516433	0.0102961	Gene Expression	ENSG00000087191
Non_ileal_TA	PKM	0.000102053	-0.506968	-0.300498	-0.713439	0.0106692	Gene Expression	ENSG00000067225
Non_ileal_TA	SSSCA1	0.000107357	-0.280809	-0.145183	-0.416435	0.0110798	Gene Expression	ENSG00000173465
Non_ileal_TA	H2AFJ	0.000118961	-0.557859	-0.278005	-0.837714	0.0119705	Gene Expression	ENSG00000246705
Non_ileal_TA	PALLD	0.00012062	-0.272181	-0.134207	-0.410155	0.0119875	Gene Expression	ENSG00000129116
Non_ileal_TA	SERPINB1	0.000122997	-0.592312	-0.32437	-0.860253	0.0120747	Gene Expression	ENSG00000021355
Non_ileal_TA	UCP2	0.00012474	-0.320246	-0.121459	-0.519033	0.0120983	Gene Expression	ENSG00000175567
Non_ileal_TA	PSMB3	0.000132648	-0.428455	-0.153344	-0.703566	0.0125832	Gene Expression	ENSG00000277791
Non_ileal_TA	PEBP1	0.000136529	0.407615	0.620154	0.195076	0.0127797	Gene Expression	ENSG00000089220
Non_ileal_TA	MUC12	0.000149498	-0.719916	-0.412709	-1.02712	0.0138329	Gene Expression	ENSG00000205277
Non_ileal_TA	AGPAT2	0.000160464	-0.476489	-0.274147	-0.678831	0.0141978	Gene Expression	ENSG00000169692
Non_ileal_TA	UBE2L6	0.000160497	-0.347328	-0.174923	-0.519732	0.0141978	Gene Expression	ENSG00000156587
Non_ileal_TA	JOSD2	0.000164786	-0.316679	-0.148853	-0.484504	0.0144188	Gene Expression	ENSG00000161677
Non_ileal_TA	IDH2	0.000175353	-0.62271	-0.372482	-0.872938	0.0147041	Gene Expression	ENSG00000182054
Non_ileal_TA	PGGHG	0.000183293	-0.557921	-0.292832	-0.82301	0.0147648	Gene Expression	ENSG00000142102
Non_ileal_TA	PSMB8	0.000185248	-0.705639	-0.41986	-0.991418	0.0147648	Gene Expression	ENSG00000204264
Non_ileal_TA	TXNIP	0.000190313	0.618871	0.969475	0.268267	0.0150198	Gene Expression	ENSG00000265972
Non_ileal_TA	LRFN4	0.000200664	-0.270199	-0.112425	-0.427974	0.0155321	Gene Expression	ENSG00000173621
Non_ileal_TA	HLA-DMB	0.000215711	-0.513939	-0.206604	-0.821273	0.0163818	Gene Expression	ENSG00000242574
Non_ileal_TA	PTPRF	0.000222685	0.475575	0.670231	0.280919	0.0167534	Gene Expression	ENSG00000142949
Non_ileal_TA	RARRES3	0.000225801	-0.277493	-0.0697153	-0.485272	0.0168306	Gene Expression	ENSG00000133321
Non_ileal_TA	OLFM4	0.000233167	-2.45942	-1.09883	-3.82001	0.0169942	Gene Expression	ENSG00000102837
Non_ileal_TA	REG1A	0.00023433	-2.5098	0.201422	-5.22102	0.0169942	Gene Expression	ENSG00000115386
Non_ileal_TA	CCDC124	0.000244586	-0.460003	-0.235722	-0.684285	0.0174419	Gene Expression	ENSG00000007080
Non_ileal_TA	DAZAP1	0.000244837	-0.379628	-0.187169	-0.572087	0.0174419	Gene Expression	ENSG00000071626
Non_ileal_TA	CEACAM5	0.00025013	-0.823223	-0.500449	-1.146	0.0175476	Gene Expression	ENSG00000105388
Non_ileal_TA	MYH14	0.00025208	-0.510729	-0.273903	-0.747556	0.0175476	Gene Expression	ENSG00000105357
Non_ileal_TA	NORAD	0.000261398	-0.384861	-0.21423	-0.555493	0.0179851	Gene Expression	ENSG00000260032
Non_ileal_TA	MT1G	0.000282079	1.11137	1.68828	0.534457	0.0192435	Gene Expression	ENSG00000125144
Non_ileal_TA	ENC1	0.000296497	-0.348748	-0.18137	-0.516126	0.0197138	Gene Expression	ENSG00000171617
Non_ileal_TA	CIITA	0.000303181	-0.404912	-0.113265	-0.696558	0.0198172	Gene Expression	ENSG00000179583
Non_ileal_TA	DAP	0.000308451	-0.322823	-0.152549	-0.493098	0.0198642	Gene Expression	ENSG00000112977
Non_ileal_TA	POLR1D	0.000315855	-0.379342	-0.175777	-0.582908	0.0201796	Gene Expression	ENSG00000186184
Non_ileal_TA	UGT2A3	0.000318515	0.271592	0.456419	0.0867657	0.0201894	Gene Expression	ENSG00000135220
Non_ileal_TA	C2	0.000333029	-0.394153	-0.0756744	-0.712632	0.020782	Gene Expression	ENSG00000166278
Non_ileal_TA	SRSF2	0.000336971	0.380973	0.564872	0.197073	0.0208663	Gene Expression	ENSG00000161547
Non_ileal_TA	HLA-DQB1	0.000352325	-1.76638	-1.18501	-2.34774	0.0216505	Gene Expression	ENSG00000179344
Non_ileal_TA	PDIA3	0.000358771	-0.492281	-0.24755	-0.737012	0.0218796	Gene Expression	ENSG00000167004
Non_ileal_TA	KRT18	0.000385127	-0.36953	-0.0704861	-0.668573	0.0226297	Gene Expression	ENSG00000111057
Non_ileal_TA	ACADS	0.000395737	0.395011	0.592889	0.197133	0.0230847	Gene Expression	ENSG00000122971
Non_ileal_TA	FKBP8	0.000399158	-0.381775	-0.169818	-0.593731	0.0231167	Gene Expression	ENSG00000105701
Non_ileal_TA	ACSF2	0.000437348	0.291617	0.480778	0.102456	0.0251475	Gene Expression	ENSG00000167107
Non_ileal_TA	TPM4	0.000450272	-0.544336	-0.28418	-0.804493	0.025526	Gene Expression	ENSG00000167460
Non_ileal_TA	HNRNPH1	0.00046721	0.396283	0.584882	0.207685	0.0261183	Gene Expression	ENSG00000169045
Non_ileal_TA	SORBS3	0.00047428	0.379705	0.616301	0.14311	0.0263307	Gene Expression	ENSG00000120896
Non_ileal_TA	PDZK1IP1	0.000487455	-0.388317	-0.180939	-0.595695	0.0265136	Gene Expression	ENSG00000162366
Non_ileal_TA	APOL6	0.000548698	-0.276227	-0.130972	-0.421483	0.0279558	Gene Expression	ENSG00000221963
Non_ileal_TA	ENO1	0.000541998	-0.481607	-0.239213	-0.724001	0.0279558	Gene Expression	ENSG00000074800
Non_ileal_TA	TOP1	0.000548039	-0.387547	-0.203908	-0.571187	0.0279558	Gene Expression	ENSG00000198900
Non_ileal_TA	BIRC3	0.000554362	-0.314211	-0.151699	-0.476722	0.0280668	Gene Expression	ENSG00000023445
Non_ileal_TA	SF1	0.000581635	0.305197	0.512441	0.0979529	0.0290818	Gene Expression	ENSG00000168066
Non_ileal_TA	ANXA4	0.000610322	-0.371185	-0.114471	-0.627898	0.0297368	Gene Expression	ENSG00000196975
Non_ileal_TA	EPS8L3	0.000616899	-0.410493	-0.214543	-0.606443	0.0297368	Gene Expression	ENSG00000198758
Non_ileal_TA	PPA1	0.00061121	-0.458649	-0.156954	-0.760343	0.0297368	Gene Expression	ENSG00000180817
Non_ileal_TA	TAP2	0.000624493	-0.345475	-0.123198	-0.567752	0.0299236	Gene Expression	ENSG00000204267
Non_ileal_TA	PDIA6	0.000651215	-0.551153	-0.300708	-0.801597	0.0304784	Gene Expression	ENSG00000143870
Non_ileal_TA	PDIA4	0.000713777	-0.559351	-0.3023	-0.816401	0.0330224	Gene Expression	ENSG00000155660
Non_ileal_TA	TMED2	0.000770806	-0.327389	-0.125558	-0.529221	0.0346647	Gene Expression	ENSG00000086598
Non_ileal_TA	CEBPD	0.000794167	-0.412125	-0.201728	-0.622521	0.0351951	Gene Expression	ENSG00000221869
Non_ileal_TA	LGALS4	0.000820377	0.547599	0.804345	0.290854	0.0358915	Gene Expression	ENSG00000171747
Non_ileal_TA	RPL22L1	0.00089449	-0.487438	-0.220292	-0.754585	0.037309	Gene Expression	ENSG00000163584
Non_ileal_TA	MPST	0.000903873	-0.31965	-0.14233	-0.49697	0.0373316	Gene Expression	ENSG00000128309
Non_ileal_TA	MRPS18A	0.00097517	-0.268542	-0.117126	-0.419958	0.0385447	Gene Expression	ENSG00000096080
Non_ileal_TA	ELMO3	0.0010758	-0.320981	-0.154613	-0.487349	0.0395949	Gene Expression	ENSG00000102890
Non_ileal_TA	CYC1	0.00109192	-0.427405	-0.157689	-0.697121	0.0397735	Gene Expression	ENSG00000179091
Non_ileal_TA	GGH	0.00112525	0.372945	0.577384	0.168506	0.0402591	Gene Expression	ENSG00000137563
Non_ileal_TA	HSD17B12	0.00114399	-0.39558	-0.177045	-0.614115	0.0407483	Gene Expression	ENSG00000149084
Non_ileal_TA	EIF3I	0.00116312	-0.334828	-0.14052	-0.529135	0.0410662	Gene Expression	ENSG00000084623
Non_ileal_TA	TKT	0.00120926	-0.43722	-0.200613	-0.673827	0.042509	Gene Expression	ENSG00000163931
Non_ileal_TA	CNFN	0.00127613	0.320388	0.551036	0.0897403	0.0436781	Gene Expression	ENSG00000105427
Non_ileal_TA	UBE2S	0.00128801	-0.36472	-0.18532	-0.54412	0.0437487	Gene Expression	ENSG00000108106
Non_ileal_TA	ESF1	0.0013051	0.365937	0.562653	0.169222	0.0438485	Gene Expression	ENSG00000089048
Non_ileal_TA	TUBB2A	0.00130728	-0.356811	-0.194844	-0.518778	0.0438485	Gene Expression	ENSG00000137267
Non_ileal_TA	ENY2	0.0013627	0.299333	0.496964	0.101702	0.0439445	Gene Expression	ENSG00000120533
Non_ileal_TA	ISG15	0.00136962	-0.265084	-0.0967554	-0.433414	0.0439445	Gene Expression	ENSG00000187608
Non_ileal_TA	KRT8	0.00134848	-0.442875	-0.209698	-0.676052	0.0439445	Gene Expression	ENSG00000170421
Non_ileal_TA	P4HB	0.00135078	-0.335154	-0.115345	-0.554962	0.0439445	Gene Expression	ENSG00000185624
Non_ileal_TA	PSMA3	0.00138107	-0.354918	-0.128023	-0.581812	0.0439445	Gene Expression	ENSG00000100567
Non_ileal_TA	CLTB	0.00140988	-0.484461	-0.247297	-0.721626	0.044334	Gene Expression	ENSG00000175416
Non_ileal_TA	NPDC1	0.00152603	-0.298035	-0.136634	-0.459436	0.0461825	Gene Expression	ENSG00000107281
Non_ileal_TA	PSMA3-AS1	0.00165951	0.300563	0.508434	0.0926922	0.0477109	Gene Expression	ENSG00000257621
Non_ileal_tuft	FTL	1.42215e-05	1.45353	2.14479	0.762267	0.0297799	Gene Expression	ENSG00000087086
Non_ileal_undiff_enterocyte	UGT2B17	4.97759e-12	1.33007	1.57222	1.08793	3.74066e-08	Gene Expression	ENSG00000197888
Non_ileal_undiff_enterocyte	HLA-DRB1	7.08226e-09	-2.70863	-2.15366	-3.26361	2.66116e-05	Gene Expression	ENSG00000196126
Non_ileal_undiff_enterocyte	C9orf16	1.06962e-08	-0.71476	-0.513008	-0.916511	2.67939e-05	Gene Expression	ENSG00000171159
Non_ileal_undiff_enterocyte	PPA1	8.82771e-08	-1.00736	-0.718739	-1.29597	0.000165851	Gene Expression	ENSG00000180817
Non_ileal_undiff_enterocyte	GADD45GIP1	2.1045e-07	-0.710176	-0.491642	-0.928711	0.000197691	Gene Expression	ENSG00000179271
Non_ileal_undiff_enterocyte	HLA-DRA	1.36788e-07	-2.57138	-1.63791	-3.50485	0.000197691	Gene Expression	ENSG00000204287
Non_ileal_undiff_enterocyte	HLA-F	2.0749e-07	-1.25224	-0.935293	-1.56919	0.000197691	Gene Expression	ENSG00000204642
Non_ileal_undiff_enterocyte	LCN2	2.00989e-07	-2.55857	-1.73933	-3.37781	0.000197691	Gene Expression	ENSG00000148346
Non_ileal_undiff_enterocyte	CD74	3.032e-07	-3.02495	-1.60425	-4.44566	0.000232736	Gene Expression	ENSG00000019582
Non_ileal_undiff_enterocyte	PEBP1	3.09695e-07	0.555603	0.749175	0.362031	0.000232736	Gene Expression	ENSG00000089220
Non_ileal_undiff_enterocyte	IFI27	4.81813e-07	-2.10007	-1.43967	-2.76047	0.000329166	Gene Expression	ENSG00000165949
Non_ileal_undiff_enterocyte	HLA-C	5.37996e-07	-1.00265	-0.712983	-1.29232	0.00033692	Gene Expression	ENSG00000204525
Non_ileal_undiff_enterocyte	PLAC8	6.54949e-07	-1.68475	-1.2674	-2.10209	0.000378611	Gene Expression	ENSG00000145287
Non_ileal_undiff_enterocyte	CDV3	8.4842e-07	-0.640742	-0.451665	-0.829819	0.000379618	Gene Expression	ENSG00000091527
Non_ileal_undiff_enterocyte	EPS8L3	8.043e-07	-0.482142	-0.309928	-0.654357	0.000379618	Gene Expression	ENSG00000198758
Non_ileal_undiff_enterocyte	PSMB9	7.51822e-07	-0.991276	-0.706515	-1.27604	0.000379618	Gene Expression	ENSG00000240065
Non_ileal_undiff_enterocyte	RNF213	8.5875e-07	-0.701682	-0.498971	-0.904393	0.000379618	Gene Expression	ENSG00000173821
Non_ileal_undiff_enterocyte	SLC25A37	1.05414e-06	-0.576397	-0.370212	-0.782582	0.000386375	Gene Expression	ENSG00000147454
Non_ileal_undiff_enterocyte	TRABD2A	9.81152e-07	0.650607	0.889759	0.411456	0.000386375	Gene Expression	ENSG00000186854
Non_ileal_undiff_enterocyte	TYMP	1.07969e-06	-0.761181	-0.497119	-1.02524	0.000386375	Gene Expression	ENSG00000025708
Non_ileal_undiff_enterocyte	TAP1	1.57781e-06	-0.723146	-0.507977	-0.938315	0.000538965	Gene Expression	ENSG00000168394
Non_ileal_undiff_enterocyte	PFKP	2.36368e-06	-0.557365	-0.361231	-0.753499	0.000772308	Gene Expression	ENSG00000067057
Non_ileal_undiff_enterocyte	DGAT1	3.38726e-06	-0.552618	-0.348151	-0.757085	0.00106064	Gene Expression	ENSG00000185000
Non_ileal_undiff_enterocyte	HLA-E	3.78467e-06	-0.94935	-0.644295	-1.25441	0.00113767	Gene Expression	ENSG00000204592
Non_ileal_undiff_enterocyte	GSDMB	5.01929e-06	-0.493795	-0.325093	-0.662498	0.00145077	Gene Expression	ENSG00000073605
Non_ileal_undiff_enterocyte	PDZK1IP1	5.37075e-06	-0.790818	-0.524308	-1.05733	0.00149486	Gene Expression	ENSG00000162366
Non_ileal_undiff_enterocyte	CCL28	8.06762e-06	-0.46895	-0.280431	-0.657469	0.00202094	Gene Expression	ENSG00000151882
Non_ileal_undiff_enterocyte	MPG	8.52862e-06	-0.308771	-0.172761	-0.444782	0.0020675	Gene Expression	ENSG00000103152
Non_ileal_undiff_enterocyte	ANXA5	9.74018e-06	-0.297359	-0.161443	-0.433276	0.00214203	Gene Expression	ENSG00000164111
Non_ileal_undiff_enterocyte	ASS1	1.05126e-05	-1.42443	-0.911436	-1.93743	0.00214203	Gene Expression	ENSG00000130707
Non_ileal_undiff_enterocyte	IFITM3	1.05409e-05	-1.39776	-0.959203	-1.83632	0.00214203	Gene Expression	ENSG00000142089
Non_ileal_undiff_enterocyte	MAP1LC3B	1.00775e-05	-0.660427	-0.429748	-0.891106	0.00214203	Gene Expression	ENSG00000140941
Non_ileal_undiff_enterocyte	PGM2L1	1.02593e-05	-0.302754	-0.172967	-0.432542	0.00214203	Gene Expression	ENSG00000165434
Non_ileal_undiff_enterocyte	UBE2L6	1.05463e-05	-0.528402	-0.313587	-0.743217	0.00214203	Gene Expression	ENSG00000156587
Non_ileal_undiff_enterocyte	CTSB	1.16301e-05	-0.50553	-0.294195	-0.716864	0.00224104	Gene Expression	ENSG00000164733
Non_ileal_undiff_enterocyte	SYNGR2	1.15797e-05	-0.490014	-0.284057	-0.695971	0.00224104	Gene Expression	ENSG00000108639
Non_ileal_undiff_enterocyte	TMC5	1.23724e-05	-0.685172	-0.424333	-0.946011	0.00232447	Gene Expression	ENSG00000103534
Non_ileal_undiff_enterocyte	HLA-B	1.33436e-05	-0.850369	-0.381471	-1.31927	0.00244578	Gene Expression	ENSG00000234745
Non_ileal_undiff_enterocyte	BACE2	1.4563e-05	-0.554131	-0.344371	-0.763891	0.00254514	Gene Expression	ENSG00000182240
Non_ileal_undiff_enterocyte	S100P	1.4518e-05	-1.39165	-0.767049	-2.01624	0.00254514	Gene Expression	ENSG00000163993
Non_ileal_undiff_enterocyte	RARRES3	1.58995e-05	-0.526286	-0.0648129	-0.987759	0.00271557	Gene Expression	ENSG00000133321
Non_ileal_undiff_enterocyte	HLA-DMB	1.91823e-05	-0.379747	-0.101934	-0.65756	0.00306713	Gene Expression	ENSG00000242574
Non_ileal_undiff_enterocyte	TP53I3	1.95978e-05	-0.450876	-0.246596	-0.655157	0.00306828	Gene Expression	ENSG00000115129
Non_ileal_undiff_enterocyte	CEACAM7	2.15932e-05	-0.974625	-0.612215	-1.33703	0.0033117	Gene Expression	ENSG00000007306
Non_ileal_undiff_enterocyte	PIM3	2.534e-05	-0.751066	-0.486751	-1.01538	0.0038086	Gene Expression	ENSG00000198355
Non_ileal_undiff_enterocyte	ISG20	2.62948e-05	-0.4158	-0.177296	-0.654303	0.00387462	Gene Expression	ENSG00000172183
Non_ileal_undiff_enterocyte	ZFAND5	2.82954e-05	-0.521299	-0.332685	-0.709912	0.00407617	Gene Expression	ENSG00000107372
Non_ileal_undiff_enterocyte	ACAT1	3.00218e-05	0.381232	0.567209	0.195255	0.00417804	Gene Expression	ENSG00000075239
Non_ileal_undiff_enterocyte	HLA-DPB1	3.52246e-05	-1.53354	-1.04612	-2.02095	0.00481296	Gene Expression	ENSG00000223865
Non_ileal_undiff_enterocyte	ALDH1L1	3.69381e-05	-0.300456	-0.0757092	-0.525203	0.00484143	Gene Expression	ENSG00000144908
Non_ileal_undiff_enterocyte	ASL	3.91491e-05	-0.56551	-0.342216	-0.788804	0.00484143	Gene Expression	ENSG00000126522
Non_ileal_undiff_enterocyte	P4HB	3.75221e-05	-0.720342	-0.459531	-0.981154	0.00484143	Gene Expression	ENSG00000185624
Non_ileal_undiff_enterocyte	SLC22A18	3.92983e-05	-0.411984	-0.194181	-0.629788	0.00484143	Gene Expression	ENSG00000110628
Non_ileal_undiff_enterocyte	ARL14	4.50971e-05	-0.530978	-0.322078	-0.739878	0.00537944	Gene Expression	ENSG00000179674
Non_ileal_undiff_enterocyte	SLC9A3	4.58399e-05	-0.527052	-0.282764	-0.77134	0.00538261	Gene Expression	ENSG00000066230
Non_ileal_undiff_enterocyte	MS4A12	4.68587e-05	-0.564039	-0.324783	-0.803295	0.005387	Gene Expression	ENSG00000071203
Non_ileal_undiff_enterocyte	TUBB2A	4.7311e-05	-0.519886	-0.331018	-0.708755	0.005387	Gene Expression	ENSG00000137267
Non_ileal_undiff_enterocyte	CLPP	5.16722e-05	-0.304793	-0.13743	-0.472156	0.00562778	Gene Expression	ENSG00000125656
Non_ileal_undiff_enterocyte	CHMP1B	5.24683e-05	-0.408242	-0.206318	-0.610166	0.00563285	Gene Expression	ENSG00000255112
Non_ileal_undiff_enterocyte	EIF2S1	6.32836e-05	0.343223	0.572925	0.113521	0.00630275	Gene Expression	ENSG00000134001
Non_ileal_undiff_enterocyte	S100A6	6.37404e-05	-1.13535	-0.74684	-1.52385	0.00630275	Gene Expression	ENSG00000197956
Non_ileal_undiff_enterocyte	NXPE4	6.52665e-05	0.700586	0.955719	0.445453	0.00636984	Gene Expression	ENSG00000137634
Non_ileal_undiff_enterocyte	FKBP8	6.67478e-05	-0.583214	-0.348129	-0.818299	0.0064309	Gene Expression	ENSG00000105701
Non_ileal_undiff_enterocyte	LINC01133	7.19108e-05	-0.370896	-0.143837	-0.597956	0.00667173	Gene Expression	ENSG00000224259
Non_ileal_undiff_enterocyte	RHEB	7.56449e-05	-0.27976	-0.13969	-0.41983	0.00684905	Gene Expression	ENSG00000106615
Non_ileal_undiff_enterocyte	MIDN	7.69097e-05	-0.802651	-0.539277	-1.06602	0.00688067	Gene Expression	ENSG00000167470
Non_ileal_undiff_enterocyte	ISG15	8.25574e-05	-0.438638	-0.202875	-0.6744	0.00721417	Gene Expression	ENSG00000187608
Non_ileal_undiff_enterocyte	BST2	9.24107e-05	-0.456147	-0.118964	-0.79333	0.00789167	Gene Expression	ENSG00000130303
Non_ileal_undiff_enterocyte	LAMB3	9.41658e-05	-0.309072	-0.170966	-0.447179	0.00795119	Gene Expression	ENSG00000196878
Non_ileal_undiff_enterocyte	B2M	9.87899e-05	-0.807739	-0.599141	-1.01634	0.00821516	Gene Expression	ENSG00000166710
Non_ileal_undiff_enterocyte	TCIRG1	9.94783e-05	-0.449	-0.243578	-0.654423	0.00821516	Gene Expression	ENSG00000110719
Non_ileal_undiff_enterocyte	ODC1	0.000101334	-0.599555	-0.359812	-0.839298	0.00827747	Gene Expression	ENSG00000115758
Non_ileal_undiff_enterocyte	ADRM1	0.00010723	-0.37154	-0.206429	-0.536651	0.00857266	Gene Expression	ENSG00000130706
Non_ileal_undiff_enterocyte	ABCF1	0.000120389	-0.30777	-0.138632	-0.476908	0.00867628	Gene Expression	ENSG00000204574
Non_ileal_undiff_enterocyte	CCDC88B	0.000116203	-0.450495	-0.204334	-0.696656	0.00867628	Gene Expression	ENSG00000168071
Non_ileal_undiff_enterocyte	GCHFR	0.000118726	-0.278063	-0.13819	-0.417935	0.00867628	Gene Expression	ENSG00000137880
Non_ileal_undiff_enterocyte	NDUFS7	0.000115068	-0.563626	-0.307923	-0.81933	0.00867628	Gene Expression	ENSG00000115286
Non_ileal_undiff_enterocyte	PERP	0.000117963	-0.744738	-0.46526	-1.02422	0.00867628	Gene Expression	ENSG00000112378
Non_ileal_undiff_enterocyte	PSMD1	0.000114197	-0.425202	-0.244872	-0.605532	0.00867628	Gene Expression	ENSG00000173692
Non_ileal_undiff_enterocyte	TC2N	0.000115552	-0.329006	-0.142582	-0.51543	0.00867628	Gene Expression	ENSG00000165929
Non_ileal_undiff_enterocyte	TFF3	0.000116434	-0.38835	-0.0948027	-0.681897	0.00867628	Gene Expression	ENSG00000160180
Non_ileal_undiff_enterocyte	GNB2	0.000125184	-0.435844	-0.216613	-0.655075	0.00879215	Gene Expression	ENSG00000172354
Non_ileal_undiff_enterocyte	GPRC5A	0.000125091	-0.780403	-0.528719	-1.03209	0.00879215	Gene Expression	ENSG00000013588
Non_ileal_undiff_enterocyte	SLPI	0.00013247	-0.318144	-0.166388	-0.4699	0.00905014	Gene Expression	ENSG00000124107
Non_ileal_undiff_enterocyte	RAB14	0.000137456	-0.367612	-0.188005	-0.547218	0.00930618	Gene Expression	ENSG00000119396
Non_ileal_undiff_enterocyte	MT-ND3	0.000147305	1.09696	1.56881	0.625113	0.00979645	Gene Expression	ENSG00000198840
Non_ileal_undiff_enterocyte	CASP1	0.000159336	-1.00356	-0.645049	-1.36207	0.0101764	Gene Expression	ENSG00000137752
Non_ileal_undiff_enterocyte	MUC1	0.000161143	-0.969623	-0.63228	-1.30697	0.0101764	Gene Expression	ENSG00000185499
Non_ileal_undiff_enterocyte	PFDN1	0.00015622	-0.294191	-0.145548	-0.442835	0.0101764	Gene Expression	ENSG00000113068
Non_ileal_undiff_enterocyte	NDUFA4	0.000165651	-0.602543	-0.334259	-0.870826	0.0103739	Gene Expression	ENSG00000189043
Non_ileal_undiff_enterocyte	DYNLT1	0.000173139	-0.439097	-0.222599	-0.655596	0.0107532	Gene Expression	ENSG00000146425
Non_ileal_undiff_enterocyte	GMDS	0.000178475	-0.665259	-0.379997	-0.950522	0.0109938	Gene Expression	ENSG00000112699
Non_ileal_undiff_enterocyte	FCGBP	0.000185789	-0.758414	-0.435955	-1.08087	0.0111518	Gene Expression	ENSG00000275395
Non_ileal_undiff_enterocyte	KRT18	0.000189572	-0.678313	-0.388337	-0.96829	0.0111518	Gene Expression	ENSG00000111057
Non_ileal_undiff_enterocyte	PLA2G2A	0.000186377	-2.7183	-1.56218	-3.87443	0.0111518	Gene Expression	ENSG00000188257
Non_ileal_undiff_enterocyte	SLC16A3	0.00019369	-0.448594	-0.20603	-0.691158	0.0112836	Gene Expression	ENSG00000141526
Non_ileal_undiff_enterocyte	CYP3A5	0.000197359	-0.361853	-0.202023	-0.521684	0.0113674	Gene Expression	ENSG00000106258
Non_ileal_undiff_enterocyte	ZFHX3	0.000198155	0.26359	0.437344	0.0898366	0.0113674	Gene Expression	ENSG00000140836
Non_ileal_undiff_enterocyte	S100A11	0.000225563	-0.895896	-0.438718	-1.35307	0.0125563	Gene Expression	ENSG00000163191
Non_ileal_undiff_enterocyte	CSTB	0.000237139	-0.756653	-0.458016	-1.05529	0.0131037	Gene Expression	ENSG00000160213
Non_ileal_undiff_enterocyte	PPDPF	0.000251286	-0.576441	-0.233873	-0.91901	0.0135857	Gene Expression	ENSG00000125534
Non_ileal_undiff_enterocyte	PLK3	0.000260609	-0.355202	-0.191838	-0.518566	0.0138899	Gene Expression	ENSG00000173846
Non_ileal_undiff_enterocyte	CAPN8	0.000290849	-0.690688	-0.0684498	-1.31293	0.0144751	Gene Expression	ENSG00000203697
Non_ileal_undiff_enterocyte	SMAP1	0.00029581	-0.322661	-0.159129	-0.486193	0.0146251	Gene Expression	ENSG00000112305
Non_ileal_undiff_enterocyte	GPX2	0.000318568	-0.688402	-0.356748	-1.02006	0.0152308	Gene Expression	ENSG00000176153
Non_ileal_undiff_enterocyte	H3F3B	0.000320221	-0.449742	-0.278373	-0.62111	0.0152308	Gene Expression	ENSG00000132475
Non_ileal_undiff_enterocyte	TXNDC17	0.000318552	-0.509372	-0.277966	-0.740778	0.0152308	Gene Expression	ENSG00000129235
Non_ileal_undiff_enterocyte	PPIB	0.000324294	-0.710428	-0.409618	-1.01124	0.0153275	Gene Expression	ENSG00000166794
Non_ileal_undiff_enterocyte	EIF4A3	0.000340175	-0.286051	-0.107608	-0.464495	0.0158704	Gene Expression	ENSG00000141543
Non_ileal_undiff_enterocyte	PSMB8	0.00034485	-0.849486	-0.471475	-1.2275	0.0158991	Gene Expression	ENSG00000204264
Non_ileal_undiff_enterocyte	ZNF493	0.000351412	0.305487	0.49554	0.115434	0.0160052	Gene Expression	ENSG00000196268
Non_ileal_undiff_enterocyte	LYZ	0.000358038	-0.505762	0.0730133	-1.08454	0.0160158	Gene Expression	ENSG00000090382
Non_ileal_undiff_enterocyte	CEACAM1	0.000399235	-0.456929	-0.258497	-0.655362	0.0167612	Gene Expression	ENSG00000079385
Non_ileal_undiff_enterocyte	CEACAM5	0.000399148	-1.55651	-0.83925	-2.27377	0.0167612	Gene Expression	ENSG00000105388
Non_ileal_undiff_enterocyte	PDXK	0.000393486	-0.379059	-0.202974	-0.555144	0.0167612	Gene Expression	ENSG00000160209
Non_ileal_undiff_enterocyte	PRDX6	0.000391157	0.397231	0.659492	0.13497	0.0167612	Gene Expression	ENSG00000117592
Non_ileal_undiff_enterocyte	SLC40A1	0.000399082	-0.301473	0.0429221	-0.645868	0.0167612	Gene Expression	ENSG00000138449
Non_ileal_undiff_enterocyte	TAP2	0.000379753	-0.388293	-0.208759	-0.567827	0.0167612	Gene Expression	ENSG00000204267
Non_ileal_undiff_enterocyte	TNIP1	0.000387	-0.40831	-0.225212	-0.591408	0.0167612	Gene Expression	ENSG00000145901
Non_ileal_undiff_enterocyte	GRINA	0.000439976	-0.290185	-0.148879	-0.431492	0.0181671	Gene Expression	ENSG00000178719
Non_ileal_undiff_enterocyte	PLPP2	0.000462532	-0.279263	-0.0481645	-0.510362	0.0189941	Gene Expression	ENSG00000141934
Non_ileal_undiff_enterocyte	MAPK3	0.000471836	-0.355018	-0.162361	-0.547675	0.0192709	Gene Expression	ENSG00000102882
Non_ileal_undiff_enterocyte	MT-ND4	0.000474706	0.458621	0.850558	0.0666831	0.0192833	Gene Expression	ENSG00000198886
Non_ileal_undiff_enterocyte	CEBPD	0.000485141	-0.651549	-0.396374	-0.906723	0.0194964	Gene Expression	ENSG00000221869
Non_ileal_undiff_enterocyte	TSPAN15	0.000491907	-0.359448	-0.19139	-0.527507	0.0195592	Gene Expression	ENSG00000099282
Non_ileal_undiff_enterocyte	MT1G	0.00049668	1.30612	2.43914	0.173104	0.019645	Gene Expression	ENSG00000125144
Non_ileal_undiff_enterocyte	ADD3	0.000510774	0.556111	0.809536	0.302686	0.0199342	Gene Expression	ENSG00000148700
Non_ileal_undiff_enterocyte	C2	0.000508261	-0.450159	-0.0568883	-0.843429	0.0199342	Gene Expression	ENSG00000166278
Non_ileal_undiff_enterocyte	GADD45A	0.000517255	-0.280171	-0.129262	-0.43108	0.0199342	Gene Expression	ENSG00000116717
Non_ileal_undiff_enterocyte	PCK1	0.000514615	0.890145	1.29305	0.487239	0.0199342	Gene Expression	ENSG00000124253
Non_ileal_undiff_enterocyte	MICALL2	0.000533385	-0.338539	-0.172422	-0.504656	0.0200419	Gene Expression	ENSG00000164877
Non_ileal_undiff_enterocyte	SPINK1	0.000528359	-1.32072	-0.50722	-2.13421	0.0200419	Gene Expression	ENSG00000164266
Non_ileal_undiff_enterocyte	COPE	0.000556854	-0.543816	-0.282514	-0.805118	0.0204774	Gene Expression	ENSG00000105669
Non_ileal_undiff_enterocyte	HGD	0.000564048	-0.279177	-0.129224	-0.429129	0.0204774	Gene Expression	ENSG00000113924
Non_ileal_undiff_enterocyte	UBA7	0.00055974	-0.410864	-0.214308	-0.607419	0.0204774	Gene Expression	ENSG00000182179
Non_ileal_undiff_enterocyte	UPP1	0.000559879	-0.451137	-0.225216	-0.677058	0.0204774	Gene Expression	ENSG00000183696
Non_ileal_undiff_enterocyte	FUT3	0.000600056	-0.468505	-0.23563	-0.701379	0.0206343	Gene Expression	ENSG00000171124
Non_ileal_undiff_enterocyte	GATA6-AS1	0.000587956	0.2796	0.460882	0.098319	0.0206343	Gene Expression	ENSG00000266010
Non_ileal_undiff_enterocyte	PSMB2	0.00060063	-0.332209	-0.0738463	-0.590572	0.0206343	Gene Expression	ENSG00000126067
Non_ileal_undiff_enterocyte	RNASE1	0.000602859	-0.397036	-0.193995	-0.600076	0.0206343	Gene Expression	ENSG00000129538
Non_ileal_undiff_enterocyte	MLXIP	0.000618448	0.370238	0.56532	0.175155	0.0209353	Gene Expression	ENSG00000175727
Non_ileal_undiff_enterocyte	GSTO1	0.000626385	-0.378301	-0.18409	-0.572511	0.0209441	Gene Expression	ENSG00000148834
Non_ileal_undiff_enterocyte	GUK1	0.000658401	-0.560013	-0.308609	-0.811417	0.0215125	Gene Expression	ENSG00000143774
Non_ileal_undiff_enterocyte	DEK	0.000672831	-0.490749	-0.26455	-0.716948	0.0215869	Gene Expression	ENSG00000124795
Non_ileal_undiff_enterocyte	EIF2S2	0.000671965	-0.350826	-0.176162	-0.52549	0.0215869	Gene Expression	ENSG00000125977
Non_ileal_undiff_enterocyte	JOSD2	0.000672526	-0.375749	-0.197561	-0.553937	0.0215869	Gene Expression	ENSG00000161677
Non_ileal_undiff_enterocyte	UBE2N	0.00067504	-0.360152	-0.172587	-0.547717	0.0215869	Gene Expression	ENSG00000177889
Non_ileal_undiff_enterocyte	ST14	0.000690986	-0.398327	-0.18883	-0.607824	0.021727	Gene Expression	ENSG00000149418
Non_ileal_undiff_enterocyte	EIF6	0.000694042	-0.447715	-0.243932	-0.651499	0.0217322	Gene Expression	ENSG00000242372
Non_ileal_undiff_enterocyte	TM4SF1	0.000702117	-0.276908	-0.0988763	-0.45494	0.0218938	Gene Expression	ENSG00000169908
Non_ileal_undiff_enterocyte	BIRC3	0.000734199	-0.400607	-0.214722	-0.586491	0.0223991	Gene Expression	ENSG00000023445
Non_ileal_undiff_enterocyte	MXD1	0.000724572	-0.543468	-0.292487	-0.79445	0.0223991	Gene Expression	ENSG00000059728
Non_ileal_undiff_enterocyte	NAMPT	0.000740622	-0.46981	-0.245614	-0.694005	0.0223991	Gene Expression	ENSG00000105835
Non_ileal_undiff_enterocyte	PGAM1	0.000754087	-0.456222	-0.228641	-0.683803	0.0223991	Gene Expression	ENSG00000171314
Non_ileal_undiff_enterocyte	PI3	0.000743991	-1.12728	-0.356521	-1.89803	0.0223991	Gene Expression	ENSG00000124102
Non_ileal_undiff_enterocyte	SDCBP2	0.000749087	-0.408038	-0.206278	-0.609797	0.0223991	Gene Expression	ENSG00000125775
Non_ileal_undiff_enterocyte	RPL9	0.000760174	0.44472	0.732749	0.15669	0.022438	Gene Expression	ENSG00000163682
Non_ileal_undiff_enterocyte	CD55	0.000765646	-0.651673	-0.3519	-0.951446	0.0224759	Gene Expression	ENSG00000196352
Non_ileal_undiff_enterocyte	MMP24OS	0.000772259	-0.396498	-0.202478	-0.590519	0.0225818	Gene Expression	ENSG00000126005
Non_ileal_undiff_enterocyte	TMED10	0.000795033	-0.388083	-0.158924	-0.617242	0.0230682	Gene Expression	ENSG00000170348
Non_ileal_undiff_enterocyte	C15orf48	0.000808294	0.337583	0.53031	0.144857	0.0230963	Gene Expression	ENSG00000166920
Non_ileal_undiff_enterocyte	HK2	0.000807028	-0.385468	-0.172176	-0.598761	0.0230963	Gene Expression	ENSG00000159399
Non_ileal_undiff_enterocyte	JUND	0.000806329	-0.395745	-0.207188	-0.584303	0.0230963	Gene Expression	ENSG00000130522
Non_ileal_undiff_enterocyte	NECTIN3	0.000814372	0.275293	0.44501	0.105577	0.0231818	Gene Expression	ENSG00000177707
Non_ileal_undiff_enterocyte	VPS28	0.000839261	-0.392875	-0.176283	-0.609468	0.0232732	Gene Expression	ENSG00000160948
Non_ileal_undiff_enterocyte	EHBP1L1	0.000901986	-0.285188	-0.115157	-0.455218	0.0246488	Gene Expression	ENSG00000173442
Non_ileal_undiff_enterocyte	PKM	0.00090622	-0.60873	-0.263346	-0.954113	0.0246748	Gene Expression	ENSG00000067225
Non_ileal_undiff_enterocyte	MDK	0.000948113	-0.844289	-0.339428	-1.34915	0.0254078	Gene Expression	ENSG00000110492
Non_ileal_undiff_enterocyte	CXCL3	0.000972848	-0.96709	-0.555271	-1.37891	0.0258338	Gene Expression	ENSG00000163734
Non_ileal_undiff_enterocyte	NECTIN2	0.00099842	-0.3159	-0.139184	-0.492617	0.0261971	Gene Expression	ENSG00000130202
Non_ileal_undiff_enterocyte	BIK	0.00104527	-0.393348	-0.202804	-0.583893	0.0267183	Gene Expression	ENSG00000100290
Non_ileal_undiff_enterocyte	EHD4	0.00111529	-0.315073	-0.138266	-0.49188	0.0278211	Gene Expression	ENSG00000103966
Non_ileal_undiff_enterocyte	MAP2K2	0.00111835	-0.445778	-0.239176	-0.65238	0.0278211	Gene Expression	ENSG00000126934
Non_ileal_undiff_enterocyte	SLC26A2	0.00112173	0.790558	1.19674	0.384373	0.0278211	Gene Expression	ENSG00000155850
Non_ileal_undiff_enterocyte	JPT1	0.00113977	-0.57108	-0.309249	-0.832912	0.0281188	Gene Expression	ENSG00000189159
Non_ileal_undiff_enterocyte	GPT	0.00115303	-0.32477	-0.106795	-0.542745	0.0282524	Gene Expression	ENSG00000167701
Non_ileal_undiff_enterocyte	ADM	0.00119805	-0.351879	-0.185029	-0.51873	0.0289482	Gene Expression	ENSG00000148926
Non_ileal_undiff_enterocyte	UFD1	0.00125194	-0.297659	-0.140893	-0.454424	0.0297732	Gene Expression	ENSG00000070010
Non_ileal_undiff_enterocyte	GSTP1	0.00131786	-0.611125	-0.292279	-0.929971	0.0309353	Gene Expression	ENSG00000084207
Non_ileal_undiff_enterocyte	FAM3D	0.00136059	-0.460078	-0.252367	-0.66779	0.031558	Gene Expression	ENSG00000198643
Non_ileal_undiff_enterocyte	C1QTNF12	0.00141075	-0.493786	-0.252328	-0.735244	0.0322242	Gene Expression	ENSG00000184163
Non_ileal_undiff_enterocyte	ROMO1	0.00140559	-0.492751	-0.23964	-0.745862	0.0322242	Gene Expression	ENSG00000125995
Non_ileal_undiff_enterocyte	G3BP1	0.00143762	0.272052	0.477556	0.066547	0.032361	Gene Expression	ENSG00000145907
Non_ileal_undiff_enterocyte	RNF130	0.00144564	0.269827	0.451922	0.0877314	0.032361	Gene Expression	ENSG00000113269
Non_ileal_undiff_enterocyte	CCDC124	0.00150858	-0.405942	-0.200883	-0.611002	0.0325451	Gene Expression	ENSG00000007080
Non_ileal_undiff_enterocyte	GLRX	0.00148263	-0.274775	-0.0524191	-0.49713	0.0325451	Gene Expression	ENSG00000173221
Non_ileal_undiff_enterocyte	LLGL2	0.00149219	-0.338578	-0.13279	-0.544366	0.0325451	Gene Expression	ENSG00000073350
Non_ileal_undiff_enterocyte	NAA10	0.00148815	-0.288827	-0.0909228	-0.486732	0.0325451	Gene Expression	ENSG00000102030
Non_ileal_undiff_enterocyte	RAB25	0.00152019	-0.352749	-0.110488	-0.59501	0.0326009	Gene Expression	ENSG00000132698
Non_ileal_undiff_enterocyte	TMED9	0.00154758	-0.354426	-0.149813	-0.559038	0.0329565	Gene Expression	ENSG00000184840
Non_ileal_undiff_enterocyte	VDAC2	0.00157941	-0.382698	-0.161931	-0.603464	0.0334345	Gene Expression	ENSG00000165637
Non_ileal_undiff_enterocyte	LYPLA2	0.00159282	-0.348323	-0.174527	-0.522119	0.0335295	Gene Expression	ENSG00000011009
Non_ileal_undiff_enterocyte	IRF1	0.0016011	-0.811587	-0.426394	-1.19678	0.0336096	Gene Expression	ENSG00000125347
Non_ileal_undiff_enterocyte	CEBPB	0.00163963	-0.321329	-0.129915	-0.512744	0.0340502	Gene Expression	ENSG00000172216
Non_ileal_undiff_enterocyte	PLS1	0.00163969	-0.465429	-0.187134	-0.743725	0.0340502	Gene Expression	ENSG00000120756
Non_ileal_undiff_enterocyte	HBEGF	0.00167779	-0.512124	-0.190932	-0.833315	0.0344496	Gene Expression	ENSG00000113070
Non_ileal_undiff_enterocyte	IDH2	0.00169938	-0.469984	-0.197726	-0.742242	0.0347895	Gene Expression	ENSG00000182054
Non_ileal_undiff_enterocyte	MRPL54	0.00174371	-0.372398	-0.14042	-0.604377	0.0352577	Gene Expression	ENSG00000183617
Non_ileal_undiff_enterocyte	IFRD1	0.00178983	-0.521986	-0.268807	-0.775165	0.0358682	Gene Expression	ENSG00000006652
Non_ileal_undiff_enterocyte	ADAM15	0.0017961	-0.368469	-0.173776	-0.563162	0.0358982	Gene Expression	ENSG00000143537
Non_ileal_undiff_enterocyte	EMP2	0.00187106	-0.496237	-0.212452	-0.780023	0.0367129	Gene Expression	ENSG00000213853
Non_ileal_undiff_enterocyte	SPINT1	0.00192211	-0.396994	-0.182992	-0.610996	0.0372285	Gene Expression	ENSG00000166145
Non_ileal_undiff_enterocyte	REG1A	0.00200043	-2.01757	1.51641	-5.55155	0.0380625	Gene Expression	ENSG00000115386
Non_ileal_undiff_enterocyte	SH3BGRL3	0.00199403	-0.711015	-0.333045	-1.08899	0.0380625	Gene Expression	ENSG00000142669
Non_ileal_undiff_enterocyte	SELENOK	0.0020541	-0.405371	-0.201948	-0.608794	0.0382252	Gene Expression	ENSG00000113811
Non_ileal_undiff_enterocyte	DDX39B	0.00211446	0.361202	0.560322	0.162083	0.0385084	Gene Expression	ENSG00000198563
Non_ileal_undiff_enterocyte	EIF3F	0.00217072	-0.289003	-0.0397199	-0.538287	0.0385084	Gene Expression	ENSG00000175390
Non_ileal_undiff_enterocyte	HLA-DMA	0.00215544	-1.00045	-0.527064	-1.47383	0.0385084	Gene Expression	ENSG00000204257
Non_ileal_undiff_enterocyte	HMGCS2	0.00220827	1.59749	3.70196	-0.506971	0.0385084	Gene Expression	ENSG00000134240
Non_ileal_undiff_enterocyte	NAPA	0.0021601	-0.317174	-0.144445	-0.489904	0.0385084	Gene Expression	ENSG00000105402
Non_ileal_undiff_enterocyte	OLFM4	0.0021806	-1.90811	-0.977799	-2.83841	0.0385084	Gene Expression	ENSG00000102837
Non_ileal_undiff_enterocyte	SELENOH	0.00212677	-0.492796	-0.227291	-0.758301	0.0385084	Gene Expression	ENSG00000211450
Non_ileal_undiff_enterocyte	SMIM26	0.00221366	-0.397725	-0.175597	-0.619852	0.0385084	Gene Expression	ENSG00000232388
Non_ileal_undiff_enterocyte	SSR4	0.00212508	-0.461984	-0.231178	-0.692791	0.0385084	Gene Expression	ENSG00000180879
Non_ileal_undiff_enterocyte	SUCLG2	0.00212347	0.430901	0.689708	0.172094	0.0385084	Gene Expression	ENSG00000172340
Non_ileal_undiff_enterocyte	CFTR	0.00223374	0.440547	0.694739	0.186354	0.0386787	Gene Expression	ENSG00000001626
Non_ileal_undiff_enterocyte	JUP	0.00224746	-0.381632	-0.152732	-0.610532	0.0387135	Gene Expression	ENSG00000173801
Non_ileal_undiff_enterocyte	SHOC2	0.00225121	-0.263219	-0.122323	-0.404114	0.0387135	Gene Expression	ENSG00000108061
Non_ileal_undiff_enterocyte	NOL7	0.00228187	-0.296194	-0.13335	-0.459037	0.038885	Gene Expression	ENSG00000225921
Non_ileal_undiff_enterocyte	INF2	0.00230767	-0.276818	-0.0795142	-0.474122	0.039147	Gene Expression	ENSG00000203485
Non_ileal_undiff_enterocyte	MT2A	0.00231343	1.0379	1.65517	0.420639	0.0391564	Gene Expression	ENSG00000125148
Non_ileal_undiff_enterocyte	APIP	0.00235311	-0.626252	-0.205399	-1.04711	0.0394724	Gene Expression	ENSG00000149089
Non_ileal_undiff_enterocyte	CHMP5	0.00239759	-0.275273	-0.099706	-0.450839	0.0398915	Gene Expression	ENSG00000086065
Non_ileal_undiff_enterocyte	MT1E	0.00242974	1.1175	1.70973	0.525271	0.0400428	Gene Expression	ENSG00000169715
Non_ileal_undiff_enterocyte	METRNL	0.00247302	-0.285864	-0.133362	-0.438365	0.0403718	Gene Expression	ENSG00000176845
Non_ileal_undiff_enterocyte	MT1X	0.00247757	0.858691	1.38065	0.336736	0.0403718	Gene Expression	ENSG00000187193
Non_ileal_undiff_enterocyte	2009-09-01	0.00247359	-0.269755	-0.0789251	-0.460585	0.0403718	Gene Expression	ENSG00000184640
Non_ileal_undiff_enterocyte	CYSTM1	0.0025133	-0.501627	-0.26909	-0.734164	0.0405863	Gene Expression	ENSG00000120306
Non_ileal_undiff_enterocyte	ESRP1	0.00252213	0.400005	0.623546	0.176463	0.0405863	Gene Expression	ENSG00000104413
Non_ileal_undiff_enterocyte	NFE2L2	0.0025868	-0.367681	-0.177684	-0.557679	0.0412735	Gene Expression	ENSG00000116044
Non_ileal_undiff_enterocyte	STAT3	0.00259584	-0.47114	-0.219544	-0.722735	0.0413007	Gene Expression	ENSG00000168610
Non_ileal_undiff_enterocyte	HIF1A	0.00267749	-0.369994	-0.108321	-0.631668	0.0414874	Gene Expression	ENSG00000100644
Non_ileal_undiff_enterocyte	SHISA5	0.00266236	-0.297202	-0.134137	-0.460267	0.0414874	Gene Expression	ENSG00000164054
Non_ileal_undiff_enterocyte	UBALD2	0.00267682	-0.302215	-0.111617	-0.492813	0.0414874	Gene Expression	ENSG00000185262
Non_ileal_undiff_enterocyte	NDUFS6	0.00269018	-0.325677	-0.0860523	-0.565302	0.0415981	Gene Expression	ENSG00000145494
Non_ileal_undiff_enterocyte	MT-CO3	0.00273404	0.831128	1.21134	0.450914	0.0417766	Gene Expression	ENSG00000198938
Non_ileal_undiff_enterocyte	SCAND1	0.00275126	-0.519714	-0.257806	-0.781621	0.0418537	Gene Expression	ENSG00000171222
Non_ileal_undiff_enterocyte	GSDMD	0.00277114	-0.506814	-0.219291	-0.794338	0.0419466	Gene Expression	ENSG00000104518
Non_ileal_undiff_enterocyte	RNF145	0.0028214	-0.38638	-0.166391	-0.606368	0.0424057	Gene Expression	ENSG00000145860
Non_ileal_undiff_enterocyte	NDRG2	0.00284071	0.456866	0.696177	0.217555	0.0426106	Gene Expression	ENSG00000165795
Non_ileal_undiff_enterocyte	C4orf3	0.00285144	-0.355543	-0.159694	-0.551392	0.0426864	Gene Expression	ENSG00000164096
Non_ileal_undiff_enterocyte	APOL1	0.00290597	-0.321724	-0.0596586	-0.583789	0.0431589	Gene Expression	ENSG00000100342
Non_ileal_undiff_enterocyte	MT-ATP6	0.00303922	0.546403	0.937069	0.155737	0.0442631	Gene Expression	ENSG00000198899
Non_ileal_undiff_enterocyte	MISP	0.00305866	-0.519429	-0.262405	-0.776454	0.0444601	Gene Expression	ENSG00000099812
Non_ileal_undiff_enterocyte	SRSF10	0.00310251	0.339269	0.524553	0.153986	0.0446654	Gene Expression	ENSG00000188529
Non_ileal_undiff_enterocyte	TIMM13	0.00312706	-0.424373	-0.19082	-0.657926	0.044847	Gene Expression	ENSG00000099800
Non_ileal_undiff_enterocyte	HOXA3	0.00321429	0.273344	0.454446	0.0922422	0.0452543	Gene Expression	ENSG00000105997
Non_ileal_undiff_enterocyte	ZNHIT1	0.00316875	-0.44117	-0.202737	-0.679603	0.0452543	Gene Expression	ENSG00000106400
Non_ileal_undiff_enterocyte	SMIM22	0.00332483	-0.328115	-0.1504	-0.505831	0.046185	Gene Expression	ENSG00000267795
Non_ileal_undiff_enterocyte	AKR7A3	0.00341018	-0.286913	-0.125059	-0.448768	0.046547	Gene Expression	ENSG00000162482
Non_ileal_undiff_enterocyte	PSME1	0.00345663	-0.656137	-0.322011	-0.990262	0.0468046	Gene Expression	ENSG00000092010
Non_ileal_undiff_enterocyte	LRP10	0.00349336	-0.347387	-0.144086	-0.550688	0.0470477	Gene Expression	ENSG00000197324
Non_ileal_undiff_enterocyte	HIST1H2AC	0.00361804	-0.360221	-0.155767	-0.564675	0.0475666	Gene Expression	ENSG00000180573
Non_ileal_undiff_enterocyte	IRF2BP2	0.0036287	0.344338	0.558871	0.129804	0.0475666	Gene Expression	ENSG00000168264
Non_ileal_undiff_enterocyte	MIR22HG	0.00365215	-0.283502	-0.110226	-0.456778	0.0475666	Gene Expression	ENSG00000186594
Non_ileal_undiff_enterocyte	MZT2A	0.00364617	-0.445101	-0.177702	-0.712501	0.0475666	Gene Expression	ENSG00000173272
Non_ileal_undiff_enterocyte	AC008397.1	0.00373857	-0.341171	0.0153721	-0.697713	0.0479442	Gene Expression	ENSG00000284797
Non_ileal_undiff_enterocyte	MFSD14C	0.00372763	0.378119	0.592655	0.163582	0.0479442	Gene Expression	ENSG00000196312
Non_ileal_undiff_enterocyte	MT-ND6	0.00372591	0.90856	1.46436	0.352763	0.0479442	Gene Expression	ENSG00000198695
Non_ileal_undiff_enterocyte	COPB2	0.00376308	-0.314525	-0.122703	-0.506348	0.0481763	Gene Expression	ENSG00000184432
Non_ileal_undiff_enterocyte	CISD3	0.0038	-0.457135	-0.20564	-0.708629	0.0485003	Gene Expression	ENSG00000277972
Non_ileal_undiff_enterocyte	XBP1	0.00380128	-0.305988	-0.0846456	-0.52733	0.0485003	Gene Expression	ENSG00000100219
Non_ileal_undiff_enterocyte	C9orf152	0.00389159	0.279131	0.468291	0.0899711	0.0487422	Gene Expression	ENSG00000188959
Non_ileal_undiff_enterocyte	ELOB	0.00387655	-0.437152	-0.19936	-0.674944	0.0487422	Gene Expression	ENSG00000103363
Non_ileal_undiff_enterocyte	HLA-DQB1	0.00392249	-1.32562	-0.699449	-1.95179	0.0488038	Gene Expression	ENSG00000179344
Non_ileal_undiff_enterocyte	VAMP8	0.00400616	-0.305345	-0.0934016	-0.517289	0.049336	Gene Expression	ENSG00000118640
Non_ileal_undiff_enterocyte	UGT2A3	0.00404329	0.479796	0.800985	0.158606	0.049407	Gene Expression	ENSG00000135220
Non_ileal_undiff_enterocyte	FBXW5	0.00410021	-0.303651	-0.106399	-0.500902	0.0499193	Gene Expression	ENSG00000159069
Non_ileal_undiff_enterocyte	FOSL2	0.00411178	-0.349546	-0.152027	-0.547065	0.0499193	Gene Expression	ENSG00000075426
NOTCH3hi_TNChi_LOXL2pos_pericyte	FAM193B	8.86089e-08	1.99056	3.3422	0.638924	0.000643422	Gene Expression	ENSG00000146067
NOTCH3hi_TNChi_LOXL2pos_pericyte	ZNF608	2.21937e-07	0.659273	1.5255	-0.206953	0.000643422	Gene Expression	ENSG00000168916
NOTCH3hi_TNChi_LOXL2pos_pericyte	AVL9	3.51662e-07	0.291634	0.630716	-0.0474474	0.000732688	Gene Expression	ENSG00000105778
NOTCH3hi_TNChi_LOXL2pos_pericyte	MYADM	7.1543e-06	-1.42841	-0.786754	-2.07006	0.00851771	Gene Expression	ENSG00000179820
NOTCH3hi_TNChi_LOXL2pos_pericyte	ID3	1.15079e-05	-1.40738	-0.840007	-1.97476	0.0107655	Gene Expression	ENSG00000117318
NOTCH3hi_TNChi_LOXL2pos_pericyte	ZNF593	1.16259e-05	-0.589159	-0.231636	-0.946681	0.0107655	Gene Expression	ENSG00000142684
NOTCH3hi_TNChi_LOXL2pos_pericyte	HEMK1	1.64899e-05	0.536987	1.12596	-0.0519837	0.012213	Gene Expression	ENSG00000114735
NOTCH3hi_TNChi_LOXL2pos_pericyte	ID1	1.78329e-05	-2.0716	-1.03334	-3.10986	0.012213	Gene Expression	ENSG00000125968
NOTCH3hi_TNChi_LOXL2pos_pericyte	TXNRD2	1.90507e-05	0.606216	1.5387	-0.326268	0.012213	Gene Expression	ENSG00000184470
NOTCH3hi_TNChi_LOXL2pos_pericyte	ESAM	2.87737e-05	-0.856927	-0.432901	-1.28095	0.0149875	Gene Expression	ENSG00000149564
NOTCH3hi_TNChi_LOXL2pos_pericyte	CXCL16	3.87419e-05	0.686608	1.57327	-0.200058	0.0182163	Gene Expression	ENSG00000161921
NOTCH3hi_TNChi_LOXL2pos_pericyte	NUDT4	3.9344e-05	-0.944034	-0.52482	-1.36325	0.0182163	Gene Expression	ENSG00000173598
NOTCH3hi_TNChi_LOXL2pos_pericyte	MYO1C	4.23315e-05	-1.01466	-0.50178	-1.52755	0.0185679	Gene Expression	ENSG00000197879
NOTCH3hi_TNChi_LOXL2pos_pericyte	SLC25A3	4.81033e-05	0.466855	0.809928	0.123782	0.0194826	Gene Expression	ENSG00000075415
NOTCH3hi_TNChi_LOXL2pos_pericyte	CENPT	5.83791e-05	-0.699137	0.190165	-1.58844	0.0221151	Gene Expression	ENSG00000102901
NOTCH3hi_TNChi_LOXL2pos_pericyte	MEOX2	6.69861e-05	0.711141	1.72945	-0.307167	0.0223305	Gene Expression	ENSG00000106511
NOTCH3hi_TNChi_LOXL2pos_pericyte	STN1	6.44182e-05	-0.836547	7.18849	-8.86158	0.0223305	Gene Expression	ENSG00000107960
NOTCH3hi_TNChi_LOXL2pos_pericyte	GPX3	7.46605e-05	-0.373263	0.0110843	-0.75761	0.0230452	Gene Expression	ENSG00000211445
NOTCH3hi_TNChi_LOXL2pos_pericyte	EGFL6	7.77377e-05	1.13548	1.94401	0.32695	0.0231381	Gene Expression	ENSG00000198759
NOTCH3hi_TNChi_LOXL2pos_pericyte	BRCC3	9.87237e-05	-0.340167	0.717184	-1.39752	0.0269235	Gene Expression	ENSG00000185515
NOTCH3hi_TNChi_LOXL2pos_pericyte	INTS13	0.000100147	-0.717299	0.514192	-1.94879	0.0269235	Gene Expression	ENSG00000064102
NOTCH3hi_TNChi_LOXL2pos_pericyte	IFNGR2	0.000104579	0.593976	0.995031	0.192921	0.0272362	Gene Expression	ENSG00000159128
NOTCH3hi_TNChi_LOXL2pos_pericyte	ECD	0.000136858	-0.412578	0.0323875	-0.857544	0.0335463	Gene Expression	ENSG00000122882
NOTCH3hi_TNChi_LOXL2pos_pericyte	CNOT6L	0.00015138	-0.492393	-0.0140211	-0.970765	0.035606	Gene Expression	ENSG00000138767
NOTCH3hi_TNChi_LOXL2pos_pericyte	RNF7	0.000153806	1.08868	1.68389	0.493476	0.035606	Gene Expression	ENSG00000114125
NOTCH3hi_TNChi_LOXL2pos_pericyte	LITAF	0.000179359	-1.06468	-0.53314	-1.59623	0.0383276	Gene Expression	ENSG00000189067
NOTCH3hi_TNChi_LOXL2pos_pericyte	TUT7	0.000179095	-0.433924	-0.0579003	-0.809949	0.0383276	Gene Expression	ENSG00000083223
NOTCH3hi_TNChi_LOXL2pos_pericyte	ADIPOR1	0.000231937	-0.3934	0.0559085	-0.842708	0.0415084	Gene Expression	ENSG00000159346
NOTCH3hi_TNChi_LOXL2pos_pericyte	IL6ST	0.000239069	-0.889121	-0.479034	-1.29921	0.0415084	Gene Expression	ENSG00000134352
NOTCH3hi_TNChi_LOXL2pos_pericyte	TMEM192	0.00022354	3.1613	6.34199	-0.0193875	0.0415084	Gene Expression	ENSG00000170088
NOTCH3hi_TNChi_LOXL2pos_pericyte	BCLAF1	0.000259514	-0.823145	-0.322366	-1.32392	0.0432558	Gene Expression	ENSG00000029363
NOTCH3hi_TNChi_LOXL2pos_pericyte	CDKN1A	0.000266043	-0.500977	-0.0978503	-0.904104	0.0434745	Gene Expression	ENSG00000124762
NOTCH3hi_TNChi_LOXL2pos_pericyte	ETS2	0.000287647	-0.848817	-0.360209	-1.33743	0.0452312	Gene Expression	ENSG00000157557
NOTCH3hi_TNChi_LOXL2pos_pericyte	DUSP1	0.000302933	-1.43471	-0.540649	-2.32878	0.0459026	Gene Expression	ENSG00000120129
NOTCH3hi_TNChi_LOXL2pos_pericyte	UPP1	0.00029928	-0.458675	-0.091857	-0.825492	0.0459026	Gene Expression	ENSG00000183696
NOTCH3hi_TNChi_LOXL2pos_pericyte	LY96	0.00031331	0.28265	0.62437	-0.0590703	0.0466273	Gene Expression	ENSG00000154589
NOTCH3hi_TNChi_LOXL2pos_pericyte	KCTD5	0.000321168	-0.352745	0.261229	-0.966719	0.0469582	Gene Expression	ENSG00000167977
NOTCH3hi_TNChi_LOXL2pos_pericyte	KLF9	0.000336849	-1.10223	-0.516223	-1.68824	0.0484018	Gene Expression	ENSG00000119138
NOTCH3hi_TNChi_LOXL2pos_pericyte	RNF114	0.0003837	-0.528298	-0.159249	-0.897347	0.0484509	Gene Expression	ENSG00000124226
NOTCH3hi_TNChi_LOXL2pos_pericyte	WDR89	0.000378846	-0.474363	0.149428	-1.09815	0.0484509	Gene Expression	ENSG00000140006
NOTCH3hi_TNChi_LOXL2pos_pericyte	TAP2	0.000401377	-0.410911	-0.0869521	-0.734871	0.0499265	Gene Expression	ENSG00000204267
NOTCH3hi_TNCint_CCL19pos_pericyte	ECI2	1.57293e-05	0.298533	0.84954	-0.252475	0.0226029	Gene Expression	ENSG00000198721
NOTCH3hi_TNCint_CCL19pos_pericyte	MTRNR2L8	2.20227e-05	1.00373	1.49089	0.516582	0.0253173	Gene Expression	ENSG00000255823
NOTCH3hi_TNCint_CCL19pos_pericyte	ESYT1	5.46036e-05	0.331166	0.941214	-0.278881	0.0392327	Gene Expression	ENSG00000139641
NOTCH3hi_TNClo_pericyte	CARD16	9.64384e-06	-0.395179	-0.238662	-0.551695	0.026048	Gene Expression	ENSG00000204397
NOTCH3hi_TNClo_pericyte	CD9	5.61499e-06	0.420489	0.648622	0.192355	0.026048	Gene Expression	ENSG00000010278
pDC	RPL23	3.93008e-07	-0.428439	-0.177303	-0.679575	0.00121046	Gene Expression	ENSG00000125691
Plasmablast	LSM7	6.8239e-06	-1.15044	-0.690901	-1.60997	0.0211166	Gene Expression	ENSG00000130332
Plasmablast	ATP5IF1	5.0453e-05	-0.690143	-0.28456	-1.09573	0.0253324	Gene Expression	ENSG00000130770
Plasmablast	DUSP1	4.4285e-05	1.36686	1.96693	0.766795	0.0253324	Gene Expression	ENSG00000120129
Plasmablast	IER2	2.13075e-05	0.994979	1.50516	0.484801	0.0253324	Gene Expression	ENSG00000160888
Plasmablast	JUN	4.94242e-05	0.612361	1.60409	-0.379372	0.0253324	Gene Expression	ENSG00000177606
Plasmablast	POMP	4.73864e-05	-0.659687	-0.275147	-1.04423	0.0253324	Gene Expression	ENSG00000132963
Plasmablast	PSMA7	2.38502e-05	-0.812359	-0.405519	-1.2192	0.0253324	Gene Expression	ENSG00000101182
Plasmablast	RPS8	5.32108e-05	-0.950415	-0.537858	-1.36297	0.0253324	Gene Expression	ENSG00000142937
Plasmablast	NDUFA4	5.74505e-05	-0.748004	-0.385687	-1.11032	0.0253972	Gene Expression	ENSG00000189043
Plasmablast	DDX5	7.19586e-05	0.34183	0.593905	0.0897541	0.0281911	Gene Expression	ENSG00000108654
Plasmablast	MAFF	7.28806e-05	0.418405	0.842143	-0.00533258	0.0281911	Gene Expression	ENSG00000185022
Plasmablast	CRIPT	0.000141843	-0.337101	-0.0682142	-0.605988	0.0375245	Gene Expression	ENSG00000119878
Plasmablast	FOS	0.000147739	1.46337	2.22981	0.696919	0.0375245	Gene Expression	ENSG00000170345
Plasmablast	NSA2	0.000186964	-0.592099	-0.205971	-0.978227	0.0375245	Gene Expression	ENSG00000164346
Plasmablast	RPL18A	0.000186568	-0.771114	-0.481947	-1.06028	0.0375245	Gene Expression	ENSG00000105640
Plasmablast	RPS6KA1	0.000115559	0.498152	1.36989	-0.373587	0.0375245	Gene Expression	ENSG00000117676
Plasmablast	TRIP11	0.000146906	0.398321	0.719449	0.0771933	0.0375245	Gene Expression	ENSG00000100815
Plasmablast	GAPDH	0.000231128	-1.33975	-0.597056	-2.08244	0.0400077	Gene Expression	ENSG00000111640
Plasmablast	HINT1	0.000212136	-0.769622	-0.440589	-1.09865	0.0400077	Gene Expression	ENSG00000169567
Plasmablast	RPL36	0.000232716	-0.739892	-0.408942	-1.07084	0.0400077	Gene Expression	ENSG00000130255
Plasmablast	NDUFA11	0.000244612	-0.703898	-0.360558	-1.04724	0.0409163	Gene Expression	ENSG00000174886
S100A8_A9hi_mono	HCST	3.26236e-06	-0.375318	-0.217152	-0.533485	0.00841578	Gene Expression	ENSG00000126264
S100A8_A9hi_mono	MT-ND5	3.80977e-06	0.694784	0.938257	0.451312	0.00841578	Gene Expression	ENSG00000198786
S100A8_A9hi_mono	PTP4A2	2.02082e-05	-0.461871	-0.279228	-0.644514	0.023971	Gene Expression	ENSG00000184007
S100A8_A9hi_mono	VMP1	2.1703e-05	0.645117	0.8916	0.398634	0.023971	Gene Expression	ENSG00000062716
S100A8_A9hi_mono	AKIRIN2	6.8993e-05	-0.310764	-0.157929	-0.463599	0.0375544	Gene Expression	ENSG00000135334
S100A8_A9hi_mono	NSA2	9.06476e-05	-0.291016	-0.181393	-0.400638	0.0375544	Gene Expression	ENSG00000164346
S100A8_A9hi_mono	SNU13	9.40364e-05	-0.274098	-0.161992	-0.386204	0.0375544	Gene Expression	ENSG00000100138
S100A8_A9hi_mono	CTSC	0.00014957	-0.639477	-0.354203	-0.924751	0.043755	Gene Expression	ENSG00000109861
S100A8_A9hi_TNFhi_IL6pos_mono	MZT2A	2.21689e-06	-0.363577	0.0406549	-0.767808	0.003625	Gene Expression	ENSG00000173272
S100A8_A9hi_TNFhi_IL6pos_mono	NDUFA3	2.50638e-06	-0.557485	-0.219325	-0.895646	0.003625	Gene Expression	ENSG00000170906
S100A8_A9hi_TNFhi_IL6pos_mono	NEAT1	4.38597e-06	1.98851	2.66644	1.31058	0.003625	Gene Expression	ENSG00000245532
S100A8_A9hi_TNFhi_IL6pos_mono	SNRPD2	3.82864e-06	-0.289477	-0.0645364	-0.514418	0.003625	Gene Expression	ENSG00000125743
S100A8_A9hi_TNFhi_IL6pos_mono	COX7C	8.88322e-06	-0.79351	-0.456304	-1.13072	0.00489465	Gene Expression	ENSG00000127184
S100A8_A9hi_TNFhi_IL6pos_mono	PPP1R15A	1.1884e-05	1.86857	2.92367	0.81347	0.00561262	Gene Expression	ENSG00000087074
S100A8_A9hi_TNFhi_IL6pos_mono	RPS10	2.12411e-05	-0.809281	-0.407957	-1.2106	0.00780235	Gene Expression	ENSG00000124614
S100A8_A9hi_TNFhi_IL6pos_mono	ATP5MC2	3.66584e-05	-0.873397	-0.524109	-1.22268	0.00979601	Gene Expression	ENSG00000135390
S100A8_A9hi_TNFhi_IL6pos_mono	CBX3	4.87987e-05	-0.472225	-0.0664731	-0.877977	0.010569	Gene Expression	ENSG00000122565
S100A8_A9hi_TNFhi_IL6pos_mono	AC073352.2	7.5229e-05	1.28094	3.48928	-0.9274	0.0124353	Gene Expression	ENSG00000272967
S100A8_A9hi_TNFhi_IL6pos_mono	HERC5	0.000146928	1.07048	2.57938	-0.438429	0.014655	Gene Expression	ENSG00000138646
S100A8_A9hi_TNFhi_IL6pos_mono	HSPA1A	0.000107539	1.97529	2.71601	1.23457	0.014655	Gene Expression	ENSG00000204389
S100A8_A9hi_TNFhi_IL6pos_mono	MMP19	0.00015515	1.49812	2.48462	0.511627	0.014655	Gene Expression	ENSG00000123342
S100A8_A9hi_TNFhi_IL6pos_mono	RPL36A	0.000120454	-0.719878	-0.381225	-1.05853	0.014655	Gene Expression	ENSG00000241343
S100A8_A9hi_TNFhi_IL6pos_mono	RPS8	0.000118129	-1.81598	-0.265949	-3.36602	0.014655	Gene Expression	ENSG00000142937
S100A8_A9hi_TNFhi_IL6pos_mono	CCL3L1	0.000184609	3.37653	5.21048	1.54259	0.0151521	Gene Expression	ENSG00000276085
S100A8_A9hi_TNFhi_IL6pos_mono	COMMD6	0.000226619	-0.595472	-0.338572	-0.852373	0.0151521	Gene Expression	ENSG00000188243
S100A8_A9hi_TNFhi_IL6pos_mono	DYNLL1	0.000193192	-0.609232	-0.301931	-0.916533	0.0151521	Gene Expression	ENSG00000088986
S100A8_A9hi_TNFhi_IL6pos_mono	NSA2	0.000190332	-0.511085	-0.218957	-0.803213	0.0151521	Gene Expression	ENSG00000164346
S100A8_A9hi_TNFhi_IL6pos_mono	RPS28	0.000227871	-0.714532	-0.2502	-1.17887	0.0151521	Gene Expression	ENSG00000233927
S100A8_A9hi_TNFhi_IL6pos_mono	SET	0.000237125	-0.678666	-0.335986	-1.02135	0.0152615	Gene Expression	ENSG00000119335
S100A8_A9hi_TNFhi_IL6pos_mono	RPL23	0.000267781	-0.739218	-0.301817	-1.17662	0.0160961	Gene Expression	ENSG00000125691
S100A8_A9hi_TNFhi_IL6pos_mono	COX4I1	0.000285564	-0.841425	-0.3981	-1.28475	0.0162771	Gene Expression	ENSG00000131143
S100A8_A9hi_TNFhi_IL6pos_mono	DUSP1	0.000284076	1.28475	1.90571	0.663796	0.0162771	Gene Expression	ENSG00000120129
S100A8_A9hi_TNFhi_IL6pos_mono	SOCS3	0.000313839	1.42062	2.4863	0.35493	0.0171482	Gene Expression	ENSG00000184557
S100A8_A9hi_TNFhi_IL6pos_mono	DDIT3	0.000335025	-0.36096	0.38145	-1.10337	0.0178644	Gene Expression	ENSG00000175197
S100A8_A9hi_TNFhi_IL6pos_mono	ANKRD13A	0.000356003	-0.470688	0.557492	-1.49887	0.0181586	Gene Expression	ENSG00000076513
S100A8_A9hi_TNFhi_IL6pos_mono	MTRNR2L8	0.000359691	1.07614	1.52887	0.623413	0.0181586	Gene Expression	ENSG00000255823
S100A8_A9hi_TNFhi_IL6pos_mono	PHB	0.000352321	-0.276944	0.0561189	-0.610007	0.0181586	Gene Expression	ENSG00000167085
S100A8_A9hi_TNFhi_IL6pos_mono	HLA-DRB5	0.000498914	-0.629781	1.7867	-3.04627	0.0196867	Gene Expression	ENSG00000198502
S100A8_A9hi_TNFhi_IL6pos_mono	HSPA1B	0.00049702	1.70869	2.72019	0.697191	0.0196867	Gene Expression	ENSG00000204388
S100A8_A9hi_TNFhi_IL6pos_mono	2002-03-01	0.000494671	0.516491	1.17087	-0.137884	0.0196867	Gene Expression	ENSG00000099785
S100A8_A9hi_TNFhi_IL6pos_mono	PNRC1	0.000412928	0.433766	1.25769	-0.390161	0.0196867	Gene Expression	ENSG00000146278
S100A8_A9hi_TNFhi_IL6pos_mono	RPL7	0.000505178	-1.23849	-0.497837	-1.97914	0.0196867	Gene Expression	ENSG00000147604
S100A8_A9hi_TNFhi_IL6pos_mono	SRGAP2	0.000494923	0.478889	1.22006	-0.26228	0.0196867	Gene Expression	ENSG00000266028
S100A8_A9hi_TNFhi_IL6pos_mono	TMEM50A	0.000458948	0.758553	1.13395	0.383156	0.0196867	Gene Expression	ENSG00000183726
S100A8_A9hi_TNFhi_IL6pos_mono	FAM53C	0.000563443	-0.514398	0.545062	-1.57386	0.0200128	Gene Expression	ENSG00000120709
S100A8_A9hi_TNFhi_IL6pos_mono	JUN	0.000560897	1.16979	1.79337	0.546215	0.0200128	Gene Expression	ENSG00000177606
S100A8_A9hi_TNFhi_IL6pos_mono	MNDA	0.000575903	-0.315627	-0.0512004	-0.580053	0.0200128	Gene Expression	ENSG00000163563
S100A8_A9hi_TNFhi_IL6pos_mono	NFKBIA	0.000564765	1.75794	2.44883	1.06705	0.0200128	Gene Expression	ENSG00000100906
S100A8_A9hi_TNFhi_IL6pos_mono	SH3BGRL3	0.000585263	-0.944332	-0.0191227	-1.86954	0.0200128	Gene Expression	ENSG00000142669
S100A8_A9hi_TNFhi_IL6pos_mono	HSP90AA1	0.000625109	1.01604	1.56561	0.466471	0.0208749	Gene Expression	ENSG00000080824
S100A8_A9hi_TNFhi_IL6pos_mono	ERP29	0.000631791	-0.345006	0.0287115	-0.718724	0.020887	Gene Expression	ENSG00000089248
S100A8_A9hi_TNFhi_IL6pos_mono	CPVL	0.000641706	-0.521212	-0.121803	-0.920621	0.0209017	Gene Expression	ENSG00000106066
S100A8_A9hi_TNFhi_IL6pos_mono	FAU	0.000676457	-1.53784	-0.337238	-2.73844	0.0212987	Gene Expression	ENSG00000149806
S100A8_A9hi_TNFhi_IL6pos_mono	APRT	0.000707807	-0.341195	-0.0947056	-0.587685	0.0215264	Gene Expression	ENSG00000198931
S100A8_A9hi_TNFhi_IL6pos_mono	ATP5ME	0.000712522	-0.525252	-0.264695	-0.785809	0.0215264	Gene Expression	ENSG00000169020
S100A8_A9hi_TNFhi_IL6pos_mono	CCNI	0.000732196	-0.524936	-0.249483	-0.80039	0.0215264	Gene Expression	ENSG00000118816
S100A8_A9hi_TNFhi_IL6pos_mono	TAGLN2	0.000726143	-0.60077	-0.290248	-0.911291	0.0215264	Gene Expression	ENSG00000158710
S100A8_A9hi_TNFhi_IL6pos_mono	SERF2	0.000768483	-0.572789	-0.258045	-0.887532	0.0220922	Gene Expression	ENSG00000140264
S100A8_A9hi_TNFhi_IL6pos_mono	AKT1S1	0.0008492	0.601591	1.1755	0.0276779	0.0239953	Gene Expression	ENSG00000204673
S100A8_A9hi_TNFhi_IL6pos_mono	CD52	0.000994677	-0.591741	-0.231546	-0.951937	0.0265194	Gene Expression	ENSG00000169442
S100A8_A9hi_TNFhi_IL6pos_mono	RPL18	0.000971514	-0.964412	-0.40265	-1.52617	0.0265194	Gene Expression	ENSG00000063177
S100A8_A9hi_TNFhi_IL6pos_mono	IFNGR1	0.00102782	-0.463251	-0.178135	-0.748368	0.026631	Gene Expression	ENSG00000027697
[truncated: 332 more rows]

## Sheet: Baseline_CD_pathways
cell_state	ID	Description	setSize	enrichmentScore	NES	pvalue	p.adjust	qvalue	rank	leading_edge	core_enrichment
ABCA8pos_WNT2Bpos_FOShi_fibroblast	GOBP_CYTOPLASMIC_TRANSLATION	GOBP_CYTOPLASMIC_TRANSLATION	123	-0.500687	-1.72039	9.11056e-06	0.0097483	0.0097435	960	tags=46%, list=27%, signal=35%	RPL39/RPS3/RPL18/PABPC1/RPS3A/EIF3E/RPL15/RPL23/RPS12/RPS10/NEMF/RPS7/EIF3L/RPL34/RPS6/RPLP0/RPL35/RPL14/EIF3J/RPL22L1/EIF3B/RPS28/EIF4G1/RPL13/RPS8/RPS18/FAU/RPS13/RPL3/RPS16/RPL32/RPL6/RPSA/EIF3I/EIF3D/RPS23/RPL7A/RPL5/RPS9/RPS17/RPL18A/RPS19/RPL8/RPLP1/EIF3K/RPS4X/RPS15/RPL41/RPS14/RACK1/CSDE1/EIF3F/RPL19/RPL12/RPL36/DHX36/RPL28
Arterial_endothelium	GOBP_RESPONSE_TO_VIRUS	GOBP_RESPONSE_TO_VIRUS	196	-0.472064	-1.9583	2.3167e-08	3.18314e-05	3.00683e-05	902	tags=30%, list=15%, signal=26%	MX1/GTF2F1/IVNS1ABP/IL15/EXOC1/OAS2/ITCH/TRIM13/CRCP/IRF2/IFIH1/NMI/EIF2AK4/MX2/NCK1/CXCL12/SETD2/ZCCHC3/PYCARD/DHX36/DDX60L/IFITM3/IFIT2/DDX21/POLR3D/FMR1/BNIP3/IFI27/IFIT5/PMAIP1/SAMHD1/NDUFAF4/RNASE1/GBP3/POLR3K/ISG15/RIOK3/AZI2/IFIT3/IFNGR1/UFD1/TRIM26/CDK6/TOMM70/OAS1/IFITM2/IRF7/ISG20/MORC3/EIF2AK2/IFIT1/TANK/TBK1/HSPB1/NT5C3A/LGALS9/SENP7/IFI16
Arterial_endothelium	GOBP_DEFENSE_RESPONSE_TO_SYMBIONT	GOBP_DEFENSE_RESPONSE_TO_SYMBIONT	145	-0.50354	-2.01296	7.57585e-08	5.20461e-05	4.91633e-05	941	tags=34%, list=16%, signal=30%	IFI6/MX1/IL15/EXOC1/OAS2/ITCH/TRIM13/CRCP/IRF2/IFIH1/EIF2AK4/MX2/NCK1/SETD2/ZCCHC3/PYCARD/DHX36/DDX60L/IFITM3/IFIT2/DDX21/POLR3D/BNIP3/IFI27/IFIT5/PMAIP1/SAMHD1/NDUFAF4/RNASE1/GBP3/POLR3K/ISG15/RIOK3/AZI2/IFIT3/UFD1/TRIM26/TOMM70/OAS1/IFITM2/IRF7/ISG20/MORC3/EIF2AK2/IFIT1/TANK/TBK1/NT5C3A/SENP7/IFI16
Arterial_endothelium	GOBP_ELECTRON_TRANSPORT_CHAIN	GOBP_ELECTRON_TRANSPORT_CHAIN	112	0.451198	1.85137	1.50913e-05	0.00691182	0.00652898	639	tags=30%, list=11%, signal=28%	MT-ND4L/MT-ND3/MT-ND2/MT-CO3/MT-ND1/DHRS3/MT-CYB/NQO2/UQCRC2/MT-ND5/GHITM/SDHAF2/AKR7A2/CYCS/MT-ND6/MT-CO2/PARK7/MT-ND4/NDUFC2/AKR1B1/NDUFS6/MT-CO1/NDUFS4/SDHB/UQCRFS1/COX7A2L/NDUFAB1/GLRX2/CYBA/CYC1/NDUFS2/DLD/PINK1/POLG2
Arterial_endothelium	GOBP_OXIDATIVE_PHOSPHORYLATION	GOBP_OXIDATIVE_PHOSPHORYLATION	106	0.453081	1.84345	3.62797e-05	0.00830805	0.00784787	609	tags=32%, list=10%, signal=29%	MT-ND4L/MT-ND3/ATP5F1A/MT-ND2/MT-CO3/MT-ND1/MT-ATP8/MT-CYB/UQCRC2/MT-ND5/GHITM/SDHAF2/CYCS/MT-ND6/MT-ATP6/MT-CO2/PARK7/MT-ND4/ATP5PO/NDUFC2/NDUFS6/ATP5PB/MT-CO1/NDUFS4/SDHB/UQCRFS1/COX7A2L/VCP/NDUFAB1/CYC1/NDUFS2/DLD/PINK1/NDUFA11
Arterial_endothelium	GOBP_GENERATION_OF_PRECURSOR_METABOLITES_AND_ENERGY	GOBP_GENERATION_OF_PRECURSOR_METABOLITES_AND_ENERGY	248	0.364964	1.66067	2.46574e-05	0.00830805	0.00784787	949	tags=28%, list=16%, signal=25%	MT-ND4L/MT-ND3/ATP5F1A/MT-ND2/MT-CO3/MT-ND1/TPI1/MT-ATP8/DHRS3/MT-CYB/NQO2/UQCRC2/PKM/MT-ND5/GHITM/SDHAF2/AKR7A2/CYCS/MT-ND6/MT-ATP6/PRKAA1/MT-CO2/PARK7/MT-ND4/OGT/ATP5PO/CISD1/NDUFC2/AKR1B1/NDUFS6/PGAM1/TKT/ATP5PB/MT-CO1/NDUFS4/SDHB/UQCRFS1/PPP1CA/COX7A2L/VCP/H6PD/NDUFAB1/GLRX2/PDHB/UGP2/CYBA/ACO2/CYC1/PHB2/PRKAG1/NDUFS2/DLD/PINK1/NDUFA11/MDH2/POLG2/GAPDH/PHKB/COX5A/NDUFS8/NDUFB7/MTFR1L/GPI/GALK…
Arterial_endothelium	GOBP_NUCLEOBASE_CONTAINING_SMALL_MOLECULE_METABOLIC_PROCESS	GOBP_NUCLEOBASE_CONTAINING_SMALL_MOLECULE_METABOLIC_PROCESS	245	0.356191	1.61759	3.52196e-05	0.00830805	0.00784787	695	tags=22%, list=11%, signal=20%	MT-ND4L/MT-ND3/ATP5F1A/MT-ND2/MT-ND1/ACOT9/MT-ATP8/MT-ND5/UCKL1/MT-ND6/MT-ATP6/GART/NT5C3B/PARK7/MT-ND4/DCTPP1/ATP5PO/RNASEH2B/TPST2/GMPR2/GPAT4/NDUFC2/NDUFS6/PGAM1/NUDT5/ITPA/TKT/NANS/ATP5PB/NDUFS4/RAN/SDHB/PNP/FIS1/NUDT14/VCP/H6PD/NDUFAB1/PDHB/NOS3/UGP2/TBPL1/UGGT1/NDUFS2/DLD/PINK1/NDUFA11/MDH2/LDHB/FAR1/ENTPD1/MBD4/EPHA2
Arterial_endothelium	GOBP_ATP_SYNTHESIS_COUPLED_ELECTRON_TRANSPORT	GOBP_ATP_SYNTHESIS_COUPLED_ELECTRON_TRANSPORT	83	0.477771	1.86612	5.29247e-05	0.0103884	0.00981296	595	tags=33%, list=10%, signal=30%	MT-ND4L/MT-ND3/MT-ND2/MT-CO3/MT-ND1/MT-CYB/UQCRC2/MT-ND5/GHITM/SDHAF2/CYCS/MT-ND6/MT-CO2/PARK7/MT-ND4/NDUFC2/NDUFS6/MT-CO1/NDUFS4/SDHB/UQCRFS1/COX7A2L/NDUFAB1/CYC1/NDUFS2/DLD/PINK1
Arterial_endothelium	GOBP_PROTON_TRANSMEMBRANE_TRANSPORT	GOBP_PROTON_TRANSMEMBRANE_TRANSPORT	69	0.508619	1.92231	6.14946e-05	0.0105617	0.00997669	1074	tags=42%, list=18%, signal=35%	ATP5F1A/MT-CO3/MT-ATP8/MT-CYB/MT-ND5/GHITM/TCIRG1/MT-ATP6/MT-CO2/MT-ND4/ATP6AP1/ATP5PO/ATP5PB/MT-CO1/UQCRFS1/COX7A2L/ATP6V0B/CYC1/PHB2/ATP6AP2/COX5A/ATP5MC3/SLC25A3/ATP6V1H/CHP1/ATP1A1/ATP5F1B/NDUFA4/SLC16A1
Arterial_endothelium	GOBP_NEGATIVE_REGULATION_OF_VIRAL_PROCESS	GOBP_NEGATIVE_REGULATION_OF_VIRAL_PROCESS	47	-0.575163	-1.92287	8.82809e-05	0.0121298	0.0114579	1396	tags=51%, list=23%, signal=40%	SNX3/BST2/RSAD2/CSNK2B/ZNFX1/SRPK2/FAM111A/LY6E/MX1/OAS2/TRIM13/SRPK1/IFIH1/IFITM3/IFIT5/ISG15/TRIM26/OAS1/IFITM2/ISG20/EIF2AK2/PPIA/IFIT1/IFI16
Arterial_endothelium	GOBP_SIGNAL_TRANSDUCTION_BY_P53_CLASS_MEDIATOR	GOBP_SIGNAL_TRANSDUCTION_BY_P53_CLASS_MEDIATOR	95	-0.481074	-1.81511	8.06591e-05	0.0121298	0.0114579	877	tags=39%, list=15%, signal=34%	USP10/MYO6/MLF1/RPS20/PML/HIC1/NBN/RPL11/RPL5/KMT5A/TRIM24/PTTG1IP/RPF2/PPM1D/NDRG1/CD74/RPS7/USP28/CDKN1B/RPS15/KAT6A/PYCARD/RPL37/JMY/PMAIP1/PLK2/MDM2/PSMD10/SNW1/EP300/RRN3/SPRED2/RPL23/COPS3/TRIAP1/RRP8/IFI16
Arterial_endothelium	GOBP_RESPONSE_TO_TYPE_I_INTERFERON	GOBP_RESPONSE_TO_TYPE_I_INTERFERON	43	-0.576554	-1.88956	0.000132941	0.0166055	0.0156857	1164	tags=67%, list=19%, signal=55%	STAT2/SIN3A/OAS3/STAT1/IFNAR1/GIGYF2/YTHDF3/TRIM56/YTHDF2/MYD88/PTPN1/JAK1/MX1/OAS2/IFIH1/PTPN2/SETD2/IFITM3/PTPN11/IFI27/SAMHD1/ISG15/AZI2/OAS1/IFITM2/IRF7/IFIT1/TANK/TBK1
Arterial_endothelium	GOBP_NEGATIVE_REGULATION_OF_VIRAL_GENOME_REPLICATION	GOBP_NEGATIVE_REGULATION_OF_VIRAL_GENOME_REPLICATION	30	-0.650608	-1.9767	0.000174119	0.017732	0.0167499	1322	tags=60%, list=22%, signal=47%	BST2/RSAD2/ZNFX1/SRPK2/FAM111A/MX1/OAS2/SRPK1/IFIH1/IFITM3/IFIT5/ISG15/OAS1/IFITM2/ISG20/EIF2AK2/IFIT1/IFI16
Arterial_endothelium	GOBP_RESPIRATORY_ELECTRON_TRANSPORT_CHAIN	GOBP_RESPIRATORY_ELECTRON_TRANSPORT_CHAIN	91	0.451017	1.78471	0.000169319	0.017732	0.0167499	639	tags=31%, list=11%, signal=28%	MT-ND4L/MT-ND3/MT-ND2/MT-CO3/MT-ND1/MT-CYB/UQCRC2/MT-ND5/GHITM/SDHAF2/CYCS/MT-ND6/MT-CO2/PARK7/MT-ND4/NDUFC2/NDUFS6/MT-CO1/NDUFS4/SDHB/UQCRFS1/COX7A2L/NDUFAB1/CYC1/NDUFS2/DLD/PINK1/POLG2
Arterial_endothelium	GOBP_AEROBIC_RESPIRATION	GOBP_AEROBIC_RESPIRATION	136	0.396048	1.67126	0.000180676	0.017732	0.0167499	618	tags=27%, list=10%, signal=25%	MT-ND4L/MT-ND3/ATP5F1A/MT-ND2/MT-CO3/MT-ND1/MT-ATP8/MT-CYB/UQCRC2/MT-ND5/GHITM/SDHAF2/CYCS/MT-ND6/MT-ATP6/MT-CO2/PARK7/MT-ND4/ATP5PO/NDUFC2/NDUFS6/ATP5PB/MT-CO1/NDUFS4/SDHB/UQCRFS1/COX7A2L/VCP/NDUFAB1/PDHB/ACO2/CYC1/NDUFS2/DLD/PINK1/NDUFA11/MDH2
Arterial_endothelium	GOBP_RIBOSE_PHOSPHATE_METABOLIC_PROCESS	GOBP_RIBOSE_PHOSPHATE_METABOLIC_PROCESS	172	0.377454	1.64833	0.000198014	0.0181381	0.0171335	645	tags=22%, list=11%, signal=20%	MT-ND4L/MT-ND3/ATP5F1A/MT-ND2/MT-ND1/ACOT9/MT-ATP8/MT-ND5/UCKL1/MT-ND6/MT-ATP6/GART/MT-ND4/ATP5PO/RNASEH2B/TPST2/GMPR2/GPAT4/NDUFC2/NDUFS6/NUDT5/ITPA/ATP5PB/NDUFS4/RAN/SDHB/PNP/FIS1/NUDT14/VCP/NDUFAB1/PDHB/NDUFS2/DLD/PINK1/NDUFA11/FAR1
Arterial_endothelium	GOBP_INTRINSIC_APOPTOTIC_SIGNALING_PATHWAY_BY_P53_CLASS_MEDIATOR	GOBP_INTRINSIC_APOPTOTIC_SIGNALING_PATHWAY_BY_P53_CLASS_MEDIATOR	48	-0.552049	-1.85432	0.000260567	0.0209034	0.0197456	745	tags=27%, list=12%, signal=24%	CD74/RPS7/USP28/PYCARD/JMY/PMAIP1/MDM2/SNW1/EP300/RRN3/TRIAP1/RRP8/IFI16
Arterial_endothelium	GOBP_TYPE_I_INTERFERON_PRODUCTION	GOBP_TYPE_I_INTERFERON_PRODUCTION	59	-0.525291	-1.83501	0.000273844	0.0209034	0.0197456	1164	tags=42%, list=19%, signal=35%	MYD88/RELB/REL/PLCG2/OAS2/ITCH/IFIH1/NMI/SETD2/ZCCHC3/PYCARD/DHX36/YY1/POLR3D/PTPN11/CUL3/ISG15/RIOK3/UFD1/TOMM70/OAS1/IRF7/MORC3/TANK/TBK1
Arterial_endothelium	GOBP_NUCLEOSIDE_TRIPHOSPHATE_METABOLIC_PROCESS	GOBP_NUCLEOSIDE_TRIPHOSPHATE_METABOLIC_PROCESS	113	0.412557	1.69584	0.000253156	0.0209034	0.0197456	609	tags=25%, list=10%, signal=23%	MT-ND4L/MT-ND3/ATP5F1A/MT-ND2/MT-ND1/MT-ATP8/MT-ND5/UCKL1/MT-ND6/MT-ATP6/MT-ND4/DCTPP1/ATP5PO/NDUFC2/NDUFS6/NUDT5/ITPA/ATP5PB/NDUFS4/RAN/SDHB/FIS1/VCP/NDUFAB1/TBPL1/NDUFS2/PINK1/NDUFA11
Arterial_endothelium	GOBP_VIRAL_GENOME_REPLICATION	GOBP_VIRAL_GENOME_REPLICATION	85	-0.482874	-1.78981	0.000309797	0.0224032	0.0211623	1322	tags=41%, list=22%, signal=33%	BST2/RSAD2/ZNFX1/CCL2/HTATSF1/SRPK2/GAS6/TBC1D20/FAM111A/MX1/OAS2/HACD3/PKN2/SRPK1/IFIH1/EIF2AK4/EEF1A1/STAU1/IFITM3/RAD23A/FMR1/SMC5/IFI27/IFIT5/TOP2B/ISG15/NUCKS1/OAS1/IFITM2/ISG20/EIF2AK2/SMARCB1/PPIA/IFIT1/IFI16
Arterial_endothelium	GOBP_PROTON_MOTIVE_FORCE_DRIVEN_ATP_SYNTHESIS	GOBP_PROTON_MOTIVE_FORCE_DRIVEN_ATP_SYNTHESIS	66	0.472182	1.77557	0.000331507	0.0224129	0.0211715	609	tags=29%, list=10%, signal=26%	MT-ND4L/MT-ND3/ATP5F1A/MT-ND2/MT-ND1/MT-ATP8/MT-ND5/MT-ND6/MT-ATP6/MT-ND4/ATP5PO/NDUFC2/NDUFS6/ATP5PB/NDUFS4/SDHB/NDUFAB1/NDUFS2/NDUFA11
Arterial_endothelium	GOBP_CELLULAR_RESPIRATION	GOBP_CELLULAR_RESPIRATION	153	0.376996	1.61731	0.000342555	0.0224129	0.0211715	639	tags=25%, list=11%, signal=23%	MT-ND4L/MT-ND3/ATP5F1A/MT-ND2/MT-CO3/MT-ND1/MT-ATP8/MT-CYB/UQCRC2/MT-ND5/GHITM/SDHAF2/CYCS/MT-ND6/MT-ATP6/MT-CO2/PARK7/MT-ND4/ATP5PO/CISD1/NDUFC2/NDUFS6/ATP5PB/MT-CO1/NDUFS4/SDHB/UQCRFS1/COX7A2L/VCP/NDUFAB1/PDHB/ACO2/CYC1/NDUFS2/DLD/PINK1/NDUFA11/MDH2/POLG2
Arterial_endothelium	GOBP_ATP_METABOLIC_PROCESS	GOBP_ATP_METABOLIC_PROCESS	90	0.437239	1.72916	0.000448375	0.0280031	0.026452	609	tags=26%, list=10%, signal=23%	MT-ND4L/MT-ND3/ATP5F1A/MT-ND2/MT-ND1/MT-ATP8/MT-ND5/MT-ND6/MT-ATP6/MT-ND4/ATP5PO/NDUFC2/NDUFS6/NUDT5/ATP5PB/NDUFS4/SDHB/FIS1/VCP/NDUFAB1/NDUFS2/PINK1/NDUFA11
Arterial_endothelium	GOBP_ATP_BIOSYNTHETIC_PROCESS	GOBP_ATP_BIOSYNTHETIC_PROCESS	76	0.451113	1.73436	0.000550218	0.0315	0.0297552	609	tags=28%, list=10%, signal=25%	MT-ND4L/MT-ND3/ATP5F1A/MT-ND2/MT-ND1/MT-ATP8/MT-ND5/MT-ND6/MT-ATP6/MT-ND4/ATP5PO/NDUFC2/NDUFS6/ATP5PB/NDUFS4/SDHB/VCP/NDUFAB1/NDUFS2/PINK1/NDUFA11
Arterial_endothelium	GOBP_ENERGY_DERIVATION_BY_OXIDATION_OF_ORGANIC_COMPOUNDS	GOBP_ENERGY_DERIVATION_BY_OXIDATION_OF_ORGANIC_COMPOUNDS	184	0.349977	1.54389	0.000537971	0.0315	0.0297552	639	tags=22%, list=11%, signal=21%	MT-ND4L/MT-ND3/ATP5F1A/MT-ND2/MT-CO3/MT-ND1/MT-ATP8/MT-CYB/UQCRC2/MT-ND5/GHITM/SDHAF2/CYCS/MT-ND6/MT-ATP6/MT-CO2/PARK7/MT-ND4/ATP5PO/CISD1/NDUFC2/NDUFS6/ATP5PB/MT-CO1/NDUFS4/SDHB/UQCRFS1/PPP1CA/COX7A2L/VCP/NDUFAB1/PDHB/UGP2/ACO2/CYC1/NDUFS2/DLD/PINK1/NDUFA11/MDH2/POLG2
Arterial_endothelium	GOBP_NUCLEOSIDE_TRIPHOSPHATE_BIOSYNTHETIC_PROCESS	GOBP_NUCLEOSIDE_TRIPHOSPHATE_BIOSYNTHETIC_PROCESS	85	0.4342	1.70266	0.000651234	0.0350726	0.0331299	609	tags=27%, list=10%, signal=25%	MT-ND4L/MT-ND3/ATP5F1A/MT-ND2/MT-ND1/MT-ATP8/MT-ND5/UCKL1/MT-ND6/MT-ATP6/MT-ND4/ATP5PO/NDUFC2/NDUFS6/ATP5PB/NDUFS4/SDHB/VCP/NDUFAB1/TBPL1/NDUFS2/PINK1/NDUFA11
Arterial_endothelium	GOBP_PURINE_CONTAINING_COMPOUND_METABOLIC_PROCESS	GOBP_PURINE_CONTAINING_COMPOUND_METABOLIC_PROCESS	201	0.349225	1.55443	0.000663673	0.0350726	0.0331299	645	tags=20%, list=11%, signal=18%	MT-ND4L/MT-ND3/ATP5F1A/MT-ND2/MT-ND1/ACOT9/MT-ATP8/MT-ND5/MT-ND6/MT-ATP6/GART/MT-ND4/ATP5PO/TPST2/GMPR2/GPAT4/NDUFC2/NDUFS6/PGAM1/NUDT5/ITPA/TKT/ATP5PB/NDUFS4/RAN/SDHB/PNP/FIS1/VCP/H6PD/NDUFAB1/PDHB/NOS3/NDUFS2/DLD/PINK1/NDUFA11/MDH2/LDHB/FAR1
Arterial_endothelium	GOBP_INTERFERON_BETA_PRODUCTION	GOBP_INTERFERON_BETA_PRODUCTION	30	-0.619505	-1.8822	0.000813473	0.0413968	0.0391038	843	tags=53%, list=14%, signal=46%	RELB/REL/OAS2/IFIH1/NMI/PYCARD/YY1/POLR3D/PTPN11/ISG15/RIOK3/TOMM70/OAS1/IRF7/MORC3/TBK1
Arterial_endothelium	GOBP_INTERFERON_MEDIATED_SIGNALING_PATHWAY	GOBP_INTERFERON_MEDIATED_SIGNALING_PATHWAY	49	-0.546919	-1.84481	0.00102083	0.0455893	0.0430641	1164	tags=41%, list=19%, signal=33%	MYD88/PTPN1/JAK1/MED1/OAS2/IFIH1/PTPN2/IFITM3/PTPN11/IFI27/SAMHD1/ISG15/AZI2/IFNGR1/OAS1/IFITM2/IRF7/TANK/NR1H2/TBK1
Arterial_endothelium	GOBP_REGULATION_OF_VIRAL_GENOME_REPLICATION	GOBP_REGULATION_OF_VIRAL_GENOME_REPLICATION	51	-0.529987	-1.80141	0.00100296	0.0455893	0.0430641	959	tags=39%, list=16%, signal=33%	FAM111A/MX1/OAS2/HACD3/PKN2/SRPK1/IFIH1/STAU1/IFITM3/RAD23A/IFIT5/TOP2B/ISG15/OAS1/IFITM2/ISG20/EIF2AK2/PPIA/IFIT1/IFI16
Arterial_endothelium	GOBP_MYELOID_CELL_DIFFERENTIATION	GOBP_MYELOID_CELL_DIFFERENTIATION	191	-0.373712	-1.54658	0.000939291	0.0455893	0.0430641	1297	tags=32%, list=21%, signal=26%	HSCB/SOCS1/RIPK1/NEDD9/TGFBR3/MYD88/RELB/SP3/HSF1/WASF2/PTBP3/IREB2/TMEM14C/PIK3R1/HOXA5/CIB1/PPP3CA/FBXW7/ABI1/RPS14/SMAD5/IL15/MED1/TMOD3/CASP3/B2M/RCOR1/LTBR/CD74/NKX2-3/GATA2/CSF1/LIPA/RPS6/GABPA/SRP54/PTPN2/PAF1/KAT6A/RB1/PTPN11/TET2/TGFBR2/UFL1/SNRK/ETS1/EP300/ISG15/GLO1/NKAP/CDK6/PSEN1/CTR9/RNF41/THRA/ALAS1/RPS19/OSTM1/IRF7/PRMT1/LGALS9/IFI16
Arterial_endothelium	GOBP_ORGANOPHOSPHATE_BIOSYNTHETIC_PROCESS	GOBP_ORGANOPHOSPHATE_BIOSYNTHETIC_PROCESS	249	0.32426	1.47522	0.00102858	0.0455893	0.0430641	793	tags=21%, list=13%, signal=19%	MT-ND4L/MT-ND3/ATP5F1A/MT-ND2/MT-ND1/TPI1/MT-ATP8/DGKH/MT-ND5/UCKL1/MT-ND6/MT-ATP6/GART/MT-ND4/ATP5PO/GPAT4/PIK3C2B/NDUFC2/SPTLC2/PIK3R3/NDUFS6/CAPN2/TKT/ATP5PB/AKR1A1/NDUFS4/SDHB/FDPS/PNP/VCP/NDUFAB1/PDHB/NOS3/PTDSS1/TBPL1/GGPS1/NDUFS2/DLD/PIGT/PINK1/NDUFA11/VAPA/FAR1/PI4KB/GPAA1/LPIN1/MTMR2/DGKD/GNPAT/DHRS7B/HEXB/ATP5MC3/NDUFS8
C1Qhi_IL1Bhi_macro	GOBP_CYTOPLASMIC_TRANSLATION	GOBP_CYTOPLASMIC_TRANSLATION	133	-0.590582	-2.14468	9.78378e-11	1.35407e-07	1.2791e-07	776	tags=40%, list=13%, signal=35%	EIF2S3/RPS29/EIF3B/RPL37A/RPS5/RPS24/RPL23A/RPL18/RPL38/RPL31/PKM/RPL34/RPL18A/RPS9/DENR/RPL7A/RPL29/IMPACT/MIF4GD/SH3BGRL/RPL10/FAU/RPS14/RPS2/RPS11/EIF3J/RPS15/RPL15/RPS25/RPL14/RPL27A/RPL19/ZC3H15/RPL23/RPS8/ETF1/RPLP0/RPS17/UBA52/RPL12/RACK1/RPS3/RPS10/RPL8/EIF3K/RPS28/YBX1/RPSA/RPS19/EIF3M/RPLP1/RPS18/RPL28
C1Qhi_IL1Bhi_macro	GOBP_AEROBIC_RESPIRATION	GOBP_AEROBIC_RESPIRATION	138	-0.480047	-1.75166	3.03877e-05	0.0097771	0.00923575	736	tags=34%, list=13%, signal=30%	SHMT2/UQCRC1/MDH2/NDUFA12/MDH1/ATP5PD/NDUFB10/UQCRFS1/NDUFC1/CYC1/ATP5F1C/STOML2/NDUFA1/ATP5PO/CS/COX5A/SURF1/COX7C/COX5B/COX6C/VCP/OGDH/ATP5F1A/ATP5ME/NOP53/NDUFB7/NDUFS8/UQCRH/NDUFB8/NDUFB2/BID/COX6B1/CYCS/ATP5F1E/UQCR10/COX8A/COX4I1/RHOA/UQCRQ/ATP5F1D/BLOC1S1/NDUFS3/NDUFA11/NDUFV3/UQCR11/NDUFS7/CHCHD10
C1Qhi_IL1Bhi_macro	GOBP_CELLULAR_RESPIRATION	GOBP_CELLULAR_RESPIRATION	153	-0.467564	-1.72467	3.31672e-05	0.0097771	0.00923575	863	tags=34%, list=15%, signal=30%	NIPSNAP2/IFNAR1/NDUFS1/C2orf69/SHMT2/UQCRC1/MDH2/NDUFA12/MDH1/ATP5PD/NDUFB10/UQCRFS1/NDUFC1/CYC1/ATP5F1C/STOML2/NDUFA1/ATP5PO/CS/COX5A/SURF1/ETFB/COX7C/COX5B/COX6C/VCP/OGDH/ATP5F1A/ATP5ME/NOP53/NDUFB7/NDUFS8/UQCRH/NDUFB8/NDUFB2/BID/COX6B1/CYCS/ATP5F1E/UQCR10/COX8A/COX4I1/RHOA/UQCRQ/ATP5F1D/BLOC1S1/NDUFS3/NDUFA11/NDUFV3/UQCR11/NDUFS7/CHCHD10
C1Qhi_IL1Bhi_macro	GOBP_ENERGY_DERIVATION_BY_OXIDATION_OF_ORGANIC_COMPOUNDS	GOBP_ENERGY_DERIVATION_BY_OXIDATION_OF_ORGANIC_COMPOUNDS	185	-0.44999	-1.69385	2.53734e-05	0.0097771	0.00923575	863	tags=31%, list=15%, signal=28%	NIPSNAP2/IFNAR1/PGM2/NDUFS1/C2orf69/IRS2/SHMT2/PPP1CC/UQCRC1/MDH2/NDUFA12/MDH1/ATP5PD/NDUFB10/UQCRFS1/NDUFC1/CYC1/ATP5F1C/STOML2/NDUFA1/ATP5PO/CS/COX5A/PRKAG2/SURF1/ETFB/PPP1CB/COX7C/COX5B/COX6C/VCP/OGDH/ATP5F1A/ATP5ME/PTGES3/NOP53/NDUFB7/NDUFS8/UQCRH/NDUFB8/NDUFB2/BID/COX6B1/CYCS/ATP5F1E/UQCR10/COX8A/COX4I1/RHOA/UQCRQ/ATP5F1D/BLOC1S1/NDUFS3/NDUFA11/NDUFV3/UQCR11/NDUFS7/CHCHD10
C1Qhi_IL1Bhi_macro	GOBP_GENERATION_OF_PRECURSOR_METABOLITES_AND_ENERGY	GOBP_GENERATION_OF_PRECURSOR_METABOLITES_AND_ENERGY	259	-0.41589	-1.61857	3.53219e-05	0.0097771	0.00923575	878	tags=28%, list=15%, signal=25%	CYB5R4/NIPSNAP2/EP300/IFNAR1/PGM2/CIAPIN1/NDUFS1/C2orf69/IRS2/GAPDH/SHMT2/PPP1CC/ACOX1/UQCRC1/MDH2/NDUFA12/MDH1/ATP5PD/CYBB/NDUFB10/UQCRFS1/NDUFC1/HK2/CYC1/ATP5F1C/STOML2/NDUFA1/ATP5PO/PKM/CS/COX5A/PRKAG2/SURF1/ETFB/GALK1/PPP1CB/COX7C/COX5B/COX6C/VCP/OGDH/ATP5F1A/ATP5ME/PTGES3/NCF2/NOP53/NDUFB7/NDUFS8/UQCRH/FBP1/NDUFB8/NDUFB2/BID/COX6B1/TPI1/CYCS/ATP5F1E/UQCR10/COX8A/COX4I1/RHOA/UQCRQ/ATP5F1D/LIP…
C1Qhi_IL1Bhi_macro	GOBP_MITOCHONDRIAL_TRANSLATION	GOBP_MITOCHONDRIAL_TRANSLATION	80	-0.54555	-1.8457	6.31433e-05	0.014565	0.0137586	1332	tags=44%, list=23%, signal=34%	MRPS16/MRPS25/DAP3/TUFM/MRPS34/MRPL3/MRPS11/PTCD3/MRPL34/MRPL32/MRPL24/MRPL36/MRPL58/MTIF2/SHMT2/MRPL21/MRPS18B/MRPL4/MRPL16/MRPS7/MRPL57/MRPL55/MRPL9/MRPS6/MRPL23/MRPL11/MRPS26/MRPL52/MRPS21/MRPS10/MRPL19/MRPL35/MRPL41/GADD45GIP1/MRPL14
C1Qhi_IL1Bhi_macro	GOBP_MITOCHONDRIAL_GENE_EXPRESSION	GOBP_MITOCHONDRIAL_GENE_EXPRESSION	89	-0.525625	-1.80981	8.18191e-05	0.0161768	0.0152811	1133	tags=42%, list=19%, signal=34%	MRPS16/MRPS25/DAP3/TUFM/MRPS34/MRPL3/MRPS11/PTCD3/MRPL34/MRPL32/MRPL24/MRPL36/MRPL58/PPARGC1B/MTIF2/SHMT2/MRPL21/MRPS18B/MRPL4/MRPL16/MRPS7/MRPL57/MRPL55/MRPL9/MRPS6/MRPL23/MRPL11/MRPS26/MRPL52/MRPS21/MRPS10/MRPL19/MRPL35/MRPL41/GADD45GIP1/MRPL14/CHCHD10
C1Qhi_IL1Bhi_macro	GOBP_OXIDATIVE_PHOSPHORYLATION	GOBP_OXIDATIVE_PHOSPHORYLATION	110	-0.479609	-1.69778	0.00013029	0.0225402	0.0212921	736	tags=36%, list=13%, signal=32%	SHMT2/UQCRC1/NDUFA12/ATP5PD/NDUFB10/UQCRFS1/NDUFC1/CYC1/ATP5F1C/STOML2/NDUFA1/ATP5PO/COX5A/COX7C/COX5B/COX6C/VCP/ATP5F1A/ATP5ME/NDUFB7/NDUFS8/UQCRH/NDUFB8/NDUFB2/BID/COX6B1/CYCS/ATP5F1E/UQCR10/COX8A/COX4I1/RHOA/UQCRQ/ATP5F1D/NDUFS3/NDUFA11/NDUFV3/UQCR11/NDUFS7/CHCHD10
C1Qhi_IL1Bhi_macro	GOBP_T_CELL_ACTIVATION	GOBP_T_CELL_ACTIVATION	261	0.329314	1.48229	0.000148315	0.0228075	0.0215446	1001	tags=26%, list=17%, signal=22%	CD1D/MYH9/JUNB/FCGR2B/HLA-DPA1/RARA/HES1/ICOSLG/SEMA4A/HLA-DQB1/CLEC7A/IL1B/NRARP/HSPH1/HLA-DRB1/TNFAIP8L2/IRF1/ARID1B/PRKAR1A/ARID1A/HLA-DQA2/LY9/PKNOX1/SOCS1/CTNNB1/GSN/IDO1/CD276/EGR1/STAT3/SRC/RHOH/IL12RB1/PTPN22/RUNX3/SOCS3/XBP1/MALT1/LMBR1L/PDPK1/NFKBID/JAML/BRD7/CD1C/KMT2A/SMARCB1/SOS1/RBX1/STAT6/CD83/MR1/TNFSF9/PRDM1/SMARCC1/HLA-DQB2/P2RX7/IL4I1/EGR3/CD86/LYN/SDC4/ZFP36L2/DCAF12/NCKAP1L/A…
C1Qhi_IL1Bhi_macro	GOBP_LEUKOCYTE_DIFFERENTIATION	GOBP_LEUKOCYTE_DIFFERENTIATION	297	0.317478	1.44396	0.000206604	0.028594	0.0270107	1054	tags=27%, list=18%, signal=23%	CD1D/MYH9/JUNB/TFE3/FCGR2B/RARA/IRF2BP2/KLF6/SEMA4A/HCLS1/FOS/PTK2B/IL1B/NRARP/DNAJB9/HLA-DRB1/IRF1/ARID1B/ARID1A/LY9/PKNOX1/SOCS1/NR3C1/CTNNB1/NEDD9/EGR1/STAT3/SRC/BTK/DOCK11/RHOH/IL12RB1/PTPN22/RUNX3/KAT7/SOCS3/XBP1/MYD88/MALT1/LMBR1L/DOCK10/CREB1/CASP10/NFKBID/SIRT1/BRD7/KMT2A/CLPB/SMARCB1/CCL3/ZBTB7A/TET2/SOS1/STAT6/CD83/MR1/TOP2B/SLAMF8/TNFSF9/PRDM1/SMARCC1/FARP2/TPD52/IL4I1/EGR3/CD86/LYN/NF…
C1Qhi_IL1Bhi_macro	GOBP_RIBOSOMAL_SMALL_SUBUNIT_BIOGENESIS	GOBP_RIBOSOMAL_SMALL_SUBUNIT_BIOGENESIS	71	-0.531952	-1.76651	0.000255685	0.0321698	0.0303886	1397	tags=46%, list=24%, signal=36%	RPS3A/EMG1/RPS23/RPS16/RPS19BP1/NOM1/IMP4/NOP14/RPS12/RPS27/PRKDC/UTP23/NPM1/RPS5/RPS24/RPL38/MRPS7/PNO1/RPS9/NOL7/UTP6/RPS14/SNU13/RPS11/RRP7A/RPS15/RPS27L/RPS25/RPS8/RPS17/RPS28/RPSA/RPS19
C1Qhi_IL1Bhi_macro	GOBP_REGULATION_OF_CELL_CELL_ADHESION	GOBP_REGULATION_OF_CELL_CELL_ADHESION	211	0.342496	1.51296	0.000416549	0.048042	0.0453819	551	tags=17%, list=9%, signal=16%	CD1D/KLF4/FCGR2B/HLA-DPA1/RARA/HES1/ICOSLG/HLA-DQB1/IL1B/NRARP/HSPH1/HLA-DRB1/TNFAIP8L2/IRF1/ARID1B/PRKAR1A/MYADM/ARID1A/HLA-DQA2/PTAFR/GTPBP4/SOCS1/PLAUR/ZDHHC21/IDO1/CD276/SRC/RHOH/IL12RB1/SH2B3/PTPN22/RUNX3/XBP1/MALT1/PDPK1/NFKBID
C1Qhi_IL1Blo_macro	GOBP_CYTOPLASMIC_TRANSLATION	GOBP_CYTOPLASMIC_TRANSLATION	130	-0.451937	-1.91352	2.76755e-06	0.00319929	0.00305887	1540	tags=57%, list=36%, signal=37%	RPL27/DRG1/RPS27A/RPL36A/RPL39/RPS2/RPS7/HNRNPU/RPS21/HNRNPD/RPL18/RPL18A/EIF3M/RPS5/RPL10A/RPL32/RPS12/SH3BGRL/RPL27A/RPL34/RPL41/RPL37/FMR1/RPL7A/ETF1/EIF3F/EIF3B/RPS15A/RPS14/RPL26/EIF3D/DENR/RPS25/RPL10/RPLP0/SLBP/RPLP1/RPS27/EIF3J/RACK1/RPS10/RWDD1/EIF4G1/DHX36/RPL19/RPL35A/RPL13/FAU/RPL15/NEMF/RPL14/RPS13/EIF3H/RPL30/RPS18/EIF2S2/RPL38/RPL8/ZNF385A/RPL31/EIF3E/RPS8/RPS19/RPS28/MIF4GD/RPS15/…
C3hi_RSPO3pos_fibroblast	GOBP_CYTOKINE_MEDIATED_SIGNALING_PATHWAY	GOBP_CYTOKINE_MEDIATED_SIGNALING_PATHWAY	156	-0.496776	-1.71066	6.30073e-06	0.00834217	0.00791903	1004	tags=31%, list=18%, signal=26%	OAS1/TMSB4X/APPL1/JAGN1/IFNAR1/CCL19/PARP14/TANK/CXCL2/ACTN4/TNIP2/CARD16/TNFRSF14/IFIH1/CD4/IFNGR2/HIPK1/PTPN2/PXDN/SIGIRR/CCL11/EGR1/JAK1/EIF4E2/AGPAT2/BIRC3/CD74/STAT6/TRIM56/NR1H2/ECM1/CXCL1/IRF7/STAT2/IL1R1/NOTCH1/IL33/EXT1/ISG15/IL34/GIGYF2/PYCARD/TNFRSF1B/CXCL6/CCL13/IFITM2/IFI27/STAT1/IFITM3
C3hi_RSPO3pos_fibroblast	GOBP_INTERFERON_MEDIATED_SIGNALING_PATHWAY	GOBP_INTERFERON_MEDIATED_SIGNALING_PATHWAY	40	-0.662692	-1.935	2.18771e-05	0.0144826	0.013748	1004	tags=48%, list=18%, signal=39%	OAS1/IFNAR1/PARP14/TANK/IFIH1/IFNGR2/PTPN2/JAK1/EIF4E2/TRIM56/NR1H2/IRF7/STAT2/ISG15/GIGYF2/IFITM2/IFI27/STAT1/IFITM3
C3hi_RSPO3pos_fibroblast	GOBP_GRANULOCYTE_CHEMOTAXIS	GOBP_GRANULOCYTE_CHEMOTAXIS	35	-0.660806	-1.8825	4.21756e-05	0.0150352	0.0142726	483	tags=37%, list=9%, signal=34%	THBS1/CCL11/TNFAIP6/PPIA/CD74/PPIB/BSG/CXCL1/MAPK1/MDK/IL34/CXCL6/CCL13
C3hi_RSPO3pos_fibroblast	GOBP_EXTERNAL_ENCAPSULATING_STRUCTURE_ORGANIZATION	GOBP_EXTERNAL_ENCAPSULATING_STRUCTURE_ORGANIZATION	123	-0.498718	-1.68429	5.09313e-05	0.0150352	0.0142726	1180	tags=36%, list=21%, signal=29%	ECM2/RIC8A/HAS2/ITGA8/P3H4/VWA1/CRISPLD2/ADAM10/CREB3L1/COLGALT1/EMILIN1/ELN/ENG/MMP2/COL14A1/ANTXR1/MMP16/LAMA2/PXDN/PHLDB2/DDR2/MMP14/FKBP10/LOXL2/COL1A1/PLOD3/MPV17/COL5A1/LAMC1/ITGB1/PAPLN/SULF1/CTSS/TGFBI/NOTCH1/HMCN1/EXT1/NID1/COL5A2/COL4A1/TNFRSF1B/MFAP4/COL4A2/COL18A1
C3hi_RSPO3pos_fibroblast	GOBP_LEUKOCYTE_MIGRATION	GOBP_LEUKOCYTE_MIGRATION	124	-0.49623	-1.67754	5.67796e-05	0.0150352	0.0142726	972	tags=35%, list=18%, signal=29%	JAGN1/CCL19/CXCL2/CYP7B1/YES1/EMILIN1/RPL13A/NBL1/EDNRB/MMP2/TNFRSF14/PTGER4/MIA3/ST3GAL4/CNN2/WDR1/THBS1/CCL11/TNFAIP6/CRK/MMP14/PPIA/CD34/CD74/MSN/ITGB1/THY1/PPIB/ECM1/BSG/CXCL1/MAPK1/MDK/IL1R1/IL33/NKX2-3/EXT1/IL34/MYH9/PYCARD/CXCL6/CCL13/RPS19
C3hi_RSPO3pos_fibroblast	GOBP_NEGATIVE_REGULATION_OF_IMMUNE_SYSTEM_PROCESS	GOBP_NEGATIVE_REGULATION_OF_IMMUNE_SYSTEM_PROCESS	173	-0.459919	-1.59477	8.70796e-05	0.0192156	0.0182409	1004	tags=29%, list=18%, signal=25%	OAS1/APPL1/FSTL3/PARP14/YES1/EMILIN1/PDE5A/MAPK14/HLA-DRB1/NBL1/CD68/TNFRSF14/SNAI2/PTGER4/MIA3/TRIM27/CNN2/PTPN2/AHR/PSMB4/CSNK1A1/THBS1/TNFAIP6/CRK/GBP1/HLA-E/PHPT1/EIF4E2/RC3H1/CD74/STAT6/TMEM176B/PARP1/ACP5/THY1/NR1H2/TMEM176A/STAT2/FBN1/CBLB/MDK/IL33/PLA2G2A/HLA-B/HLA-F/ISG15/GIGYF2/PELI1/RPS19/BST2/HLA-A
C3hi_RSPO3pos_fibroblast	GOBP_NEGATIVE_REGULATION_OF_INNATE_IMMUNE_RESPONSE	GOBP_NEGATIVE_REGULATION_OF_INNATE_IMMUNE_RESPONSE	40	-0.630352	-1.84057	0.000103446	0.0195661	0.0185736	540	tags=32%, list=10%, signal=30%	PTPN2/CRK/HLA-E/EIF4E2/PARP1/NR1H2/STAT2/HLA-B/HLA-F/ISG15/GIGYF2/RPS19/HLA-A
C3hi_RSPO3pos_fibroblast	GOBP_NEGATIVE_REGULATION_OF_DEFENSE_RESPONSE	GOBP_NEGATIVE_REGULATION_OF_DEFENSE_RESPONSE	98	-0.503844	-1.66315	0.000201111	0.0332839	0.0315956	1085	tags=34%, list=20%, signal=28%	APOE/C1QBP/VPS35/OAS1/PARP14/YES1/ASH1L/MAPK14/HLA-DRB1/HGF/PTGER4/PTPN2/AHR/PSMB4/CSNK1A1/TNFAIP6/CRK/HLA-E/EIF4E2/PARP1/ACP5/NR1H2/STAT2/MDK/ARNT/IL33/HLA-B/HLA-F/ISG15/GIGYF2/TNFRSF1B/RPS19/HLA-A
C3hi_RSPO3pos_fibroblast	GOBP_CELL_KILLING	GOBP_CELL_KILLING	50	-0.579456	-1.74864	0.000242276	0.0356415	0.0338337	481	tags=28%, list=9%, signal=26%	KIF5B/CRK/GBP1/HLA-E/NECTIN2/PLA2G2A/HLA-B/HLA-F/CXCL6/CCL13/RPS19/TAP2/HLA-A/HLA-C
C3hi_RSPO3pos_fibroblast	GOBP_RESPONSE_TO_TYPE_I_INTERFERON	GOBP_RESPONSE_TO_TYPE_I_INTERFERON	37	-0.619942	-1.78535	0.000282844	0.0374486	0.035549	626	tags=35%, list=11%, signal=31%	IFIH1/PTPN2/JAK1/EIF4E2/TRIM56/IRF7/STAT2/ISG15/GIGYF2/IFITM2/IFI27/STAT1/IFITM3
C3hi_RSPO3pos_fibroblast	GOBP_NEGATIVE_REGULATION_OF_IMMUNE_RESPONSE	GOBP_NEGATIVE_REGULATION_OF_IMMUNE_RESPONSE	72	-0.525841	-1.6725	0.000348622	0.0419615	0.039833	1004	tags=35%, list=18%, signal=29%	OAS1/PARP14/YES1/MAPK14/HLA-DRB1/TNFRSF14/TRIM27/PTPN2/AHR/PSMB4/CRK/HLA-E/EIF4E2/RC3H1/STAT6/PARP1/NR1H2/STAT2/IL33/HLA-B/HLA-F/ISG15/GIGYF2/RPS19/HLA-A
C3hi_RSPO3pos_fibroblast	GOBP_GRANULOCYTE_MIGRATION	GOBP_GRANULOCYTE_MIGRATION	43	-0.599502	-1.77175	0.000407007	0.0429089	0.0407324	972	tags=51%, list=18%, signal=42%	RAC1/EMP2/C1QBP/JAGN1/CCL19/CXCL2/PTGER4/WDR1/THBS1/CCL11/TNFAIP6/PPIA/CD74/PPIB/BSG/CXCL1/MAPK1/MDK/IL1R1/IL34/CXCL6/CCL13
C3hi_RSPO3pos_fibroblast	GOBP_CYTOPLASMIC_TRANSLATION	GOBP_CYTOPLASMIC_TRANSLATION	131	-0.475204	-1.61226	0.000421311	0.0429089	0.0407324	524	tags=21%, list=10%, signal=20%	RPL36/EIF3A/RPS2/ZNF385A/RPL37/RPS6/RPS10/RPL10/FAU/RPL6/RPS18/EIF3K/RPL31/RPLP0/RPS16/RPS12/EIF3J/RPS15/RPL7A/RPS3/RPS28/RPS8/RPL19/RPS19/RPL18A/RPS14/RPL28/RPL12
C3hi_RSPO3pos_fibroblast	GOBP_DEFENSE_RESPONSE_TO_SYMBIONT	GOBP_DEFENSE_RESPONSE_TO_SYMBIONT	115	-0.480708	-1.61237	0.00049489	0.0468024	0.0444285	666	tags=26%, list=12%, signal=23%	MX2/GBP2/CHMP3/DDX60/NCBP3/IFIH1/TRIM27/ZNFX1/IFNGR2/IFIT3/CSNK1A1/EXOC1/BNIP3L/GBP1/ISG20/TRIM56/IRF7/IFI6/STAT2/BNIP3/SENP7/IL33/ISG15/DHX15/PYCARD/IFITM2/BST2/IFI27/STAT1/IFITM3
CCL3pos_CCL4pos_follicular_B	GOBP_LEUKOCYTE_MEDIATED_CYTOTOXICITY	GOBP_LEUKOCYTE_MEDIATED_CYTOTOXICITY	35	0.662313	2.0602	9.28565e-05	0.0441926	0.0438957	53	tags=11%, list=2%, signal=11%	PLEKHM2/TUSC2/TAP2/PRDX1
CCL3pos_CCL4pos_follicular_B	GOBP_CELL_KILLING	GOBP_CELL_KILLING	47	0.599528	1.99466	9.40268e-05	0.0441926	0.0438957	53	tags=11%, list=2%, signal=11%	PLEKHM2/TUSC2/ROMO1/TAP2/PRDX1
CD1Chi_DC	GOBP_CYTOPLASMIC_TRANSLATION	GOBP_CYTOPLASMIC_TRANSLATION	134	-0.473462	-1.74039	2.79948e-05	0.0387728	0.0386034	744	tags=26%, list=13%, signal=23%	FAU/RPS10/RPL15/RPS2/EIF2AK4/RPL31/EIF3M/RPS14/RPS29/RPS24/RPL23/RPL36/HNRNPD/NCBP2/RPL18A/RWDD1/RPLP0/ZC3H15/RPS21/RPLP1/RPL8/RPS9/RPL12/RPL19/RPL29/RPS28/ETF1/RACK1/RPL32/RPS8/EIF3J/RPLP2/EIF3K/RPS19/RPL28
CD4_TWIST1_Treg	GOBP_RIBOSE_PHOSPHATE_METABOLIC_PROCESS	GOBP_RIBOSE_PHOSPHATE_METABOLIC_PROCESS	104	0.511268	2.12714	1.54028e-07	3.42319e-05	3.12263e-05	491	tags=30%, list=16%, signal=26%	MT-ND1/MT-ND2/PDE4D/FIS1/MT-ND5/NDUFA5/NDUFC1/ATP5IF1/GIMAP7/MT-ND4L/TMSB4X/CASK/ATP5F1C/ABHD14B/NDUFA10/MT-ATP8/TGFB1/NDUFS8/NDUFB2/APRT/ATP5MC3/GMPS/ATP5F1B/NDUFB6/GNAI3/NME3/TECR/RORA/ATP5PF/NDUFS5/NDUFA9
CD4_TWIST1_Treg	GOBP_PURINE_CONTAINING_COMPOUND_METABOLIC_PROCESS	GOBP_PURINE_CONTAINING_COMPOUND_METABOLIC_PROCESS	116	0.495313	2.09445	1.07377e-07	3.42319e-05	3.12263e-05	560	tags=32%, list=18%, signal=27%	MT-ND1/MT-ND2/TALDO1/PDE4D/FIS1/MT-ND5/NDUFA5/NDUFC1/ATP5IF1/GIMAP7/MT-ND4L/TMSB4X/CASK/ATP5F1C/ABHD14B/NDUFA10/MT-ATP8/PGAM1/TGFB1/NDUFS8/NDUFB2/APRT/ATP5MC3/GMPS/ATP5F1B/NDUFB6/GNAI3/NME3/TECR/RORA/ATP5PF/NDUFS5/NDUFA9/MDH1/NDUFB5/NDUFA6/ATP5MG
CD4_TWIST1_Treg	GOBP_NUCLEOBASE_CONTAINING_SMALL_MOLECULE_METABOLIC_PROCESS	GOBP_NUCLEOBASE_CONTAINING_SMALL_MOLECULE_METABOLIC_PROCESS	134	0.472902	2.04302	1.56132e-07	3.42319e-05	3.12263e-05	491	tags=28%, list=16%, signal=24%	MT-ND1/MT-ND2/TALDO1/PDE4D/MGAT1/FIS1/MT-ND5/NDUFA5/NDUFC1/ATP5IF1/GIMAP7/PARK7/MT-ND4L/TMSB4X/CASK/ATP5F1C/ABHD14B/NDUFA10/MT-ATP8/PGAM1/AK6/TGFB1/NDUFS8/NDUFB2/APRT/ATP5MC3/GMPS/ATP5F1B/NDUFB6/GNAI3/TYMP/NME3/TECR/RORA/ATP5PF/NDUFS5/NDUFA9
CD4_TWIST1_Treg	GOBP_CARBOHYDRATE_DERIVATIVE_METABOLIC_PROCESS	GOBP_CARBOHYDRATE_DERIVATIVE_METABOLIC_PROCESS	184	0.430521	1.93154	8.70211e-08	3.42319e-05	3.12263e-05	417	tags=23%, list=14%, signal=21%	MT-ND1/MT-ND2/TALDO1/PDE4D/MGAT1/FIS1/MT-ND5/NDUFA5/DDOST/PFKFB3/NDUFC1/ST3GAL1/ATP5IF1/GIMAP7/PARK7/MT-ND4L/TMSB4X/CASK/AKR7A2/ATP5F1C/ABHD14B/NDUFA10/MT-ATP8/PGAM1/TGFB1/JAK3/NDUFS8/OST4/ERP44/NDUFB2/APRT/AATF/ATP5MC3/GMPS/ATP5F1B/NDUFB6/GNAI3/TYMP/RPN2/NME3/PHLDA1/TECR
CD4_TWIST1_Treg	GOBP_ORGANOPHOSPHATE_METABOLIC_PROCESS	GOBP_ORGANOPHOSPHATE_METABOLIC_PROCESS	171	0.412291	1.83161	1.18641e-06	0.000208096	0.000189825	417	tags=23%, list=14%, signal=21%	MT-ND1/MT-ND2/TALDO1/PDE4D/FIS1/MT-ND5/NDUFA5/PFKFB3/NDUFC1/ATP5IF1/FDFT1/GIMAP7/PARK7/MT-ND4L/TMSB4X/CASK/ATP5F1C/ABHD14B/NDUFA10/MT-ATP8/PGAM1/DGKZ/FDPS/IP6K1/AK6/TGFB1/NDUFS8/NDUFB2/APRT/PRDX6/ATP5MC3/GMPS/ATP5F1B/NDUFB6/GNAI3/TYMP/NME3/SOCS1/TECR
CD4_TWIST1_Treg	GOBP_ELECTRON_TRANSPORT_CHAIN	GOBP_ELECTRON_TRANSPORT_CHAIN	73	0.53538	2.09777	1.74902e-06	0.000255648	0.000233202	360	tags=29%, list=12%, signal=26%	MT-ND1/MT-ND2/MT-ND5/NDUFA5/NDUFC1/SDHAF2/UQCRC2/PARK7/MT-ND4L/AKR7A2/NDUFA10/FDX1/ISCU/UQCRB/COX5A/NDUFS8/ETFB/NDUFB2/CYBA/UQCRFS1/NDUFB6
CD4_TWIST1_Treg	GOBP_MITOCHONDRIAL_ELECTRON_TRANSPORT_NADH_TO_UBIQUINONE	GOBP_MITOCHONDRIAL_ELECTRON_TRANSPORT_NADH_TO_UBIQUINONE	37	0.661925	2.27368	2.24862e-06	0.000258872	0.000236144	594	tags=46%, list=19%, signal=37%	MT-ND1/MT-ND2/MT-ND5/NDUFA5/NDUFC1/PARK7/MT-ND4L/NDUFA10/ISCU/NDUFS8/NDUFB2/NDUFB6/NDUFS5/NDUFA9/NDUFB5/NDUFA6/NDUFS6
CD4_TWIST1_Treg	GOBP_NUCLEOSIDE_TRIPHOSPHATE_METABOLIC_PROCESS	GOBP_NUCLEOSIDE_TRIPHOSPHATE_METABOLIC_PROCESS	80	0.515498	2.05148	2.36144e-06	0.000258872	0.000236144	560	tags=34%, list=18%, signal=28%	MT-ND1/MT-ND2/FIS1/MT-ND5/NDUFA5/NDUFC1/ATP5IF1/GIMAP7/MT-ND4L/TMSB4X/ATP5F1C/NDUFA10/MT-ATP8/TGFB1/NDUFS8/NDUFB2/ATP5MC3/ATP5F1B/NDUFB6/GNAI3/NME3/ATP5PF/NDUFS5/NDUFA9/NDUFB5/NDUFA6/ATP5MG
CD4_TWIST1_Treg	GOBP_ATP_METABOLIC_PROCESS	GOBP_ATP_METABOLIC_PROCESS	72	0.520443	2.03737	4.34326e-06	0.000423227	0.000386068	360	tags=25%, list=12%, signal=23%	MT-ND1/MT-ND2/FIS1/MT-ND5/NDUFA5/NDUFC1/ATP5IF1/MT-ND4L/TMSB4X/ATP5F1C/NDUFA10/MT-ATP8/TGFB1/NDUFS8/NDUFB2/ATP5MC3/ATP5F1B/NDUFB6
CD4_TWIST1_Treg	GOBP_MITOCHONDRIAL_RESPIRATORY_CHAIN_COMPLEX_ASSEMBLY	GOBP_MITOCHONDRIAL_RESPIRATORY_CHAIN_COMPLEX_ASSEMBLY	53	0.545314	2.00878	2.11989e-05	0.00185914	0.00169591	381	tags=28%, list=12%, signal=25%	MT-ND1/MT-ND2/MT-ND5/NDUFA5/NDUFC1/SDHAF2/COX19/TMEM126A/NDUFA10/COX17/NDUFS8/NDUFB2/UQCRFS1/NDUFB6/COA4
CD4_TWIST1_Treg	GOBP_RESPIRATORY_ELECTRON_TRANSPORT_CHAIN	GOBP_RESPIRATORY_ELECTRON_TRANSPORT_CHAIN	68	0.517109	2.00489	5.45224e-05	0.00356271	0.00324991	360	tags=26%, list=12%, signal=24%	MT-ND1/MT-ND2/MT-ND5/NDUFA5/NDUFC1/SDHAF2/UQCRC2/PARK7/MT-ND4L/NDUFA10/ISCU/UQCRB/COX5A/NDUFS8/ETFB/NDUFB2/UQCRFS1/NDUFB6
CD4_TWIST1_Treg	GOBP_NUCLEOSIDE_TRIPHOSPHATE_BIOSYNTHETIC_PROCESS	GOBP_NUCLEOSIDE_TRIPHOSPHATE_BIOSYNTHETIC_PROCESS	63	0.518141	1.97869	4.52608e-05	0.00356271	0.00324991	560	tags=37%, list=18%, signal=30%	MT-ND1/MT-ND2/MT-ND5/NDUFA5/NDUFC1/MT-ND4L/TMSB4X/ATP5F1C/NDUFA10/MT-ATP8/TGFB1/NDUFS8/NDUFB2/ATP5MC3/ATP5F1B/NDUFB6/NME3/ATP5PF/NDUFS5/NDUFA9/NDUFB5/NDUFA6/ATP5MG
CD4_TWIST1_Treg	GOBP_ATP_BIOSYNTHETIC_PROCESS	GOBP_ATP_BIOSYNTHETIC_PROCESS	61	0.520925	1.97592	6.09358e-05	0.00356271	0.00324991	560	tags=36%, list=18%, signal=30%	MT-ND1/MT-ND2/MT-ND5/NDUFA5/NDUFC1/MT-ND4L/TMSB4X/ATP5F1C/NDUFA10/MT-ATP8/TGFB1/NDUFS8/NDUFB2/ATP5MC3/ATP5F1B/NDUFB6/ATP5PF/NDUFS5/NDUFA9/NDUFB5/NDUFA6/ATP5MG
CD4_TWIST1_Treg	GOBP_ATP_SYNTHESIS_COUPLED_ELECTRON_TRANSPORT	GOBP_ATP_SYNTHESIS_COUPLED_ELECTRON_TRANSPORT	63	0.516813	1.97362	4.93521e-05	0.00356271	0.00324991	360	tags=27%, list=12%, signal=24%	MT-ND1/MT-ND2/MT-ND5/NDUFA5/NDUFC1/SDHAF2/UQCRC2/PARK7/MT-ND4L/NDUFA10/ISCU/UQCRB/COX5A/NDUFS8/NDUFB2/UQCRFS1/NDUFB6
CD4_TWIST1_Treg	GOBP_RIBOSE_PHOSPHATE_BIOSYNTHETIC_PROCESS	GOBP_RIBOSE_PHOSPHATE_BIOSYNTHETIC_PROCESS	74	0.485469	1.90992	6.04057e-05	0.00356271	0.00324991	560	tags=35%, list=18%, signal=29%	MT-ND1/MT-ND2/MT-ND5/NDUFA5/NDUFC1/MT-ND4L/TMSB4X/ATP5F1C/NDUFA10/MT-ATP8/TGFB1/NDUFS8/NDUFB2/APRT/ATP5MC3/GMPS/ATP5F1B/NDUFB6/NME3/TECR/ATP5PF/NDUFS5/NDUFA9/NDUFB5/NDUFA6/ATP5MG
CD4_TWIST1_Treg	GOBP_SMALL_MOLECULE_METABOLIC_PROCESS	GOBP_SMALL_MOLECULE_METABOLIC_PROCESS	273	0.322704	1.51728	0.000103292	0.00566167	0.00516458	329	tags=17%, list=11%, signal=17%	MT-ND1/MT-ND2/TALDO1/PDE4D/MGAT1/FIS1/PRKCB/MT-ND5/NDUFA5/PNKD/PFKFB3/NDUFC1/ST3GAL1/ATP5IF1/FDFT1/MIF/GIMAP7/PARK7/MT-ND4L/ESD/TMSB4X/CASK/AKR7A2/ATP5F1C/ABHD14B/NDUFA10/MT-ATP8/FDX1/PGAM1/SIRT7/FDPS/IP6K1/EIF6/HAGH/AK6/TGFB1/STAT3/GAPDH/NDUFS8/ETFB/CSAD/NDUFB2/APRT/ATP5MC3/GMPS/ODC1/ATP5F1B
CD4_TWIST1_Treg	GOBP_MALE_GAMETE_GENERATION	GOBP_MALE_GAMETE_GENERATION	77	-0.509106	-1.76192	0.00012557	0.00647794	0.00590918	556	tags=31%, list=18%, signal=26%	YTHDF2/SNRPA1/PAFAH1B1/SYNE1/XRN2/YTHDC1/UBE2B/GMCL1/ARID4A/EPC1/YTHDC2/RAD23B/SOD1/PITHD1/DNAJA1/HERPUD2/WDR33/FXR1/GGNBP2/HERC4/SSH2/SLIRP/CCNB1IP1/YBX3
CD4_TWIST1_Treg	GOBP_NADH_DEHYDROGENASE_COMPLEX_ASSEMBLY	GOBP_NADH_DEHYDROGENASE_COMPLEX_ASSEMBLY	40	0.564019	1.96538	0.000194327	0.00896972	0.00818219	556	tags=35%, list=18%, signal=29%	MT-ND1/MT-ND2/MT-ND5/NDUFA5/NDUFC1/TMEM126A/NDUFA10/NDUFS8/NDUFB2/NDUFB6/NDUFS5/NDUFA9/NDUFB5/NDUFA6
CD4_TWIST1_Treg	GOBP_PROTON_MOTIVE_FORCE_DRIVEN_ATP_SYNTHESIS	GOBP_PROTON_MOTIVE_FORCE_DRIVEN_ATP_SYNTHESIS	56	0.514296	1.91521	0.000187573	0.00896972	0.00818219	560	tags=36%, list=18%, signal=30%	MT-ND1/MT-ND2/MT-ND5/NDUFA5/NDUFC1/MT-ND4L/ATP5F1C/NDUFA10/MT-ATP8/NDUFS8/NDUFB2/ATP5MC3/ATP5F1B/NDUFB6/ATP5PF/NDUFS5/NDUFA9/NDUFB5/NDUFA6/ATP5MG
CD4_TWIST1_Treg	GOBP_NUCLEOSIDE_PHOSPHATE_BIOSYNTHETIC_PROCESS	GOBP_NUCLEOSIDE_PHOSPHATE_BIOSYNTHETIC_PROCESS	82	0.448459	1.79429	0.000239792	0.0105135	0.00959047	560	tags=33%, list=18%, signal=28%	MT-ND1/MT-ND2/MT-ND5/NDUFA5/NDUFC1/MT-ND4L/TMSB4X/ATP5F1C/NDUFA10/MT-ATP8/AK6/TGFB1/NDUFS8/NDUFB2/APRT/ATP5MC3/GMPS/ATP5F1B/NDUFB6/NME3/TECR/ATP5PF/NDUFS5/NDUFA9/NDUFB5/NDUFA6/ATP5MG
CD4_TWIST1_Treg	GOBP_DEVELOPMENTAL_GROWTH	GOBP_DEVELOPMENTAL_GROWTH	107	-0.468779	-1.69855	0.00025175	0.0105135	0.00959047	401	tags=23%, list=13%, signal=21%	SPRY1/ITGA4/AKIRIN1/FKBP8/MTPN/HSP90AB1/TIAM1/CDKN1B/KLF2/TXK/MYCBP2/AREG/SOD1/PIM1/NINJ1/USP9X/PPIB/RTF1/SMAD7/FOXP1/KDM5B/BCL2/CDKN1A/YBX3/TBL1XR1
CD4_TWIST1_Treg	GOBP_CELLULAR_RESPONSE_TO_CHEMICAL_STRESS	GOBP_CELLULAR_RESPONSE_TO_CHEMICAL_STRESS	69	-0.518989	-1.76649	0.000330472	0.0131738	0.0120172	236	tags=23%, list=8%, signal=22%	KDM6B/SELENOS/KLF2/RWDD1/SOD1/DNAJA1/NFE2L2/ATF4/WNK1/JUN/FOXP1/EIF2S1/ROMO1/NR4A2/PPIF/YBX3
CD4_TWIST1_Treg	GOBP_GAMETE_GENERATION	GOBP_GAMETE_GENERATION	102	-0.465381	-1.67535	0.00047277	0.0180269	0.0164442	464	tags=25%, list=15%, signal=22%	PAFAH1B1/SYNE1/XRN2/YTHDC1/UBE2B/GMCL1/ARID4A/EPC1/YTHDC2/RAD23B/SOD1/PITHD1/DNAJA1/HERPUD2/USP9X/WDR33/FXR1/GGNBP2/HERC4/SSH2/SLIRP/BCL2/CCNB1IP1/YBX3/NRIP1
CD4_TWIST1_Treg	GOBP_CARBOHYDRATE_DERIVATIVE_BIOSYNTHETIC_PROCESS	GOBP_CARBOHYDRATE_DERIVATIVE_BIOSYNTHETIC_PROCESS	127	0.383652	1.64119	0.00062101	0.0226927	0.0207003	417	tags=22%, list=14%, signal=20%	MT-ND1/MT-ND2/MGAT1/MT-ND5/NDUFA5/DDOST/NDUFC1/ST3GAL1/MT-ND4L/TMSB4X/ATP5F1C/NDUFA10/MT-ATP8/TGFB1/JAK3/NDUFS8/OST4/NDUFB2/APRT/AATF/ATP5MC3/GMPS/ATP5F1B/NDUFB6/RPN2/NME3/PHLDA1/TECR
CD4_TWIST1_Treg	GOBP_OXIDATIVE_PHOSPHORYLATION	GOBP_OXIDATIVE_PHOSPHORYLATION	84	0.420481	1.68934	0.000650935	0.0228348	0.0208299	360	tags=24%, list=12%, signal=22%	MT-ND1/MT-ND2/MT-ND5/NDUFA5/NDUFC1/SDHAF2/UQCRC2/PARK7/MT-ND4L/ATP5F1C/NDUFA10/MT-ATP8/ISCU/UQCRB/COX5A/NDUFS8/NDUFB2/ATP5F1B/UQCRFS1/NDUFB6
CD4_TWIST1_Treg	GOBP_ORGANOPHOSPHATE_BIOSYNTHETIC_PROCESS	GOBP_ORGANOPHOSPHATE_BIOSYNTHETIC_PROCESS	113	0.387515	1.63246	0.00068822	0.0232142	0.021176	491	tags=25%, list=16%, signal=22%	MT-ND1/MT-ND2/MT-ND5/NDUFA5/NDUFC1/MT-ND4L/TMSB4X/ATP5F1C/NDUFA10/MT-ATP8/DGKZ/FDPS/IP6K1/AK6/TGFB1/NDUFS8/NDUFB2/APRT/ATP5MC3/GMPS/ATP5F1B/NDUFB6/NME3/SOCS1/TECR/ATP5PF/NDUFS5/NDUFA9
CD4_TWIST1_Treg	GOBP_SEXUAL_REPRODUCTION	GOBP_SEXUAL_REPRODUCTION	145	-0.412314	-1.54534	0.000809349	0.0262889	0.0239807	464	tags=23%, list=15%, signal=20%	PAFAH1B1/SYNE1/XRN2/YTHDC1/B4GALT1/CCT4/ACTR2/PSMD13/UBE2B/GMCL1/ARID4A/EPC1/PPP2CA/YTHDC2/RAD23B/RAD21/SOD1/PITHD1/DNAJA1/HERPUD2/USP9X/WDR33/FXR1/GGNBP2/HERC4/SSH2/SLIRP/KDM5B/BCL2/NUMA1/CCNB1IP1/YBX3/NRIP1
CD4_TWIST1_Treg	GOBP_DEVELOPMENTAL_PROCESS_INVOLVED_IN_REPRODUCTION	GOBP_DEVELOPMENTAL_PROCESS_INVOLVED_IN_REPRODUCTION	131	-0.427022	-1.58435	0.0010152	0.0317976	0.0290058	464	tags=23%, list=15%, signal=20%	PAFAH1B1/SYNE1/XRN2/YTHDC1/B4GALT1/UBE2B/GMCL1/ARID4A/EPC1/PHB2/SF1/CDKN1B/YTHDC2/RAD23B/AREG/SOD1/PITHD1/DNAJA1/HERPUD2/WDR33/FXR1/GGNBP2/HERC4/SSH2/SLIRP/KDM5B/BCL2/CCNB1IP1/YBX3/NRIP1
CD4_TWIST1_Treg	GOBP_GENERATION_OF_PRECURSOR_METABOLITES_AND_ENERGY	GOBP_GENERATION_OF_PRECURSOR_METABOLITES_AND_ENERGY	152	0.355743	1.56022	0.00114415	0.0343723	0.0313545	360	tags=20%, list=12%, signal=19%	MT-ND1/MT-ND2/TALDO1/MT-ND5/NDUFA5/NDUFC1/ATP5IF1/SDHAF2/UQCRC2/PARK7/MT-ND4L/AKR7A2/ATP5F1C/NDUFA10/MT-ATP8/FDX1/ISCU/UQCRB/COX5A/PGAM1/COX17/EIF6/STAT3/GAPDH/NDUFS8/ETFB/NDUFB2/CYBA/ATP5F1B/UQCRFS1/NDUFB6
CD4_TWIST1_Treg	GOBP_PROTEIN_PHOSPHORYLATION	GOBP_PROTEIN_PHOSPHORYLATION	249	-0.370657	-1.46693	0.00117579	0.0343723	0.0313545	565	tags=27%, list=18%, signal=24%	PIM2/MORC3/DUSP16/TAOK1/SERTAD1/SORL1/PTPN22/MAP3K1/TOP1/CD44/MKNK2/PASK/CSNK1A1/BRAF/NSD1/SAMSN1/PTPRJ/SPRY1/DYRK1A/PTPRC/CLK4/FKBP8/CALM2/PAK2/HSPB1/CCR7/EHD4/CLK1/MYADM/AKAP9/DNAJC3/SYAP1/PHB2/PPP2CA/TAB2/HSP90AB1/CDKN1B/RGS14/RICTOR/PKN2/YWHAZ/TXK/SNRK/AREG/SOD1/DNAJA1/PIM1/TLK1/RALBP1/BIRC6/NCL/WNK1/FXR1/GGNBP2/HIPK1/NPM1/SMAD7/PDCL3/INPP5F/CCNT1/BCL2/CDK11B/CDKN1A/HCST/NEDD9/RGCC
CD4_TWIST1_Treg	GOBP_CELLULAR_RESPONSE_TO_EXTERNAL_STIMULUS	GOBP_CELLULAR_RESPONSE_TO_EXTERNAL_STIMULUS	80	-0.477253	-1.66214	0.00137444	0.0388833	0.0354693	878	tags=46%, list=29%, signal=34%	PLIN2/WDR45B/PMAIP1/RNF167/CREBBP/TLR5/ATF3/UCP2/RPS6KB1/GPR155/CPEB4/CBL/LAMTOR1/ATG5/EP300/TMEM87A/MAP3K1/SNW1/NFKB1/CSNK1A1/PTPRC/MAP3K2/ITGA4/UPP1/MTPN/ATXN3/RICTOR/YWHAZ/PIM1/NFE2L2/ATF4/PTGER4/MAX/EIF2S1/NR4A2/BCL2/CDKN1A
CD4_TWIST1_Treg	GOBP_ADAPTIVE_IMMUNE_RESPONSE	GOBP_ADAPTIVE_IMMUNE_RESPONSE	126	0.355295	1.51881	0.00148827	0.0407878	0.0372066	464	tags=29%, list=15%, signal=26%	HLA-DPA1/PRKCB/TRAC/PAG1/CD3D/SH2D1A/HLA-B/HLA-DRA/AHR/CD79B/CD4/PRDM1/FYN/ITK/CSK/TGFB1/STAT3/JAK3/ZC3H12A/CD3E/NCKAP1L/GZMM/MALT1/BATF/RNF168/IGKC/HLA-E/CTSS/CD247/FOXP3/CTSC/IRF4/RELB/RORA/PKN1/CD6/IRF7
CD4_TWIST1_Treg	GOBP_AEROBIC_RESPIRATION	GOBP_AEROBIC_RESPIRATION	97	0.379007	1.5577	0.00186283	0.049506	0.0451594	570	tags=31%, list=19%, signal=26%	MT-ND1/MT-ND2/MT-ND5/NDUFA5/NDUFC1/SDHAF2/UQCRC2/PARK7/MT-ND4L/ATP5F1C/NDUFA10/MT-ATP8/ISCU/UQCRB/COX5A/NDUFS8/NDUFB2/ATP5F1B/UQCRFS1/NDUFB6/ATP5PF/NDUFS5/NDUFA9/IREB2/CHCHD10/MDH1/NDUFB5/NDUFA6/ATP5MG/COX7A2L
CD4_FOShi_T	GOBP_ATP_METABOLIC_PROCESS	GOBP_ATP_METABOLIC_PROCESS	65	0.546056	2.12116	2.49823e-06	0.000719491	0.000695122	153	tags=26%, list=6%, signal=25%	MT-ND5/MT-ND1/MT-ND2/PARP1/MT-ND6/MT-ND4/VCP/NDUFB3/FIS1/NDUFA12/ATP5PF/NDUFB5/NDUFC2/TMSB4X/MT-ND4L/NDUFB8/NUDT5
CD4_FOShi_T	GOBP_NUCLEOSIDE_TRIPHOSPHATE_METABOLIC_PROCESS	GOBP_NUCLEOSIDE_TRIPHOSPHATE_METABOLIC_PROCESS	74	0.530815	2.10758	1.63102e-06	0.000719491	0.000695122	153	tags=23%, list=6%, signal=22%	MT-ND5/MT-ND1/MT-ND2/PARP1/MT-ND6/MT-ND4/VCP/NDUFB3/FIS1/NDUFA12/ATP5PF/NDUFB5/NDUFC2/TMSB4X/MT-ND4L/NDUFB8/NUDT5
CD4_FOShi_T	GOBP_PURINE_CONTAINING_COMPOUND_METABOLIC_PROCESS	GOBP_PURINE_CONTAINING_COMPOUND_METABOLIC_PROCESS	100	0.471358	1.96702	1.87632e-06	0.000719491	0.000695122	153	tags=19%, list=6%, signal=19%	MT-ND5/MT-ND1/MT-ND2/PARP1/MT-ND6/MT-ND4/PARP10/VCP/NDUFB3/FIS1/NDUFA12/TALDO1/ATP5PF/NDUFB5/NDUFC2/TMSB4X/MT-ND4L/NDUFB8/NUDT5
CD4_FOShi_T	GOBP_ELECTRON_TRANSPORT_CHAIN	GOBP_ELECTRON_TRANSPORT_CHAIN	70	0.532602	2.09147	3.51632e-06	0.000759526	0.000733801	179	tags=26%, list=7%, signal=25%	MT-ND5/MT-ND1/MT-ND2/MT-CYB/MT-ND6/MT-ND4/NDUFB3/UQCRH/NDUFA12/NDUFB5/NDUFC2/MT-ND4L/CYBA/UQCR10/COX6C/NDUFB8/NCF1/POLG2
CD4_FOShi_T	GOBP_ATP_BIOSYNTHETIC_PROCESS	GOBP_ATP_BIOSYNTHETIC_PROCESS	57	0.555306	2.09736	4.74872e-06	0.000791264	0.000764464	97	tags=25%, list=4%, signal=24%	MT-ND5/MT-ND1/MT-ND2/PARP1/MT-ND6/MT-ND4/VCP/NDUFB3/NDUFA12/ATP5PF/NDUFB5/NDUFC2/TMSB4X/MT-ND4L
CD4_FOShi_T	GOBP_RIBOSE_PHOSPHATE_METABOLIC_PROCESS	GOBP_RIBOSE_PHOSPHATE_METABOLIC_PROCESS	88	0.470728	1.92699	5.49489e-06	0.000791264	0.000764464	153	tags=19%, list=6%, signal=19%	MT-ND5/MT-ND1/MT-ND2/PARP1/MT-ND6/MT-ND4/VCP/NDUFB3/FIS1/NDUFA12/ATP5PF/NDUFB5/NDUFC2/TMSB4X/MT-ND4L/NDUFB8/NUDT5
CD4_FOShi_T	GOBP_RIBOSE_PHOSPHATE_BIOSYNTHETIC_PROCESS	GOBP_RIBOSE_PHOSPHATE_BIOSYNTHETIC_PROCESS	66	0.525606	2.04467	7.45953e-06	0.00087065	0.000841162	97	tags=21%, list=4%, signal=21%	MT-ND5/MT-ND1/MT-ND2/PARP1/MT-ND6/MT-ND4/VCP/NDUFB3/NDUFA12/ATP5PF/NDUFB5/NDUFC2/TMSB4X/MT-ND4L
CD4_FOShi_T	GOBP_RESPIRATORY_ELECTRON_TRANSPORT_CHAIN	GOBP_RESPIRATORY_ELECTRON_TRANSPORT_CHAIN	65	0.524609	2.03785	8.06158e-06	0.00087065	0.000841162	179	tags=25%, list=7%, signal=24%	MT-ND5/MT-ND1/MT-ND2/MT-CYB/MT-ND6/MT-ND4/NDUFB3/UQCRH/NDUFA12/NDUFB5/NDUFC2/MT-ND4L/UQCR10/COX6C/NDUFB8/POLG2
CD4_FOShi_T	GOBP_ATP_SYNTHESIS_COUPLED_ELECTRON_TRANSPORT	GOBP_ATP_SYNTHESIS_COUPLED_ELECTRON_TRANSPORT	61	0.538247	2.05849	9.97569e-06	0.000870846	0.000841351	148	tags=25%, list=5%, signal=24%	MT-ND5/MT-ND1/MT-ND2/MT-CYB/MT-ND6/MT-ND4/NDUFB3/UQCRH/NDUFA12/NDUFB5/NDUFC2/MT-ND4L/UQCR10/COX6C/NDUFB8
CD4_FOShi_T	GOBP_NUCLEOSIDE_PHOSPHATE_BIOSYNTHETIC_PROCESS	GOBP_NUCLEOSIDE_PHOSPHATE_BIOSYNTHETIC_PROCESS	75	0.511102	2.03906	1.00792e-05	0.000870846	0.000841351	97	tags=20%, list=4%, signal=20%	MT-ND5/MT-ND1/MT-ND2/PARP1/MT-ND6/MT-ND4/PARP10/VCP/NDUFB3/NDUFA12/ATP5PF/NDUFB5/NDUFC2/TMSB4X/MT-ND4L
CD4_FOShi_T	GOBP_ORGANOPHOSPHATE_BIOSYNTHETIC_PROCESS	GOBP_ORGANOPHOSPHATE_BIOSYNTHETIC_PROCESS	106	0.435581	1.8412	1.59849e-05	0.00125554	0.00121302	157	tags=17%, list=6%, signal=17%	MT-ND5/MT-ND1/MT-ND2/PARP1/MT-ND6/MT-ND4/PARP10/VCP/NDUFB3/NDUFA12/ATP5PF/NDUFB5/NDUFC2/TMSB4X/MT-ND4L/FDPS/NDUFB8/PIK3CD
CD4_FOShi_T	GOBP_NUCLEOSIDE_TRIPHOSPHATE_BIOSYNTHETIC_PROCESS	GOBP_NUCLEOSIDE_TRIPHOSPHATE_BIOSYNTHETIC_PROCESS	60	0.547648	2.08507	1.8752e-05	0.00135014	0.00130441	97	tags=23%, list=4%, signal=23%	MT-ND5/MT-ND1/MT-ND2/PARP1/MT-ND6/MT-ND4/VCP/NDUFB3/NDUFA12/ATP5PF/NDUFB5/NDUFC2/TMSB4X/MT-ND4L
CD4_FOShi_T	GOBP_OXIDATIVE_PHOSPHORYLATION	GOBP_OXIDATIVE_PHOSPHORYLATION	82	0.46268	1.87231	3.45383e-05	0.00229547	0.00221772	148	tags=21%, list=5%, signal=20%	MT-ND5/MT-ND1/MT-ND2/MT-CYB/MT-ND6/MT-ND4/VCP/NDUFB3/UQCRH/NDUFA12/ATP5PF/NDUFB5/NDUFC2/MT-ND4L/UQCR10/COX6C/NDUFB8
CD4_FOShi_T	GOBP_CARBOHYDRATE_DERIVATIVE_BIOSYNTHETIC_PROCESS	GOBP_CARBOHYDRATE_DERIVATIVE_BIOSYNTHETIC_PROCESS	107	0.415417	1.75494	3.88047e-05	0.0023948	0.00231369	97	tags=14%, list=4%, signal=14%	MT-ND5/MT-ND1/MT-ND2/PARP1/MT-ND6/MT-ND4/VCP/NDUFB3/NDUFA12/ATP5PF/NDUFB5/NDUFC2/CTNNB1/TMSB4X/MT-ND4L
CD4_FOShi_T	GOBP_MITOCHONDRIAL_ELECTRON_TRANSPORT_NADH_TO_UBIQUINONE	GOBP_MITOCHONDRIAL_ELECTRON_TRANSPORT_NADH_TO_UBIQUINONE	34	0.627778	2.13429	4.1894e-05	0.00241309	0.00233136	148	tags=29%, list=5%, signal=28%	MT-ND5/MT-ND1/MT-ND2/MT-ND6/MT-ND4/NDUFB3/NDUFB5/NDUFC2/MT-ND4L/NDUFB8
CD4_FOShi_T	GOBP_AEROBIC_RESPIRATION	GOBP_AEROBIC_RESPIRATION	92	0.436767	1.79031	5.21205e-05	0.00281451	0.00271918	168	tags=20%, list=6%, signal=19%	MT-ND5/MT-ND1/MT-ND2/MT-CYB/MT-ND6/MT-ND4/VCP/NDUFB3/UQCRH/NDUFA12/ATP5PF/NDUFB5/NDUFC2/MT-ND4L/UQCR10/COX6C/NDUFB8/NOP53
CD4_FOShi_T	GOBP_NADH_DEHYDROGENASE_COMPLEX_ASSEMBLY	GOBP_NADH_DEHYDROGENASE_COMPLEX_ASSEMBLY	35	0.619817	2.11262	6.48128e-05	0.0030223	0.00291994	65	tags=26%, list=2%, signal=25%	MT-ND5/MT-ND1/MT-ND2/MT-ND6/MT-ND4/NDUFB3/NDUFA12/NDUFB5/NDUFC2
CD4_FOShi_T	GOBP_MITOCHONDRIAL_RESPIRATORY_CHAIN_COMPLEX_ASSEMBLY	GOBP_MITOCHONDRIAL_RESPIRATORY_CHAIN_COMPLEX_ASSEMBLY	46	0.559115	2.02056	6.33701e-05	0.0030223	0.00291994	148	tags=26%, list=5%, signal=25%	MT-ND5/MT-ND1/MT-ND2/MT-ND6/MT-ND4/NDUFB3/NDUFA12/NDUFB5/NDUFC2/COX20/STMP1/NDUFB8
CD4_FOShi_T	GOBP_CELLULAR_RESPIRATION	GOBP_CELLULAR_RESPIRATION	100	0.426313	1.77905	6.64626e-05	0.0030223	0.00291994	179	tags=19%, list=7%, signal=18%	MT-ND5/MT-ND1/MT-ND2/MT-CYB/MT-ND6/MT-ND4/VCP/NDUFB3/UQCRH/NDUFA12/ATP5PF/NDUFB5/NDUFC2/MT-ND4L/UQCR10/COX6C/NDUFB8/NOP53/POLG2
CD4_FOShi_T	GOBP_ORGANOPHOSPHATE_METABOLIC_PROCESS	GOBP_ORGANOPHOSPHATE_METABOLIC_PROCESS	157	0.357712	1.59042	0.000115832	0.00500393	0.00483445	291	tags=20%, list=11%, signal=19%	MT-ND5/MT-ND1/MT-ND2/PARP1/MT-ND6/MT-ND4/PARP10/VCP/NDUFB3/FIS1/NDUFA12/TALDO1/ATP5PF/NDUFB5/NDUFC2/TMSB4X/MT-ND4L/FDPS/DBI/NDUFB8/NUDT5/PIK3CD/ORMDL1/OSBPL8/HINT1/DNAJC19/TKT/SOCS3/PNPLA8/PGAM1/PPCS
CD4_FOShi_T	GOBP_GENERATION_OF_PRECURSOR_METABOLITES_AND_ENERGY	GOBP_GENERATION_OF_PRECURSOR_METABOLITES_AND_ENERGY	147	0.368907	1.62928	0.00013479	0.00554564	0.00535781	179	tags=16%, list=7%, signal=16%	MT-ND5/MT-ND1/MT-ND2/MT-CYB/MT-ND6/MT-ND4/VCP/NDUFB3/UQCRH/NDUFA12/TALDO1/ATP5PF/NDUFB5/EPM2AIP1/NDUFC2/MT-ND4L/IRS2/CYBA/UQCR10/COX6C/NDUFB8/NCF1/NOP53/POLG2
CD4_FOShi_T	GOBP_ENERGY_DERIVATION_BY_OXIDATION_OF_ORGANIC_COMPOUNDS	GOBP_ENERGY_DERIVATION_BY_OXIDATION_OF_ORGANIC_COMPOUNDS	116	0.4	1.71638	0.000145061	0.00569695	0.00550399	179	tags=18%, list=7%, signal=18%	MT-ND5/MT-ND1/MT-ND2/MT-CYB/MT-ND6/MT-ND4/VCP/NDUFB3/UQCRH/NDUFA12/ATP5PF/NDUFB5/EPM2AIP1/NDUFC2/MT-ND4L/IRS2/UQCR10/COX6C/NDUFB8/NOP53/POLG2
CD4_FOShi_T	GOBP_NUCLEOBASE_CONTAINING_SMALL_MOLECULE_METABOLIC_PROCESS	GOBP_NUCLEOBASE_CONTAINING_SMALL_MOLECULE_METABOLIC_PROCESS	117	0.396417	1.70355	0.000180019	0.00676244	0.0065334	97	tags=15%, list=4%, signal=15%	MT-ND5/MT-ND1/MT-ND2/PARP1/MT-ND6/MT-ND4/PARP10/VCP/NDUFB3/FIS1/NDUFA12/TALDO1/ATP5PF/NDUFB5/NDUFC2/TMSB4X/MT-ND4L
CD4_FOShi_T	GOBP_PROTON_MOTIVE_FORCE_DRIVEN_ATP_SYNTHESIS	GOBP_PROTON_MOTIVE_FORCE_DRIVEN_ATP_SYNTHESIS	52	0.515209	1.9056	0.000395676	0.0142443	0.0137619	97	tags=21%, list=4%, signal=21%	MT-ND5/MT-ND1/MT-ND2/MT-ND6/MT-ND4/NDUFB3/NDUFA12/ATP5PF/NDUFB5/NDUFC2/MT-ND4L
CD4_HSPhi_CD70pos_Treg	GOBP_SEX_DIFFERENTIATION	GOBP_SEX_DIFFERENTIATION	36	-0.623333	-1.91577	0.000108756	0.0330617	0.0315582	692	tags=47%, list=22%, signal=37%	TMF1/HMGB2/ATM/CITED2/SAFB2/ARID5B/CBL/SOD1/SF1/SIRT1/TIPARP/UBB/NIPBL/CEBPB/FKBP4/BAK1/BCL2
CD4_HSPhi_CD70pos_Treg	GOBP_REPRODUCTIVE_SYSTEM_DEVELOPMENT	GOBP_REPRODUCTIVE_SYSTEM_DEVELOPMENT	44	-0.587805	-1.87781	0.000105662	0.0330617	0.0315582	692	tags=41%, list=22%, signal=33%	TMF1/HMGB2/ATM/CITED2/SAFB2/ARID5B/CBL/SOD1/SF1/SIRT1/CDKN1B/TIPARP/UBB/NIPBL/CEBPB/FKBP4/BAK1/BCL2
CD4_HSPhi_CD70pos_Treg	GOBP_CYTOPLASMIC_TRANSLATION	GOBP_CYTOPLASMIC_TRANSLATION	119	0.418623	1.7453	8.50321e-05	0.0330617	0.0315582	784	tags=44%, list=24%, signal=34%	RPL22/RPL23A/RPL9/RPS27A/RPL15/CNBP/SH3BGRL/UBA52/RPS26/RPS23/RPL21/RPL26/RPS4X/RPL29/RPL7/RPL13A/RPS13/RPS9/RPL27/SYNCRIP/RPS25/RPS20/RPS12/EIF3L/PKM/RPL37A/EIF3D/RWDD1/RPL22L1/RPL35A/RPL27A/RPL18/RPL13/RPL4/YTHDF2/RPS15A/RBM4/RPLP1/RPS6/RPL36/RPS5/EIF2S3/RPS18/RPSA/RPL19/DENR/RPL30/RPLP0/RPL18A/RPL5/RPL3/RPS11
CD4_HSPhi_Treg	GOBP_MITOCHONDRIAL_ELECTRON_TRANSPORT_NADH_TO_UBIQUINONE	GOBP_MITOCHONDRIAL_ELECTRON_TRANSPORT_NADH_TO_UBIQUINONE	31	0.639929	2.13012	3.65409e-05	0.0137396	0.0120081	296	tags=35%, list=12%, signal=32%	MT-ND1/MT-ND5/MT-ND2/NDUFA10/NDUFB3/NDUFAB1/NDUFV2/PARK7/NDUFC1/NDUFS5/MT-ND6
CD4_HSPhi_Treg	GOBP_NUCLEOSIDE_TRIPHOSPHATE_BIOSYNTHETIC_PROCESS	GOBP_NUCLEOSIDE_TRIPHOSPHATE_BIOSYNTHETIC_PROCESS	55	0.525319	1.99144	6.63532e-05	0.0137396	0.0120081	296	tags=25%, list=12%, signal=23%	MT-ND1/MT-ND5/MT-ND2/ATP5PF/NDUFA10/TMSB4X/NDUFB3/NDUFAB1/NDUFV2/NDUFC1/NDUFS5/TGFB1/ATP5MC1/MT-ND6
CD4_HSPhi_Treg	GOBP_ATP_METABOLIC_PROCESS	GOBP_ATP_METABOLIC_PROCESS	63	0.500038	1.95201	6.71043e-05	0.0137396	0.0120081	296	tags=25%, list=12%, signal=23%	MT-ND1/MT-ND5/MT-ND2/ATP5PF/NDUFA10/TMSB4X/ATP5IF1/NDUFB3/FIS1/NDUFAB1/NDUFV2/NDUFC1/NDUFS5/TGFB1/ATP5MC1/MT-ND6
CD4_HSPhi_Treg	GOBP_NUCLEOSIDE_TRIPHOSPHATE_METABOLIC_PROCESS	GOBP_NUCLEOSIDE_TRIPHOSPHATE_METABOLIC_PROCESS	71	0.472782	1.88842	6.14213e-05	0.0137396	0.0120081	296	tags=23%, list=12%, signal=20%	MT-ND1/MT-ND5/MT-ND2/ATP5PF/NDUFA10/TMSB4X/ATP5IF1/NDUFB3/FIS1/NDUFAB1/NDUFV2/NDUFC1/NDUFS5/TGFB1/ATP5MC1/MT-ND6
CD4_HSPhi_Treg	GOBP_ATP_BIOSYNTHETIC_PROCESS	GOBP_ATP_BIOSYNTHETIC_PROCESS	54	0.526204	1.98728	0.000101137	0.0146327	0.0127887	296	tags=26%, list=12%, signal=23%	MT-ND1/MT-ND5/MT-ND2/ATP5PF/NDUFA10/TMSB4X/NDUFB3/NDUFAB1/NDUFV2/NDUFC1/NDUFS5/TGFB1/ATP5MC1/MT-ND6
CD4_HSPhi_Treg	GOBP_REGULATION_OF_VIRAL_PROCESS	GOBP_REGULATION_OF_VIRAL_PROCESS	52	-0.580029	-1.84635	0.000107199	0.0146327	0.0127887	454	tags=37%, list=18%, signal=31%	BST2/LY6E/DDX5/STAU1/ATG12/ISG15/TRIM13/SRPK2/IFI16/ZC3HAV1/ILF3/TRIM38/ZFP36/IFITM2/CD74/BCL2/RSF1/N4BP1/OASL
CD4_HSPhi_Treg	GOBP_VIRAL_GENOME_REPLICATION	GOBP_VIRAL_GENOME_REPLICATION	44	-0.597231	-1.84637	0.000188833	0.0193318	0.0168956	454	tags=41%, list=18%, signal=34%	BST2/ZC3H12A/DDX5/HSPA8/STAU1/LAMTOR5/ISG15/SRPK2/IFI16/ZC3HAV1/PPIB/ILF3/TRIM38/IFITM2/PCBP1/BCL2/N4BP1/OASL
CD4_HSPhi_Treg	GOBP_PROTEIN_POLYUBIQUITINATION	GOBP_PROTEIN_POLYUBIQUITINATION	56	-0.568726	-1.83243	0.000181318	0.0193318	0.0168956	243	tags=29%, list=10%, signal=26%	TCF25/UBE2K/UBR5/UBE2B/PELI1/TNFAIP3/TRIM38/RNF19A/SPOP/ZNRF1/UBE2L6/HUWE1/UBE2A/BIRC2/BCL2/TRIP12
CD4_HSPhi_Treg	GOBP_RIBOSE_PHOSPHATE_BIOSYNTHETIC_PROCESS	GOBP_RIBOSE_PHOSPHATE_BIOSYNTHETIC_PROCESS	64	0.473856	1.85487	0.000267134	0.0198893	0.0173829	296	tags=23%, list=12%, signal=21%	MT-ND1/MT-ND5/MT-ND2/ATP5PF/NDUFA10/TMSB4X/NDUFB3/NDUFAB1/NDUFV2/NDUFC1/CMPK1/NDUFS5/TGFB1/ATP5MC1/MT-ND6
CD4_HSPhi_Treg	GOBP_NUCLEOSIDE_PHOSPHATE_BIOSYNTHETIC_PROCESS	GOBP_NUCLEOSIDE_PHOSPHATE_BIOSYNTHETIC_PROCESS	70	0.444723	1.77255	0.000251514	0.0198893	0.0173829	296	tags=21%, list=12%, signal=19%	MT-ND1/MT-ND5/MT-ND2/ATP5PF/NDUFA10/TMSB4X/NDUFB3/NDUFAB1/NDUFV2/NDUFC1/CMPK1/NDUFS5/TGFB1/ATP5MC1/MT-ND6
CD4_HSPhi_Treg	GOBP_VIRAL_LIFE_CYCLE	GOBP_VIRAL_LIFE_CYCLE	93	-0.486246	-1.69028	0.000221012	0.0198893	0.0173829	455	tags=32%, list=18%, signal=27%	DDX6/TFRC/BST2/ZC3H12A/LY6E/HSPA1B/DDX5/HSP90AB1/HSPA8/STAU1/LAMTOR5/SLC3A2/CD46/ISG15/SRPK2/IFI16/ZC3HAV1/PPIB/IST1/CHMP2B/ILF3/TRIM38/IFITM2/SLAMF1/PCBP1/CD74/BCL2/CHMP1B/N4BP1/OASL
CD4_HSPhi_Treg	GOBP_PROTON_MOTIVE_FORCE_DRIVEN_ATP_SYNTHESIS	GOBP_PROTON_MOTIVE_FORCE_DRIVEN_ATP_SYNTHESIS	49	0.502858	1.85501	0.000400382	0.0273261	0.0238824	296	tags=24%, list=12%, signal=22%	MT-ND1/MT-ND5/MT-ND2/ATP5PF/NDUFA10/NDUFB3/NDUFAB1/NDUFV2/NDUFC1/NDUFS5/ATP5MC1/MT-ND6
CD4_HSPhi_Treg	GOBP_DEFENSE_RESPONSE_TO_OTHER_ORGANISM	GOBP_DEFENSE_RESPONSE_TO_OTHER_ORGANISM	247	-0.396227	-1.52534	0.000538757	0.0322767	0.0282092	659	tags=34%, list=26%, signal=28%	RASGRP1/WIPI2/PAK2/NFKBIA/CD6/ATP1B1/NINJ1/PMAIP1/NFKBIZ/BIRC3/CD4/TAB2/AKAP8/TUBB/RNF213/MALT1/MIAT/HLA-E/JAK1/LCK/HLA-A/CD2/CASP8/BST2/SERPINB9/ZC3H12A/HLA-B/SFPQ/GBP2/HSPA1B/PRKDC/TANK/HSPA8/ACTR3/ATG12/CALCOCO2/DUSP10/PUM1/FOSL2/ANKRD17/USP38/POLR3E/TAX1BP1/CD46/G3BP2/ISG15/TRIM13/SRPK2/IFI16/PARP14/ZC3HAV1/PTPN2/PPP2CA/GBP5/GBP4/ACTR2/IRF1/UBE2K/BCL3/IGHM/PELI1/DDX21/OTULIN/ILF3/TNFAIP3/TRIM…
CD4_HSPhi_Treg	GOBP_REGULATION_OF_IMMUNE_RESPONSE	GOBP_REGULATION_OF_IMMUNE_RESPONSE	225	-0.393229	-1.50498	0.000551738	0.0322767	0.0282092	459	tags=28%, list=18%, signal=25%	TNFRSF1B/CASP8/TFRC/SERPINB9/SMAD7/SKAP1/HCST/ZC3H12A/HLA-B/SFPQ/GBP2/JUNB/HSPA1B/SUPT6H/PRKDC/HSPA8/ATG12/DUSP10/BTN3A1/PUM1/FOSL2/ANKRD17/CTLA4/USP38/CD46/CSK/SPPL2A/ISG15/IFI16/GRB2/PARP14/PTPN2/PPP2CA/GBP5/IRF1/UBE2K/MAP3K1/IGHM/KHDRBS1/PELI1/OTULIN/ITK/TNFAIP3/TRBC1/IL18R1/NLRP1/IGHA1/AP1G1/ZNRF1/SLAMF1/NFE2L2/SAMSN1/CD74/PKN1/SIRT1/BIRC2/BCL2/CDC37/NR4A3/EZR/PDE4B/N4BP1/OASL
CD4_HSPhi_Treg	GOBP_NADH_DEHYDROGENASE_COMPLEX_ASSEMBLY	GOBP_NADH_DEHYDROGENASE_COMPLEX_ASSEMBLY	32	0.570929	1.91276	0.000719259	0.0366958	0.0320714	329	tags=34%, list=13%, signal=30%	MT-ND1/MT-ND5/MT-ND2/NDUFA10/NDUFB3/NDUFAB1/NDUFC1/TMEM126A/NDUFS5/MT-ND6/OXA1L
CD4_HSPhi_Treg	GOBP_DEFENSE_RESPONSE_TO_SYMBIONT	GOBP_DEFENSE_RESPONSE_TO_SYMBIONT	75	-0.502081	-1.69191	0.000761695	0.0366958	0.0320714	454	tags=31%, list=18%, signal=26%	BST2/ZC3H12A/GBP2/TANK/HSPA8/ATG12/POLR3E/ISG15/TRIM13/IFI16/ZC3HAV1/GBP5/IRF1/DDX21/ILF3/TNFAIP3/TRIM38/NLRP1/IFITM2/AIMP1/BCL2/SELENOK/OASL
CD4_HSPhi_Treg	GOBP_VIRAL_PROCESS	GOBP_VIRAL_PROCESS	130	-0.443414	-1.60762	0.000760834	0.0366958	0.0320714	497	tags=30%, list=20%, signal=25%	CCNT1/DDX6/TFRC/BST2/ZC3H12A/LY6E/HSPA1B/DDX5/HSP90AB1/CHD1/HSPA8/STAU1/ATG12/CALCOCO2/LAMTOR5/SLC3A2/CD46/ISG15/TRIM13/SRPK2/IFI16/ZC3HAV1/PPIB/IST1/CHMP2B/CANX/ILF3/TRIM38/SNW1/ZFP36/IFITM2/SLAMF1/PCBP1/CD74/BCL2/CHMP1B/RSF1/N4BP1/OASL
CD4_HSPhi_Treg	GOBP_MAPK_CASCADE	GOBP_MAPK_CASCADE	123	-0.437814	-1.57618	0.000920067	0.041863	0.0365875	467	tags=31%, list=18%, signal=27%	SETX/RNF149/ZC3H12A/CTNNB1/PDCD4/ASH1L/IGBP1/PPP1CB/DUSP10/PDCD10/AKAP13/GPR183/CSK/PRDX2/GRB2/ATP6AP2/PTPN2/MAP3K1/SPAG9/PIN1/DUSP2/PTGER4/ERN1/LBH/TNIK/RAP1A/MAP3K2/ZFP36L1/ZFP36/GADD45B/SOD1/SLAMF1/CD74/TAOK3/EZR/EZH2/ATF3/PAFAH1B1
CD4_HSPhi_Treg	GOBP_CELLULAR_RESPONSE_TO_ORGANIC_CYCLIC_COMPOUND	GOBP_CELLULAR_RESPONSE_TO_ORGANIC_CYCLIC_COMPOUND	106	-0.461967	-1.63339	0.00100038	0.0431217	0.0376875	461	tags=30%, list=18%, signal=26%	NPM1/CASP8/ZC3H12A/CTNNB1/MSN/HSPA1B/DDX5/BCL2L11/HSPA8/HSP90B1/FKBP4/NR3C1/UBR5/ACTB/ATP1A1/PIM1/LBH/MECP2/RAP1A/GRAMD1A/ZFP36L1/CDKN1B/NCOA3/SNW1/ZFP36/PKN1/SIRT1/PTGES3/NR4A3/EZR/EZH2/PDE4B
CD4_HSPhi_Treg	GOBP_ORGANOPHOSPHATE_BIOSYNTHETIC_PROCESS	GOBP_ORGANOPHOSPHATE_BIOSYNTHETIC_PROCESS	102	0.376446	1.59346	0.00114195	0.046763	0.0408699	384	tags=23%, list=15%, signal=20%	MT-ND1/MT-ND5/MT-ND2/SMG1/FABP5/ATP5PF/NDUFA10/TMSB4X/NDUFB3/NDUFAB1/NDUFV2/NDUFC1/ORMDL1/CMPK1/NDUFS5/TGFB1/ATP5MC1/FDPS/MT-ND6/TKT/CAPN2/NDUFB10/IDI1
CD4_HSPhi_Treg	GOBP_CELLULAR_RESPONSE_TO_REACTIVE_OXYGEN_SPECIES	GOBP_CELLULAR_RESPONSE_TO_REACTIVE_OXYGEN_SPECIES	30	-0.618014	-1.77407	0.0013307	0.0495384	0.0432956	575	tags=47%, list=23%, signal=37%	PRDX5/JUN/SETX/KDM6B/PDCD10/PRDX2/ERN1/TNFAIP3/SOD1/TXN/NFE2L2/ROMO1/SIRT1/EZH2
CD4_HSPhi_Treg	GOBP_CELLULAR_RESPONSE_TO_OXYGEN_CONTAINING_COMPOUND	GOBP_CELLULAR_RESPONSE_TO_OXYGEN_CONTAINING_COMPOUND	222	-0.38798	-1.48256	0.00127263	0.0495384	0.0432956	677	tags=36%, list=27%, signal=29%	LAMTOR3/ATP5F1A/SQSTM1/HLA-DRB1/CARD16/NFKBIA/CD6/SOCS1/PTPRA/GSK3A/NFKBIZ/GNB1/SOCS3/PRDX5/AKAP8/JUN/MALT1/DNMT1/JAK1/IRS2/NCOA1/LAMTOR4/SHOC2/SETX/TNFRSF1B/ZC3H12A/CTNNB1/PDCD4/MSN/NR4A2/KDM6B/GBP2/JUNB/PRKDC/HSP90B1/PDCD10/SLC7A5/LAMTOR5/NAMPT/UBR2/CSK/PRPF8/PRDX2/GRB2/PTPN2/GBP5/NR3C1/NCL/ACTB/NR4A1/PHIP/CCDC186/LPIN2/PTGER4/PIM1/ERN1/MECP2/RAP1A/GRAMD1A/TNFAIP3/RPL23/CASP4/ZFP36L1/CDKN1B/NCO…
CD4_IKZF2hi_TNFRSF18lo_Treg	GOBP_RIBOSE_PHOSPHATE_METABOLIC_PROCESS	GOBP_RIBOSE_PHOSPHATE_METABOLIC_PROCESS	97	0.457764	1.91947	7.60761e-06	0.0026844	0.00230808	277	tags=20%, list=9%, signal=18%	MT-ND2/PDE7A/NDUFC2/MT-ND5/MT-ND3/TMSB4X/RNASEH2B/TSPO/ATP5F1A/NDUFB7/FIS1/GNAI3/MT-ND6/VCP/NDUFS2/CASK/DIP2A/NDUFC1/NDUFB3
CD4_IKZF2hi_TNFRSF18lo_Treg	GOBP_PURINE_CONTAINING_COMPOUND_METABOLIC_PROCESS	GOBP_PURINE_CONTAINING_COMPOUND_METABOLIC_PROCESS	109	0.439354	1.88778	6.11233e-06	0.0026844	0.00230808	284	tags=19%, list=9%, signal=18%	MT-ND2/PDE7A/NDUFC2/MT-ND5/MT-ND3/TMSB4X/TALDO1/TSPO/ATP5F1A/NDUFB7/FIS1/MDH1/GNAI3/MT-ND6/VCP/NDUFS2/CASK/DIP2A/NDUFC1/NDUFB3/SAMHD1
CD4_IKZF2hi_TNFRSF18lo_Treg	GOBP_CARBOHYDRATE_DERIVATIVE_METABOLIC_PROCESS	GOBP_CARBOHYDRATE_DERIVATIVE_METABOLIC_PROCESS	172	0.376525	1.70686	9.27788e-06	0.0026844	0.00230808	326	tags=19%, list=11%, signal=18%	MT-ND2/PDE7A/CD44/NDUFC2/MT-ND5/CHST11/TMEM59/MT-ND3/TMSB4X/TALDO1/RNASEH2B/TSPO/ATP5F1A/NDUFB7/FIS1/SLC35D2/ERP44/APOBEC3G/GNAI3/MT-ND6/VCP/TMEM165/NDUFS2/CASK/DIP2A/PARK7/CEMIP2/NDUFC1/NDUFB3/SAMHD1/ITM2A/JAK3/ATP5PO
CD4_IKZF2hi_TNFRSF18lo_Treg	GOBP_NUCLEOSIDE_TRIPHOSPHATE_METABOLIC_PROCESS	GOBP_NUCLEOSIDE_TRIPHOSPHATE_METABOLIC_PROCESS	77	0.485631	1.96124	1.42702e-05	0.00309664	0.00266253	326	tags=22%, list=11%, signal=20%	MT-ND2/NDUFC2/MT-ND5/MT-ND3/TMSB4X/TSPO/ATP5F1A/NDUFB7/FIS1/GNAI3/MT-ND6/VCP/NDUFS2/NDUFC1/NDUFB3/SAMHD1/ATP5PO
CD4_IKZF2hi_TNFRSF18lo_Treg	GOBP_NUCLEOBASE_CONTAINING_SMALL_MOLECULE_METABOLIC_PROCESS	GOBP_NUCLEOBASE_CONTAINING_SMALL_MOLECULE_METABOLIC_PROCESS	126	0.411161	1.79161	1.99348e-05	0.00346068	0.00297553	284	tags=19%, list=9%, signal=18%	MT-ND2/PDE7A/NDUFC2/MT-ND5/MT-ND3/TMSB4X/TALDO1/RNASEH2B/TSPO/ATP5F1A/NDUFB7/FIS1/MDH1/APOBEC3G/GNAI3/MT-ND6/VCP/NDUFS2/CASK/DIP2A/PARK7/NDUFC1/NDUFB3/SAMHD1
CD4_IKZF2hi_TNFRSF18lo_Treg	GOBP_ATP_BIOSYNTHETIC_PROCESS	GOBP_ATP_BIOSYNTHETIC_PROCESS	60	0.50541	1.94481	4.57908e-05	0.0066244	0.00569573	326	tags=22%, list=11%, signal=20%	MT-ND2/NDUFC2/MT-ND5/MT-ND3/TMSB4X/ATP5F1A/NDUFB7/MT-ND6/VCP/NDUFS2/NDUFC1/NDUFB3/ATP5PO
CD4_IKZF2hi_TNFRSF18lo_Treg	GOBP_ATP_METABOLIC_PROCESS	GOBP_ATP_METABOLIC_PROCESS	69	0.49101	1.94686	6.64219e-05	0.00790293	0.00679503	326	tags=22%, list=11%, signal=20%	MT-ND2/NDUFC2/MT-ND5/MT-ND3/TMSB4X/TSPO/ATP5F1A/NDUFB7/FIS1/MT-ND6/VCP/NDUFS2/NDUFC1/NDUFB3/ATP5PO
CD4_IKZF2hi_TNFRSF18lo_Treg	GOBP_NUCLEOSIDE_TRIPHOSPHATE_BIOSYNTHETIC_PROCESS	GOBP_NUCLEOSIDE_TRIPHOSPHATE_BIOSYNTHETIC_PROCESS	61	0.499638	1.92948	7.76887e-05	0.00790293	0.00679503	326	tags=21%, list=11%, signal=19%	MT-ND2/NDUFC2/MT-ND5/MT-ND3/TMSB4X/ATP5F1A/NDUFB7/MT-ND6/VCP/NDUFS2/NDUFC1/NDUFB3/ATP5PO
CD4_IKZF2hi_TNFRSF18lo_Treg	GOBP_REGULATION_OF_CELL_CYCLE	GOBP_REGULATION_OF_CELL_CYCLE	250	-0.425833	-1.59118	8.19429e-05	0.00790293	0.00679503	721	tags=36%, list=24%, signal=30%	TBRG1/CALM2/STAT5B/GADD45B/INO80D/MORF4L2/TERF1/RACK1/TXLNG/TMOD3/RPA2/CALM1/BUB3/DDIT3/ID2/SKIL/SERTAD1/KAT7/CASP3/CHMP3/BECN1/SON/RHOA/CDK6/BRD7/RPS6KB1/SMARCC2/LSM10/CDKN1A/CCNDBP1/ANKRD17/TP53INP1/GIGYF2/RAD23A/BRD4/BCL2/TSPYL2/CDK2AP2/PAF1/PUM2/BAZ1B/MORF4L1/AHCTF1/CKS2/YWHAE/FOXN3/CLTC/PKN2/ZFP36L2/RPL23/ARID1A/BTG3/TAOK3/SMARCA5/BCL2L11/SRPK2/BTG2/MBTPS1/PTPRC/IRF1/JADE2/PAFAH1B1/PIM2/DYNC…
CD4_IKZF2hi_TNFRSF18lo_Treg	GOBP_NCRNA_TRANSCRIPTION	GOBP_NCRNA_TRANSCRIPTION	35	-0.630218	-1.82641	0.000230745	0.0200287	0.0172209	294	tags=31%, list=10%, signal=29%	FOXO3/EGR1/SNAPC1/POLR2L/YY1/ETS1/POLR2F/GNL3/NCL/RARA/JUN
CD4_IKZF2hi_TNFRSF18lo_Treg	GOBP_PROTON_MOTIVE_FORCE_DRIVEN_ATP_SYNTHESIS	GOBP_PROTON_MOTIVE_FORCE_DRIVEN_ATP_SYNTHESIS	55	0.486678	1.83472	0.000352235	0.0254783	0.0219065	326	tags=20%, list=11%, signal=18%	MT-ND2/NDUFC2/MT-ND5/MT-ND3/ATP5F1A/NDUFB7/MT-ND6/NDUFS2/NDUFC1/NDUFB3/ATP5PO
CD4_IKZF2hi_TNFRSF18lo_Treg	GOBP_TUBE_MORPHOGENESIS	GOBP_TUBE_MORPHOGENESIS	120	-0.464316	-1.62669	0.000338382	0.0254783	0.0219065	642	tags=34%, list=21%, signal=28%	FLNA/JAK1/ID2/CASP3/CXCR3/HIF1A/JMJD6/RHOA/GTF2I/PFN1/PPP1CA/BCL2/SMAD7/TIPARP/VASP/ASB2/FOXP1/RUNX1/KDM5B/BCL10/BCL2L11/APOLD1/SRPK2/PIK3CD/SAT1/AREG/XBP1/PTK2B/CSNK2B/TNFAIP3/NR4A1/SH2D2A/B4GALT1/ETS1/CCM2/NFE2L2/VPS4B/RGCC/NCL/RARA/BTG1
CD4_IKZF2hi_TNFRSF18lo_Treg	GOBP_MITOCHONDRIAL_ELECTRON_TRANSPORT_NADH_TO_UBIQUINONE	GOBP_MITOCHONDRIAL_ELECTRON_TRANSPORT_NADH_TO_UBIQUINONE	36	0.568801	1.96461	0.000442505	0.0294078	0.0252851	277	tags=28%, list=9%, signal=26%	MT-ND2/NDUFC2/MT-ND5/MT-ND3/NDUFB7/MT-ND6/NDUFS2/PARK7/NDUFC1/NDUFB3
CD4_IKZF2hi_TNFRSF18lo_Treg	GOBP_OXIDATIVE_PHOSPHORYLATION	GOBP_OXIDATIVE_PHOSPHORYLATION	84	0.41033	1.68392	0.000474319	0.0294078	0.0252851	405	tags=24%, list=13%, signal=21%	MT-ND2/NDUFC2/MT-ND5/MT-ND3/ATP5F1A/NDUFB7/COX6C/COX7B/MT-ND6/VCP/NDUFS2/PARK7/NDUFC1/NDUFB3/COX6B1/ATP5PO/COX7C/GHITM/CYC1/NDUFA4
CD4_IKZF2hi_TNFRSF18lo_Treg	GOBP_RIBOSE_PHOSPHATE_BIOSYNTHETIC_PROCESS	GOBP_RIBOSE_PHOSPHATE_BIOSYNTHETIC_PROCESS	72	0.444151	1.76987	0.000549532	0.0317996	0.0273416	326	tags=19%, list=11%, signal=18%	MT-ND2/NDUFC2/MT-ND5/MT-ND3/TMSB4X/ATP5F1A/NDUFB7/MT-ND6/VCP/NDUFS2/DIP2A/NDUFC1/NDUFB3/ATP5PO
CD4_IKZF2hi_TNFRSF18lo_Treg	GOBP_REGULATION_OF_SYSTEM_PROCESS	GOBP_REGULATION_OF_SYSTEM_PROCESS	62	-0.536553	-1.71618	0.000666023	0.0361016	0.0310406	647	tags=50%, list=22%, signal=40%	SUMO1/FLNA/CALM1/FOXO1/EIF4A3/BECN1/RHOA/NR4A3/RPS6KB1/GLS/AKAP9/SMAD7/PDE4B/NR1H2/YWHAE/ZMYND8/RAB8B/FOXP1/KDM5B/FOXO3/PTK2B/RGS2/PTEN/YY1/NR4A1/ATP1B1/CELF2/CST7/C12orf57/SOD1/TNFRSF1B
CD4_IKZF2hi_TNFRSF18lo_Treg	GOBP_NUCLEOSIDE_PHOSPHATE_BIOSYNTHETIC_PROCESS	GOBP_NUCLEOSIDE_PHOSPHATE_BIOSYNTHETIC_PROCESS	77	0.421807	1.70349	0.00070706	0.0361016	0.0310406	326	tags=18%, list=11%, signal=17%	MT-ND2/NDUFC2/MT-ND5/MT-ND3/TMSB4X/ATP5F1A/NDUFB7/MT-ND6/VCP/NDUFS2/DIP2A/NDUFC1/NDUFB3/ATP5PO
CD4_IKZF2hi_TNFRSF18lo_Treg	GOBP_PALLIUM_DEVELOPMENT	GOBP_PALLIUM_DEVELOPMENT	36	-0.610303	-1.77748	0.000852162	0.0391306	0.0336449	642	tags=42%, list=21%, signal=33%	FLNA/AKIRIN2/CASP3/HIF1A/RHOA/CDK6/YWHAE/FXR1/BTG2/PAFAH1B1/PTEN/KDM6B/TMEM14B/CRK/RARA
CD4_IKZF2hi_TNFRSF18lo_Treg	GOBP_MUSCLE_TISSUE_DEVELOPMENT	GOBP_MUSCLE_TISSUE_DEVELOPMENT	57	-0.538587	-1.70438	0.000856546	0.0391306	0.0336449	543	tags=40%, list=18%, signal=34%	RHOA/RPS6KB1/BCL2/SMAD7/ATF3/TIPARP/ASB2/FOXP1/RUNX1/BTG2/EGR1/ZFAND5/RGS2/FOSL2/YY1/NR4A1/COPS2/VAMP5/KDM6B/EMD/IFRD1/NR1D2/RARA
CD4_IKZF2hi_TNFRSF18lo_Treg	GOBP_RESPIRATORY_ELECTRON_TRANSPORT_CHAIN	GOBP_RESPIRATORY_ELECTRON_TRANSPORT_CHAIN	68	0.439252	1.73916	0.000996131	0.0396732	0.0341114	405	tags=26%, list=13%, signal=23%	MT-ND2/NDUFC2/MT-ND5/MT-ND3/NDUFB7/COX6C/COX7B/SOD2/MT-ND6/NDUFS2/PARK7/NDUFC1/NDUFB3/COX6B1/COX7C/GHITM/CYC1/NDUFA4
CD4_IKZF2hi_TNFRSF18lo_Treg	GOBP_ELECTRON_TRANSPORT_CHAIN	GOBP_ELECTRON_TRANSPORT_CHAIN	74	0.429488	1.7243	0.000952373	0.0396732	0.0341114	405	tags=26%, list=13%, signal=23%	MT-ND2/NDUFC2/MT-ND5/MT-ND3/NDUFB7/COX6C/COX7B/SOD2/MT-ND6/CYBA/NDUFS2/PARK7/NDUFC1/NDUFB3/COX6B1/COX7C/GHITM/CYC1/NDUFA4
CD4_IKZF2hi_TNFRSF18lo_Treg	GOBP_DNA_METABOLIC_PROCESS	GOBP_DNA_METABOLIC_PROCESS	251	-0.395988	-1.4798	0.00100554	0.0396732	0.0341114	710	tags=33%, list=24%, signal=27%	IL27RA/XRN1/INO80D/MORF4L2/MBD4/HMGN1/SETX/TERF1/SF3B5/KIN/RPA2/SUMO1/HUWE1/TEX264/PNKP/KDM2A/CCT4/KAT7/RNF113A/MPG/CCT8/NUCKS1/PPP4R2/BRD7/SMARCC2/ZBTB7A/PTGES3/DDB2/CDKN1A/ID3/ANKRD17/RAD23A/UBE2V2/TSPYL2/CCR6/MORF4L1/S100A11/TOP2B/ZMYND8/ARID1A/TDG/MPHOSPH8/CCT2/TAOK3/SMARCA5/PURA/ACTR2/BTG2/PTPRC/JADE2/PTTG1/SMC1A/PTK2B/YY1/NDFIP1/SUPT6H/PSMD14/UBE2B/RIF1/DEK/HMGB1/ESCO1/PAXX/USP3/RFC1/POLE3/…
CD4_IKZF2hi_TNFRSF18lo_Treg	GOBP_NEGATIVE_REGULATION_OF_MITOTIC_CELL_CYCLE	GOBP_NEGATIVE_REGULATION_OF_MITOTIC_CELL_CYCLE	52	-0.556238	-1.73422	0.00112814	0.0425749	0.0366064	534	tags=38%, list=18%, signal=32%	RPA2/BUB3/BRD7/CDKN1A/GIGYF2/BCL2/CDK2AP2/FOXN3/ZFP36L2/BTG3/TAOK3/BTG2/MBTPS1/DYNC1LI1/PTEN/CDKN1B/RAD21/RBL2/RGCC/BTG1
CD4_IKZF2hi_TNFRSF18lo_Treg	GOBP_AEROBIC_RESPIRATION	GOBP_AEROBIC_RESPIRATION	98	0.383505	1.61143	0.00121653	0.0439978	0.0378298	405	tags=22%, list=13%, signal=20%	MT-ND2/NDUFC2/MT-ND5/MT-ND3/ATP5F1A/NDUFB7/OXA1L/COX6C/COX7B/MDH1/MT-ND6/VCP/NDUFS2/PARK7/NDUFC1/NDUFB3/COX6B1/ATP5PO/COX7C/GHITM/CYC1/NDUFA4
CD4_IKZF2hi_TNFRSF18lo_Treg	GOBP_POSITIVE_REGULATION_OF_CELL_CYCLE	GOBP_POSITIVE_REGULATION_OF_CELL_CYCLE	64	-0.521642	-1.67754	0.0013559	0.0470769	0.0404772	575	tags=36%, list=19%, signal=30%	CHMP3/BECN1/RHOA/RPS6KB1/LSM10/ANKRD17/RAD23A/BRD4/PAF1/PKN2/BCL2L11/SRPK2/PAFAH1B1/DYNC1LI1/UBE2B/NPM1/PLCG2/VPS4B/RAD21/PPP1R35/ZPR1/RGCC/RARA
CD4_IKZF2hi_TNFRSF18lo_Treg	GOBP_ATP_SYNTHESIS_COUPLED_ELECTRON_TRANSPORT	GOBP_ATP_SYNTHESIS_COUPLED_ELECTRON_TRANSPORT	65	0.440379	1.72592	0.0014519	0.048471	0.0416759	405	tags=26%, list=13%, signal=23%	MT-ND2/NDUFC2/MT-ND5/MT-ND3/NDUFB7/COX6C/COX7B/MT-ND6/NDUFS2/PARK7/NDUFC1/NDUFB3/COX6B1/COX7C/GHITM/CYC1/NDUFA4
CD4_IKZF2hi_TNFRSF18lo_Treg	GOBP_REGULATION_OF_DNA_METABOLIC_PROCESS	GOBP_REGULATION_OF_DNA_METABOLIC_PROCESS	143	-0.43352	-1.54716	0.00157942	0.048962	0.0420981	710	tags=35%, list=24%, signal=28%	IL27RA/XRN1/INO80D/MORF4L2/TERF1/SF3B5/RPA2/PNKP/CCT4/KAT7/CCT8/NUCKS1/PPP4R2/BRD7/SMARCC2/PTGES3/CDKN1A/ID3/ANKRD17/UBE2V2/TSPYL2/MORF4L1/S100A11/TOP2B/ARID1A/MPHOSPH8/CCT2/SMARCA5/ACTR2/PTPRC/JADE2/PTK2B/YY1/NDFIP1/SUPT6H/UBE2B/RIF1/DEK/HMGB1/ESCO1/POLE3/NPM1/NAF1/DHX9/RLF/CCDC117/RGCC/GNL3/HSP90AB1/HNRNPAB
CD4_IKZF2hi_TNFRSF18lo_Treg	GOBP_MONOATOMIC_ION_TRANSMEMBRANE_TRANSPORT	GOBP_MONOATOMIC_ION_TRANSMEMBRANE_TRANSPORT	137	0.337204	1.49351	0.00153942	0.048962	0.0420981	587	tags=29%, list=20%, signal=25%	SLC3A2/MT-ND5/BIN1/TMSB4X/TMEM63A/VMP1/AHNAK/ATP5F1A/COX7B/PLP2/ITGB1/TMEM165/SLC16A1/ATP6V0E2/ATP6V1D/CYBA/SLC39A10/ATG5/COX6B1/TMBIM6/ATP5PO/GHITM/VDAC3/ATP6V1E1/ATP6V0B/TMC6/CYC1/NDUFA4/S100A6/LCK/ACTN4/UTRN/UQCR10/ATP2A2/ANXA6/UQCRH/ATP5F1C/DIAPH1/WNK1/SRI
CD4_IKZF2hi_TNFRSF18hi_Treg	GOBP_MONOATOMIC_ION_TRANSMEMBRANE_TRANSPORT	GOBP_MONOATOMIC_ION_TRANSMEMBRANE_TRANSPORT	162	0.40979	1.75285	1.14659e-05	0.00416795	0.00374224	641	tags=30%, list=16%, signal=27%	TMSB4X/NDUFA4/ANXA2/PML/VMP1/ATP2B4/SLC25A5/MT-ND5/TMC6/ATP5F1C/MT-ND4/MAGT1/TMC8/TMBIM6/COX5A/PLP2/DIAPH1/GSTO1/MICU2/AKAP9/AHNAK/SLC16A1/CORO1A/ATP5F1B/PSEN1/MT-ATP6/PDE4D/PPIF/CUL5/PRNP/CALM2/ATG5/ORAI1/PTK2B/TCIRG1/GLRX/LCK/MT-ATP8/COX6B1/SLC3A2/SLC20A1/FLNA/KCNAB2/VDAC3/UBQLN1/FKBP1A/COMMD1/BAK1/YWHAE
CD4_IKZF2hi_TNFRSF18hi_Treg	GOBP_MONOATOMIC_ION_TRANSPORT	GOBP_MONOATOMIC_ION_TRANSPORT	208	0.391697	1.7275	4.41018e-06	0.00416795	0.00374224	641	tags=30%, list=16%, signal=26%	TMSB4X/CD4/NDUFA4/ANXA2/PML/CLTC/VMP1/ATP2B4/SLC25A5/MT-ND5/TMC6/ATP5F1C/MT-ND4/MAGT1/TMC8/TMBIM6/COX5A/PLP2/LGALS3/DIAPH1/GSTO1/MICU2/CASK/CLNS1A/AKAP9/AHNAK/SLC16A1/CORO1A/DNM2/FTH1/TSPO/ATP5F1B/ATOX1/PSEN1/MT-ATP6/KIF5B/NDUFA9/PDE4D/VDR/PPIF/CUL5/PRNP/CALM2/ATG5/ORAI1/PTK2B/TCIRG1/GLRX/LCK/MT-ATP8/COX6B1/SLC3A2/SLC20A1/FLNA/KCNAB2/VDAC3/EPB41/UBQLN1/FKBP1A/COMMD1/BAK1/YWHAE
CD4_IKZF2hi_TNFRSF18hi_Treg	GOBP_MONOATOMIC_CATION_TRANSPORT	GOBP_MONOATOMIC_CATION_TRANSPORT	191	0.391547	1.71041	1.1785e-05	0.00416795	0.00374224	641	tags=30%, list=16%, signal=26%	TMSB4X/CD4/NDUFA4/ANXA2/PML/CLTC/VMP1/ATP2B4/SLC25A5/MT-ND5/ATP5F1C/MT-ND4/MAGT1/TMBIM6/COX5A/LGALS3/DIAPH1/GSTO1/MICU2/CASK/AKAP9/AHNAK/SLC16A1/CORO1A/DNM2/FTH1/TSPO/ATP5F1B/ATOX1/PSEN1/MT-ATP6/KIF5B/NDUFA9/PDE4D/VDR/PPIF/CUL5/PRNP/CALM2/ATG5/ORAI1/PTK2B/TCIRG1/GLRX/LCK/MT-ATP8/COX6B1/SLC3A2/SLC20A1/FLNA/KCNAB2/EPB41/UBQLN1/FKBP1A/COMMD1/BAK1/YWHAE
CD4_IKZF2hi_TNFRSF18hi_Treg	GOBP_CELLULAR_RESPONSE_TO_CHEMICAL_STRESS	GOBP_CELLULAR_RESPONSE_TO_CHEMICAL_STRESS	90	-0.508095	-1.80827	6.2937e-05	0.016694	0.0149889	452	tags=22%, list=11%, signal=20%	NFAT5/RWDD1/SLC12A6/TNFAIP3/DNAJA1/SQSTM1/ZFP36L1/NR4A2/PPIA/MDM2/FOXO3/FOXP1/KDM6B/OSER1/FOXO1/PLEKHA1/NFE2L2/SOD1/JUN/DDIT3
CD4_IKZF2hi_TNFRSF18hi_Treg	GOBP_MONOATOMIC_CATION_TRANSMEMBRANE_TRANSPORT	GOBP_MONOATOMIC_CATION_TRANSMEMBRANE_TRANSPORT	148	0.405396	1.71822	9.71811e-05	0.0171849	0.0154296	641	tags=30%, list=16%, signal=27%	TMSB4X/NDUFA4/ANXA2/PML/VMP1/ATP2B4/SLC25A5/MT-ND5/ATP5F1C/MT-ND4/MAGT1/TMBIM6/COX5A/DIAPH1/GSTO1/MICU2/AKAP9/AHNAK/SLC16A1/CORO1A/ATP5F1B/PSEN1/MT-ATP6/PDE4D/PPIF/CUL5/PRNP/CALM2/ATG5/ORAI1/PTK2B/TCIRG1/GLRX/LCK/MT-ATP8/COX6B1/SLC3A2/SLC20A1/FLNA/KCNAB2/UBQLN1/FKBP1A/COMMD1/BAK1/YWHAE
CD4_IKZF2hi_TNFRSF18hi_Treg	GOBP_REGULATION_OF_PROTEOLYSIS	GOBP_REGULATION_OF_PROTEOLYSIS	213	0.361299	1.60068	8.90931e-05	0.0171849	0.0154296	746	tags=28%, list=18%, signal=24%	VCP/FURIN/PSMC5/ANXA2/PML/MALT1/GABARAPL2/TRIB2/CDK5RAP3/SUMO2/HDAC1/FIS1/CASP8/AURKAIP1/PSMA3/PDCD6/S100A10/LAMTOR5/PYHIN1/SVBP/USP47/CSTB/TNFSF10/BCAP31/PSMC1/RCHY1/PSEN1/PSMB8/FNIP1/RPS6KA3/PARK7/IL1R2/PRNP/APH1A/PTK2B/REST/PDCL3/LCK/TMEM259/PRELID1/TNIP1/RNF34/MYH9/RAF1/TLK2/MBP/UBQLN1/PAK2/BIRC3/N4BP1/COMMD1/BAK1/CTSD/CLEC7A/RUNX1/PSMD14/PSMC2/IFI16/CSNK1A1/ANKIB1
CD4_IKZF2hi_TNFRSF18hi_Treg	GOBP_MULTICELLULAR_ORGANISM_GROWTH	GOBP_MULTICELLULAR_ORGANISM_GROWTH	35	-0.63981	-1.92942	0.000222624	0.0236204	0.0212079	395	tags=34%, list=10%, signal=31%	PTPN11/GIGYF2/ARID5B/STAT5B/EZR/FOSL2/ZFP36L1/TAF10/PLEKHA1/SOD1/BCL2/ZFX
CD4_IKZF2hi_TNFRSF18hi_Treg	GOBP_DEVELOPMENTAL_MATURATION	GOBP_DEVELOPMENTAL_MATURATION	56	-0.563978	-1.85719	0.0001937	0.0236204	0.0212079	432	tags=27%, list=11%, signal=24%	CD63/AP1G1/TUT4/RB1/ARCN1/PFN1/TRPC4AP/MTCH1/NR4A2/TUT7/BLOC1S6/YWHAZ/BCL2/CTNNB1/DDIT3
CD4_IKZF2hi_TNFRSF18hi_Treg	GOBP_RIBOSOME_BIOGENESIS	GOBP_RIBOSOME_BIOGENESIS	172	-0.432602	-1.67732	0.000169445	0.0236204	0.0212079	924	tags=35%, list=23%, signal=29%	RPLP0/SART1/BMS1/FRG1/SERBP1/UTP3/USP16/EIF4A3/RPS4X/FCF1/EIF6/RPS5/RPS13/ERI1/WBP11/POP7/RSL1D1/NOP58/RPS19BP1/ABCE1/RPS17/PIH1D1/ZNHIT3/RPS16/MTREX/WDR43/NAF1/ESF1/EBNA1BP2/NOL8/RPS19/RPL14/RPL11/IMP4/POP5/PNO1/EMG1/RPF1/RPS15/RSL24D1/UTP18/DDX27/NGDN/PRKDC/RIOK3/ZNF593/MRTO4/NSA2/ISG20L2/RPL10/RPL7L1/SBDS/EIF5/RPS8/RRP7A/EIF1AX/DDX18/DDX21/GTF3A/NPM1/ZNF622
CD4_IKZF2hi_TNFRSF18hi_Treg	GOBP_TRANSMEMBRANE_TRANSPORT	GOBP_TRANSMEMBRANE_TRANSPORT	251	0.330229	1.4893	0.000203064	0.0236204	0.0212079	641	tags=25%, list=16%, signal=23%	TMSB4X/NDUFA4/ANXA2/PML/VMP1/ATP2B4/SLC25A5/MT-ND5/AQP3/TMC6/MPC1/ATP5F1C/MT-ND4/MAGT1/TMC8/TMBIM6/COX5A/PLP2/DIAPH1/GSTO1/MICU2/AKAP9/AHNAK/SLC16A1/CAPN1/CORO1A/SLC35D1/SRP54/ATP5F1B/SLC35C2/PSEN1/MT-ATP6/PDE4D/VDR/PPIF/CUL5/PRNP/MCL1/SEC61G/CALM2/ATG5/SLC44A2/ORAI1/PTK2B/TCIRG1/GLRX/LCK/SLC2A3/MT-ATP8/COX6B1/EMB/CREBL2/SLC3A2/TAP1/SEC62/SLC20A1/FLNA/KCNAB2/VDAC3/UBQLN1/FKBP1A/COMMD1/BAK1/YWHAE
CD4_IKZF2hi_TNFRSF18hi_Treg	GOBP_REGULATION_OF_MONOATOMIC_CATION_TRANSMEMBRANE_TRANSPORT	GOBP_REGULATION_OF_MONOATOMIC_CATION_TRANSMEMBRANE_TRANSPORT	62	0.497828	1.83347	0.000302988	0.0288265	0.0258823	641	tags=42%, list=16%, signal=36%	TMSB4X/NDUFA4/PML/VMP1/ATP2B4/TMBIM6/DIAPH1/GSTO1/AKAP9/AHNAK/CORO1A/PDE4D/PPIF/PRNP/CALM2/ATG5/PTK2B/TCIRG1/GLRX/FLNA/KCNAB2/UBQLN1/FKBP1A/COMMD1/BAK1/YWHAE
CD4_IKZF2hi_TNFRSF18hi_Treg	GOBP_REGULATION_OF_MONOATOMIC_ION_TRANSPORT	GOBP_REGULATION_OF_MONOATOMIC_ION_TRANSPORT	89	0.449797	1.76328	0.000326031	0.0288265	0.0258823	641	tags=37%, list=16%, signal=32%	TMSB4X/CD4/NDUFA4/PML/VMP1/ATP2B4/TMBIM6/LGALS3/DIAPH1/GSTO1/CASK/AKAP9/AHNAK/CORO1A/TSPO/KIF5B/PDE4D/PPIF/PRNP/CALM2/ATG5/ORAI1/PTK2B/TCIRG1/GLRX/FLNA/KCNAB2/EPB41/UBQLN1/FKBP1A/COMMD1/BAK1/YWHAE
CD4_IKZF2hi_TNFRSF18hi_Treg	GOBP_PROTEIN_PROCESSING	GOBP_PROTEIN_PROCESSING	64	0.487534	1.80715	0.000379261	0.0309535	0.027792	723	tags=36%, list=18%, signal=30%	FURIN/SEC11C/ANXA2/CASP8/SPCS1/S100A10/PCSK7/SPCS2/PSEN1/HM13/IL1R2/PRNP/P4HB/APH1A/PGK1/SEC11A/SPCS3/MYH9/BAK1/PARP1/RUNX1/TMEM208/IFI16
CD4_IKZF2hi_TNFRSF18hi_Treg	GOBP_NUCLEAR_TRANSCRIBED_MRNA_CATABOLIC_PROCESS	GOBP_NUCLEAR_TRANSCRIBED_MRNA_CATABOLIC_PROCESS	75	-0.507621	-1.75215	0.000420425	0.0318622	0.0286079	892	tags=33%, list=22%, signal=27%	CNOT9/PABPC1/BTG2/EIF4A3/SSB/AGO2/HNRNPU/ERI1/EIF3E/LSM4/TOB1/TUT4/ETF1/DHX36/HNRNPAB/ZFP36L1/MRTO4/UPF3A/TNRC6A/TUT7/TNRC6C/PNRC1/CNOT4/ZFP36/SAMD4B
CD4_IKZF2hi_TNFRSF18hi_Treg	GOBP_NUCLEAR_TRANSCRIBED_MRNA_CATABOLIC_PROCESS_DEADENYLATION_DEPENDENT_DECAY	GOBP_NUCLEAR_TRANSCRIBED_MRNA_CATABOLIC_PROCESS_DEADENYLATION_DEPENDENT_DECAY	39	-0.601951	-1.85542	0.000450978	0.0318992	0.0286411	892	tags=38%, list=22%, signal=30%	CNOT9/PABPC1/BTG2/AGO2/HNRNPU/TOB1/TUT4/DHX36/ZFP36L1/TNRC6A/TUT7/TNRC6C/CNOT4/ZFP36/SAMD4B
CD4_IKZF2hi_TNFRSF18hi_Treg	GOBP_POSITIVE_REGULATION_OF_MONOATOMIC_ION_TRANSPORT	GOBP_POSITIVE_REGULATION_OF_MONOATOMIC_ION_TRANSPORT	30	0.601001	1.9078	0.00060967	0.0340452	0.0305679	639	tags=47%, list=16%, signal=40%	TMSB4X/NDUFA4/VMP1/LGALS3/GSTO1/CASK/AKAP9/TSPO/KIF5B/CALM2/ORAI1/GLRX/FLNA/BAK1
CD4_IKZF2hi_TNFRSF18hi_Treg	GOBP_REGULATION_OF_CHEMOTAXIS	GOBP_REGULATION_OF_CHEMOTAXIS	39	0.558494	1.88551	0.000593632	0.0340452	0.0305679	747	tags=33%, list=18%, signal=28%	TMSB4X/GPSM3/CD74/DDT/GPR183/MAPK1/PTK2B/SEMA4D/RIPOR2/RAC2/ST6GAL1/NCKAP1L/MIF
CD4_IKZF2hi_TNFRSF18hi_Treg	GOBP_CELLULAR_RESPONSE_TO_OXIDATIVE_STRESS	GOBP_CELLULAR_RESPONSE_TO_OXIDATIVE_STRESS	68	-0.516562	-1.75339	0.000551933	0.0340452	0.0305679	406	tags=22%, list=10%, signal=20%	RWDD1/TNFAIP3/SQSTM1/NR4A2/PPIA/MDM2/FOXO3/FOXP1/KDM6B/OSER1/FOXO1/PLEKHA1/NFE2L2/SOD1/JUN
CD4_IKZF2hi_TNFRSF18hi_Treg	GOBP_REGULATION_OF_PEPTIDASE_ACTIVITY	GOBP_REGULATION_OF_PEPTIDASE_ACTIVITY	98	0.427346	1.69885	0.00055752	0.0340452	0.0305679	854	tags=37%, list=21%, signal=30%	VCP/FURIN/MALT1/HDAC1/FIS1/CASP8/PSMA3/PDCD6/LAMTOR5/SVBP/USP47/CSTB/TNFSF10/BCAP31/PSMB8/FNIP1/RPS6KA3/PARK7/APH1A/REST/LCK/PRELID1/RNF34/RAF1/MBP/PAK2/BIRC3/BAK1/CTSD/CLEC7A/IFI16/ARL6IP1/ATP2A3/IFI6/BIN1/PSME1
CD4_IKZF2hi_TNFRSF18hi_Treg	GOBP_PROTON_TRANSMEMBRANE_TRANSPORT	GOBP_PROTON_TRANSMEMBRANE_TRANSPORT	59	0.491653	1.79833	0.000658621	0.0349398	0.0313712	504	tags=24%, list=12%, signal=21%	TMSB4X/NDUFA4/SLC25A5/MT-ND5/ATP5F1C/MT-ND4/COX5A/SLC16A1/ATP5F1B/MT-ATP6/PPIF/TCIRG1/MT-ATP8/COX6B1
CD4_IKZF2hi_TNFRSF18hi_Treg	GOBP_REGULATION_OF_MONOATOMIC_ION_TRANSMEMBRANE_TRANSPORT	GOBP_REGULATION_OF_MONOATOMIC_ION_TRANSMEMBRANE_TRANSPORT	67	0.472163	1.76759	0.000900913	0.0434486	0.0390108	641	tags=39%, list=16%, signal=33%	TMSB4X/NDUFA4/PML/VMP1/ATP2B4/TMBIM6/DIAPH1/GSTO1/AKAP9/AHNAK/CORO1A/PDE4D/PPIF/PRNP/CALM2/ATG5/PTK2B/TCIRG1/GLRX/FLNA/KCNAB2/UBQLN1/FKBP1A/COMMD1/BAK1/YWHAE
CD4_IKZF2hi_TNFRSF18hi_Treg	GOBP_RRNA_METABOLIC_PROCESS	GOBP_RRNA_METABOLIC_PROCESS	130	-0.433949	-1.62562	0.000873638	0.0434486	0.0390108	917	tags=35%, list=22%, signal=28%	SART1/BMS1/FRG1/UTP3/EIF4A3/FCF1/EIF6/ERI1/WBP11/POP7/RSL1D1/NOP58/RPS17/PIH1D1/DEDD2/ZNHIT3/RPS16/MTREX/WDR43/NAF1/ESF1/EBNA1BP2/NOL8/RPS19/RPL14/RPL11/IMP4/POP5/EMG1/RPF1/RPS15/UTP18/DDX27/NGDN/PRKDC/RIOK3/MRTO4/NSA2/RPL7L1/NCL/SBDS/RPS8/RRP7A/DDX18/DDX21/GTF3A
CD4_IKZF2hi_TNFRSF18hi_Treg	GOBP_CELLULAR_RESPONSE_TO_REACTIVE_OXYGEN_SPECIES	GOBP_CELLULAR_RESPONSE_TO_REACTIVE_OXYGEN_SPECIES	44	-0.562133	-1.77522	0.00100901	0.0446066	0.0400506	327	tags=23%, list=8%, signal=21%	TNFAIP3/SQSTM1/MDM2/FOXP1/KDM6B/OSER1/PLEKHA1/NFE2L2/SOD1/JUN
CD4_IKZF2hi_TNFRSF18hi_Treg	GOBP_NCRNA_METABOLIC_PROCESS	GOBP_NCRNA_METABOLIC_PROCESS	227	-0.383662	-1.53117	0.000997681	0.0446066	0.0400506	917	tags=30%, list=22%, signal=25%	SART1/BMS1/THUMPD1/RPAP2/FRG1/UTP3/EGR1/EIF4A3/SSB/FCF1/AGO2/EIF6/ELP2/METTL8/ERI1/WBP11/POP7/RSL1D1/NOP58/NCOR2/NFKB1/RPS17/PIH1D1/SNIP1/DEDD2/ZNHIT3/RPS16/MTREX/NR3C1/WDR43/NSUN6/ZC3H8/NAF1/ESF1/EBNA1BP2/NOL8/RPS19/RPL14/RPL11/IMP4/POP5/TUT4/EMG1/RPF1/RPS15/C2orf49/ADAT2/UTP18/DDX27/NGDN/PRKDC/RIOK3/MEPCE/MRTO4/NSA2/TUT7/RPL7L1/NCL/SBDS/FOXO3/SRSF3/INTS11/RPS8/RRP7A/GNL3/DDX18/DDX21/GTF3A/JUN
CD4_IKZF2hi_TNFRSF18hi_Treg	GOBP_ANATOMICAL_STRUCTURE_MATURATION	GOBP_ANATOMICAL_STRUCTURE_MATURATION	36	-0.58344	-1.76903	0.00114845	0.0487401	0.0437619	399	tags=28%, list=10%, signal=25%	TUT4/RB1/ARCN1/TRPC4AP/MTCH1/NR4A2/TUT7/BCL2/CTNNB1/DDIT3
CD4_IKZF2lo_LAG3pos_Treg	GOBP_RIBOSE_PHOSPHATE_BIOSYNTHETIC_PROCESS	GOBP_RIBOSE_PHOSPHATE_BIOSYNTHETIC_PROCESS	82	0.433283	1.8523	4.76881e-05	0.0195295	0.0164108	397	tags=32%, list=12%, signal=29%	ATP5MC3/ATP5F1B/NDUFV2/NDUFS7/DCK/MT-ND2/NDUFB11/TECR/ATP5MG/MT-ND3/NDUFC2/MT-ND5/NDUFB3/ATP5PF/VCP/NDUFB6/TMSB4X/NDUFA5/SDHA/NDUFA8/AK3/MT-ATP8/MT-ND6/ATP5F1C/ELOVL5/MPC2
CD4_IKZF2lo_LAG3pos_Treg	GOBP_SENSORY_ORGAN_DEVELOPMENT	GOBP_SENSORY_ORGAN_DEVELOPMENT	57	-0.568451	-1.83762	6.25279e-05	0.0195295	0.0164108	390	tags=28%, list=12%, signal=25%	SMCHD1/HIPK1/YY1/PFDN5/TGIF2/ANP32B/BAX/NIPBL/TGFBR2/HMGN1/MAF/BCL2L11/SP3/KDM5B/CDKN1B/SOD1
CD4_IKZF2lo_LAG3pos_Treg	GOBP_CARBOHYDRATE_DERIVATIVE_BIOSYNTHETIC_PROCESS	GOBP_CARBOHYDRATE_DERIVATIVE_BIOSYNTHETIC_PROCESS	146	0.353344	1.6405	4.89974e-05	0.0195295	0.0164108	403	tags=23%, list=12%, signal=21%	MGAT1/ATP5MC3/ATP5F1B/NDUFV2/NDUFS7/DCK/MT-ND2/TM9SF2/NDUFB11/TECR/ATP5MG/MT-ND3/NDUFC2/MT-ND5/NDUFB3/ATP5PF/VCP/NDUFB6/OGT/TMSB4X/NDUFA5/SDHA/NDUFA8/AK3/MT-ATP8/MT-ND6/TMEM258/ATP5F1C/ELOVL5/CHST11/DPM1/MPC2/DDOST
CD4_IKZF2lo_LAG3pos_Treg	GOBP_B_CELL_PROLIFERATION	GOBP_B_CELL_PROLIFERATION	35	-0.636732	-1.89191	9.4994e-05	0.0222523	0.0186988	663	tags=43%, list=20%, signal=35%	CD320/HSPD1/ADA/IRS2/CTLA4/NCKAP1L/BAX/CD70/CDKN1A/NFKBIZ/RC3H1/FOSL2/MZB1/PTPRC/PELI1
CD4_IKZF2lo_LAG3pos_Treg	GOBP_NUCLEOSIDE_TRIPHOSPHATE_BIOSYNTHETIC_PROCESS	GOBP_NUCLEOSIDE_TRIPHOSPHATE_BIOSYNTHETIC_PROCESS	67	0.450507	1.85313	0.000155348	0.0222994	0.0187383	360	tags=33%, list=11%, signal=30%	ATP5MC3/ATP5F1B/NDUFV2/NDUFS7/MT-ND2/NDUFB11/ATP5MG/MT-ND3/NDUFC2/MT-ND5/NDUFB3/ATP5PF/VCP/NDUFB6/TMSB4X/NDUFA5/SDHA/NDUFA8/AK3/MT-ATP8/MT-ND6/ATP5F1C
CD4_IKZF2lo_LAG3pos_Treg	GOBP_NUCLEOSIDE_PHOSPHATE_BIOSYNTHETIC_PROCESS	GOBP_NUCLEOSIDE_PHOSPHATE_BIOSYNTHETIC_PROCESS	92	0.405467	1.75952	0.000156406	0.0222994	0.0187383	397	tags=28%, list=12%, signal=26%	ATP5MC3/ATP5F1B/NDUFV2/NDUFS7/DCK/MT-ND2/NDUFB11/TECR/ATP5MG/MT-ND3/NDUFC2/MT-ND5/NDUFB3/ATP5PF/VCP/NDUFB6/TMSB4X/NDUFA5/SDHA/NDUFA8/AK3/MT-ATP8/MT-ND6/ATP5F1C/ELOVL5/MPC2
CD4_IKZF2lo_LAG3pos_Treg	GOBP_PROTEIN_PHOSPHORYLATION	GOBP_PROTEIN_PHOSPHORYLATION	277	-0.395198	-1.50596	0.000166591	0.0222994	0.0187383	975	tags=39%, list=29%, signal=30%	PRKACB/PPP1R15B/CREB1/CAB39/PIM1/KRAS/XRCC6/CD6/MAP2K1/UBE2K/SMAD7/CDC37/PDCD10/TERF2IP/COPS2/MARK3/BRAF/PPIA/IKBKB/HSP90AA1/MAP2K7/BRD2/MAPKAPK2/SNX9/ITGB1BP1/SRPK2/STAT2/PTPN2/STK24/HSP90AB1/FNIP1/STK17A/CSNK1A1/PRKAR1A/TWF1/CCNK/PAK2/FBXW7/EIF2AK2/MAP3K5/WNK1/GADD45A/AAK1/FYN/RB1CC1/CNOT7/PRKDC/PRKD2/CDKN2A/PLK3/DUSP16/CCDC88C/GGNBP2/ADNP/CCNT1/STK17B/PRPF4B/TSPYL2/YWHAZ/HIPK1/NEDD9/ZAP70/CCNH…
CD4_IKZF2lo_LAG3pos_Treg	GOBP_ATP_BIOSYNTHETIC_PROCESS	GOBP_ATP_BIOSYNTHETIC_PROCESS	65	0.448943	1.83275	0.00019974	0.0233945	0.0196586	360	tags=32%, list=11%, signal=29%	ATP5MC3/ATP5F1B/NDUFV2/NDUFS7/MT-ND2/NDUFB11/ATP5MG/MT-ND3/NDUFC2/MT-ND5/NDUFB3/ATP5PF/VCP/NDUFB6/TMSB4X/NDUFA5/SDHA/NDUFA8/MT-ATP8/MT-ND6/ATP5F1C
CD4_IKZF2lo_LAG3pos_Treg	GOBP_NUCLEOSIDE_TRIPHOSPHATE_METABOLIC_PROCESS	GOBP_NUCLEOSIDE_TRIPHOSPHATE_METABOLIC_PROCESS	83	0.406497	1.74108	0.000349254	0.029853	0.0250857	360	tags=28%, list=11%, signal=25%	ATP5MC3/ATP5F1B/NDUFV2/NDUFS7/MT-ND2/NDUFB11/ATP5MG/MT-ND3/NDUFC2/MT-ND5/NDUFB3/ATP5PF/VCP/NDUFB6/TMSB4X/NDUFA5/SDHA/NUDT5/NDUFA8/AK3/MT-ATP8/MT-ND6/ATP5F1C
CD4_IKZF2lo_LAG3pos_Treg	GOBP_POSITIVE_REGULATION_OF_PROGRAMMED_CELL_DEATH	GOBP_POSITIVE_REGULATION_OF_PROGRAMMED_CELL_DEATH	148	-0.444211	-1.61821	0.000307999	0.029853	0.0250857	740	tags=34%, list=22%, signal=28%	FOXO1/BNIP3L/SRPK2/PTPN2/CCAR1/FNIP1/STK17A/BCL2A1/HSPD1/PAK2/FBXW7/MAP3K5/GADD45A/CYLD/CTLA4/E2F3/LTB/B4GALT1/PRKDC/CDKN2A/TNFSF12/RYBP/MTCH1/CTNNBL1/DEDD2/STK17B/PPID/NR4A1/BAX/RGCC/MCL1/CDKN1A/DNAJA1/ZC3H12A/TNFAIP8/LGALS1/BCL2L11/CTSC/ATP2A2/TNFRSF1B/PDCD4/SQSTM1/TGFB1/PTPRC/ITGA4/BBC3/TXNIP/ATF3/JUN/BTG1/SOD1
CD4_IKZF2lo_LAG3pos_Treg	GOBP_CYTOPLASMIC_TRANSLATION	GOBP_CYTOPLASMIC_TRANSLATION	123	0.354814	1.61681	0.000350463	0.029853	0.0250857	638	tags=36%, list=19%, signal=30%	RPL22/RPL27/EIF3D/RBM4/RPL23A/EIF3I/RPL3/RPS5/RPL5/RPL21/RPL7/RPS25/RPL17/RPL9/RPL4/NEMF/EIF3H/RPL35/RPS20/RPS27A/RPL26/EIF3L/RPS6/RPS18/RPS23/RPLP2/RPS9/RPL18A/RPSA/RPL39/MCTS1/EIF2S3/RPS24/RPS16/DENR/RPS7/RPL30/NCBP2/RPL13A/RPL32/RPS13/DHX9/FAU/UBA52
CD4_IKZF2lo_LAG3pos_Treg	GOBP_PROTON_MOTIVE_FORCE_DRIVEN_ATP_SYNTHESIS	GOBP_PROTON_MOTIVE_FORCE_DRIVEN_ATP_SYNTHESIS	60	0.453367	1.82934	0.000396371	0.0304168	0.0255595	360	tags=32%, list=11%, signal=29%	ATP5MC3/ATP5F1B/NDUFV2/NDUFS7/MT-ND2/NDUFB11/ATP5MG/MT-ND3/NDUFC2/MT-ND5/NDUFB3/ATP5PF/NDUFB6/NDUFA5/SDHA/NDUFA8/MT-ATP8/MT-ND6/ATP5F1C
CD4_IKZF2lo_LAG3pos_Treg	GOBP_ATP_METABOLIC_PROCESS	GOBP_ATP_METABOLIC_PROCESS	74	0.420287	1.75229	0.000422005	0.0304168	0.0255595	360	tags=30%, list=11%, signal=27%	ATP5MC3/ATP5F1B/NDUFV2/NDUFS7/MT-ND2/NDUFB11/ATP5MG/MT-ND3/NDUFC2/MT-ND5/NDUFB3/ATP5PF/VCP/NDUFB6/TMSB4X/NDUFA5/SDHA/NUDT5/NDUFA8/MT-ATP8/MT-ND6/ATP5F1C
CD4_IKZF2lo_LAG3pos_Treg	GOBP_SENSORY_SYSTEM_DEVELOPMENT	GOBP_SENSORY_SYSTEM_DEVELOPMENT	40	-0.586316	-1.79045	0.000492425	0.0310137	0.026061	383	tags=30%, list=11%, signal=27%	HIPK1/YY1/PFDN5/TGIF2/BAX/NIPBL/TGFBR2/HMGN1/MAF/SP3/KDM5B/CDKN1B
CD4_IKZF2lo_LAG3pos_Treg	GOBP_REGULATION_OF_TRANSFERASE_ACTIVITY	GOBP_REGULATION_OF_TRANSFERASE_ACTIVITY	160	-0.427878	-1.56815	0.000496483	0.0310137	0.026061	794	tags=37%, list=24%, signal=30%	HSP90AA1/PNKP/ARRDC3/MAP2K7/SERINC5/SNX9/ITGB1BP1/ZFP36/HSP90AB1/PRKAR1A/CCNK/PAK2/FBXW7/MAP3K5/IRS2/GADD45A/TERF1/CDKN2A/DUSP16/CCNT1/TSPYL2/KAT2B/NEDD9/CCNH/CALM3/OSBPL8/CALM1/PPP2R5A/PPP2CA/RPL23/RGCC/SERTAD1/TAB2/TGFBR2/PTGES3/CDKN1A/DNAJA1/RAP1A/CCT2/SERINC1/DUSP10/NPM1/GSTP1/LAT/CSF1/ABI1/SYAP1/TOPORS/CALM2/LCP2/PDCD4/MAP3K4/TGFB1/PTPRC/UBE2S/NEK7/PHPT1/CDKN1B/SOD1
CD4_IKZF2lo_LAG3pos_Treg	GOBP_EMBRYO_DEVELOPMENT	GOBP_EMBRYO_DEVELOPMENT	189	-0.41369	-1.5371	0.000585679	0.0332218	0.0279165	983	tags=40%, list=29%, signal=30%	CNOT2/PRKACB/ZFAND5/CHD8/PAFAH1B1/MAP2K1/AKIRIN2/COPS2/SETDB2/EIF4A3/CIR1/INO80/MIB1/ZFP36L1/INSIG1/KMT2A/NDUFA2/BCL2L1/BRD2/DUSP4/DUSP2/VPS54/KDM2B/TENT5C/KIDINS220/PRKAR1A/ADA/WNK1/DHX36/MBNL1/PRKDC/GGNBP2/MYH9/GRB2/RTN4/SYF2/MAFF/PAF1/KAT2B/HIPK1/YY1/CMTM3/TOP1/RPL7L1/TGIF2/BAX/NASP/INO80D/NIPBL/CNOT1/TGFBR2/CDC73/TRA2B/CREBBP/NMT1/SETD2/PFN1/MYADM/C2orf49/RRP7A/BIRC6/BCL2L11/HM13/SP3/ABI1/TXN…
CD4_IKZF2lo_LAG3pos_Treg	GOBP_NUCLEOBASE_CONTAINING_SMALL_MOLECULE_METABOLIC_PROCESS	GOBP_NUCLEOBASE_CONTAINING_SMALL_MOLECULE_METABOLIC_PROCESS	150	0.318981	1.49133	0.000638199	0.0332218	0.0279165	487	tags=26%, list=14%, signal=23%	MGAT1/ATP5MC3/ATP5F1B/NDUFV2/NDUFS7/APOBEC3G/DCK/MT-ND2/NDUFB11/TECR/ATP5MG/MT-ND3/NDUFC2/MT-ND5/PGLS/NDUFB3/ATP5PF/VCP/NDUFB6/TMSB4X/NDUFA5/TYMP/SDHA/NUDT5/NDUFA8/AK3/MT-ATP8/MT-ND6/ATP5F1C/ELOVL5/LDHB/NT5C/DPM1/MPC2/GLRX/PDE7A/PARK7/MDH1/MT-ND4L
CD4_IKZF2lo_LAG3pos_Treg	GOBP_POSITIVE_REGULATION_OF_CELL_POPULATION_PROLIFERATION	GOBP_POSITIVE_REGULATION_OF_CELL_POPULATION_PROLIFERATION	255	-0.389177	-1.47847	0.000608579	0.0332218	0.0279165	946	tags=35%, list=28%, signal=27%	PIM1/KRAS/PAFAH1B1/SMARCA2/CD46/CCPG1/CD6/NRDC/MAP2K1/MECP2/PDCD10/AKIRIN2/LBH/AKIRIN1/BRAF/CAPNS1/CLEC7A/HSP90AA1/CNBP/BCL2L1/IST1/PPP1R16B/WASF2/ITGB1BP1/SRPK2/STK24/CCAR1/CD320/KIDINS220/TWF1/ADA/MAP3K5/IRS2/TNFAIP3/DHX36/RAB8B/E2F3/FYN/CNOT7/B4GALT1/CDC42EP3/PRKD2/SUZ12/ADNP/SIRPG/TNFSF12/SLC25A5/RTN4/SYF2/BCL7C/KAT2B/NR4A1/HIPK1/NCKAP1L/CAPN1/NEDD9/ZAP70/COX17/MDM2/RPL23/MACF1/SERTAD1/TGFBR2…
CD4_IKZF2lo_LAG3pos_Treg	GOBP_B_CELL_RECEPTOR_SIGNALING_PATHWAY	GOBP_B_CELL_RECEPTOR_SIGNALING_PATHWAY	30	-0.617	-1.77758	0.000808324	0.0380912	0.0320084	746	tags=47%, list=22%, signal=37%	GPS2/NFKBIA/IGLC3/IGHM/CTLA4/IGHA1/PLEKHA1/GRB2/NCKAP1L/CMTM3/BAX/NFKBIZ/PTPRC/PLCG2
CD4_IKZF2lo_LAG3pos_Treg	GOBP_PURINE_CONTAINING_COMPOUND_METABOLIC_PROCESS	GOBP_PURINE_CONTAINING_COMPOUND_METABOLIC_PROCESS	129	0.334069	1.52927	0.000813047	0.0380912	0.0320084	397	tags=23%, list=12%, signal=21%	ATP5MC3/ATP5F1B/NDUFV2/NDUFS7/DCK/MT-ND2/NDUFB11/TECR/ATP5MG/MT-ND3/NDUFC2/MT-ND5/PGLS/NDUFB3/ATP5PF/VCP/NDUFB6/TMSB4X/NDUFA5/SDHA/NUDT5/NDUFA8/AK3/MT-ATP8/MT-ND6/ATP5F1C/ELOVL5/LDHB/NT5C/MPC2
CD4_IKZF2lo_LAG3pos_Treg	GOBP_RIBOSE_PHOSPHATE_METABOLIC_PROCESS	GOBP_RIBOSE_PHOSPHATE_METABOLIC_PROCESS	112	0.350778	1.57259	0.000910515	0.0406263	0.0341386	397	tags=25%, list=12%, signal=23%	ATP5MC3/ATP5F1B/NDUFV2/NDUFS7/DCK/MT-ND2/NDUFB11/TECR/ATP5MG/MT-ND3/NDUFC2/MT-ND5/NDUFB3/ATP5PF/VCP/NDUFB6/TMSB4X/NDUFA5/SDHA/NUDT5/NDUFA8/AK3/MT-ATP8/MT-ND6/ATP5F1C/ELOVL5/NT5C/MPC2
CD4_IKZF2lo_LAG3pos_Treg	GOBP_EPITHELIAL_CELL_APOPTOTIC_PROCESS	GOBP_EPITHELIAL_CELL_APOPTOTIC_PROCESS	33	-0.599619	-1.76427	0.000959293	0.0408572	0.0343326	854	tags=55%, list=25%, signal=41%	BRAF/ZFP36L1/BCL2L1/ZFP36/MAP3K5/TNFAIP3/HIPK1/BAX/CAST/RGCC/TGFBR2/NFKBIZ/ARF6/PDCD4/TGFB1/ITGA4/NFE2L2/CDKN1B
CD4_naive_T	GOBP_NEGATIVE_REGULATION_OF_DEVELOPMENTAL_PROCESS	GOBP_NEGATIVE_REGULATION_OF_DEVELOPMENTAL_PROCESS	160	-0.513082	-1.71142	4.41228e-06	0.00377692	0.00320936	609	tags=36%, list=21%, signal=30%	DDB1/PIK3R1/NFATC3/RFLNB/PRMT1/TMEM131L/TFRC/INSIG1/SHOC2/PLAC8/HDAC1/KRAS/B2M/SRA1/PRDX2/DDIT3/GADD45A/TOB2/IFRD1/ZFP36L1/NDFIP1/LEF1/DNMT1/CDC73/KLF13/LUC7L/CDKN1B/RBPJ/SKI/SKIL/KLF2/TGFB1/BTG2/JAK3/ZFP36L2/IRF1/NFKBIA/UBE2B/ZC3H8/ID3/SPAG9/STAT5B/CTLA4/SMAD7/RGCC/FOXP1/SUZ12/TOB1/MECP2/DDX6/HSPA9/HIF1A/LBH/ARF6/SOD1/IPO7/NFE2L2
CD4_naive_T	GOBP_OSSIFICATION	GOBP_OSSIFICATION	67	-0.583967	-1.77293	8.04204e-05	0.0229466	0.0194984	449	tags=34%, list=15%, signal=30%	TOB2/JUNB/LEF1/RBPJ/SKI/SNRNP200/RPL38/ANKH/TPM4/RPS15/ID3/FOSL2/SMAD7/PTGER4/RSL1D1/S1PR1/CCDC47/RBMX/TOB1/HIF1A/ISG15/IPO7/DDX21
CD4_naive_T	GOBP_GENERATION_OF_PRECURSOR_METABOLITES_AND_ENERGY	GOBP_GENERATION_OF_PRECURSOR_METABOLITES_AND_ENERGY	146	0.389689	1.66795	7.35008e-05	0.0229466	0.0194984	328	tags=21%, list=11%, signal=20%	MT-ND5/MT-ND2/MT-ND1/ATP5PF/NOP53/MT-ND4L/TALDO1/MT-CYB/CYBA/NDUFC1/MT-ND6/NDUFA4/MDH2/ETFB/PTGES3/OXA1L/NDUFV2/PASK/TKT/COX8A/ADH5/NDUFB7/STAT3/RB1CC1/NDUFB3/MT-ATP8/NDUFA6/ATP5F1B/PPP1R2/ISCU/VCP
CD4_naive_T	GOBP_NEGATIVE_REGULATION_OF_CELL_DIFFERENTIATION	GOBP_NEGATIVE_REGULATION_OF_CELL_DIFFERENTIATION	122	-0.516004	-1.68196	0.000108298	0.0231757	0.0196931	598	tags=35%, list=20%, signal=29%	PIK3R1/NFATC3/RFLNB/PRMT1/TMEM131L/INSIG1/SHOC2/HDAC1/KRAS/B2M/SRA1/PRDX2/DDIT3/TOB2/IFRD1/ZFP36L1/DNMT1/CDC73/KLF13/RBPJ/SKI/SKIL/TGFB1/BTG2/JAK3/ZFP36L2/IRF1/NFKBIA/ZC3H8/ID3/SPAG9/STAT5B/CTLA4/SMAD7/FOXP1/SUZ12/TOB1/MECP2/DDX6/HSPA9/LBH/IPO7/NFE2L2
CD4_KLF2hi_T	GOBP_GENERATION_OF_PRECURSOR_METABOLITES_AND_ENERGY	GOBP_GENERATION_OF_PRECURSOR_METABOLITES_AND_ENERGY	161	0.411166	1.84909	3.35958e-07	0.000310425	0.000292107	454	tags=29%, list=14%, signal=26%	NDUFA10/MT-ND2/PARK7/AKT2/SOD2/NCF1/MT-ND3/ATP5F1D/MT-ND6/ATP5ME/MT-ND5/NDUFB10/ISCU/PRELID1/NOP53/NDUFC1/COA6/COX7A2/EPM2AIP1/ATP5MG/UQCRC2/NDUFV2/PPP1R2/NDUFB6/TALDO1/UQCRB/PSEN1/NDUFB3/NDUFA11/PHB2/ATP5PB/DEGS1/PLEC/UQCRH/NDUFS3/CHCHD5/IREB2/NDUFS2/ATP5F1B/UGP2/NDUFC2/NDUFA1/MT-ND4L/ATP5PF/COX7C/CYBA
CD4_KLF2hi_T	GOBP_ENERGY_DERIVATION_BY_OXIDATION_OF_ORGANIC_COMPOUNDS	GOBP_ENERGY_DERIVATION_BY_OXIDATION_OF_ORGANIC_COMPOUNDS	129	0.442462	1.93758	7.72153e-07	0.000356735	0.000335683	442	tags=31%, list=14%, signal=28%	NDUFA10/MT-ND2/PARK7/AKT2/SOD2/MT-ND3/ATP5F1D/MT-ND6/ATP5ME/MT-ND5/NDUFB10/ISCU/PRELID1/NOP53/NDUFC1/COA6/COX7A2/EPM2AIP1/ATP5MG/UQCRC2/NDUFV2/PPP1R2/NDUFB6/UQCRB/NDUFB3/NDUFA11/ATP5PB/PLEC/UQCRH/NDUFS3/CHCHD5/IREB2/NDUFS2/ATP5F1B/UGP2/NDUFC2/NDUFA1/MT-ND4L/ATP5PF/COX7C
CD4_KLF2hi_T	GOBP_RIBOSE_PHOSPHATE_BIOSYNTHETIC_PROCESS	GOBP_RIBOSE_PHOSPHATE_BIOSYNTHETIC_PROCESS	77	0.501048	2.02774	2.61742e-06	0.000538717	0.000506926	436	tags=32%, list=14%, signal=29%	NDUFA10/MT-ND2/MT-ND3/ATP5F1D/MT-ND6/ATP5ME/MT-ND5/NDUFB10/APRT/NDUFC1/ATP5MG/DIP2A/NDUFV2/NDUFB6/NDUFB3/NDUFA11/ATP5PB/UPP1/NDUFS3/NDUFS2/ATP5F1B/NDUFC2/NDUFA1/MT-ND4L/ATP5PF
CD4_KLF2hi_T	GOBP_CELLULAR_RESPIRATION	GOBP_CELLULAR_RESPIRATION	113	0.447479	1.92127	2.01596e-06	0.000538717	0.000506926	442	tags=32%, list=14%, signal=28%	NDUFA10/MT-ND2/PARK7/SOD2/MT-ND3/ATP5F1D/MT-ND6/ATP5ME/MT-ND5/NDUFB10/ISCU/PRELID1/NOP53/NDUFC1/COA6/COX7A2/ATP5MG/UQCRC2/NDUFV2/NDUFB6/UQCRB/NDUFB3/NDUFA11/ATP5PB/PLEC/UQCRH/NDUFS3/CHCHD5/IREB2/NDUFS2/ATP5F1B/NDUFC2/NDUFA1/MT-ND4L/ATP5PF/COX7C
CD4_KLF2hi_T	GOBP_RIBOSE_PHOSPHATE_METABOLIC_PROCESS	GOBP_RIBOSE_PHOSPHATE_METABOLIC_PROCESS	104	0.451849	1.91336	2.91513e-06	0.000538717	0.000506926	436	tags=28%, list=14%, signal=25%	NDUFA10/PMVK/MT-ND2/MT-ND3/ATP5F1D/MT-ND6/ATP5ME/MT-ND5/NDUFB10/APRT/NDUFC1/FIS1/ATP5MG/DIP2A/NDUFV2/NDUFB6/NDUFB3/NDUFA11/TSPO/ATP5PB/UPP1/NDUFS3/HINT1/NDUFS2/ATP5F1B/NDUFC2/NDUFA1/MT-ND4L/ATP5PF
CD4_KLF2hi_T	GOBP_ATP_METABOLIC_PROCESS	GOBP_ATP_METABOLIC_PROCESS	73	0.505165	2.02991	5.49859e-06	0.000846783	0.000796813	436	tags=33%, list=14%, signal=29%	NDUFA10/MT-ND2/MT-ND3/ATP5F1D/MT-ND6/ATP5ME/MT-ND5/NDUFB10/NDUFC1/FIS1/ATP5MG/NDUFV2/NDUFB6/NDUFB3/NDUFA11/TSPO/ATP5PB/NDUFS3/NDUFS2/ATP5F1B/NDUFC2/NDUFA1/MT-ND4L/ATP5PF
CD4_KLF2hi_T	GOBP_ATP_BIOSYNTHETIC_PROCESS	GOBP_ATP_BIOSYNTHETIC_PROCESS	64	0.507852	1.98449	1.4635e-05	0.00154193	0.00145094	436	tags=34%, list=14%, signal=30%	NDUFA10/MT-ND2/MT-ND3/ATP5F1D/MT-ND6/ATP5ME/MT-ND5/NDUFB10/NDUFC1/ATP5MG/NDUFV2/NDUFB6/NDUFB3/NDUFA11/ATP5PB/NDUFS3/NDUFS2/ATP5F1B/NDUFC2/NDUFA1/MT-ND4L/ATP5PF
CD4_KLF2hi_T	GOBP_AEROBIC_RESPIRATION	GOBP_AEROBIC_RESPIRATION	102	0.431834	1.82186	1.38882e-05	0.00154193	0.00145094	442	tags=31%, list=14%, signal=28%	NDUFA10/MT-ND2/PARK7/MT-ND3/ATP5F1D/MT-ND6/ATP5ME/MT-ND5/NDUFB10/ISCU/NOP53/NDUFC1/COA6/COX7A2/ATP5MG/UQCRC2/NDUFV2/NDUFB6/UQCRB/NDUFB3/NDUFA11/ATP5PB/UQCRH/NDUFS3/IREB2/NDUFS2/ATP5F1B/NDUFC2/NDUFA1/MT-ND4L/ATP5PF/COX7C
CD4_KLF2hi_T	GOBP_NUCLEOBASE_CONTAINING_SMALL_MOLECULE_METABOLIC_PROCESS	GOBP_NUCLEOBASE_CONTAINING_SMALL_MOLECULE_METABOLIC_PROCESS	136	0.406229	1.79065	1.50188e-05	0.00154193	0.00145094	436	tags=24%, list=14%, signal=22%	NDUFA10/PMVK/MT-ND2/PARK7/MT-ND3/GLRX/ATP5F1D/MT-ND6/ATP5ME/MT-ND5/NDUFB10/APRT/NDUFC1/FIS1/ATP5MG/DIP2A/NDUFV2/NDUFB6/TALDO1/NDUFB3/NDUFA11/TSPO/ATP5PB/UPP1/NDUFS3/HINT1/NDUFS2/ATP5F1B/UGP2/NDUFC2/NDUFA1/MT-ND4L/ATP5PF
CD4_KLF2hi_T	GOBP_ELECTRON_TRANSPORT_CHAIN	GOBP_ELECTRON_TRANSPORT_CHAIN	78	0.472066	1.91806	1.8167e-05	0.00155826	0.00146631	454	tags=36%, list=14%, signal=32%	NDUFA10/MT-ND2/PARK7/SOD2/NCF1/MT-ND3/MT-ND6/MT-ND5/NDUFB10/ISCU/NDUFC1/COA6/COX7A2/UQCRC2/NDUFV2/NDUFB6/UQCRB/NDUFB3/DEGS1/PLEC/UQCRH/NDUFS3/NDUFS2/NDUFC2/NDUFA1/MT-ND4L/COX7C/CYBA
CD4_KLF2hi_T	GOBP_NUCLEOSIDE_PHOSPHATE_BIOSYNTHETIC_PROCESS	GOBP_NUCLEOSIDE_PHOSPHATE_BIOSYNTHETIC_PROCESS	85	0.463534	1.91084	1.85507e-05	0.00155826	0.00146631	436	tags=29%, list=14%, signal=26%	NDUFA10/MT-ND2/MT-ND3/ATP5F1D/MT-ND6/ATP5ME/MT-ND5/NDUFB10/APRT/NDUFC1/ATP5MG/DIP2A/NDUFV2/NDUFB6/NDUFB3/NDUFA11/ATP5PB/UPP1/NDUFS3/NDUFS2/ATP5F1B/NDUFC2/NDUFA1/MT-ND4L/ATP5PF
CD4_KLF2hi_T	GOBP_PROTON_MOTIVE_FORCE_DRIVEN_ATP_SYNTHESIS	GOBP_PROTON_MOTIVE_FORCE_DRIVEN_ATP_SYNTHESIS	59	0.523172	2.01706	2.22404e-05	0.00158787	0.00149417	436	tags=37%, list=14%, signal=33%	NDUFA10/MT-ND2/MT-ND3/ATP5F1D/MT-ND6/ATP5ME/MT-ND5/NDUFB10/NDUFC1/ATP5MG/NDUFV2/NDUFB6/NDUFB3/NDUFA11/ATP5PB/NDUFS3/NDUFS2/ATP5F1B/NDUFC2/NDUFA1/MT-ND4L/ATP5PF
CD4_KLF2hi_T	GOBP_NUCLEOSIDE_TRIPHOSPHATE_BIOSYNTHETIC_PROCESS	GOBP_NUCLEOSIDE_TRIPHOSPHATE_BIOSYNTHETIC_PROCESS	66	0.503978	1.97563	2.35109e-05	0.00158787	0.00149417	436	tags=33%, list=14%, signal=29%	NDUFA10/MT-ND2/MT-ND3/ATP5F1D/MT-ND6/ATP5ME/MT-ND5/NDUFB10/NDUFC1/ATP5MG/NDUFV2/NDUFB6/NDUFB3/NDUFA11/ATP5PB/NDUFS3/NDUFS2/ATP5F1B/NDUFC2/NDUFA1/MT-ND4L/ATP5PF
CD4_KLF2hi_T	GOBP_PURINE_CONTAINING_COMPOUND_METABOLIC_PROCESS	GOBP_PURINE_CONTAINING_COMPOUND_METABOLIC_PROCESS	120	0.406767	1.76586	2.40587e-05	0.00158787	0.00149417	478	tags=26%, list=15%, signal=23%	NDUFA10/PMVK/MT-ND2/MT-ND3/ATP5F1D/MT-ND6/ATP5ME/MT-ND5/NDUFB10/APRT/NDUFC1/FIS1/ATP5MG/DIP2A/NDUFV2/NDUFB6/TALDO1/NDUFB3/NDUFA11/TSPO/ATP5PB/NDUFS3/HINT1/NDUFS2/ATP5F1B/NDUFC2/NDUFA1/MT-ND4L/ATP5PF/GIMAP7/NUDT1
CD4_KLF2hi_T	GOBP_CARBOHYDRATE_DERIVATIVE_METABOLIC_PROCESS	GOBP_CARBOHYDRATE_DERIVATIVE_METABOLIC_PROCESS	184	0.351162	1.61095	2.69323e-05	0.00165903	0.00156113	534	tags=27%, list=17%, signal=24%	NDUFA10/PMVK/MT-ND2/PARK7/MT-ND3/ATP5F1D/MT-ND6/ATP5ME/MGAT2/MAN1A2/MT-ND5/NDUFB10/CD44/APRT/NDUFC1/FIS1/DDOST/ATP5MG/PRKCSH/DIP2A/NDUFV2/ITM2A/NDUFB6/TALDO1/NDUFB3/NDUFA11/STT3B/TSPO/ATP5PB/UPP1/NDUFS3/HINT1/NDUFS2/TMEM165/ATP5F1B/UGP2/NDUFC2/NDUFA1/MT-ND4L/ATP5PF/BAX/MGAT4A/GIMAP7/NUDT1/PFKP/OSTC/CEMIP2/NDUFA9/PGLS
CD4_KLF2hi_T	GOBP_OXIDATIVE_PHOSPHORYLATION	GOBP_OXIDATIVE_PHOSPHORYLATION	89	0.453814	1.87882	3.06741e-05	0.00166723	0.00156884	442	tags=34%, list=14%, signal=30%	NDUFA10/MT-ND2/PARK7/MT-ND3/ATP5F1D/MT-ND6/ATP5ME/MT-ND5/NDUFB10/ISCU/NDUFC1/COA6/COX7A2/ATP5MG/UQCRC2/NDUFV2/NDUFB6/UQCRB/NDUFB3/NDUFA11/ATP5PB/UQCRH/NDUFS3/NDUFS2/ATP5F1B/NDUFC2/NDUFA1/MT-ND4L/ATP5PF/COX7C
CD4_KLF2hi_T	GOBP_NUCLEOSIDE_TRIPHOSPHATE_METABOLIC_PROCESS	GOBP_NUCLEOSIDE_TRIPHOSPHATE_METABOLIC_PROCESS	83	0.451859	1.8566	2.94013e-05	0.00166723	0.00156884	436	tags=29%, list=14%, signal=26%	NDUFA10/MT-ND2/MT-ND3/ATP5F1D/MT-ND6/ATP5ME/MT-ND5/NDUFB10/NDUFC1/FIS1/ATP5MG/NDUFV2/NDUFB6/NDUFB3/NDUFA11/TSPO/ATP5PB/NDUFS3/NDUFS2/ATP5F1B/NDUFC2/NDUFA1/MT-ND4L/ATP5PF
CD4_KLF2hi_T	GOBP_RESPIRATORY_ELECTRON_TRANSPORT_CHAIN	GOBP_RESPIRATORY_ELECTRON_TRANSPORT_CHAIN	72	0.471063	1.88634	4.25563e-05	0.00218455	0.00205564	442	tags=35%, list=14%, signal=31%	NDUFA10/MT-ND2/PARK7/SOD2/MT-ND3/MT-ND6/MT-ND5/NDUFB10/ISCU/NDUFC1/COA6/COX7A2/UQCRC2/NDUFV2/NDUFB6/UQCRB/NDUFB3/PLEC/UQCRH/NDUFS3/NDUFS2/NDUFC2/NDUFA1/MT-ND4L/COX7C
CD4_KLF2hi_T	GOBP_ATP_SYNTHESIS_COUPLED_ELECTRON_TRANSPORT	GOBP_ATP_SYNTHESIS_COUPLED_ELECTRON_TRANSPORT	67	0.454859	1.78599	0.000241448	0.011742	0.0110491	442	tags=34%, list=14%, signal=30%	NDUFA10/MT-ND2/PARK7/MT-ND3/MT-ND6/MT-ND5/NDUFB10/ISCU/NDUFC1/COA6/COX7A2/UQCRC2/NDUFV2/NDUFB6/UQCRB/NDUFB3/UQCRH/NDUFS3/NDUFS2/NDUFC2/NDUFA1/MT-ND4L/COX7C
CD4_KLF2hi_T	GOBP_MITOCHONDRIAL_ELECTRON_TRANSPORT_NADH_TO_UBIQUINONE	GOBP_MITOCHONDRIAL_ELECTRON_TRANSPORT_NADH_TO_UBIQUINONE	39	0.562854	1.99718	0.000324912	0.0150109	0.0141251	429	tags=44%, list=14%, signal=38%	NDUFA10/MT-ND2/PARK7/MT-ND3/MT-ND6/MT-ND5/NDUFB10/ISCU/NDUFC1/NDUFV2/NDUFB6/NDUFB3/NDUFS3/NDUFS2/NDUFC2/NDUFA1/MT-ND4L
CD4_KLF2hi_T	GOBP_ACTIN_FILAMENT_BUNDLE_ORGANIZATION	GOBP_ACTIN_FILAMENT_BUNDLE_ORGANIZATION	33	-0.635851	-1.77644	0.000525761	0.0231335	0.0217684	529	tags=39%, list=17%, signal=33%	S1PR1/SMAD3/PAK2/CORO1B/PIK3R1/BRAF/ZYX/PTGER4/NEDD9/RFLNB/PFN1/RGCC/EZR
CD4_KLF2hi_T	GOBP_TYPE_I_INTERFERON_PRODUCTION	GOBP_TYPE_I_INTERFERON_PRODUCTION	44	-0.588389	-1.7296	0.000834463	0.0350475	0.0329793	531	tags=36%, list=17%, signal=31%	RIOK3/TRAF3/CYLD/ZC3HAV1/TANK/PQBP1/OTUD5/XIAP/ISG15/HSPD1/YY1/ATG12/PTPN22/DHX36/NMI/REL
CD4_KLF2hi_T	GOBP_CARBOHYDRATE_DERIVATIVE_BIOSYNTHETIC_PROCESS	GOBP_CARBOHYDRATE_DERIVATIVE_BIOSYNTHETIC_PROCESS	126	0.349631	1.5278	0.00105724	0.0424735	0.0399671	436	tags=24%, list=14%, signal=21%	NDUFA10/MT-ND2/MT-ND3/ATP5F1D/MT-ND6/ATP5ME/MGAT2/MT-ND5/NDUFB10/APRT/NDUFC1/DDOST/ATP5MG/DIP2A/NDUFV2/ITM2A/NDUFB6/NDUFB3/NDUFA11/STT3B/ATP5PB/UPP1/NDUFS3/NDUFS2/TMEM165/ATP5F1B/NDUFC2/NDUFA1/MT-ND4L/ATP5PF
CD74hi_HLADRB1hi_arterial_pericyte	GOBP_CYTOPLASMIC_TRANSLATION	GOBP_CYTOPLASMIC_TRANSLATION	142	-0.528397	-2.05782	6.17562e-09	1.04739e-05	1.04726e-05	1391	tags=36%, list=16%, signal=31%	RPS27/FMR1/EIF2AK4/RPL31/RPL18/RPL37A/RPL11/RPL35/RPS12/RPS24/RWDD1/CPEB3/RPL24/RPS13/RPL36A/RPL37/DHX29/RPL38/UBA52/RPL10/RPL36/RBM4/RPL30/DRG1/RPL39/RPS23/RPS3A/RPL23A/RPL12/RPS3/FAU/EIF3B/RPL19/RPS15/MTOR/RPS14/EIF3J/RPL23/RPS11/RPL34/RPL18A/RPL41/RPLP2/RPLP0/RPS28/RPL13/RPS19/RPS15A/RPS8/RPLP1/RPL28
CD8_EGR1hi_T	GOBP_POSITIVE_REGULATION_OF_TRANSCRIPTION_BY_RNA_POLYMERASE_II	GOBP_POSITIVE_REGULATION_OF_TRANSCRIPTION_BY_RNA_POLYMERASE_II	274	-0.400276	-1.62134	3.60231e-05	0.0322407	0.0298423	492	tags=25%, list=17%, signal=23%	AKNA/NUCKS1/HNRNPU/ARID4B/TAF9/RTRAF/ATF3/GPS2/ZC3H12A/AATF/IRF3/JMJD6/BCL3/MEPCE/NCL/TAF12/NR4A1/NFATC2IP/TSTD1/ACTN4/PRPF6/NR1H2/CCNK/NPM1/MYDGF/SERTAD1/TAF3/PTMA/JUN/HIF1A/IRF7/EPC1/MED31/TAF11/BAZ1B/NR1D2/NFKBIA/EGR2/AKIRIN1/PIN1/FOXJ1/SUB1/TAF10/NR4A3/BATF/FOS/YBX1/SUPT6H/DDIT3/CCNT1/NFKB1/RNF4/GPBP1/RNF10/MLXIP/ETS1/RLF/CEBPZ/CREM/RGCC/CDK5RAP3/NFE2L2/IER2/PIK3R1/ARF4/NR4A2/JUNB/DDX21
CD8_FGFBP2pos_T	GOBP_PROTON_MOTIVE_FORCE_DRIVEN_ATP_SYNTHESIS	GOBP_PROTON_MOTIVE_FORCE_DRIVEN_ATP_SYNTHESIS	59	0.579691	2.08479	3.5947e-06	0.000640125	0.000608198	499	tags=41%, list=16%, signal=35%	MT-ND5/MT-ND1/NDUFA1/MT-ND3/MT-ND4/NDUFB5/MT-ND2/NDUFB7/ATP5PO/MT-ATP6/NDUFB6/NDUFA12/NDUFV1/NDUFC2/ATP5F1A/ATP5MF/MT-ND6/NDUFB2/SDHC/STOML2/MT-ATP8/NDUFB3/NDUFS8/MT-ND4L
CD8_FGFBP2pos_T	GOBP_ATP_METABOLIC_PROCESS	GOBP_ATP_METABOLIC_PROCESS	71	0.558926	2.07912	2.4698e-06	0.000640125	0.000608198	499	tags=37%, list=16%, signal=32%	MT-ND5/MT-ND1/NDUFA1/MT-ND3/MT-ND4/NDUFB5/MT-ND2/HSPA1A/NDUFB7/ATP5PO/MT-ATP6/NDUFB6/NDUFA12/FIS1/NDUFV1/NDUFC2/ATP5F1A/ATP5MF/MT-ND6/NDUFB2/SDHC/STOML2/MT-ATP8/NDUFB3/NDUFS8/MT-ND4L
CD8_FGFBP2pos_T	GOBP_OXIDATIVE_PHOSPHORYLATION	GOBP_OXIDATIVE_PHOSPHORYLATION	94	0.517806	2.02571	1.02297e-06	0.000640125	0.000608198	499	tags=38%, list=16%, signal=33%	MT-ND5/MT-ND1/NDUFA1/MT-ND3/MT-ND4/MT-CO2/NDUFB5/MT-ND2/NDUFB7/MT-CYB/ATP5PO/MT-ATP6/NDUFB6/ISCU/MT-CO1/UQCR11/COX6B1/NDUFA12/NDUFV1/COX7B/SDHAF2/NDUFC2/ATP5F1A/CYCS/ATP5MF/MT-ND6/NDUFB2/CYC1/SDHC/STOML2/MT-ATP8/NDUFB3/UQCRC2/UQCRC1/NDUFS8/MT-ND4L
CD8_FGFBP2pos_T	GOBP_AEROBIC_RESPIRATION	GOBP_AEROBIC_RESPIRATION	106	0.479591	1.91126	3.98527e-06	0.000640125	0.000608198	499	tags=35%, list=16%, signal=30%	MT-ND5/MT-ND1/NDUFA1/MT-ND3/MT-ND4/MT-CO2/NDUFB5/MT-ND2/NDUFB7/MT-CYB/ATP5PO/IDH2/MT-ATP6/NDUFB6/ISCU/MT-CO1/UQCR11/COX6B1/NDUFA12/NDUFV1/COX7B/SDHAF2/NDUFC2/ATP5F1A/CYCS/ATP5MF/MT-ND6/NDUFB2/CYC1/SDHC/STOML2/MT-ATP8/NDUFB3/UQCRC2/UQCRC1/NDUFS8/MT-ND4L
CD8_FGFBP2pos_T	GOBP_CELLULAR_RESPIRATION	GOBP_CELLULAR_RESPIRATION	115	0.472634	1.90705	3.84734e-06	0.000640125	0.000608198	499	tags=35%, list=16%, signal=30%	MT-ND5/MT-ND1/NDUFA1/MT-ND3/MT-ND4/MT-CO2/NDUFB5/MT-ND2/NDUFB7/MT-CYB/ATP5PO/ETFB/IDH2/MT-ATP6/NDUFB6/ISCU/MT-CO1/PUM2/UQCR11/COX6B1/NDUFA12/NDUFV1/COX7B/SDHAF2/NDUFC2/CHCHD5/ATP5F1A/CYCS/ATP5MF/MT-ND6/NDUFB2/CYC1/SDHC/STOML2/MT-ATP8/NDUFB3/UQCRC2/UQCRC1/NDUFS8/MT-ND4L
CD8_FGFBP2pos_T	GOBP_CARBOHYDRATE_DERIVATIVE_BIOSYNTHETIC_PROCESS	GOBP_CARBOHYDRATE_DERIVATIVE_BIOSYNTHETIC_PROCESS	138	0.442685	1.83017	4.02173e-06	0.000640125	0.000608198	526	tags=31%, list=17%, signal=27%	MT-ND5/HEXA/DAD1/MT-ND1/MGAT1/NDUFA1/ADCY7/MT-ND3/MT-ND4/NDUFB5/MT-ND2/NDUFB7/ATP5PO/CHST12/OST4/MT-ATP6/NDUFB6/PIGT/ITM2A/GK5/NDUFA12/NDUFV1/TECR/B4GALT1/NDUFC2/ATP5F1A/ATP5MF/MT-ND6/OSTC/NDUFB2/MPC2/SDHC/RPN1/STOML2/UPP1/JAK3/MT-ATP8/NDUFB3/DCXR/NDUFS8/MT-ND4L/KRTCAP2/CSGALNACT2
CD8_FGFBP2pos_T	GOBP_NUCLEOSIDE_TRIPHOSPHATE_METABOLIC_PROCESS	GOBP_NUCLEOSIDE_TRIPHOSPHATE_METABOLIC_PROCESS	82	0.525019	2.00594	5.25631e-06	0.000717111	0.000681344	499	tags=33%, list=16%, signal=28%	MT-ND5/MT-ND1/NDUFA1/MT-ND3/MT-ND4/NDUFB5/MT-ND2/HSPA1A/NDUFB7/ATP5PO/MT-ATP6/NDUFB6/NDUFA12/FIS1/NDUFV1/NDUFC2/ATP5F1A/ATP5MF/MT-ND6/NDUFB2/SDHC/RAN/STOML2/MT-ATP8/NDUFB3/NDUFS8/MT-ND4L
CD8_FGFBP2pos_T	GOBP_ELECTRON_TRANSPORT_CHAIN	GOBP_ELECTRON_TRANSPORT_CHAIN	81	0.519582	1.97973	6.28769e-06	0.000750592	0.000713156	499	tags=42%, list=16%, signal=36%	MT-ND5/MT-ND1/NDUFA1/MT-ND3/MT-ND4/MT-CO2/NDUFB5/MT-ND2/NDUFB7/MT-CYB/ETFB/NDUFB6/ISCU/MT-CO1/PUM2/UQCR11/COX6B1/NDUFA12/AKR1B1/NDUFV1/COX7B/SDHAF2/NDUFC2/CYCS/ME2/MT-ND6/NDUFB2/CYC1/SDHC/NDUFB3/UQCRC2/UQCRC1/NDUFS8/MT-ND4L
CD8_FGFBP2pos_T	GOBP_NUCLEOSIDE_TRIPHOSPHATE_BIOSYNTHETIC_PROCESS	GOBP_NUCLEOSIDE_TRIPHOSPHATE_BIOSYNTHETIC_PROCESS	65	0.555217	2.0349	7.46384e-06	0.000758626	0.000720789	499	tags=37%, list=16%, signal=32%	MT-ND5/MT-ND1/NDUFA1/MT-ND3/MT-ND4/NDUFB5/MT-ND2/NDUFB7/ATP5PO/MT-ATP6/NDUFB6/NDUFA12/NDUFV1/NDUFC2/ATP5F1A/ATP5MF/MT-ND6/NDUFB2/SDHC/STOML2/MT-ATP8/NDUFB3/NDUFS8/MT-ND4L
CD8_FGFBP2pos_T	GOBP_RESPIRATORY_ELECTRON_TRANSPORT_CHAIN	GOBP_RESPIRATORY_ELECTRON_TRANSPORT_CHAIN	75	0.531658	2.00156	7.94373e-06	0.000758626	0.000720789	499	tags=43%, list=16%, signal=37%	MT-ND5/MT-ND1/NDUFA1/MT-ND3/MT-ND4/MT-CO2/NDUFB5/MT-ND2/NDUFB7/MT-CYB/ETFB/NDUFB6/ISCU/MT-CO1/PUM2/UQCR11/COX6B1/NDUFA12/NDUFV1/COX7B/SDHAF2/NDUFC2/CYCS/MT-ND6/NDUFB2/CYC1/SDHC/NDUFB3/UQCRC2/UQCRC1/NDUFS8/MT-ND4L
CD8_FGFBP2pos_T	GOBP_ATP_BIOSYNTHETIC_PROCESS	GOBP_ATP_BIOSYNTHETIC_PROCESS	63	0.556925	2.02843	1.00264e-05	0.000760846	0.000722898	499	tags=38%, list=16%, signal=33%	MT-ND5/MT-ND1/NDUFA1/MT-ND3/MT-ND4/NDUFB5/MT-ND2/NDUFB7/ATP5PO/MT-ATP6/NDUFB6/NDUFA12/NDUFV1/NDUFC2/ATP5F1A/ATP5MF/MT-ND6/NDUFB2/SDHC/STOML2/MT-ATP8/NDUFB3/NDUFS8/MT-ND4L
CD8_FGFBP2pos_T	GOBP_ATP_SYNTHESIS_COUPLED_ELECTRON_TRANSPORT	GOBP_ATP_SYNTHESIS_COUPLED_ELECTRON_TRANSPORT	71	0.537833	2.00066	1.03571e-05	0.000760846	0.000722898	499	tags=42%, list=16%, signal=36%	MT-ND5/MT-ND1/NDUFA1/MT-ND3/MT-ND4/MT-CO2/NDUFB5/MT-ND2/NDUFB7/MT-CYB/NDUFB6/ISCU/MT-CO1/UQCR11/COX6B1/NDUFA12/NDUFV1/COX7B/SDHAF2/NDUFC2/CYCS/MT-ND6/NDUFB2/CYC1/SDHC/NDUFB3/UQCRC2/UQCRC1/NDUFS8/MT-ND4L
CD8_FGFBP2pos_T	GOBP_RIBOSE_PHOSPHATE_BIOSYNTHETIC_PROCESS	GOBP_RIBOSE_PHOSPHATE_BIOSYNTHETIC_PROCESS	78	0.527069	1.99611	9.28522e-06	0.000760846	0.000722898	499	tags=36%, list=16%, signal=31%	MT-ND5/MT-ND1/NDUFA1/ADCY7/MT-ND3/MT-ND4/NDUFB5/MT-ND2/NDUFB7/ATP5PO/MT-ATP6/NDUFB6/NDUFA12/NDUFV1/TECR/NDUFC2/ATP5F1A/ATP5MF/MT-ND6/NDUFB2/MPC2/SDHC/STOML2/UPP1/MT-ATP8/NDUFB3/NDUFS8/MT-ND4L
CD8_FGFBP2pos_T	GOBP_RIBOSE_PHOSPHATE_METABOLIC_PROCESS	GOBP_RIBOSE_PHOSPHATE_METABOLIC_PROCESS	106	0.461309	1.8384	1.4699e-05	0.00100268	0.000952673	514	tags=33%, list=16%, signal=29%	MT-ND5/MT-ND1/NDUFA1/ADCY7/MT-ND3/MT-ND4/NDUFB5/MT-ND2/HSPA1A/NDUFB7/ATP5PO/MT-ATP6/NDUFB6/RORA/NDUFA12/FIS1/NDUFV1/TECR/NDUFC2/ATP5F1A/ATP5MF/MT-ND6/NDUFB2/TPST2/MPC2/SDHC/RAN/STOML2/PDE7A/UPP1/MT-ATP8/NDUFB3/NDUFS8/MT-ND4L/PDE4B
CD8_FGFBP2pos_T	GOBP_CARBOHYDRATE_DERIVATIVE_METABOLIC_PROCESS	GOBP_CARBOHYDRATE_DERIVATIVE_METABOLIC_PROCESS	202	0.383434	1.66953	2.15902e-05	0.00137457	0.00130602	526	tags=29%, list=17%, signal=26%	MT-ND5/HEXA/DAD1/MT-ND1/MGAT1/NDUFA1/ADCY7/MT-ND3/MT-ND4/NDUFB5/MT-ND2/HSPA1A/NDUFB7/ATP5PO/CD44/CHST12/OST4/MT-ATP6/NDUFB6/RORA/PIGT/ITM2A/GK5/NDUFA12/FIS1/AKR1B1/NEU1/NDUFV1/TECR/B4GALT1/BAX/NDUFC2/ATP5F1A/ATP5MF/MT-ND6/OSTC/MBD4/NDUFB2/TPST2/MPC2/APOBEC3G/SDHC/RAN/RPN1/STOML2/PDE7A/UPP1/JAK3/MT-ATP8/NDUFB3/PTGDR/DCXR/NDUFS8/MT-ND4L/PDE4B/ERP44/KRTCAP2/CSGALNACT2
CD8_FGFBP2pos_T	GOBP_NUCLEOSIDE_PHOSPHATE_BIOSYNTHETIC_PROCESS	GOBP_NUCLEOSIDE_PHOSPHATE_BIOSYNTHETIC_PROCESS	86	0.491804	1.89489	4.00864e-05	0.00234107	0.00222431	499	tags=33%, list=16%, signal=28%	MT-ND5/MT-ND1/NDUFA1/ADCY7/MT-ND3/MT-ND4/NDUFB5/MT-ND2/NDUFB7/ATP5PO/MT-ATP6/NDUFB6/NDUFA12/NDUFV1/TECR/NDUFC2/ATP5F1A/ATP5MF/MT-ND6/NDUFB2/MPC2/SDHC/STOML2/UPP1/MT-ATP8/NDUFB3/NDUFS8/MT-ND4L
CD8_FGFBP2pos_T	GOBP_PURINE_CONTAINING_COMPOUND_METABOLIC_PROCESS	GOBP_PURINE_CONTAINING_COMPOUND_METABOLIC_PROCESS	122	0.441659	1.79258	4.16735e-05	0.00234107	0.00222431	514	tags=31%, list=16%, signal=27%	MT-ND5/MT-ND1/NDUFA1/ADCY7/MT-ND3/MT-ND4/NDUFB5/MT-ND2/HSPA1A/NDUFB7/ATP5PO/IDH2/MT-ATP6/NDUFB6/RORA/NDUFA12/FIS1/NDUFV1/TECR/NDUFC2/ATP5F1A/ATP5MF/ME2/MT-ND6/NDUFB2/TPST2/MPC2/SDHC/RAN/STOML2/PDE7A/MT-ATP8/NDUFB3/PTGDR/DCXR/NDUFS8/MT-ND4L/PDE4B
CD8_FGFBP2pos_T	GOBP_ENERGY_DERIVATION_BY_OXIDATION_OF_ORGANIC_COMPOUNDS	GOBP_ENERGY_DERIVATION_BY_OXIDATION_OF_ORGANIC_COMPOUNDS	130	0.421628	1.72682	5.01273e-05	0.00265953	0.00252688	499	tags=31%, list=16%, signal=27%	MT-ND5/MT-ND1/NDUFA1/MT-ND3/MT-ND4/MT-CO2/NDUFB5/MT-ND2/NDUFB7/MT-CYB/ATP5PO/ETFB/IDH2/MT-ATP6/NDUFB6/ISCU/MT-CO1/PUM2/UQCR11/COX6B1/NDUFA12/NDUFV1/COX7B/SDHAF2/NDUFC2/CHCHD5/ATP5F1A/CYCS/ATP5MF/MT-ND6/NDUFB2/CYC1/SDHC/STOML2/MT-ATP8/NDUFB3/UQCRC2/UQCRC1/NDUFS8/MT-ND4L
CD8_FGFBP2pos_T	GOBP_NUCLEOBASE_CONTAINING_SMALL_MOLECULE_METABOLIC_PROCESS	GOBP_NUCLEOBASE_CONTAINING_SMALL_MOLECULE_METABOLIC_PROCESS	145	0.410062	1.71018	7.4217e-05	0.00373038	0.00354432	514	tags=30%, list=16%, signal=26%	MT-ND5/MT-ND1/MGAT1/NDUFA1/ADCY7/MT-ND3/MT-ND4/NDUFB5/MT-ND2/HSPA1A/NDUFB7/ATP5PO/NAXE/IDH2/MT-ATP6/NDUFB6/RORA/NDUFA12/FIS1/NDUFV1/TECR/NDUFC2/ATP5F1A/ATP5MF/ME2/MT-ND6/MBD4/NDUFB2/TPST2/MPC2/APOBEC3G/SDHC/RAN/STOML2/PDE7A/UPP1/MT-ATP8/NDUFB3/PTGDR/DCXR/NDUFS8/MT-ND4L/PDE4B
CD8_FGFBP2pos_T	GOBP_MITOCHONDRIAL_ELECTRON_TRANSPORT_NADH_TO_UBIQUINONE	GOBP_MITOCHONDRIAL_ELECTRON_TRANSPORT_NADH_TO_UBIQUINONE	38	0.621342	2.05238	9.38775e-05	0.00444916	0.00422725	499	tags=45%, list=16%, signal=38%	MT-ND5/MT-ND1/NDUFA1/MT-ND3/MT-ND4/NDUFB5/MT-ND2/NDUFB7/NDUFB6/ISCU/NDUFV1/NDUFC2/MT-ND6/NDUFB2/NDUFB3/NDUFS8/MT-ND4L
CD8_FGFBP2pos_T	GOBP_PHAGOCYTOSIS	GOBP_PHAGOCYTOSIS	63	0.519527	1.89222	9.78349e-05	0.00444916	0.00422725	440	tags=30%, list=14%, signal=26%	ICAM3/SH3BP1/ITGB2/VAV3/ITGAL/DOCK2/RACK1/BIN2/CDC42SE2/MYH9/CD300A/NCKAP1L/LDLR/ATG5/BECN1/CORO1A/ANXA11/FGR/SPON2
CD8_FGFBP2pos_T	GOBP_PROTON_TRANSMEMBRANE_TRANSPORT	GOBP_PROTON_TRANSMEMBRANE_TRANSPORT	56	0.53363	1.9019	0.000102947	0.00446884	0.00424596	384	tags=34%, list=12%, signal=30%	MT-ND5/UCP2/ATP6V1D/MT-ND4/MT-CO2/MT-CYB/ATP5PO/MT-ATP6/ATP6V1E1/MT-CO1/TCIRG1/COX6B1/COX7B/ATP6V1F/ATP5F1A/ATP5MF/ATP6V0E1/CYC1/SLC25A5
CD8_FGFBP2pos_T	GOBP_GENERATION_OF_PRECURSOR_METABOLITES_AND_ENERGY	GOBP_GENERATION_OF_PRECURSOR_METABOLITES_AND_ENERGY	164	0.387061	1.6393	0.000166231	0.0069022	0.00655795	499	tags=27%, list=16%, signal=24%	MT-ND5/MT-ND1/UCP2/NDUFA1/MT-ND3/MT-ND4/MT-CO2/NDUFB5/MT-ND2/NDUFB7/MT-CYB/ATP5PO/ETFB/IDH2/MT-ATP6/NDUFB6/ISCU/MT-CO1/PUM2/UQCR11/COX6B1/NDUFA12/AKR1B1/NDUFV1/COX7B/SDHAF2/NCOR1/NDUFC2/CHCHD5/ATP5F1A/CYCS/ATP5MF/ME2/MT-ND6/NDUFB2/CYC1/SDHC/STOML2/MT-ATP8/NDUFB3/ZBTB7A/UQCRC2/UQCRC1/NDUFS8/MT-ND4L
CD8_FGFBP2pos_T	GOBP_MITOCHONDRIAL_RESPIRATORY_CHAIN_COMPLEX_ASSEMBLY	GOBP_MITOCHONDRIAL_RESPIRATORY_CHAIN_COMPLEX_ASSEMBLY	49	0.532419	1.84528	0.000507821	0.020207	0.0191992	373	tags=27%, list=12%, signal=24%	MT-ND5/MT-ND1/NDUFA1/MT-ND4/NDUFB5/MT-ND2/NDUFB7/NDUFB6/NDUFA12/SDHAF2/NDUFC2/MT-ND6/NDUFB2
CD8_FGFBP2pos_T	GOBP_NADH_DEHYDROGENASE_COMPLEX_ASSEMBLY	GOBP_NADH_DEHYDROGENASE_COMPLEX_ASSEMBLY	37	0.575279	1.88727	0.000601881	0.0229919	0.0218451	498	tags=38%, list=16%, signal=32%	MT-ND5/MT-ND1/NDUFA1/MT-ND4/NDUFB5/MT-ND2/NDUFB7/NDUFB6/NDUFA12/NDUFC2/MT-ND6/NDUFB2/NDUFB3/NDUFS8
CD8_FGFBP2pos_T	GOBP_REGULATION_OF_CHROMOSOME_ORGANIZATION	GOBP_REGULATION_OF_CHROMOSOME_ORGANIZATION	80	-0.47125	-1.66431	0.000829826	0.0304802	0.0289599	566	tags=36%, list=18%, signal=30%	HNRNPA2B1/SMC4/HNRNPD/SMARCC1/PARP1/RAD21/TENT4B/PNKP/PBRM1/TNKS2/CCT8/ATRX/XRN1/IK/PSMG2/PPP1R10/DUSP1/CTCF/TINF2/ARID1A/SMARCC2/WAPL/MAD1L1/CCT3/ACTB/TRIM28/DHX36/APC/INO80D
CD8_IL17Apos_IL26pos_IL23Rpos_T	GOBP_CYTOPLASMIC_TRANSLATION	GOBP_CYTOPLASMIC_TRANSLATION	125	0.464656	2.02259	7.46803e-08	7.8713e-05	7.71958e-05	694	tags=40%, list=17%, signal=34%	RPL9/RPS23/RPS24/RPL13A/RPS25/RPS6/RPL23A/EIF3K/RPL26/RBM4/PKM/RPL27/RPS10/EIF3B/RPL26L1/RPS13/RPL34/EIF3G/RPL30/RPL4/RPL21/RPL35/YBX1/RPL32/RPS20/RPS9/RPS14/RPL3/RPL10A/RPL13/RPSA/EIF4G1/RPL36A/RPL7/YTHDF2/RPS15A/UBA52/RPS11/RPLP0/RPL27A/NEMF/RPS26/RPL22/EIF2S3/RPL19/EIF3F/RPL18A/RPL39/MIF4GD/RPS12
Cycling_B	GOBP_CYTOPLASMIC_TRANSLATION	GOBP_CYTOPLASMIC_TRANSLATION	124	-0.648247	-2.349	5.67731e-14	5.21745e-11	3.84862e-11	689	tags=56%, list=21%, signal=46%	SYNCRIP/RPL39/SLBP/MCTS1/RPS17/EIF3J/EIF4A1/RPL10A/RPS21/PKM/RPS12/EIF3A/ETF1/RPSA/RPS13/RPS18/RPS4X/RPS3A/RPS6/RPLP2/YBX1/RPS28/RPL5/RPL29/RPL7A/HNRNPU/CSDE1/RWDD1/RPL13/RPS9/RPS15A/RPS7/RPL15/EIF3E/RPL26/RPS2/RPL3/RPL10/RPL24/RPL36/RPL32/RPS27A/FAU/RPL18/SH3BGRL/ZC3H15/EIF2S2/RPS15/RPL18A/RPL41/RPL12/RPL6/RPS8/UBA52/RACK1/RPL19/RPL37/RPL14/RPLP1/HNRNPD/RPL8/RPS19/RPS24/RPS10/RPL35/RPL23/EIF3K/R…
Cycling_B	GOBP_POSITIVE_REGULATION_OF_IMMUNE_SYSTEM_PROCESS	GOBP_POSITIVE_REGULATION_OF_IMMUNE_SYSTEM_PROCESS	273	0.414681	1.87364	4.3444e-09	1.99625e-06	1.47252e-06	519	tags=30%, list=16%, signal=28%	HLA-DQB1/HLA-DRB1/CD83/HSPH1/NFKBID/HLA-C/MS4A1/ZBTB1/HLA-DRA/HLA-DPA1/HLA-A/CD74/HLA-B/B2M/NFKBIA/CYBA/FOS/HLA-DPB1/HLA-E/HSPA8/CD79B/HSPA1A/EVI2B/PAWR/HEXIM1/CD99/HSP90AA1/HSPA1B/BIRC3/IL2RG/OTULIN/CD81/HLA-DQA1/CD79A/TNFRSF13C/LAPTM5/IRF3/PTK2B/BIRC2/ARID1B/HLA-DMB/ZFP36L1/RUNX3/MIA3/TNFAIP3/SOCS1/BCL2/IGHA2/BANK1/SMARCD1/EZR/UNC93B1/GPR183/CD22/PSPC1/EP300/NCKAP1L/VEGFB/IGHG3/PIK3AP1/WNK1/CD5…
Cycling_B	GOBP_ADAPTIVE_IMMUNE_RESPONSE	GOBP_ADAPTIVE_IMMUNE_RESPONSE	124	0.504132	2.06453	2.90189e-08	8.88944e-06	6.55724e-06	266	tags=26%, list=8%, signal=25%	HLA-DQB1/HLA-DRB1/NFKBID/JUNB/HLA-C/ZBTB1/HLA-DRA/HLA-DPA1/HLA-A/CD74/HLA-B/B2M/SIT1/HLA-DPB1/HLA-E/SOCS3/CD79B/LY9/CD81/HLA-DQA1/CD79A/TNFRSF13C/NFKB2/PTK2B/HLA-DMB/TNFAIP3/ERCC1/SUPT6H/PKN1/IGHA2/UNC93B1/GPR183
Cycling_B	GOBP_LYMPHOCYTE_ACTIVATION	GOBP_LYMPHOCYTE_ACTIVATION	238	0.409169	1.82744	4.59409e-08	1.05549e-05	7.78577e-06	299	tags=21%, list=9%, signal=21%	HLA-DQB1/HLA-DRB1/CD83/HSPH1/NFKBID/JUNB/ATM/MS4A1/KLF6/ZBTB1/EGR1/HLA-DRA/HLA-DPA1/HLA-A/CD74/B2M/SIT1/HLA-DPB1/HLA-E/SOCS3/CD79B/PAWR/LY9/ZFP36L2/IL2RG/CD81/HLA-DQA1/CD79A/TNFRSF13C/KMT2A/LAPTM5/PTK2B/ARID1B/HLA-DMB/HECTD1/ZFP36L1/RUNX3/TNFAIP3/ERCC1/SOCS1/LYL1/SUPT6H/PKN1/IRF2BP2/BCL2/BANK1/SMARCD1/GPR183/CD22/CXCR5/EP300
Cycling_B	GOBP_REGULATION_OF_LYMPHOCYTE_ACTIVATION	GOBP_REGULATION_OF_LYMPHOCYTE_ACTIVATION	145	0.474934	1.99506	8.09481e-08	1.48783e-05	1.09749e-05	268	tags=25%, list=8%, signal=24%	HLA-DQB1/HLA-DRB1/CD83/HSPH1/NFKBID/JUNB/ATM/ZBTB1/HLA-DRA/HLA-DPA1/HLA-A/CD74/B2M/SIT1/HLA-DPB1/HLA-E/PAWR/ZFP36L2/IL2RG/CD81/HLA-DQA1/TNFRSF13C/LAPTM5/ARID1B/HLA-DMB/ZFP36L1/RUNX3/TNFAIP3/SOCS1/SUPT6H/PKN1/BCL2/BANK1/SMARCD1/GPR183/CD22
Cycling_B	GOBP_REGULATION_OF_IMMUNE_RESPONSE	GOBP_REGULATION_OF_IMMUNE_RESPONSE	241	0.40559	1.81263	9.75742e-08	1.49451e-05	1.10242e-05	541	tags=29%, list=16%, signal=27%	HLA-DQB1/HLA-DRB1/NFKBID/JUNB/HLA-C/MS4A1/MAP3K1/ZBTB1/HLA-DRA/HLA-DPA1/HLA-A/CD74/HLA-B/B2M/NFKBIA/CYBA/HLA-DPB1/HLA-E/HSPA8/CD79B/HSPA1A/PAWR/HEXIM1/HSP90AA1/HSPA1B/BIRC3/OTULIN/CD81/HLA-DQA1/CD79A/LAPTM5/IRF3/BIRC2/HLA-DMB/PARP14/TNFAIP3/SUPT6H/PKN1/BCL2/IGHA2/BANK1/EZR/UNC93B1/CD22/PSPC1/EP300/NCKAP1L/IGHG3/PIK3AP1/WNK1/CD55/EIF2B1/PTPN1/CD40/KLHL6/HCST/NOP53/CD47/RIF1/NFKB1/FOXP1/NAGK/BAG6/H…
Cycling_B	GOBP_REGULATION_OF_CELL_ACTIVATION	GOBP_REGULATION_OF_CELL_ACTIVATION	157	0.453636	1.92305	1.15893e-07	1.5215e-05	1.12233e-05	268	tags=23%, list=8%, signal=22%	HLA-DQB1/HLA-DRB1/CD83/HSPH1/NFKBID/JUNB/ATM/ZBTB1/HLA-DRA/HLA-DPA1/HLA-A/CD74/B2M/SIT1/HLA-DPB1/HLA-E/PAWR/ZFP36L2/IL2RG/CD81/HLA-DQA1/TNFRSF13C/LAPTM5/ARID1B/HLA-DMB/ZFP36L1/RUNX3/TNFAIP3/SOCS1/SUPT6H/PKN1/BCL2/BANK1/SMARCD1/GPR183/CD22
Cycling_B	GOBP_POSITIVE_REGULATION_OF_IMMUNE_RESPONSE	GOBP_POSITIVE_REGULATION_OF_IMMUNE_RESPONSE	196	0.423963	1.85291	1.7466e-07	2.00641e-05	1.48002e-05	541	tags=32%, list=16%, signal=29%	HLA-DQB1/HLA-DRB1/NFKBID/HLA-C/MS4A1/ZBTB1/HLA-DRA/HLA-DPA1/HLA-A/CD74/HLA-B/B2M/NFKBIA/CYBA/HLA-DPB1/HLA-E/HSPA8/CD79B/HSPA1A/PAWR/HEXIM1/HSP90AA1/HSPA1B/BIRC3/OTULIN/CD81/HLA-DQA1/CD79A/LAPTM5/IRF3/BIRC2/HLA-DMB/TNFAIP3/BCL2/IGHA2/BANK1/EZR/UNC93B1/CD22/PSPC1/EP300/NCKAP1L/IGHG3/PIK3AP1/WNK1/CD55/EIF2B1/CD40/KLHL6/NOP53/CD47/RIF1/NFKB1/FOXP1/NAGK/BAG6/HLA-F/IGHG2/SCIMP/HLA-DMA/HLA-DOA/TIFA/CTSS
Cycling_B	GOBP_IMMUNE_RESPONSE_REGULATING_CELL_SURFACE_RECEPTOR_SIGNALING_PATHWAY	GOBP_IMMUNE_RESPONSE_REGULATING_CELL_SURFACE_RECEPTOR_SIGNALING_PATHWAY	96	0.52099	2.05851	6.47384e-07	6.61051e-05	4.87621e-05	508	tags=35%, list=15%, signal=31%	HLA-DQB1/HLA-DRB1/NFKBID/MS4A1/MAP3K1/HLA-A/NFKBIA/CYBA/HLA-DPB1/CD79B/PAWR/CD81/CD79A/LAPTM5/TNFAIP3/BCL2/IGHA2/BANK1/EZR/CD22/EP300/NCKAP1L/IGHG3/PIK3AP1/WNK1/EIF2B1/CD40/KLHL6/CD47/NFKB1/FOXP1/BAG6/IGHG2/SCIMP
Cycling_B	GOBP_ANTIGEN_PROCESSING_AND_PRESENTATION_OF_PEPTIDE_ANTIGEN	GOBP_ANTIGEN_PROCESSING_AND_PRESENTATION_OF_PEPTIDE_ANTIGEN	30	0.742236	2.34636	7.66045e-07	7.03995e-05	5.19298e-05	261	tags=50%, list=8%, signal=46%	HLA-DQB1/HLA-DRB1/HLA-C/HLA-DRA/HLA-DPA1/HLA-A/CD74/HLA-B/B2M/HLA-DPB1/HLA-E/HLA-DQA1/HLA-DMB/PDIA3/UNC93B1
Cycling_B	GOBP_IMMUNE_RESPONSE_REGULATING_SIGNALING_PATHWAY	GOBP_IMMUNE_RESPONSE_REGULATING_SIGNALING_PATHWAY	143	0.450541	1.89021	1.0715e-06	8.20588e-05	6.05302e-05	541	tags=32%, list=16%, signal=28%	HLA-DQB1/HLA-DRB1/NFKBID/MS4A1/MAP3K1/HLA-A/NFKBIA/CYBA/HLA-DPB1/HSPA8/CD79B/HSPA1A/PAWR/HSPA1B/BIRC3/OTULIN/CD81/CD79A/LAPTM5/IRF3/BIRC2/TNFAIP3/BCL2/IGHA2/BANK1/EZR/UNC93B1/CD22/EP300/NCKAP1L/IGHG3/PIK3AP1/WNK1/EIF2B1/CD40/KLHL6/NOP53/CD47/NFKB1/FOXP1/NAGK/BAG6/IGHG2/SCIMP/TIFA/CTSS
Cycling_B	GOBP_LEUKOCYTE_DIFFERENTIATION	GOBP_LEUKOCYTE_DIFFERENTIATION	164	0.432676	1.84883	1.02419e-06	8.20588e-05	6.05302e-05	321	tags=24%, list=10%, signal=23%	HLA-DRB1/CD83/NFKBID/JUNB/ATM/MS4A1/KLF6/ZBTB1/EGR1/HLA-DRA/CD74/HLA-B/B2M/FOS/SOCS3/CD79B/EVI2B/LY9/ZFP36L2/IL2RG/CD81/CD79A/KMT2A/CBFA2T3/PTK2B/ARID1B/HECTD1/ZFP36L1/RUNX3/SOCS1/LYL1/IRF2BP2/BCL2/SMARCD1/GPR183/RASSF2/CITED2/EP300/NCKAP1L
Cycling_B	GOBP_REGULATION_OF_T_CELL_ACTIVATION	GOBP_REGULATION_OF_T_CELL_ACTIVATION	100	0.50009	1.98591	1.38425e-06	9.27615e-05	6.8425e-05	255	tags=26%, list=8%, signal=25%	HLA-DQB1/HLA-DRB1/CD83/HSPH1/NFKBID/JUNB/ZBTB1/HLA-DRA/HLA-DPA1/HLA-A/CD74/B2M/SIT1/HLA-DPB1/HLA-E/PAWR/IL2RG/CD81/HLA-DQA1/TNFRSF13C/LAPTM5/ARID1B/HLA-DMB/RUNX3/SOCS1/SMARCD1
Cycling_B	GOBP_LEUKOCYTE_CELL_CELL_ADHESION	GOBP_LEUKOCYTE_CELL_CELL_ADHESION	110	0.479119	1.92791	1.58355e-06	9.27615e-05	6.8425e-05	379	tags=29%, list=11%, signal=27%	HLA-DQB1/HLA-DRB1/CD83/HSPH1/NFKBID/ZBTB1/HLA-DRA/HLA-DPA1/HLA-A/CD74/B2M/HLA-DPB1/HLA-E/PAWR/STK10/IL2RG/CD81/HLA-DQA1/TNFRSF13C/LAPTM5/ARID1B/HLA-DMB/RUNX3/MIA3/SOCS1/SMARCD1/EZR/NCKAP1L/SEMA4D/WNK1/CD55/ARID1A
Cycling_B	GOBP_ACTIVATION_OF_IMMUNE_RESPONSE	GOBP_ACTIVATION_OF_IMMUNE_RESPONSE	153	0.432745	1.83102	1.615e-06	9.27615e-05	6.8425e-05	508	tags=31%, list=15%, signal=27%	HLA-DQB1/HLA-DRB1/NFKBID/MS4A1/HLA-A/NFKBIA/CYBA/HLA-DPB1/HSPA8/CD79B/HSPA1A/PAWR/HEXIM1/HSP90AA1/HSPA1B/BIRC3/OTULIN/CD81/CD79A/LAPTM5/IRF3/BIRC2/TNFAIP3/BCL2/IGHA2/BANK1/EZR/UNC93B1/CD22/PSPC1/EP300/NCKAP1L/IGHG3/PIK3AP1/WNK1/CD55/EIF2B1/CD40/KLHL6/NOP53/CD47/NFKB1/FOXP1/NAGK/BAG6/IGHG2/SCIMP
Cycling_B	GOBP_CELL_ADHESION	GOBP_CELL_ADHESION	214	0.390399	1.72442	1.45012e-06	9.27615e-05	6.8425e-05	388	tags=24%, list=12%, signal=23%	HLA-DQB1/HLA-DRB1/CD83/HSPH1/NFKBID/CXCR4/DUSP1/ATM/ZBTB1/HLA-DRA/HLA-DPA1/HLA-A/CD74/B2M/HLA-DPB1/HLA-E/PPP1R12A/PAWR/LY9/CD99/STK10/CD63/IL2RG/CD81/HLA-DQA1/ICAM3/TNFRSF13C/LAPTM5/PTK2B/MYADM/ARID1B/HLA-DMB/ACTN4/ZFP36L1/RUNX3/MIA3/SOCS1/MAP4K4/CD164/PDIA3/BCL2/SMARCD1/EZR/CD22/CITED2/NCKAP1L/SEMA4D/WNK1/CD55/VMP1/ARID1A/LIMS1
Cycling_B	GOBP_RESPONSE_TO_OXYGEN_LEVELS	GOBP_RESPONSE_TO_OXYGEN_LEVELS	78	0.537248	2.05968	1.77271e-06	9.44373e-05	6.96611e-05	445	tags=35%, list=13%, signal=31%	MALAT1/CXCR4/MT-ND4/ATM/EGR1/MT-ND5/MT-ATP6/FOS/NR4A2/SOD2/TMBIM6/CBFA2T3/PTK2B/BIRC2/ZFP36L1/PMAIP1/BCL2/MDM4/CITED2/EP300/VEGFB/HIF1A/CYBB/ATF4/BECN1/NOP53/MECP2
Cycling_B	GOBP_MONONUCLEAR_CELL_DIFFERENTIATION	GOBP_MONONUCLEAR_CELL_DIFFERENTIATION	137	0.451913	1.87927	1.8497e-06	9.44373e-05	6.96611e-05	266	tags=23%, list=8%, signal=22%	HLA-DRB1/CD83/NFKBID/JUNB/ATM/MS4A1/KLF6/ZBTB1/EGR1/HLA-DRA/CD74/HLA-B/B2M/FOS/SOCS3/CD79B/LY9/ZFP36L2/IL2RG/CD79A/KMT2A/PTK2B/ARID1B/HECTD1/ZFP36L1/RUNX3/SOCS1/LYL1/IRF2BP2/BCL2/SMARCD1/GPR183
Cycling_B	GOBP_CELL_ACTIVATION	GOBP_CELL_ACTIVATION	274	0.370253	1.67314	2.21852e-06	0.000107306	7.91537e-05	299	tags=20%, list=9%, signal=20%	HLA-DQB1/HLA-DRB1/CD83/HSPH1/NFKBID/JUNB/ATM/MS4A1/KLF6/ZBTB1/EGR1/HLA-DRA/HLA-DPA1/HLA-A/CD74/B2M/SIT1/HLA-DPB1/HLA-E/SOCS3/CD79B/PAWR/LY9/ZFP36L2/IL2RG/CD81/HLA-DQA1/CD79A/TNFRSF13C/NFKB2/KMT2A/LAPTM5/PTK2B/ARID1B/HLA-DMB/HECTD1/ZFP36L1/RUNX3/TNFAIP3/ERCC1/SOCS1/LYL1/SUPT6H/PKN1/PDIA3/IRF2BP2/BCL2/BANK1/SMARCD1/GPR183/CD22/CXCR5/KMT2E/EP300
Cycling_B	GOBP_T_CELL_ACTIVATION	GOBP_T_CELL_ACTIVATION	151	0.430623	1.81796	2.44369e-06	0.000112288	8.28284e-05	266	tags=23%, list=8%, signal=22%	HLA-DQB1/HLA-DRB1/CD83/HSPH1/NFKBID/JUNB/ZBTB1/EGR1/HLA-DRA/HLA-DPA1/HLA-A/CD74/B2M/SIT1/HLA-DPB1/HLA-E/SOCS3/PAWR/LY9/ZFP36L2/IL2RG/CD81/HLA-DQA1/TNFRSF13C/KMT2A/LAPTM5/ARID1B/HLA-DMB/ZFP36L1/RUNX3/SOCS1/BCL2/SMARCD1/GPR183
Cycling_B	GOBP_REGULATION_OF_CELL_ADHESION	GOBP_REGULATION_OF_CELL_ADHESION	163	0.430532	1.83715	2.59584e-06	0.000113599	8.37956e-05	388	tags=26%, list=12%, signal=24%	HLA-DQB1/HLA-DRB1/CD83/HSPH1/NFKBID/CXCR4/DUSP1/ATM/ZBTB1/HLA-DRA/HLA-DPA1/HLA-A/CD74/B2M/HLA-DPB1/HLA-E/PPP1R12A/PAWR/IL2RG/CD81/HLA-DQA1/TNFRSF13C/LAPTM5/PTK2B/MYADM/ARID1B/HLA-DMB/ACTN4/RUNX3/MIA3/SOCS1/MAP4K4/CD164/BCL2/SMARCD1/CITED2/NCKAP1L/SEMA4D/WNK1/CD55/ARID1A/LIMS1
Cycling_B	GOBP_RESPONSE_TO_ABIOTIC_STIMULUS	GOBP_RESPONSE_TO_ABIOTIC_STIMULUS	233	0.37681	1.67809	2.86833e-06	0.000119818	8.8383e-05	511	tags=27%, list=15%, signal=25%	MALAT1/FOSB/DNAJA1/CXCR4/MT-ND3/MT-ND4/ATM/MAP3K1/ZBTB1/EGR1/TSC22D3/NR4A1/MT-ND5/NFKBIA/MT-ATP6/FOS/BTG2/NABP2/NR4A2/IER5/HSPA1A/HSP90AA1/HSPA1B/GNB5/SOD2/TMBIM6/KMT2A/CBFA2T3/PTK2B/BIRC2/TUBA1A/AKAP9/CRIP1/ZFP36L1/ERCC1/PNKP/PKN1/PMAIP1/BCL2/NSMCE3/MDM4/CITED2/EP300/MT-CO1/VEGFB/TXNIP/WNK1/SLC38A2/EIF2B1/HIF1A/CYBB/ATF4/BECN1/CD40/DNAJB1/NOP53/MECP2/RHOB/NFKB1/CTNNB1/PIAS1/SLU7/NABP1/CALR
Cycling_B	GOBP_ANTIGEN_RECEPTOR_MEDIATED_SIGNALING_PATHWAY	GOBP_ANTIGEN_RECEPTOR_MEDIATED_SIGNALING_PATHWAY	74	0.540843	2.04439	3.75426e-06	0.000150007	0.000110652	494	tags=34%, list=15%, signal=29%	HLA-DQB1/HLA-DRB1/NFKBID/MS4A1/HLA-A/NFKBIA/HLA-DPB1/CD79B/PAWR/CD81/CD79A/LAPTM5/BCL2/IGHA2/BANK1/EZR/CD22/NCKAP1L/IGHG3/WNK1/EIF2B1/KLHL6/NFKB1/FOXP1/IGHG2
Cycling_B	GOBP_B_CELL_ACTIVATION	GOBP_B_CELL_ACTIVATION	114	0.452192	1.83155	8.98506e-06	0.000344053	0.000253789	321	tags=25%, list=10%, signal=23%	ATM/MS4A1/KLF6/ZBTB1/CD74/CD79B/PAWR/ZFP36L2/IL2RG/CD81/CD79A/TNFRSF13C/LAPTM5/PTK2B/ZFP36L1/TNFAIP3/ERCC1/LYL1/SUPT6H/PKN1/IRF2BP2/BCL2/BANK1/GPR183/CD22/CXCR5/EP300/NCKAP1L
Cycling_B	GOBP_POSITIVE_REGULATION_OF_LEUKOCYTE_CELL_CELL_ADHESION	GOBP_POSITIVE_REGULATION_OF_LEUKOCYTE_CELL_CELL_ADHESION	86	0.49934	1.95104	1.01772e-05	0.000374115	0.000275964	255	tags=26%, list=8%, signal=24%	HLA-DQB1/HLA-DRB1/CD83/HSPH1/NFKBID/ZBTB1/HLA-DRA/HLA-DPA1/HLA-A/CD74/B2M/HLA-DPB1/HLA-E/IL2RG/CD81/HLA-DQA1/TNFRSF13C/ARID1B/HLA-DMB/RUNX3/SOCS1/SMARCD1
Cycling_B	GOBP_REGULATION_OF_CELL_CELL_ADHESION	GOBP_REGULATION_OF_CELL_CELL_ADHESION	115	0.455328	1.84372	1.12043e-05	0.000396028	0.000292127	379	tags=27%, list=11%, signal=25%	HLA-DQB1/HLA-DRB1/CD83/HSPH1/NFKBID/ZBTB1/HLA-DRA/HLA-DPA1/HLA-A/CD74/B2M/HLA-DPB1/HLA-E/PAWR/IL2RG/CD81/HLA-DQA1/TNFRSF13C/LAPTM5/MYADM/ARID1B/HLA-DMB/RUNX3/MIA3/SOCS1/SMARCD1/CITED2/NCKAP1L/WNK1/CD55/ARID1A
Cycling_B	GOBP_CELLULAR_RESPONSE_TO_SALT	GOBP_CELLULAR_RESPONSE_TO_SALT	37	0.645253	2.14349	1.21346e-05	0.000413027	0.000304667	195	tags=22%, list=6%, signal=21%	JUND/FOSB/JUNB/EGR1/B2M/FOS/IQGAP1/TUBA1A
Cycling_B	GOBP_RESPONSE_TO_ORGANIC_CYCLIC_COMPOUND	GOBP_RESPONSE_TO_ORGANIC_CYCLIC_COMPOUND	185	0.396177	1.71965	1.35047e-05	0.000443244	0.000326956	544	tags=31%, list=16%, signal=27%	KLF2/CD83/FOSB/DNAJA1/CXCR4/MT-ND3/DDX5/EGR1/ZFP36/NFKBIA/FOS/BTG2/HSPA8/HSPA1A/ZFP36L2/HSP90AA1/HSPA1B/SLC3A2/GNB5/BSG/SOD2/IRF3/PTK2B/BIRC2/AKAP9/ZFP36L1/PKN1/PMAIP1/BCL2/EZR/ARL6IP5/EP300/NCOR1/TXNIP/MT-ND6/RAPGEF1/CYBB/ARID1A/BECN1/LBH/CD40/DDX17/URI1/DDX21/MECP2/RAE1/TAF7/PPP2R2A/NFKB1/FOXP1/CTNNB1/CALR/CNOT1/MBD3/DDIT4/GNG2/ID3
Cycling_B	GOBP_ANTIGEN_PROCESSING_AND_PRESENTATION	GOBP_ANTIGEN_PROCESSING_AND_PRESENTATION	45	0.608886	2.10718	1.73612e-05	0.000483484	0.000356639	541	tags=49%, list=16%, signal=41%	HLA-DQB1/HLA-DRB1/HLA-C/HLA-DRA/HLA-DPA1/HLA-A/CD74/HLA-B/B2M/HLA-DPB1/HLA-E/HLA-DQA1/HLA-DMB/PDIA3/UNC93B1/WDFY4/RAB10/HLA-F/CALR/HLA-DMA/HLA-DOA/CTSS
Cycling_B	GOBP_T_CELL_RECEPTOR_SIGNALING_PATHWAY	GOBP_T_CELL_RECEPTOR_SIGNALING_PATHWAY	42	0.613684	2.09235	1.64401e-05	0.000483484	0.000356639	371	tags=26%, list=11%, signal=24%	HLA-DQB1/HLA-DRB1/NFKBID/HLA-A/HLA-DPB1/PAWR/CD81/LAPTM5/EZR/WNK1/EIF2B1
Cycling_B	GOBP_ADAPTIVE_IMMUNE_RESPONSE_BASED_ON_SOMATIC_RECOMBINATION_OF_IMMUNE_RECEPTORS_BUILT_FROM_IMMUNOGLOBULIN_SUPERFAMILY_DOMAINS	GOBP_ADAPTIVE_IMMUNE_RESPONSE_BASED_ON_SOMATIC_RECOMBINATION_OF_IMMUNE_RECEPTORS_BUILT_FROM_IMMUNOGLOBULIN_SUPERFAMILY_DOMAINS	86	0.491117	1.91891	1.55665e-05	0.000483484	0.000356639	494	tags=34%, list=15%, signal=29%	HLA-DRB1/NFKBID/JUNB/HLA-C/ZBTB1/HLA-DRA/HLA-A/CD74/HLA-B/B2M/HLA-E/SOCS3/LY9/CD81/NFKB2/TNFAIP3/ERCC1/SUPT6H/PKN1/IGHA2/UNC93B1/NCKAP1L/IGHG3/CD55/CD40/KLHL6/RIF1/HLA-F/IGHG2
Cycling_B	GOBP_POSITIVE_REGULATION_OF_CELL_CELL_ADHESION	GOBP_POSITIVE_REGULATION_OF_CELL_CELL_ADHESION	89	0.482496	1.8851	1.57971e-05	0.000483484	0.000356639	379	tags=29%, list=11%, signal=27%	HLA-DQB1/HLA-DRB1/CD83/HSPH1/NFKBID/ZBTB1/HLA-DRA/HLA-DPA1/HLA-A/CD74/B2M/HLA-DPB1/HLA-E/IL2RG/CD81/HLA-DQA1/TNFRSF13C/ARID1B/HLA-DMB/RUNX3/SOCS1/SMARCD1/CITED2/NCKAP1L/CD55/ARID1A
Cycling_B	GOBP_DNA_REPLICATION	GOBP_DNA_REPLICATION	104	-0.517908	-1.83571	1.69659e-05	0.000483484	0.000356639	588	tags=34%, list=18%, signal=29%	POLE3/CHRAC1/RAD17/CHEK1/NBN/RFC1/SMC3/HMGA1/BRCA1/FBXO5/FEN1/POLD3/PCNA/RBBP4/RUVBL2/SSBP1/RFC4/RNASEH1/FAM111B/DBF4/RTF2/S100A11/SMARCA5/TK1/GINS2/DUT/RPA3/CDK1/NUCKS1/ORC6/RRM2/NAP1L1/PCLAF/SET/TOP1
Cycling_B	GOBP_POSITIVE_REGULATION_OF_CELL_ADHESION	GOBP_POSITIVE_REGULATION_OF_CELL_ADHESION	113	0.453354	1.8364	2.59643e-05	0.0007018	0.000517678	255	tags=23%, list=8%, signal=22%	HLA-DQB1/HLA-DRB1/CD83/HSPH1/NFKBID/ATM/ZBTB1/HLA-DRA/HLA-DPA1/HLA-A/CD74/B2M/HLA-DPB1/HLA-E/IL2RG/CD81/HLA-DQA1/TNFRSF13C/PTK2B/MYADM/ARID1B/HLA-DMB/RUNX3/SOCS1/MAP4K4/SMARCD1
Cycling_B	GOBP_HEMOPOIESIS	GOBP_HEMOPOIESIS	245	0.352408	1.57738	3.21316e-05	0.000843683	0.000622338	339	tags=21%, list=10%, signal=21%	HLA-DRB1/KLF2/CD83/NFKBID/JUNB/ATM/MS4A1/KLF6/ZBTB1/EGR1/HLA-DRA/ZFP36/CD74/HLA-B/B2M/NFKBIA/FOS/SOCS3/CD79B/HSPA1A/EVI2B/LY9/ZFP36L2/HSPA1B/IL2RG/SOD2/CD81/CD79A/KMT2A/CBFA2T3/PTK2B/PRRC2C/ARID1B/HECTD1/ZFP36L1/RUNX3/ERCC1/SOCS1/LYL1/CD164/CHD2/IRF2BP2/BCL2/SMARCD1/GPR183/RASSF2/CITED2/KMT2E/EP300/NCKAP1L/ARIH2/PRMT1
Cycling_B	GOBP_ALPHA_BETA_T_CELL_ACTIVATION	GOBP_ALPHA_BETA_T_CELL_ACTIVATION	50	0.581114	2.04424	3.40976e-05	0.000870437	0.000642072	391	tags=40%, list=12%, signal=36%	HLA-DRB1/CD83/HSPH1/NFKBID/JUNB/HLA-DRA/HLA-A/HLA-E/SOCS3/LY9/IL2RG/CD81/KMT2A/RUNX3/SOCS1/BCL2/GPR183/NCKAP1L/CD55/WDFY4
Cycling_B	GOBP_B_CELL_PROLIFERATION	GOBP_B_CELL_PROLIFERATION	34	0.638509	2.07848	3.53092e-05	0.000877004	0.000646917	412	tags=38%, list=12%, signal=34%	ATM/MS4A1/CD74/PAWR/CD81/CD79A/TNFRSF13C/PKN1/BCL2/GPR183/CD22/NCKAP1L/CD40
Cycling_B	GOBP_OXIDATIVE_PHOSPHORYLATION	GOBP_OXIDATIVE_PHOSPHORYLATION	108	-0.49705	-1.77154	3.836e-05	0.000927706	0.000684316	271	tags=42%, list=8%, signal=40%	NDUFA13/NDUFC2/CYC1/SDHC/NDUFS1/NDUFA8/NDUFS6/UQCRC1/NDUFB11/NDUFB9/RHOA/COX5A/DGUOK/CHCHD2/NDUFV2/NDUFB8/UQCR11/NDUFB6/NDUFA1/NDUFS8/NDUFS5/UQCRH/NDUFB1/UQCR10/ATP5PB/COX6C/COX7C/NDUFA3/COX5B/CHCHD10/CCNB1/NDUFB3/UQCRQ/ATP5MG/COX7A2/CDK1/ATP5F1E/ATP5MF/ATP5ME/COX7B/ATP5F1D/COX6B1/NDUFA11/COX6A1/COX8A
Cycling_B	GOBP_RIBONUCLEOPROTEIN_COMPLEX_BIOGENESIS	GOBP_RIBONUCLEOPROTEIN_COMPLEX_BIOGENESIS	270	-0.400421	-1.57424	4.26142e-05	0.00100417	0.000740717	971	tags=38%, list=29%, signal=29%	RPL26L1/RPS16/CELF2/ZNF593/CD2BP2/C1orf131/RPS25/RPL7/CDC73/SF3B6/SNU13/PRPF19/RPS14/DDX54/LSM2/EIF3M/RPL38/XRN2/XRCC5/CLNS1A/POLR2D/EIF6/RPS5/TAF9/EIF1AX/EIF2A/PHF5A/SF3B1/NIP7/PRPF31/NPM1/SNRPE/SRSF9/MCTS1/NSA2/RPS17/GTF3A/EIF3J/CPSF6/RPL10A/RPS21/SNRPB/RPS12/EIF3A/RPS27L/BRIX1/RPSA/RPS13/CELF1/NUP88/DDX46/RPS4X/RPS3A/RPS6/TMA16/RAN/SNRNP200/RPS28/RPL5/PRPF6/RPL7A/SNRPG/RPS9/SNRPD3/RSL1D1/RPS15…
Cycling_B	GOBP_GENERATION_OF_PRECURSOR_METABOLITES_AND_ENERGY	GOBP_GENERATION_OF_PRECURSOR_METABOLITES_AND_ENERGY	192	-0.431934	-1.64467	5.05346e-05	0.00114552	0.000844983	661	tags=35%, list=20%, signal=30%	NCF1/NDUFB7/NDUFA6/PPP1CB/OXA1L/AKR7A2/NDUFA13/PKM/NDUFC2/PPP1CC/CYC1/SDHC/NDUFS1/SURF1/CISD1/NDUFA8/NDUFS6/UQCRC1/NDUFB11/NDUFB9/IDH3B/GLRX2/OXCT1/RHOA/COX5A/PRELID1/DGUOK/PTGES3/LDHA/CHCHD2/NDUFV2/ETFB/NDUFB8/UQCR11/NDUFB6/NDUFA1/NDUFS8/NDUFS5/UQCRH/NDUFB1/UQCR10/ATP5PB/COX6C/COX17/COX7C/NDUFA3/COX5B/CHCHD10/CCNB1/NDUFB3/UQCRQ/ATP5MG/TPI1/COX7A2/CDK1/ATP5F1E/ATP5MF/ATP5IF1/BLOC1S1/ATP5ME/COX7B/…
Cycling_B	GOBP_CYTOSKELETON_ORGANIZATION	GOBP_CYTOSKELETON_ORGANIZATION	297	-0.396667	-1.57155	5.11057e-05	0.00114552	0.000844983	756	tags=32%, list=23%, signal=27%	CDC20/RPS3/TAGLN2/PDLIM1/NPM1/CEP350/SH3KBP1/RHOH/TUBG1/ROCK1/HCLS1/TACC3/ARF6/CAPZB/NUF2/STAG2/TMOD3/BCCIP/KIF2A/GRB2/NUSAP1/S100A10/ITGB1BP1/CHEK1/KIF11/PYCARD/CCNB2/TRPM7/RAC2/ASPM/RGCC/MSN/SMC3/BRCA1/PIN1/HAX1/PDCD6IP/FBXO5/RAN/WAS/SSNA1/TLN1/UXT/MAD2L2/TUBA1C/HNRNPU/NSFL1C/CAPZA1/WASF2/CHMP4A/RHOA/YEATS4/CETN3/ASB2/CSRP1/NDC80/RMDN1/LMNB1/TBCB/XPO1/ACTR3/BIRC5/CDCA8/PARVG/RAB11A/ARPC5L/ARPC4…
Cycling_B	GOBP_NEGATIVE_REGULATION_OF_ORGANELLE_ORGANIZATION	GOBP_NEGATIVE_REGULATION_OF_ORGANELLE_ORGANIZATION	103	-0.503274	-1.78162	5.74151e-05	0.0012563	0.0009267	652	tags=38%, list=20%, signal=31%	CAPZB/NUF2/TMOD3/BUB3/CHEK1/NBN/BRCA1/SLC25A6/FBXO5/WAS/MAD2L2/HNRNPU/CAPZA1/WASF2/NDC80/DCP2/PRELID1/BIRC5/CDCA8/NAA10/HNRNPC/SLC25A5/SMARCA5/TOP2A/CIB1/GDI2/RAD21/CENPF/GMFG/CCNB1/TMSB10/TPX2/SPC25/MAD2L1/STMN1/CORO1A/TMSB4X/PFN1/SUB1
Cycling_B	GOBP_RESPONSE_TO_TUMOR_NECROSIS_FACTOR	GOBP_RESPONSE_TO_TUMOR_NECROSIS_FACTOR	69	0.504888	1.88372	6.20733e-05	0.00132664	0.000978586	228	tags=26%, list=7%, signal=25%	KLF2/ZFP36/NFKBIA/FOS/HSPA1A/ZFP36L2/HSPA1B/BIRC3/OTULIN/TRAF5/TNFRSF13C/LAPTM5/PTK2B/BIRC2/TUBA1A/ACTN4/ZFP36L1/TNFAIP3
Cycling_B	GOBP_CELLULAR_RESPIRATION	GOBP_CELLULAR_RESPIRATION	138	-0.464443	-1.70406	6.62117e-05	0.00138292	0.0010201	584	tags=37%, list=18%, signal=32%	NDUFA13/NDUFC2/CYC1/SDHC/NDUFS1/SURF1/CISD1/NDUFA8/NDUFS6/UQCRC1/NDUFB11/NDUFB9/IDH3B/RHOA/COX5A/PRELID1/DGUOK/CHCHD2/NDUFV2/ETFB/NDUFB8/UQCR11/NDUFB6/NDUFA1/NDUFS8/NDUFS5/UQCRH/NDUFB1/UQCR10/ATP5PB/COX6C/COX7C/NDUFA3/COX5B/CHCHD10/CCNB1/NDUFB3/UQCRQ/ATP5MG/COX7A2/CDK1/ATP5F1E/ATP5MF/BLOC1S1/ATP5ME/COX7B/ATP5F1D/COX6B1/NDUFA11/COX6A1/COX8A
Cycling_B	GOBP_RESPONSE_TO_NITROGEN_COMPOUND	GOBP_RESPONSE_TO_NITROGEN_COMPOUND	235	0.345445	1.54064	7.2508e-05	0.00148078	0.00109228	487	tags=26%, list=15%, signal=24%	KLF2/FOSB/HERPUD1/HSPA5/CXCR4/EGR1/NR4A1/MT-ND5/NFKBIA/FOS/BTG2/SOCS3/NR4A2/HSP90AA1/SLC3A2/GNB5/BSG/BCAP31/TMBIM6/CD81/RGS2/ATP2B1/IRF3/PTK2B/BIRC2/TUBA1A/ARID1B/AKAP9/ZFP36L1/MIA3/TNFAIP3/SOCS1/PMAIP1/BCL2/EZR/NSMCE3/SLC25A33/EP300/RRAGA/TXNIP/MT-ND6/RAPGEF1/EIF2B1/CYBB/LAMTOR2/PTPN1/SYAP1/BCL11A/CD40/RAB10/AUP1/SNX5/DDX21/MECP2/HADHA/PPP2R2A/NFKB1/NAGK/VAMP2/BAG6/CTNNB1
Cycling_B	GOBP_CELL_CELL_ADHESION	GOBP_CELL_CELL_ADHESION	156	0.400733	1.69614	7.48903e-05	0.00149618	0.00110365	388	tags=27%, list=12%, signal=25%	HLA-DQB1/HLA-DRB1/CD83/HSPH1/NFKBID/ZBTB1/HLA-DRA/HLA-DPA1/HLA-A/CD74/B2M/HLA-DPB1/HLA-E/PAWR/CD99/STK10/IL2RG/CD81/HLA-DQA1/ICAM3/TNFRSF13C/LAPTM5/MYADM/ARID1B/HLA-DMB/ZFP36L1/RUNX3/MIA3/SOCS1/CD164/PDIA3/BCL2/SMARCD1/EZR/CITED2/NCKAP1L/SEMA4D/WNK1/CD55/VMP1/ARID1A/LIMS1
Cycling_B	GOBP_CYTOKINE_MEDIATED_SIGNALING_PATHWAY	GOBP_CYTOKINE_MEDIATED_SIGNALING_PATHWAY	95	0.45296	1.78699	7.6881e-05	0.00149762	0.00110471	388	tags=27%, list=12%, signal=25%	CXCR4/EGR1/CD74/NFKBIA/HSPA1A/HSPA1B/BIRC3/IL2RG/OTULIN/TRAF5/TNFRSF13C/LAPTM5/IRF3/PTK2B/BIRC2/PARP14/ACTN4/TNFAIP3/SOCS1/CXCR5/RRAGA/PLP2/WNK1/HIF1A/PTPN1/LIMS1
Cycling_B	GOBP_POSITIVE_REGULATION_OF_CELL_ACTIVATION	GOBP_POSITIVE_REGULATION_OF_CELL_ACTIVATION	115	0.428594	1.73547	7.82216e-05	0.00149762	0.00110471	266	tags=21%, list=8%, signal=20%	HLA-DQB1/HLA-DRB1/CD83/HSPH1/NFKBID/ZBTB1/HLA-DRA/HLA-DPA1/HLA-A/CD74/B2M/HLA-DPB1/HLA-E/IL2RG/CD81/HLA-DQA1/TNFRSF13C/ARID1B/HLA-DMB/RUNX3/SOCS1/BCL2/SMARCD1/GPR183
Cycling_B	GOBP_POSITIVE_REGULATION_OF_LYMPHOCYTE_ACTIVATION	GOBP_POSITIVE_REGULATION_OF_LYMPHOCYTE_ACTIVATION	109	0.436841	1.75439	8.47853e-05	0.00159016	0.00117297	266	tags=22%, list=8%, signal=21%	HLA-DQB1/HLA-DRB1/CD83/HSPH1/NFKBID/ZBTB1/HLA-DRA/HLA-DPA1/HLA-A/CD74/B2M/HLA-DPB1/HLA-E/IL2RG/CD81/HLA-DQA1/TNFRSF13C/ARID1B/HLA-DMB/RUNX3/SOCS1/BCL2/SMARCD1/GPR183
Cycling_B	GOBP_ENERGY_DERIVATION_BY_OXIDATION_OF_ORGANIC_COMPOUNDS	GOBP_ENERGY_DERIVATION_BY_OXIDATION_OF_ORGANIC_COMPOUNDS	150	-0.455287	-1.68819	8.9938e-05	0.00162065	0.00119546	649	tags=38%, list=20%, signal=32%	NDUFB7/NDUFA6/PPP1CB/OXA1L/NDUFA13/NDUFC2/PPP1CC/CYC1/SDHC/NDUFS1/SURF1/CISD1/NDUFA8/NDUFS6/UQCRC1/NDUFB11/NDUFB9/IDH3B/RHOA/COX5A/PRELID1/DGUOK/PTGES3/CHCHD2/NDUFV2/ETFB/NDUFB8/UQCR11/NDUFB6/NDUFA1/NDUFS8/NDUFS5/UQCRH/NDUFB1/UQCR10/ATP5PB/COX6C/COX7C/NDUFA3/COX5B/CHCHD10/CCNB1/NDUFB3/UQCRQ/ATP5MG/COX7A2/CDK1/ATP5F1E/ATP5MF/BLOC1S1/ATP5ME/COX7B/ATP5F1D/COX6B1/NDUFA11/COX6A1/COX8A
Cycling_B	GOBP_CELL_DIVISION	GOBP_CELL_DIVISION	204	-0.421091	-1.61209	8.98034e-05	0.00162065	0.00119546	831	tags=39%, list=25%, signal=31%	AURKB/ENSA/CEP63/CDC26/ARF1/CLTC/CDC20/RPS3/CLTA/CALM3/JTB/ROCK1/TACC3/ARF6/CKS1B/NUF2/NUP37/KIF20B/PPP1CB/STAG2/VRK1/BUB3/TSG101/KIF2A/PTTG1/UBE2I/PPP1CC/NUSAP1/ITGB1BP1/KIF11/CCNB2/ASPM/SMC3/PIN1/SMC4/SMC2/PDCD6IP/FBXO5/RAN/YBX1/SSNA1/MAD2L2/TUBA1C/HNRNPU/DCTN3/CHMP4A/RHOA/CCNT1/CETN3/NDC80/CENPW/ACTR3/BIRC5/CDCA8/CALM1/TXNL4A/RAB11A/UBE2C/TOP2A/CIB1/MYH9/RACK1/RB1/RAD21/CENPF/CDC27/SKA2/CCNB1/…
Cycling_B	GOBP_AEROBIC_RESPIRATION	GOBP_AEROBIC_RESPIRATION	131	-0.462088	-1.68428	0.000112304	0.00198476	0.00146404	584	tags=37%, list=18%, signal=31%	NDUFA13/NDUFC2/CYC1/SDHC/NDUFS1/SURF1/NDUFA8/NDUFS6/UQCRC1/NDUFB11/NDUFB9/IDH3B/RHOA/COX5A/DGUOK/CHCHD2/NDUFV2/NDUFB8/UQCR11/NDUFB6/NDUFA1/NDUFS8/NDUFS5/UQCRH/NDUFB1/UQCR10/ATP5PB/COX6C/COX7C/NDUFA3/COX5B/CHCHD10/CCNB1/NDUFB3/UQCRQ/ATP5MG/COX7A2/CDK1/ATP5F1E/ATP5MF/BLOC1S1/ATP5ME/COX7B/ATP5F1D/COX6B1/NDUFA11/COX6A1/COX8A
Cycling_B	GOBP_NEGATIVE_REGULATION_OF_TRANSCRIPTION_BY_RNA_POLYMERASE_II	GOBP_NEGATIVE_REGULATION_OF_TRANSCRIPTION_BY_RNA_POLYMERASE_II	213	0.358526	1.58388	0.000124583	0.00216022	0.00159347	597	tags=35%, list=18%, signal=30%	KLF2/JUND/FOSB/JUN/CREM/DDX5/ZBTB1/EGR1/ZFP36/NFX1/BTG2/NR4A2/HSPA1A/PAWR/HEXIM1/ZBTB10/HCFC1/EPC1/ARID4B/TMBIM6/PRDM2/MEPCE/IRF3/NSD1/SQSTM1/RUNX3/SKIL/IRF2BP2/EZR/NSMCE3/MDM4/CIITA/CITED2/EP300/USP9X/ATF3/NCOR1/SEMA4D/EHMT1/TXNIP/SPEN/ATF4/LRRFIP1/ZBTB20/SIRT7/BCL11A/CIR1/CHD4/CXXC5/URI1/DNAJB1/NOP53/MECP2/RIF1/TAF7/NFKB1/FOXP1/CTNNB1/MTDH/PIAS1/DDIT3/CALR/CNOT1/ZMYND8/NR1H2/MBD3/ID3/BACH1/MLX/…
Cycling_B	GOBP_CHROMOSOME_ORGANIZATION	GOBP_CHROMOSOME_ORGANIZATION	248	-0.395661	-1.54554	0.000127314	0.00216669	0.00159825	839	tags=36%, list=25%, signal=29%	LSM14A/MSH6/AURKB/CENPN/SMARCC1/XRCC5/RPA2/BCL7A/IK/CCT6A/CDC20/MND1/HAT1/TUBG1/HNRNPA1/TCP1/HNRNPA2B1/TACC3/NUF2/FBXW7/CCT4/RECQL/STAG2/BUB3/BCCIP/KIF2A/PTTG1/NUSAP1/KIF11/NBN/RFC1/BRD7/SMC3/HMGA1/HHEX/SMC4/SMC2/PDCD6IP/FBXO5/RAN/CCT8/ASCC3/EZH2/KAT6A/STAG3/MAD2L2/FEN1/HNRNPU/CHMP4A/RHOA/PCNA/NDC80/RUVBL2/SSBP1/RMDN1/CENPW/RFC4/DCP2/CENPK/HMGB2/BIRC5/CDCA8/PTGES3/GAR1/PBRM1/RAB11A/NAA10/HNRNPC/U…
Cycling_B	GOBP_REGULATION_OF_MULTICELLULAR_ORGANISMAL_DEVELOPMENT	GOBP_REGULATION_OF_MULTICELLULAR_ORGANISMAL_DEVELOPMENT	236	0.337963	1.5084	0.000131222	0.00219259	0.00161735	492	tags=26%, list=15%, signal=24%	HLA-DRB1/KLF2/CD83/NFKBID/CXCR4/JUNB/ZBTB1/HLA-DRA/ZFP36/SRGN/CD74/HLA-B/B2M/NFKBIA/FOS/BTG2/PPP1R12A/HSPA1A/EVI2B/ZFP36L2/BTG1/GOLGA4/HSPA1B/IL2RG/RGS2/ATP2B1/PTK2B/ARID1B/ZFP36L1/RUNX3/SKIL/TNFAIP3/SOCS1/NIN/SMARCD1/RASSF2/CITED2/NCKAP1L/VEGFB/PRMT1/SEMA4D/EHMT1/WNK1/SPEN/HIF1A/CYBB/ATF4/ARID1A/CD40/RAB21/MECP2/RNH1/IST1/CCM2/RHOB/FOXP1/BAG6/PNP/CTNNB1/IFRD1/MTDH
Cycling_B	GOBP_REGULATION_OF_ALPHA_BETA_T_CELL_ACTIVATION	GOBP_REGULATION_OF_ALPHA_BETA_T_CELL_ACTIVATION	33	0.633874	2.05177	0.000150672	0.00247263	0.00182392	230	tags=36%, list=7%, signal=34%	HLA-DRB1/CD83/HSPH1/NFKBID/JUNB/HLA-DRA/HLA-A/HLA-E/IL2RG/CD81/RUNX3/SOCS1
Cycling_B	GOBP_POSITIVE_REGULATION_OF_ADAPTIVE_IMMUNE_RESPONSE	GOBP_POSITIVE_REGULATION_OF_ADAPTIVE_IMMUNE_RESPONSE	37	0.594552	1.97506	0.000158491	0.00255532	0.00188492	158	tags=27%, list=5%, signal=26%	HLA-DRB1/NFKBID/HLA-C/ZBTB1/HLA-DRA/HLA-A/HLA-B/B2M/HLA-E/CD81
Cycling_B	GOBP_POSITIVE_REGULATION_OF_LEUKOCYTE_MEDIATED_IMMUNITY	GOBP_POSITIVE_REGULATION_OF_LEUKOCYTE_MEDIATED_IMMUNITY	41	0.575158	1.94982	0.000165764	0.00262649	0.00193742	508	tags=37%, list=15%, signal=31%	HLA-DRB1/HLA-C/ZBTB1/HLA-DRA/HLA-A/HLA-B/B2M/HLA-E/CD81/CD55/CD40/DDX21/RIF1/HLA-F/SCIMP
Cycling_B	GOBP_REGULATION_OF_CELL_DEVELOPMENT	GOBP_REGULATION_OF_CELL_DEVELOPMENT	171	0.365148	1.56997	0.000173702	0.00270564	0.0019958	490	tags=26%, list=15%, signal=24%	HLA-DRB1/CD83/NFKBID/CXCR4/JUNB/ZBTB1/HLA-DRA/ZFP36/CD74/HLA-B/B2M/NFKBIA/FOS/BTG2/PPP1R12A/HSPA1A/EVI2B/ZFP36L2/GOLGA4/HSPA1B/IL2RG/PTK2B/ARID1B/ZFP36L1/RUNX3/SKIL/SOCS1/NIN/BCL2/SMARCD1/RASSF2/NCKAP1L/PRMT1/SEMA4D/SPEN/HIF1A/ARID1A/BCL11A/RAB21/MECP2/IST1/FOXP1/PNP/CTNNB1/IFRD1
Cycling_B	GOBP_DEVELOPMENTAL_CELL_GROWTH	GOBP_DEVELOPMENTAL_CELL_GROWTH	36	0.584389	1.93144	0.000181801	0.00278459	0.00205403	621	tags=50%, list=19%, signal=41%	CXCR4/GOLGA4/HSP90AA1/IQGAP1/RGS2/NIN/USP9X/ARIH2/SEMA4D/BCL11A/RAB21/MECP2/IST1/FOXP1/CTNNB1/IFRD1/HSP90AB1/RTN4
Cycling_B	GOBP_CYTOKINE_PRODUCTION	GOBP_CYTOKINE_PRODUCTION	176	0.369131	1.59224	0.000195518	0.00294559	0.0021728	508	tags=27%, list=15%, signal=24%	HLA-DRB1/KLF2/CD83/ZBTB1/EGR1/ZFP36/HLA-DPA1/SRGN/HLA-A/CD74/HLA-B/B2M/CYBA/HLA-DPB1/HLA-E/REL/HSPA1A/LY9/HSP90AA1/IQGAP1/HSPA1B/CD81/LAPTM5/ATP2B1/IRF3/POU2F2/ATP6AP2/TNFAIP3/SOCS1/BANK1/EZR/UNC93B1/NCKAP1L/CD55/HIF1A/CYBB/ATF4/ZBTB20/CD40/DDX21/CD47/NFKB1/FOXP1/HLA-F/PNP/DDIT3/SCIMP
Cycling_B	GOBP_RIBOSOME_BIOGENESIS	GOBP_RIBOSOME_BIOGENESIS	178	-0.433432	-1.6385	0.000199973	0.00296412	0.00218647	971	tags=38%, list=29%, signal=28%	RPL26L1/RPS16/ZNF593/C1orf131/RPS25/RPL7/SNU13/RPS14/DDX54/RPL38/XRN2/XRCC5/EIF6/RPS5/EIF1AX/EIF2A/NIP7/NPM1/NSA2/RPS17/GTF3A/RPL10A/RPS21/RPS12/RPS27L/BRIX1/RPSA/RPS13/NUP88/RPS4X/RPS3A/RPS6/TMA16/RAN/RPS28/RPL5/RPL7A/RPS9/RSL1D1/RPS15A/RPS7/RPP30/RPL26/WDR43/SERBP1/RPL10/RPL24/ESF1/XPO1/RRP7A/PA2G4/GAR1/NOL7/RPS15/RPL6/RPS8/NOP58/TRMT112/RPL14/PRKDC/EXOSC8/LYAR/RPS19/RPS24/SDAD1/RPL35/RPLP0
Cycling_B	GOBP_ACTIN_FILAMENT_BASED_PROCESS	GOBP_ACTIN_FILAMENT_BASED_PROCESS	144	-0.44688	-1.64804	0.000219651	0.00320412	0.0023635	566	tags=35%, list=17%, signal=30%	TAGLN2/PDLIM1/SH3KBP1/RHOH/ROCK1/HCLS1/ARF6/CAPZB/TMOD3/GRB2/S100A10/ITGB1BP1/PYCARD/TRPM7/RAC2/RGCC/HAX1/PDCD6IP/RAN/WAS/TLN1/MAD2L2/CAPZA1/WASF2/RHOA/ASB2/CSRP1/SRI/ACTR3/PARVG/ARPC5L/SUMO1/ARPC4/MYH9/GMFG/TMSB10/DOCK2/ACTR2/ACTG1/STMN1/CORO1A/TMSB4X/ACTB/TPM3/ARPC2/LCP1/CNN2/PFN1/ARPC5/CFL1
Cycling_B	GOBP_POSITIVE_REGULATION_OF_LYMPHOCYTE_MEDIATED_IMMUNITY	GOBP_POSITIVE_REGULATION_OF_LYMPHOCYTE_MEDIATED_IMMUNITY	34	0.596609	1.94209	0.000259213	0.00360935	0.00266241	158	tags=26%, list=5%, signal=25%	HLA-DRB1/HLA-C/ZBTB1/HLA-DRA/HLA-A/HLA-B/B2M/HLA-E/CD81
Cycling_B	GOBP_B_CELL_DIFFERENTIATION	GOBP_B_CELL_DIFFERENTIATION	61	0.490056	1.78772	0.000257284	0.00360935	0.00266241	321	tags=26%, list=10%, signal=24%	ATM/MS4A1/KLF6/ZBTB1/CD79B/ZFP36L2/IL2RG/CD79A/PTK2B/ZFP36L1/LYL1/IRF2BP2/BCL2/GPR183/EP300/NCKAP1L
Cycling_B	GOBP_T_CELL_DIFFERENTIATION	GOBP_T_CELL_DIFFERENTIATION	85	0.454872	1.77099	0.000258893	0.00360935	0.00266241	266	tags=25%, list=8%, signal=23%	HLA-DRB1/CD83/NFKBID/JUNB/ZBTB1/EGR1/HLA-DRA/CD74/B2M/SOCS3/LY9/ZFP36L2/IL2RG/KMT2A/ARID1B/ZFP36L1/RUNX3/SOCS1/BCL2/SMARCD1/GPR183
Cycling_B	GOBP_ALPHA_BETA_T_CELL_DIFFERENTIATION	GOBP_ALPHA_BETA_T_CELL_DIFFERENTIATION	35	0.598063	1.95863	0.00026463	0.00362748	0.00267579	321	tags=40%, list=10%, signal=37%	HLA-DRB1/CD83/NFKBID/JUNB/HLA-DRA/SOCS3/LY9/IL2RG/KMT2A/RUNX3/SOCS1/BCL2/GPR183/NCKAP1L
Cycling_B	GOBP_REGULATION_OF_IMMUNE_EFFECTOR_PROCESS	GOBP_REGULATION_OF_IMMUNE_EFFECTOR_PROCESS	88	0.439907	1.71899	0.00026841	0.00362748	0.00267579	508	tags=30%, list=15%, signal=26%	HLA-DRB1/NFKBID/JUNB/HLA-C/ZBTB1/HLA-DRA/HLA-A/CD74/HLA-B/B2M/HLA-E/TMBIM6/CD81/LAPTM5/HLA-DMB/SUPT6H/PKN1/CD22/NCKAP1L/CD55/CD40/DDX21/CD47/RIF1/HLA-F/SCIMP
Cycling_B	GOBP_ACTIN_FILAMENT_ORGANIZATION	GOBP_ACTIN_FILAMENT_ORGANIZATION	99	-0.480578	-1.69344	0.000289113	0.00385065	0.00284041	742	tags=38%, list=22%, signal=31%	TAGLN2/PDLIM1/SH3KBP1/RHOH/ROCK1/HCLS1/ARF6/CAPZB/TMOD3/GRB2/S100A10/ITGB1BP1/PYCARD/RAC2/RGCC/HAX1/WAS/MAD2L2/CAPZA1/WASF2/RHOA/ACTR3/ARPC5L/ARPC4/GMFG/TMSB10/ACTR2/ACTG1/STMN1/CORO1A/TMSB4X/TPM3/ARPC2/LCP1/CNN2/PFN1/ARPC5/CFL1
Cycling_B	GOBP_CHROMOSOME_SEGREGATION	GOBP_CHROMOSOME_SEGREGATION	179	-0.421676	-1.59403	0.000305503	0.00401082	0.00295856	839	tags=39%, list=25%, signal=30%	LSM14A/AURKB/CENPN/CEP63/SMARCC1/BCL7A/IK/CDC20/RPS3/MND1/CENPU/TUBG1/MKI67/TACC3/NUF2/NUP37/STAG2/BUB3/BCCIP/KIF2A/PTTG1/UBE2I/NUSAP1/KIF11/CCNB2/ASPM/BRD7/SMC3/BRCA1/C9orf78/SMC4/SMC2/PDCD6IP/FBXO5/RAN/STAG3/MAD2L2/HNRNPU/CHMP4A/RHOA/NDC80/RMDN1/CENPW/CENPK/ACTR3/BIRC5/CDCA8/PBRM1/PLSCR1/RAB11A/SLC25A5/UBE2C/SMARCA5/TOP2A/RB1/RAD21/CENPF/CDC27/SKA2/CCNB1/TPX2/SPC25/CDK1/ACTR2/MAD2L1/TUBB/ANAPC1…
Cycling_B	GOBP_REGULATION_OF_ACTIN_FILAMENT_BASED_PROCESS	GOBP_REGULATION_OF_ACTIN_FILAMENT_BASED_PROCESS	74	-0.51892	-1.74984	0.000317712	0.00411235	0.00303345	694	tags=39%, list=21%, signal=32%	ROCK1/HCLS1/ARF6/CAPZB/TMOD3/GRB2/S100A10/ITGB1BP1/PYCARD/RGCC/HAX1/WAS/CAPZA1/WASF2/RHOA/SRI/ARPC5L/SUMO1/MYH9/GMFG/TMSB10/ACTG1/STMN1/CORO1A/TMSB4X/ARPC2/CNN2/PFN1/ARPC5
Cycling_B	GOBP_REGULATION_OF_ADAPTIVE_IMMUNE_RESPONSE	GOBP_REGULATION_OF_ADAPTIVE_IMMUNE_RESPONSE	53	0.521409	1.85505	0.000355138	0.00442888	0.00326693	238	tags=26%, list=7%, signal=25%	HLA-DRB1/NFKBID/JUNB/HLA-C/ZBTB1/HLA-DRA/HLA-A/HLA-B/B2M/HLA-E/CD81/TNFAIP3/SUPT6H/PKN1
Cycling_B	GOBP_POSITIVE_REGULATION_OF_IMMUNE_EFFECTOR_PROCESS	GOBP_POSITIVE_REGULATION_OF_IMMUNE_EFFECTOR_PROCESS	64	0.494444	1.81991	0.000350353	0.00442888	0.00326693	206	tags=20%, list=6%, signal=19%	HLA-DRB1/NFKBID/HLA-C/ZBTB1/HLA-DRA/HLA-A/CD74/HLA-B/B2M/HLA-E/CD81/LAPTM5/HLA-DMB
Cycling_B	GOBP_REGULATION_OF_ACTIN_FILAMENT_ORGANIZATION	GOBP_REGULATION_OF_ACTIN_FILAMENT_ORGANIZATION	61	-0.545233	-1.78109	0.000356953	0.00442888	0.00326693	694	tags=41%, list=21%, signal=33%	ROCK1/HCLS1/ARF6/CAPZB/TMOD3/GRB2/S100A10/ITGB1BP1/PYCARD/RGCC/HAX1/WAS/CAPZA1/WASF2/RHOA/ARPC5L/GMFG/TMSB10/ACTG1/STMN1/CORO1A/TMSB4X/ARPC2/PFN1/ARPC5
Cycling_B	GOBP_RESPONSE_TO_SALT	GOBP_RESPONSE_TO_SALT	66	0.468839	1.73734	0.000361443	0.00442888	0.00326693	195	tags=20%, list=6%, signal=19%	JUND/FOSB/JUNB/EGR1/B2M/FOS/HSP90AA1/IQGAP1/SOD2/TMBIM6/KMT2A/PTK2B/TUBA1A
Cycling_B	GOBP_REGULATION_OF_CELL_DIFFERENTIATION	GOBP_REGULATION_OF_CELL_DIFFERENTIATION	284	0.313341	1.42088	0.000405129	0.00489886	0.00361361	621	tags=29%, list=19%, signal=25%	HLA-DRB1/CD83/JUND/NFKBID/CXCR4/JUNB/DDX5/ZBTB1/HLA-DRA/ZFP36/CD74/HLA-B/B2M/NFKBIA/FOS/BTG2/SOCS3/PPP1R12A/HSPA1A/EVI2B/ZFP36L2/BCL7B/BTG1/GOLGA4/HSPA1B/BRD9/IL2RG/SOD2/RGS2/PTK2B/BIRC2/ARID1B/ZFP36L1/RUNX3/SKIL/SOCS1/SUPT6H/NIN/BCL2/SMARCD1/RASSF2/NCKAP1L/PRMT1/SEMA4D/SPEN/HIF1A/ATF4/ARID1A/LBH/SYAP1/BCL11A/SS18/DDX17/CHD4/RAB21/MECP2/IST1/NFKB1/FOXP1/PNP/CTNNB1/IFRD1/PIAS1/DDIT3/CALR/HLA-DOA/N…
Cycling_B	GOBP_INTRACELLULAR_RECEPTOR_SIGNALING_PATHWAY	GOBP_INTRACELLULAR_RECEPTOR_SIGNALING_PATHWAY	100	0.413246	1.64104	0.000449036	0.00535927	0.00395323	533	tags=33%, list=16%, signal=29%	KLF2/DNAJA1/DDX5/NR4A1/NFKBIA/NR4A2/HSPA8/HSPA1A/HSPA1B/BIRC3/OTULIN/IRF3/BIRC2/ACTN4/TNFAIP3/PKN1/UNC93B1/CITED2/EP300/NCOR1/PIK3AP1/ARID1A/LBH/DDX17/NOP53/TAF7/FOXP1/NAGK/SCIMP/CALR/CNOT1/NR1H2/TIFA
Cycling_B	GOBP_REGULATION_OF_B_CELL_ACTIVATION	GOBP_REGULATION_OF_B_CELL_ACTIVATION	57	0.493434	1.78014	0.0004619	0.00544212	0.00401435	321	tags=30%, list=10%, signal=27%	ATM/CD74/PAWR/ZFP36L2/IL2RG/CD81/TNFRSF13C/LAPTM5/ZFP36L1/TNFAIP3/SUPT6H/PKN1/BCL2/BANK1/GPR183/CD22/NCKAP1L
Cycling_B	GOBP_ORGANELLE_FISSION	GOBP_ORGANELLE_FISSION	151	-0.424403	-1.57545	0.000547999	0.00637482	0.00470235	674	tags=36%, list=20%, signal=30%	MKI67/PSMD13/NUF2/KIF20B/STAG2/BUB3/BCCIP/KIF2A/PTTG1/UBE2I/NUSAP1/CHEK1/KIF11/CCNB2/ASPM/RGCC/SMC3/PIN1/C9orf78/SMC4/SMC2/PDCD6IP/FBXO5/RAN/STAG3/RALBP1/MAD2L2/HNRNPU/NSFL1C/CHMP4A/RHOA/NDC80/RMDN1/RPL24/CENPK/MFF/ACTR3/BIRC5/CDCA8/AP3B1/RAB11A/UBE2C/SMARCA5/TOP2A/RB1/RAD21/CENPF/CCNB1/TPX2/SPC25/CDK1/ACTR2/MAD2L1/ANAPC11
Cycling_B	GOBP_DNA_CONFORMATION_CHANGE	GOBP_DNA_CONFORMATION_CHANGE	38	-0.606397	-1.82036	0.000574799	0.00644195	0.00475187	683	tags=39%, list=21%, signal=32%	HNRNPA2B1/RECQL/NBN/HMGA1/HHEX/ASCC3/RUVBL2/SSBP1/RFC4/HMGB2/TOP2A/GINS2/TOP1/HMGB1/SUB1
Cycling_B	GOBP_ACTIN_POLYMERIZATION_OR_DEPOLYMERIZATION	GOBP_ACTIN_POLYMERIZATION_OR_DEPOLYMERIZATION	48	-0.557704	-1.74895	0.000566196	0.00644195	0.00475187	678	tags=38%, list=20%, signal=30%	HCLS1/ARF6/CAPZB/TMOD3/GRB2/PYCARD/HAX1/WAS/CAPZA1/ARPC5L/ARPC4/TMSB10/CORO1A/TMSB4X/ARPC2/PFN1/ARPC5/CFL1
Cycling_B	GOBP_REGULATION_OF_HEMOPOIESIS	GOBP_REGULATION_OF_HEMOPOIESIS	109	0.406432	1.63226	0.000568263	0.00644195	0.00475187	379	tags=26%, list=11%, signal=24%	HLA-DRB1/CD83/NFKBID/JUNB/ZBTB1/HLA-DRA/ZFP36/CD74/HLA-B/B2M/NFKBIA/FOS/HSPA1A/EVI2B/ZFP36L2/HSPA1B/IL2RG/PTK2B/ARID1B/ZFP36L1/RUNX3/SOCS1/SMARCD1/RASSF2/NCKAP1L/PRMT1/HIF1A/ARID1A
Cycling_B	GOBP_NEGATIVE_REGULATION_OF_CYTOSKELETON_ORGANIZATION	GOBP_NEGATIVE_REGULATION_OF_CYTOSKELETON_ORGANIZATION	33	-0.623365	-1.82208	0.000601534	0.00666035	0.00491297	719	tags=45%, list=22%, signal=36%	NPM1/CAPZB/TMOD3/BRCA1/WAS/CAPZA1/WASF2/CIB1/GMFG/TMSB10/TPX2/STMN1/CORO1A/TMSB4X/PFN1
Cycling_B	GOBP_DEVELOPMENTAL_GROWTH_INVOLVED_IN_MORPHOGENESIS	GOBP_DEVELOPMENTAL_GROWTH_INVOLVED_IN_MORPHOGENESIS	30	0.601859	1.9026	0.00068106	0.00727784	0.00536846	621	tags=50%, list=19%, signal=41%	CXCR4/GOLGA4/HSP90AA1/IQGAP1/NIN/USP9X/SEMA4D/BCL11A/RAB21/MECP2/IST1/CTNNB1/IFRD1/HSP90AB1/RTN4
Cycling_B	GOBP_RESPONSE_TO_CYTOKINE	GOBP_RESPONSE_TO_CYTOKINE	222	0.332906	1.47821	0.000680381	0.00727784	0.00536846	284	tags=18%, list=9%, signal=18%	KLF2/HSPA5/CXCR4/DUSP1/EIF4A2/EGR1/ZFP36/HLA-DPA1/CD74/NFKBIA/FOS/REL/SOCS3/HSPA1A/ZFP36L2/HSPA1B/BIRC3/IL2RG/OTULIN/RNMT/TRAF5/MCL1/TNFRSF13C/NFKB2/LAPTM5/IRF3/PTK2B/BIRC2/TUBA1A/PARP14/ACTN4/ZFP36L1/SKIL/TNFAIP3/SOCS1/PDIA3/BCL2/CIITA/BCLAF1/SRSF7/CXCR5
Cycling_B	GOBP_POSITIVE_REGULATION_OF_DEVELOPMENTAL_PROCESS	GOBP_POSITIVE_REGULATION_OF_DEVELOPMENTAL_PROCESS	234	0.322661	1.4388	0.000669256	0.00727784	0.00536846	499	tags=26%, list=15%, signal=24%	HLA-DRB1/CD83/JUND/NFKBID/CXCR4/JUNB/ZBTB1/HLA-DRA/ZFP36/CD74/FOS/SOCS3/HSPA1A/EVI2B/BCL7B/BTG1/GOLGA4/HSPA1B/BRD9/IL2RG/ARID4B/SOD2/ATP2B1/PTK2B/ARID1B/ZFP36L1/RUNX3/SKIL/SOCS1/NIN/BCL2/SMARCD1/EZR/CITED2/NCKAP1L/VEGFB/PRMT1/SEMA4D/WNK1/SPEN/HIF1A/CYBB/ATF4/ARID1A/LBH/SYAP1/DDHD1/SS18/CD40/CD53/RALA/DNM1L/RAB21/MECP2/IST1/RHOB/RIF1/NFKB1/PNP/CTNNB1/MTDH/PIAS1
Cycling_B	GOBP_RESPONSE_TO_HORMONE	GOBP_RESPONSE_TO_HORMONE	178	0.347878	1.50137	0.000717065	0.00757451	0.00558729	542	tags=29%, list=16%, signal=25%	FOSB/DNAJA1/MT-ND3/DDX5/EGR1/NR4A1/ZFP36/FOS/BTG2/SOCS3/NR4A2/HSPA8/HSPA1A/ZFP36L2/HSP90AA1/HSPA1B/BSG/ATP2B1/PTK2B/ARID1B/ZFP36L1/SOCS1/PKN1/BCL2/SLC25A33/CITED2/EP300/NCOR1/TXNIP/EIF2B1/CYBB/ARID1A/PTPN1/LBH/SYAP1/DDX17/RAB10/URI1/SNX5/HADHA/TAF7/NFKB1/FOXP1/VAMP2/CALR/CNOT1/NR1H2/DDIT4/GNG2/CTSS/LPIN1
Cycling_B	GOBP_RIBOSOMAL_LARGE_SUBUNIT_BIOGENESIS	GOBP_RIBOSOMAL_LARGE_SUBUNIT_BIOGENESIS	46	-0.554587	-1.72602	0.000844315	0.00881733	0.00650405	915	tags=48%, list=28%, signal=35%	RPL7/SNU13/RPL38/EIF6/NIP7/NPM1/NSA2/GTF3A/RPL10A/BRIX1/TMA16/RPL5/RPL7A/RSL1D1/RPL26/RPL10/RPL24/RPL6/RPL14/SDAD1/RPL35/RPLP0
Cycling_B	GOBP_NON_MEMBRANE_BOUNDED_ORGANELLE_ASSEMBLY	GOBP_NON_MEMBRANE_BOUNDED_ORGANELLE_ASSEMBLY	157	-0.4122	-1.53804	0.000900296	0.00929632	0.00685737	923	tags=42%, list=28%, signal=32%	SMC1A/RNF213/MLH1/EIF2S1/VPS4B/RPS14/LSM14A/AURKB/RPL38/USP10/WDR1/CEP63/XRCC5/EIF6/RPS5/EIF1AX/CDC20/RPS3/EIF2A/NIP7/NPM1/DDX6/STAG2/TMOD3/BCCIP/KIF2A/RPS27L/KIF11/BRIX1/RPSA/CCNB2/ASPM/MSN/SMC3/BRCA1/PDCD6IP/FBXO5/RPS28/RPL5/HNRNPU/CSDE1/CHMP4A/RHOA/ASB2/CSRP1/NDC80/CENPW/RPL10/RPL24/CENPK/LSM3/BIRC5/CDCA8/RRP7A/LSM4/RPS15/RAB11A/RPL6/CENPF/PRKDC/RPS19/TPX2/ACTG1/TUBB/LCP1/RPLP0
Cycling_B	GOBP_POSITIVE_REGULATION_OF_CELL_DIFFERENTIATION	GOBP_POSITIVE_REGULATION_OF_CELL_DIFFERENTIATION	158	0.356056	1.50936	0.000961539	0.00981838	0.00724247	499	tags=26%, list=15%, signal=23%	HLA-DRB1/CD83/JUND/NFKBID/CXCR4/JUNB/ZBTB1/HLA-DRA/ZFP36/CD74/FOS/SOCS3/HSPA1A/EVI2B/BTG1/GOLGA4/HSPA1B/IL2RG/SOD2/ARID1B/ZFP36L1/RUNX3/SKIL/SOCS1/NIN/BCL2/SMARCD1/NCKAP1L/PRMT1/SEMA4D/SPEN/HIF1A/ARID1A/SYAP1/RAB21/MECP2/IST1/NFKB1/PNP/CTNNB1/PIAS1
Cycling_B	GOBP_REGULATION_OF_METAL_ION_TRANSPORT	GOBP_REGULATION_OF_METAL_ION_TRANSPORT	61	0.456835	1.66653	0.00110184	0.0111274	0.00820803	378	tags=31%, list=11%, signal=28%	AHNAK/CXCR4/MS4A1/B2M/CYBA/CD63/GNB5/TMBIM6/ATP2B1/SARAF/PTK2B/AKAP9/EPB41/ACTN4/BCL2/ATP1B3/WNK1/VMP1/ATF4
Cycling_B	GOBP_INFLAMMATORY_RESPONSE	GOBP_INFLAMMATORY_RESPONSE	142	0.359894	1.50632	0.00135905	0.0135757	0.010014	194	tags=15%, list=6%, signal=15%	HLA-DRB1/KDM6B/NFKBID/CXCR4/NEAT1/ATM/NR4A1/ZFP36/NFKBIA/NFX1/CYBA/FOS/HLA-E/REL/SOCS3/HSPA8/BIRC3/OTULIN/CD81/NFKB2/IRF3/BIRC2
Cycling_B	GOBP_NEGATIVE_REGULATION_OF_SUPRAMOLECULAR_FIBER_ORGANIZATION	GOBP_NEGATIVE_REGULATION_OF_SUPRAMOLECULAR_FIBER_ORGANIZATION	36	-0.583432	-1.72677	0.00152913	0.0149743	0.0110457	445	tags=31%, list=13%, signal=27%	WAS/CAPZA1/WASF2/CIB1/GMFG/TMSB10/TPX2/STMN1/CORO1A/TMSB4X/PFN1
Cycling_B	GOBP_NEGATIVE_REGULATION_OF_RNA_BIOSYNTHETIC_PROCESS	GOBP_NEGATIVE_REGULATION_OF_RNA_BIOSYNTHETIC_PROCESS	296	0.29923	1.36499	0.00153165	0.0149743	0.0110457	597	tags=30%, list=18%, signal=27%	KLF2/JUND/FOSB/JUN/CREM/DDX5/ZBTB1/EGR1/ZFP36/NFX1/BTG2/NR4A2/HSPA8/HSPA1A/PAWR/HEXIM1/ZBTB10/HCFC1/EPC1/ARID4B/TMBIM6/RSF1/PRDM2/MEPCE/CBFA2T3/IRF3/NSD1/PARP14/SQSTM1/RUNX3/SETD5/SKIL/IRF2BP2/EZR/NSMCE3/MDM4/PSPC1/CIITA/BCLAF1/SF1/CITED2/EP300/USP9X/ATF3/NCOR1/SEMA4D/EHMT1/TXNIP/SPEN/HIF1A/ATF4/LRRFIP1/LIMS1/LBH/ZBTB20/SIRT7/BCL11A/CIR1/CHD4/CXXC5/URI1/DNAJB1/NOP53/DDX21/MECP2/RIF1/TAF7/NFKB1/FO…
Cycling_B	GOBP_RESPONSE_TO_INORGANIC_SUBSTANCE	GOBP_RESPONSE_TO_INORGANIC_SUBSTANCE	123	0.378551	1.54756	0.00160608	0.0155367	0.0114606	383	tags=24%, list=12%, signal=22%	KLF2/JUND/FOSB/KDM6B/JUNB/JUN/MT-ND5/B2M/FOS/IQGAP1/OSER1/BSG/SOD2/KMT2A/PTK2B/TUBA1A/CRIP1/TNFAIP3/ERCC1/BCL2/NSMCE3/MT-CO1/TXNIP/MT-ND6/SLC38A2/HIF1A/CYBB/ATF4/BECN1
Cycling_B	GOBP_NEGATIVE_REGULATION_OF_IMMUNE_SYSTEM_PROCESS	GOBP_NEGATIVE_REGULATION_OF_IMMUNE_SYSTEM_PROCESS	110	0.37978	1.52818	0.00164758	0.0157722	0.0116342	268	tags=19%, list=8%, signal=18%	HLA-DRB1/DUSP1/ATM/TSC22D3/HLA-A/CD74/HLA-B/HLA-E/HSPA8/PAWR/TMBIM6/LAPTM5/PARP14/RUNX3/MIA3/TNFAIP3/SOCS1/PKN1/BANK1/EZR/CD22
Cycling_B	GOBP_LEUKOCYTE_PROLIFERATION	GOBP_LEUKOCYTE_PROLIFERATION	86	0.410898	1.60547	0.00172152	0.0163101	0.0120311	268	tags=22%, list=8%, signal=21%	HLA-DRB1/JUNB/ATM/MS4A1/HLA-DPA1/HLA-A/CD74/HLA-DPB1/HLA-E/PAWR/CD81/CD79A/TNFRSF13C/HLA-DMB/TNFAIP3/PKN1/BCL2/GPR183/CD22
Cycling_B	GOBP_DEVELOPMENTAL_GROWTH	GOBP_DEVELOPMENTAL_GROWTH	103	0.386905	1.5427	0.00186973	0.0175335	0.0129335	515	tags=30%, list=16%, signal=26%	KLF2/CXCR4/ATM/GOLGA4/HSP90AA1/IQGAP1/CD81/RGS2/PSAP/ZFP36L1/ERCC1/NIN/BCL2/EZR/CITED2/EP300/USP9X/ARIH2/ZNF830/SEMA4D/RBBP6/SBDS/BCL11A/RAB21/MECP2/IST1/CCM2/FOXP1/CTNNB1/IFRD1/ZPR1
Cycling_B	GOBP_RESPONSE_TO_GROWTH_FACTOR	GOBP_RESPONSE_TO_GROWTH_FACTOR	122	0.371524	1.51952	0.00206773	0.0191944	0.0141586	581	tags=32%, list=18%, signal=27%	HSPA5/JUN/DDX5/EGR1/NR4A1/ZFP36/FOS/HSPA1A/ZFP36L2/IQGAP1/CD63/ARID4B/KMT2A/ZFP36L1/RUNX3/SKIL/CITED2/EMD/EP300/USP9X/IER2/VEGFB/PRMT1/RAPGEF1/HIF1A/BECN1/PTPN1/LIMS1/SYAP1/URI1/CTNNB1/DDIT3/ZPR1/RAB14/DDIT4/HSP90AB1/NFATC1/ZNF451/LDLRAD4
Cycling_B	GOBP_RIBOSOMAL_SMALL_SUBUNIT_BIOGENESIS	GOBP_RIBOSOMAL_SMALL_SUBUNIT_BIOGENESIS	66	-0.499578	-1.65542	0.00237895	0.0218294	0.0161023	964	tags=47%, list=29%, signal=34%	RPS16/C1orf131/RPS25/SNU13/RPS14/RPL38/XRCC5/RPS5/NPM1/RPS17/RPS21/RPS12/RPS27L/RPSA/RPS13/RPS4X/RPS3A/RPS6/RPS28/RPS9/RPS15A/RPS7/WDR43/RRP7A/NOL7/RPS15/RPS8/NOP58/PRKDC/RPS19/RPS24
Cycling_B	GOBP_PROTON_TRANSMEMBRANE_TRANSPORT	GOBP_PROTON_TRANSMEMBRANE_TRANSPORT	61	-0.506493	-1.65454	0.0023991	0.0218294	0.0161023	191	tags=31%, list=6%, signal=30%	COX5A/ATP5MC2/SLC25A5/ATP5MC3/UQCRH/UQCR10/ATP5PB/COX17/SLC25A3/COX5B/ATP5MG/ATP5F1E/TMSB4X/ATP5MF/ATP5ME/COX7B/ATP5F1D/COX6B1/COX8A
Cycling_B	GOBP_T_CELL_MEDIATED_IMMUNITY	GOBP_T_CELL_MEDIATED_IMMUNITY	31	0.557734	1.78049	0.00242416	0.0218412	0.016111	368	tags=39%, list=11%, signal=35%	HLA-DRB1/HLA-C/ZBTB1/HLA-DRA/HLA-A/HLA-B/B2M/HLA-E/CD81/UNC93B1/NCKAP1L/CD55
Cycling_B	GOBP_TUMOR_NECROSIS_FACTOR_MEDIATED_SIGNALING_PATHWAY	GOBP_TUMOR_NECROSIS_FACTOR_MEDIATED_SIGNALING_PATHWAY	40	0.516526	1.74214	0.00269154	0.0240148	0.0177143	388	tags=35%, list=12%, signal=31%	NFKBIA/HSPA1A/HSPA1B/BIRC3/OTULIN/TRAF5/TNFRSF13C/LAPTM5/PTK2B/BIRC2/ACTN4/TNFAIP3/RRAGA/LIMS1
Cycling_B	GOBP_NUCLEAR_CHROMOSOME_SEGREGATION	GOBP_NUCLEAR_CHROMOSOME_SEGREGATION	135	-0.416642	-1.52238	0.00273153	0.0241373	0.0178047	595	tags=33%, list=18%, signal=28%	BUB3/BCCIP/KIF2A/PTTG1/NUSAP1/KIF11/CCNB2/ASPM/BRD7/SMC3/C9orf78/SMC4/SMC2/PDCD6IP/FBXO5/RAN/STAG3/MAD2L2/HNRNPU/CHMP4A/RHOA/NDC80/RMDN1/CENPK/ACTR3/BIRC5/CDCA8/PBRM1/RAB11A/UBE2C/SMARCA5/TOP2A/RB1/RAD21/CENPF/CDC27/CCNB1/TPX2/SPC25/CDK1/ACTR2/MAD2L1/ANAPC11/ACTB
Cycling_B	GOBP_REGULATION_OF_RESPONSE_TO_EXTERNAL_STIMULUS	GOBP_REGULATION_OF_RESPONSE_TO_EXTERNAL_STIMULUS	217	0.316997	1.40123	0.00277032	0.0242469	0.0178856	541	tags=24%, list=16%, signal=22%	HLA-DRB1/CXCR4/DUSP1/NEAT1/ATM/ZFP36/HLA-A/CD74/HLA-B/NFKBIA/CYBA/HLA-E/SOCS3/HSPA8/HSPA1A/HEXIM1/HSP90AA1/HSPA1B/BIRC3/OTULIN/CD81/IRF3/PTK2B/BIRC2/PARP14/TNFAIP3/BCL2/UNC93B1/GPR183/PSPC1/EP300/NCKAP1L/VEGFB/SEMA4D/PIK3AP1/WNK1/CD55/PTPN1/CD40/DNM1L/NOP53/CD47/AKNA/NFKB1/FOXP1/NAGK/VAMP2/HLA-F/SCIMP/CALR/NR1H2/TIFA/CTSS
Cycling_B	GOBP_RESPIRATORY_ELECTRON_TRANSPORT_CHAIN	GOBP_RESPIRATORY_ELECTRON_TRANSPORT_CHAIN	84	-0.470979	-1.62121	0.00285948	0.0247911	0.018287	271	tags=42%, list=8%, signal=39%	NDUFC2/CYC1/SDHC/NDUFS1/NDUFA8/NDUFS6/UQCRC1/NDUFB9/COX5A/DGUOK/CHCHD2/NDUFV2/ETFB/NDUFB8/UQCR11/NDUFB6/NDUFA1/NDUFS8/NDUFS5/UQCRH/NDUFB1/UQCR10/COX6C/COX7C/NDUFA3/COX5B/CCNB1/NDUFB3/UQCRQ/COX7A2/CDK1/COX7B/COX6B1/COX6A1/COX8A
Cycling_B	GOBP_RESPONSE_TO_TOPOLOGICALLY_INCORRECT_PROTEIN	GOBP_RESPONSE_TO_TOPOLOGICALLY_INCORRECT_PROTEIN	59	0.455356	1.64847	0.00312765	0.0268627	0.0198151	647	tags=42%, list=20%, signal=35%	DNAJA1/HERPUD1/HSPH1/HSPA5/HSPA8/HSPA1A/HSP90AA1/PPP1R15A/TMBIM6/ATF3/ATF4/PTPN1/AUP1/DNAJB1/PPP1R15B/BAG6/DDIT3/EDEM1/HSP90AB1/DNAJB14/CREBRF/DNAJC10/BFAR/UFL1/HSPE1
Cycling_B	GOBP_CELLULAR_RESPONSE_TO_HORMONE_STIMULUS	GOBP_CELLULAR_RESPONSE_TO_HORMONE_STIMULUS	132	0.358108	1.48251	0.00322611	0.0274518	0.0202497	542	tags=30%, list=16%, signal=26%	FOSB/DNAJA1/MT-ND3/DDX5/NR4A1/ZFP36/FOS/SOCS3/NR4A2/HSPA8/HSPA1A/ZFP36L2/HSPA1B/ATP2B1/ARID1B/ZFP36L1/SOCS1/PKN1/SLC25A33/EP300/NCOR1/ARID1A/PTPN1/LBH/SYAP1/DDX17/RAB10/URI1/SNX5/TAF7/NFKB1/FOXP1/VAMP2/CALR/CNOT1/NR1H2/DDIT4/GNG2/CTSS/LPIN1
Cycling_B	GOBP_NUCLEOSIDE_PHOSPHATE_BIOSYNTHETIC_PROCESS	GOBP_NUCLEOSIDE_PHOSPHATE_BIOSYNTHETIC_PROCESS	113	-0.430505	-1.5407	0.00331609	0.0278467	0.0205409	696	tags=36%, list=21%, signal=30%	APRT/PPCS/ATP5PF/NDUFB7/NDUFA6/PAICS/NDUFA13/NDUFC2/NME1/SDHC/NDUFS1/NDUFA8/NDUFS6/NDUFB11/NDUFB9/GUK1/ATP5MC2/DGUOK/NDUFV2/NDUFB8/NDUFB6/TYMS/NDUFA1/NDUFS8/NDUFS5/ATP5MC3/NDUFB1/PRPS1/ATP5PB/TK1/NDUFA3/NDUFB3/ATP5MG/DUT/ATP5F1E/TMSB4X/ATP5MF/RRM2/ATP5ME/ATP5F1D/NDUFA11
Cycling_B	GOBP_POSITIVE_REGULATION_OF_CELL_DEVELOPMENT	GOBP_POSITIVE_REGULATION_OF_CELL_DEVELOPMENT	98	0.385226	1.5266	0.00333312	0.0278467	0.0205409	487	tags=30%, list=15%, signal=26%	HLA-DRB1/CD83/NFKBID/CXCR4/ZBTB1/HLA-DRA/CD74/FOS/EVI2B/GOLGA4/IL2RG/ARID1B/ZFP36L1/RUNX3/SKIL/SOCS1/NIN/BCL2/SMARCD1/NCKAP1L/SEMA4D/SPEN/HIF1A/ARID1A/RAB21/MECP2/IST1/PNP/CTNNB1
Cycling_B	GOBP_RESPONSE_TO_MECHANICAL_STIMULUS	GOBP_RESPONSE_TO_MECHANICAL_STIMULUS	30	0.556459	1.75908	0.00338381	0.0280155	0.0206655	487	tags=47%, list=15%, signal=40%	FOSB/CXCR4/MAP3K1/NFKBIA/FOS/BTG2/PTK2B/TUBA1A/CITED2/TXNIP/SLC38A2/CD40/NFKB1/CTNNB1
Cycling_B	GOBP_ATP_SYNTHESIS_COUPLED_ELECTRON_TRANSPORT	GOBP_ATP_SYNTHESIS_COUPLED_ELECTRON_TRANSPORT	81	-0.472648	-1.61632	0.00343265	0.0281661	0.0207766	271	tags=42%, list=8%, signal=40%	NDUFC2/CYC1/SDHC/NDUFS1/NDUFA8/NDUFS6/UQCRC1/NDUFB9/COX5A/DGUOK/CHCHD2/NDUFV2/NDUFB8/UQCR11/NDUFB6/NDUFA1/NDUFS8/NDUFS5/UQCRH/NDUFB1/UQCR10/COX6C/COX7C/NDUFA3/COX5B/CCNB1/NDUFB3/UQCRQ/COX7A2/CDK1/COX7B/COX6B1/COX6A1/COX8A
Cycling_B	GOBP_POSITIVE_REGULATION_OF_LYMPHOCYTE_DIFFERENTIATION	GOBP_POSITIVE_REGULATION_OF_LYMPHOCYTE_DIFFERENTIATION	45	0.483317	1.67262	0.00379863	0.0302621	0.0223227	379	tags=29%, list=11%, signal=26%	HLA-DRB1/CD83/NFKBID/ZBTB1/HLA-DRA/CD74/IL2RG/ARID1B/RUNX3/SOCS1/SMARCD1/NCKAP1L/ARID1A
Cycling_B	GOBP_REGULATION_OF_LYMPHOCYTE_DIFFERENTIATION	GOBP_REGULATION_OF_LYMPHOCYTE_DIFFERENTIATION	62	0.43704	1.59849	0.00373437	0.0302621	0.0223227	255	tags=23%, list=8%, signal=21%	HLA-DRB1/CD83/NFKBID/JUNB/ZBTB1/HLA-DRA/CD74/ZFP36L2/IL2RG/ARID1B/ZFP36L1/RUNX3/SOCS1/SMARCD1
Cycling_B	GOBP_RESPONSE_TO_STEROID_HORMONE	GOBP_RESPONSE_TO_STEROID_HORMONE	80	0.408881	1.57603	0.00378245	0.0302621	0.0223227	534	tags=32%, list=16%, signal=28%	FOSB/DNAJA1/MT-ND3/DDX5/ZFP36/FOS/HSPA8/HSPA1A/ZFP36L2/HSPA1B/ZFP36L1/PKN1/BCL2/EP300/NCOR1/TXNIP/CYBB/ARID1A/LBH/DDX17/URI1/TAF7/FOXP1/CALR/CNOT1/DDIT4
Cycling_B	GOBP_MITOTIC_NUCLEAR_DIVISION	GOBP_MITOTIC_NUCLEAR_DIVISION	115	-0.426095	-1.53071	0.00381981	0.0302621	0.0223227	674	tags=37%, list=20%, signal=30%	MKI67/NUF2/KIF20B/STAG2/BUB3/BCCIP/KIF2A/UBE2I/NUSAP1/CHEK1/KIF11/RGCC/SMC3/PIN1/SMC4/SMC2/PDCD6IP/FBXO5/RAN/MAD2L2/HNRNPU/NSFL1C/CHMP4A/RHOA/NDC80/RMDN1/RPL24/CENPK/BIRC5/CDCA8/RAB11A/UBE2C/SMARCA5/RB1/RAD21/CENPF/CCNB1/TPX2/SPC25/CDK1/MAD2L1/ANAPC11
Cycling_B	GOBP_CIRCULATORY_SYSTEM_PROCESS	GOBP_CIRCULATORY_SYSTEM_PROCESS	63	0.43461	1.59472	0.00387278	0.0304196	0.0224388	445	tags=30%, list=13%, signal=27%	KLF2/CXCR4/HSP90AA1/SLC2A3/SOD2/RGS2/ATP2B1/ATP2A3/E2F4/ATP6AP2/AKAP9/AKAP13/CTSZ/VEGFB/WNK1/SLC38A2/DNM1L/SNX5/MECP2
Cycling_B	GOBP_REGULATION_OF_LEUKOCYTE_DIFFERENTIATION	GOBP_REGULATION_OF_LEUKOCYTE_DIFFERENTIATION	85	0.411051	1.60038	0.00394994	0.0307626	0.0226919	321	tags=22%, list=10%, signal=21%	HLA-DRB1/CD83/NFKBID/JUNB/ZBTB1/HLA-DRA/CD74/HLA-B/FOS/EVI2B/ZFP36L2/IL2RG/ARID1B/ZFP36L1/RUNX3/SOCS1/SMARCD1/RASSF2/NCKAP1L
Cycling_B	GOBP_CELLULAR_RESPONSE_TO_OXYGEN_CONTAINING_COMPOUND	GOBP_CELLULAR_RESPONSE_TO_OXYGEN_CONTAINING_COMPOUND	255	0.299325	1.34686	0.00439556	0.0339456	0.0250397	544	tags=25%, list=16%, signal=22%	HLA-DRB1/KLF2/JUND/FOSB/KDM6B/JUNB/JUN/ATM/EGR1/NR4A1/ZFP36/PIM3/NFKBIA/FOS/SOCS3/NR4A2/PAWR/IQGAP1/OSER1/GNB5/SOD2/ATP2B1/IRF3/PTK2B/TUBA1A/ARID1B/AKAP9/SQSTM1/ZFP36L1/TNFAIP3/SOCS1/SMARCD1/EZR/SLC25A33/EP300/RRAGA/SLC38A2/CD55/RAPGEF1/HIF1A/CYBB/LAMTOR2/BECN1/PTPN1/ZBTB20/SYAP1/BCL11A/CD40/RAB10/SNX5/MECP2/RHOB/NFKB1/FOXP1/VAMP2/CTNNB1/MTDH/SCIMP/CALR/DDIT4/GNG2/LPIN1/ID3
Cycling_B	GOBP_CELLULAR_RESPONSE_TO_DECREASED_OXYGEN_LEVELS	GOBP_CELLULAR_RESPONSE_TO_DECREASED_OXYGEN_LEVELS	38	0.505757	1.68464	0.00459822	0.0352107	0.025973	433	tags=34%, list=13%, signal=30%	MALAT1/EGR1/FOS/TMBIM6/ZFP36L1/PMAIP1/BCL2/MDM4/CITED2/HIF1A/CYBB/ATF4/NOP53
Cycling_B	GOBP_NEGATIVE_REGULATION_OF_CELLULAR_COMPONENT_ORGANIZATION	GOBP_NEGATIVE_REGULATION_OF_CELLULAR_COMPONENT_ORGANIZATION	179	-0.386667	-1.46169	0.00463601	0.0352107	0.025973	467	tags=21%, list=14%, signal=19%	SLC25A6/FBXO5/WAS/MAD2L2/HNRNPU/CAPZA1/WASF2/NDC80/DCP2/PRELID1/BIRC5/CDCA8/DGUOK/PLSCR1/NAA10/HNRNPC/SLC25A5/SMARCA5/TOP2A/CIB1/GDI2/RACK1/RAD21/CENPF/GMFG/RAB29/CCNB1/TMSB10/TPX2/SPC25/MAD2L1/STMN1/CORO1A/TMSB4X/CNN2/PFN1/HMGB1/SUB1
Cycling_B	GOBP_NEGATIVE_REGULATION_OF_LYMPHOCYTE_ACTIVATION	GOBP_NEGATIVE_REGULATION_OF_LYMPHOCYTE_ACTIVATION	35	0.504927	1.65361	0.00514528	0.0387583	0.0285898	321	tags=31%, list=10%, signal=29%	HLA-DRB1/ATM/CD74/PAWR/LAPTM5/RUNX3/TNFAIP3/SOCS1/PKN1/BANK1/NCKAP1L
Cycling_B	GOBP_REGULATION_OF_LYMPHOCYTE_MEDIATED_IMMUNITY	GOBP_REGULATION_OF_LYMPHOCYTE_MEDIATED_IMMUNITY	40	0.496306	1.67394	0.00528607	0.0394951	0.0291333	482	tags=38%, list=15%, signal=32%	HLA-DRB1/HLA-C/ZBTB1/HLA-DRA/HLA-A/HLA-B/B2M/HLA-E/CD81/SUPT6H/NCKAP1L/CD55/CD40/RIF1/HLA-F
Cycling_B	GOBP_FAT_CELL_DIFFERENTIATION	GOBP_FAT_CELL_DIFFERENTIATION	33	0.550347	1.7814	0.0055001	0.0407467	0.0300565	504	tags=39%, list=15%, signal=34%	NR4A1/ZFP36/NR4A2/ZFP36L2/SOD2/RGS2/ZFP36L1/SOCS1/ARL4A/EP300/SYAP1/PIAS1/DDIT3
Cycling_B	GOBP_RIBOSOME_ASSEMBLY	GOBP_RIBOSOME_ASSEMBLY	41	-0.538235	-1.64078	0.00558659	0.0407467	0.0300565	871	tags=54%, list=26%, signal=40%	RPS14/RPL38/XRCC5/EIF6/RPS5/EIF1AX/EIF2A/NIP7/NPM1/RPS27L/BRIX1/RPSA/RPS28/RPL5/RPL10/RPL24/RRP7A/RPS15/RPL6/PRKDC/RPS19/RPLP0
Cycling_B	GOBP_MICROTUBULE_CYTOSKELETON_ORGANIZATION	GOBP_MICROTUBULE_CYTOSKELETON_ORGANIZATION	157	-0.395242	-1.47477	0.00558022	0.0407467	0.0300565	944	tags=41%, list=28%, signal=31%	CKAP2/ATRX/CRIPT/SMC1A/EML4/MLH1/TUBA4A/RANBP1/DYNLT1/VPS4B/LSM14A/AURKB/CEP63/CLTC/CDC20/RPS3/NPM1/CEP350/TUBG1/ROCK1/TACC3/NUF2/STAG2/BCCIP/KIF2A/NUSAP1/CHEK1/KIF11/CCNB2/ASPM/SMC3/BRCA1/PIN1/PDCD6IP/FBXO5/RAN/SSNA1/UXT/TUBA1C/HNRNPU/NSFL1C/CHMP4A/RHOA/CETN3/NDC80/RMDN1/TBCB/XPO1/BIRC5/CDCA8/RAB11A/CIB1/MYH9/SKA2/CCNB1/TPX2/SPC25/CDK1/MAD2L1/STMN1/TUBB/TUBA1B/PCLAF/GAPDH/CFL1
Cycling_B	GOBP_MIRNA_METABOLIC_PROCESS	GOBP_MIRNA_METABOLIC_PROCESS	30	0.541478	1.71173	0.00567842	0.0409506	0.030207	530	tags=33%, list=16%, signal=28%	JUN/NEAT1/DDX5/EGR1/FOS/NCOR1/HIF1A/DDX17/NFKB1/NR1H2
Cycling_B	GOBP_SISTER_CHROMATID_SEGREGATION	GOBP_SISTER_CHROMATID_SEGREGATION	113	-0.420007	-1.50313	0.00570367	0.0409506	0.030207	672	tags=42%, list=20%, signal=34%	LSM14A/AURKB/SMARCC1/BCL7A/IK/CDC20/TUBG1/TACC3/NUF2/STAG2/BUB3/BCCIP/KIF2A/NUSAP1/KIF11/BRD7/SMC3/SMC4/SMC2/PDCD6IP/FBXO5/RAN/MAD2L2/HNRNPU/CHMP4A/RHOA/NDC80/RMDN1/CENPK/BIRC5/CDCA8/PBRM1/RAB11A/UBE2C/SMARCA5/TOP2A/RB1/RAD21/CENPF/CDC27/CCNB1/TPX2/SPC25/CDK1/MAD2L1/ANAPC11/ACTB
Cycling_B	GOBP_REGULATION_OF_ACTIN_FILAMENT_LENGTH	GOBP_REGULATION_OF_ACTIN_FILAMENT_LENGTH	41	-0.53676	-1.63628	0.00588062	0.0418937	0.0309027	678	tags=39%, list=20%, signal=31%	HCLS1/ARF6/CAPZB/TMOD3/GRB2/PYCARD/HAX1/WAS/CAPZA1/ARPC5L/TMSB10/CORO1A/TMSB4X/ARPC2/PFN1/ARPC5
Cycling_B	GOBP_RESPONSE_TO_CARBOHYDRATE	GOBP_RESPONSE_TO_CARBOHYDRATE	42	0.483212	1.64751	0.00598425	0.0423041	0.0312053	615	tags=38%, list=19%, signal=31%	HLA-DRB1/EGR1/PIM3/SOD2/PTK2B/ZFP36L1/ERCC1/TXNIP/CDT1/EIF2B1/HIF1A/ZBTB20/VAMP2/TRA2B/PPP3CA/PIH1D1
Cycling_B	GOBP_RESPONSE_TO_METAL_ION	GOBP_RESPONSE_TO_METAL_ION	79	0.401786	1.54307	0.00616165	0.0431232	0.0318096	383	tags=27%, list=12%, signal=24%	JUND/FOSB/JUNB/JUN/B2M/FOS/IQGAP1/BSG/SOD2/KMT2A/PTK2B/TUBA1A/CRIP1/ERCC1/BCL2/MT-CO1/TXNIP/HIF1A/CYBB/ATF4/BECN1
Cycling_B	GOBP_NEGATIVE_REGULATION_OF_SIGNALING	GOBP_NEGATIVE_REGULATION_OF_SIGNALING	279	0.289304	1.31176	0.00619398	0.0431232	0.0318096	632	tags=27%, list=19%, signal=24%	DNAJA1/HERPUD1/HSPA5/DUSP1/ATM/EGR1/CD74/PIM3/NFKBIA/RAB11FIP1/SOCS3/NR4A2/HSPA8/HSPA1A/PAWR/HSPA1B/PPP1R15A/ARID4B/SOD2/TMBIM6/RGS1/MCL1/PPP1R10/RGS2/LAPTM5/PTK2B/MYADM/PARP14/SKIL/TNFAIP3/SOCS1/DUSP2/BCL2/BANK1/EZR/CD22/RASSF2/EMD/ARHGAP24/ATF3/NCOR1/PRMT1/HIF1A/PARL/ATF4/PTPN1/LBH/MIDN/URI1/SNX5/NOP53/CD47/PPP1R15B/FOXP1/CTNNB1/DDIT3/IVNS1ABP/CALR/TBC1D10C/CNOT1/NR1H2/DDIT4/SIAH2/HSP90AB1/ZNF4…
Cycling_B	GOBP_REGULATION_OF_LEUKOCYTE_MEDIATED_IMMUNITY	GOBP_REGULATION_OF_LEUKOCYTE_MEDIATED_IMMUNITY	54	0.448524	1.60088	0.00633756	0.0432186	0.0318799	508	tags=31%, list=15%, signal=27%	HLA-DRB1/HLA-C/ZBTB1/HLA-DRA/HLA-A/HLA-B/B2M/HLA-E/CD81/SUPT6H/NCKAP1L/CD55/CD40/DDX21/RIF1/HLA-F/SCIMP
Cycling_B	GOBP_CANONICAL_NF_KAPPAB_SIGNAL_TRANSDUCTION	GOBP_CANONICAL_NF_KAPPAB_SIGNAL_TRANSDUCTION	84	0.390795	1.51605	0.00639579	0.0432186	0.0318799	632	tags=35%, list=19%, signal=29%	HLA-DRB1/CD74/NFKBIA/REL/BIRC3/TRAF5/NFKB2/IRF3/BIRC2/SQSTM1/AKAP13/TNFAIP3/SLC20A1/TRAF4/CD40/CXXC5/DDX21/NFKB1/CTNNB1/MTDH/TIFA/TMEM9B/TFRC/TFG/STAT1/ASH1L/CARD8/RELB/UFL1
Cycling_B	GOBP_MICROTUBULE_BASED_PROCESS	GOBP_MICROTUBULE_BASED_PROCESS	210	-0.368385	-1.41517	0.00636475	0.0432186	0.0318799	719	tags=30%, list=22%, signal=25%	NPM1/CEP350/TUBG1/STAU1/ROCK1/TACC3/NUF2/KIF20B/STAG2/CFAP298/BCCIP/KIF2A/NUSAP1/CHEK1/KIF11/CCNB2/ASPM/SMC3/BRCA1/PIN1/PDCD6IP/HSBP1/FBXO5/RAN/SSNA1/DYNC1I2/UXT/TUBA1C/HNRNPU/NSFL1C/DCTN3/CHMP4A/RHOA/CETN3/NDC80/RMDN1/TBCB/GTSE1/XPO1/ACTR3/BIRC5/CDCA8/AP3B1/RAB11A/CIB1/VDAC3/MYH9/DYNLRB1/SKA2/CCNB1/TPX2/SPC25/CDK1/ACTR2/MAD2L1/STMN1/TUBB/TUBA1B/BLOC1S1/PCLAF/GAPDH/CFL1
Cycling_B	GOBP_IMMUNE_EFFECTOR_PROCESS	GOBP_IMMUNE_EFFECTOR_PROCESS	157	0.325897	1.38154	0.00630481	0.0432186	0.0318799	508	tags=25%, list=15%, signal=22%	HLA-DRB1/NFKBID/JUNB/HLA-C/ZBTB1/HLA-DRA/HLA-A/CD74/HLA-B/B2M/HLA-E/SOCS3/LY9/TMBIM6/CD81/KMT2A/LAPTM5/PTK2B/HLA-DMB/ERCC1/SUPT6H/PKN1/IGHA2/UNC93B1/GPR183/CD22/KMT2E/NCKAP1L/IGHG3/CD55/CD40/DDX21/CD47/RIF1/FOXP1/VAMP2/HLA-F/IGHG2/SCIMP
Cycling_B	GOBP_ELECTRON_TRANSPORT_CHAIN	GOBP_ELECTRON_TRANSPORT_CHAIN	98	-0.433364	-1.52355	0.00656836	0.0440608	0.0325012	661	tags=43%, list=20%, signal=35%	NCF1/NDUFB7/NDUFA6/AKR7A2/NDUFC2/CYC1/SDHC/NDUFS1/SURF1/NDUFA8/NDUFS6/UQCRC1/NDUFB9/IDH3B/GLRX2/COX5A/DGUOK/CHCHD2/NDUFV2/ETFB/NDUFB8/UQCR11/NDUFB6/NDUFA1/NDUFS8/NDUFS5/UQCRH/NDUFB1/UQCR10/COX6C/COX7C/NDUFA3/COX5B/CCNB1/NDUFB3/UQCRQ/COX7A2/CDK1/COX7B/COX6B1/COX6A1/COX8A
Cycling_B	GOBP_NUCLEOBASE_CONTAINING_SMALL_MOLECULE_METABOLIC_PROCESS	GOBP_NUCLEOBASE_CONTAINING_SMALL_MOLECULE_METABOLIC_PROCESS	178	-0.378201	-1.42971	0.00675507	0.0449848	0.0331828	696	tags=29%, list=21%, signal=24%	APRT/PPCS/ATP5PF/MBD4/NDUFB7/NDUFA6/PAICS/NDUFA13/NDUFC2/NME1/NT5C/SDHC/NDUFS1/TDG/NDUFA8/RAN/NDUFS6/NDUFB11/NDUFB9/GLRX/GUK1/ATP5MC2/APOBEC3C/DGUOK/NDUFV2/NDUFB8/DPM1/NDUFB6/TYMS/NDUFA1/NDUFS8/NDUFS5/ATP5MC3/NDUFB1/PRPS1/ATP5PB/TK1/NDUFA3/NDUFB3/ATP5MG/ERH/DUT/ATP5F1E/TMSB4X/ATP5MF/ATP5IF1/RRM2/ATP5ME/ATP5F1D/HINT1/NDUFA11
Cycling_B	GOBP_HEMOSTASIS	GOBP_HEMOSTASIS	41	-0.530754	-1.61797	0.00690973	0.0453575	0.0334577	445	tags=54%, list=13%, signal=47%	FERMT3/FIBP/BLOC1S6/ANXA2/CLIC1/FUNDC2/PABPC4/GPI/RAB27A/LYN/WAS/TLN1/MYL12A/CSRP1/AP3B1/PLSCR1/LMAN1/PRDX2/MYH9/ACTG1/ACTB/PPIA
Cycling_B	GOBP_RRNA_METABOLIC_PROCESS	GOBP_RRNA_METABOLIC_PROCESS	134	-0.403887	-1.47441	0.00689745	0.0453575	0.0334577	660	tags=23%, list=20%, signal=19%	NSA2/RPS17/GTF3A/RPL10A/RPS21/BRIX1/RPS6/RPS28/RPL5/RPL7A/RSL1D1/RPS7/RPP30/RPL26/WDR43/ESF1/RRP7A/PA2G4/GAR1/RPS15/RPS8/NOP58/TRMT112/RPL14/PRKDC/EXOSC8/LYAR/RPS19/NCL/RPS24/RPL35
Cycling_B	GOBP_CELLULAR_RESPONSE_TO_INORGANIC_SUBSTANCE	GOBP_CELLULAR_RESPONSE_TO_INORGANIC_SUBSTANCE	47	0.472233	1.64923	0.00727502	0.0472684	0.0348672	383	tags=26%, list=12%, signal=23%	JUND/FOSB/JUNB/JUN/B2M/FOS/IQGAP1/TUBA1A/NSMCE3/CYBB/ATF4/BECN1
Cycling_B	GOBP_SKELETAL_MUSCLE_ORGAN_DEVELOPMENT	GOBP_SKELETAL_MUSCLE_ORGAN_DEVELOPMENT	34	0.505808	1.64651	0.00730371	0.0472684	0.0348672	325	tags=32%, list=10%, signal=29%	DDX5/EGR1/NR4A1/FOS/BTG2/GPCPD1/BCL2/CITED2/EMD/EP300/ATF3
Cycling_B	GOBP_CYTOKINE_PRODUCTION_INVOLVED_IN_IMMUNE_RESPONSE	GOBP_CYTOKINE_PRODUCTION_INVOLVED_IN_IMMUNE_RESPONSE	31	0.523741	1.67198	0.00747608	0.0480456	0.0354405	508	tags=32%, list=15%, signal=28%	HLA-A/CD74/B2M/HLA-E/CD81/LAPTM5/CD55/DDX21/HLA-F/SCIMP
Cycling_B	GOBP_LEUKOCYTE_MEDIATED_CYTOTOXICITY	GOBP_LEUKOCYTE_MEDIATED_CYTOTOXICITY	32	0.515996	1.66077	0.00756201	0.0481981	0.0355531	81	tags=22%, list=2%, signal=22%	HLA-DRB1/HLA-C/HLA-DRA/HLA-A/HLA-B/B2M/HLA-E
Cycling_B	GOBP_RESPONSE_TO_TEMPERATURE_STIMULUS	GOBP_RESPONSE_TO_TEMPERATURE_STIMULUS	46	0.464164	1.61001	0.0077096	0.0481981	0.0355531	130	tags=17%, list=4%, signal=17%	DNAJA1/CXCR4/ATM/NFKBIA/IER5/HSPA1A/HSP90AA1/HSPA1B
Cycling_B	GOBP_MYELOID_LEUKOCYTE_DIFFERENTIATION	GOBP_MYELOID_LEUKOCYTE_DIFFERENTIATION	54	0.443882	1.58431	0.00767178	0.0481981	0.0355531	294	tags=22%, list=9%, signal=21%	HLA-DRB1/JUNB/CD74/FOS/EVI2B/CD81/CBFA2T3/ZFP36L1/SOCS1/GPR183/RASSF2/CITED2
Cycling_B	GOBP_REGULATION_OF_LEUKOCYTE_PROLIFERATION	GOBP_REGULATION_OF_LEUKOCYTE_PROLIFERATION	64	0.429805	1.582	0.00763359	0.0481981	0.0355531	268	tags=25%, list=8%, signal=23%	HLA-DRB1/ATM/HLA-DPA1/HLA-A/CD74/HLA-DPB1/HLA-E/PAWR/CD81/TNFRSF13C/HLA-DMB/TNFAIP3/PKN1/BCL2/GPR183/CD22
Cycling_MNP	GOBP_CYTOPLASMIC_TRANSLATION	GOBP_CYTOPLASMIC_TRANSLATION	134	-0.638482	-2.53846	2.90232e-16	4.10387e-13	3.92271e-13	1177	tags=51%, list=19%, signal=43%	HNRNPU/EIF3K/RPS3A/RPL26/RPL36A/RPS15A/CNBP/SH3BGRL/RPL12/DRG1/EIF2AK4/RWDD1/FAU/RPS28/NCBP2/DRG2/RPL7/RPL39/RPS7/EIF3B/RPLP2/PAIP1/EIF3E/RPS5/RPS13/RPL22/RPL26L1/RPL24/SLBP/RPL11/YTHDF2/RPS17/RPL27A/DENR/RPL30/RBM4/RPS3/RPL3/RPL14/RPLP0/RPS11/EIF3D/RPS25/RPL10/RPS21/RPL28/RPL35A/RPL5/RPS29/RACK1/RPL15/RPL37A/EIF2S2/RPS2/RPL37/RPS14/RPS18/RPS27/RPL35/RPL29/RPL7A/RPS10/RPS9/RPL31/RPS15/RPL19/RPS8/…
Cycling_MNP	GOBP_RIBOSOME_BIOGENESIS	GOBP_RIBOSOME_BIOGENESIS	234	-0.420808	-1.78411	7.01957e-07	0.000496284	0.000474375	1329	tags=34%, list=21%, signal=28%	DDX17/DDX49/PNO1/LSG1/RPS24/PRKDC/NUDT16/BUD23/POP5/NSUN5/RRN3/NPM3/RPS3A/DDX52/LTV1/RPL26/DIS3/NOP16/RPS15A/WDR18/NOM1/BMS1/RRP36/TRMT112/MPHOSPH10/TSR3/EIF1AX/TRAF7/SDE2/RPS28/RPL7/RPS7/METTL17/RPS5/RPS13/MRM2/DDX18/GAR1/RPL26L1/RPL24/XRN2/RSL1D1/RPL11/DKC1/YTHDF2/RRP7A/RPS17/NOP9/RSL24D1/TMA16/EXOSC10/EIF5B/SRFBP1/RPL14/RPLP0/RPS11/RPS25/EIF2A/RPL10/NOL7/RPS21/NHP2/RPL35A/PA2G4/TSR1/RPL5/PELP1…
Cycling_MNP	GOBP_RIBOSOMAL_SMALL_SUBUNIT_BIOGENESIS	GOBP_RIBOSOMAL_SMALL_SUBUNIT_BIOGENESIS	83	-0.534645	-1.98129	7.48221e-06	0.00352661	0.00337093	1131	tags=39%, list=18%, signal=32%	RPS3A/DDX52/LTV1/RPS15A/NOM1/BMS1/RRP36/MPHOSPH10/TSR3/RPS28/RPS7/METTL17/RPS5/RPS13/RRP7A/RPS17/NOP9/EXOSC10/SRFBP1/RPS11/RPS25/NOL7/RPS21/TSR1/RPS14/RPS27/RPS9/RPS15/RPS8/XRCC5/RPL38/RPS19
Cycling_MNP	GOBP_RIBOSOME_ASSEMBLY	GOBP_RIBOSOME_ASSEMBLY	44	-0.613829	-2.02895	1.74824e-05	0.00604726	0.00578031	815	tags=43%, list=13%, signal=38%	EIF1AX/TRAF7/RPS28/RPS5/MRM2/RPL24/RPL11/RRP7A/EIF5B/RPLP0/EIF2A/RPL10/RPL5/RPS14/RPS27/RPS15/XRCC5/RPL38/RPS19
Cycling_MNP	GOBP_ALPHA_BETA_T_CELL_DIFFERENTIATION	GOBP_ALPHA_BETA_T_CELL_DIFFERENTIATION	64	0.541301	1.97667	2.15668e-05	0.00604726	0.00578031	1084	tags=38%, list=17%, signal=31%	HLA-DRB1/SMAD7/IL4R/FOXP1/BCL6/SASH3/ZBTB7B/RC3H2/JUNB/SOCS3/PNP/IL6R/GPR183/STAT6/MALT1/ATF2/NFKBIZ/AP3B1/RUNX3/SEMA4A/AP3D1/BCL3/IL2RG/RARA
Cycling_MNP	GOBP_RIBOSOMAL_LARGE_SUBUNIT_BIOGENESIS	GOBP_RIBOSOMAL_LARGE_SUBUNIT_BIOGENESIS	58	-0.564946	-1.96952	2.70593e-05	0.00604726	0.00578031	795	tags=34%, list=13%, signal=30%	TRAF7/RPL7/MRM2/DDX18/RPL26L1/RPL24/RSL1D1/RPL11/RSL24D1/TMA16/RPL14/RPLP0/RPL10/NHP2/RPL35A/RPL5/RPL35/RPL7A/RPL38/NSA2
Cycling_MNP	GOBP_ALPHA_BETA_T_CELL_ACTIVATION	GOBP_ALPHA_BETA_T_CELL_ACTIVATION	85	0.491818	1.88689	2.99369e-05	0.00604726	0.00578031	1084	tags=33%, list=17%, signal=28%	HLA-DRB1/SMAD7/IL4R/FOXP1/BCL6/SASH3/ZBTB7B/RC3H2/JUNB/SOCS3/PNP/IL6R/GPR183/STAT6/MALT1/ATF2/NFKBIZ/NDFIP1/AP3B1/RUNX3/TNFRSF14/ELF4/PTPN22/SEMA4A/AP3D1/BCL3/IL2RG/RARA
Cycling_MNP	GOBP_CD4_POSITIVE_ALPHA_BETA_T_CELL_DIFFERENTIATION	GOBP_CD4_POSITIVE_ALPHA_BETA_T_CELL_DIFFERENTIATION	49	0.559097	1.93478	0.000102115	0.0180489	0.0172521	1084	tags=41%, list=17%, signal=34%	HLA-DRB1/SMAD7/IL4R/FOXP1/BCL6/SASH3/ZBTB7B/RC3H2/JUNB/SOCS3/IL6R/GPR183/STAT6/MALT1/NFKBIZ/RUNX3/SEMA4A/BCL3/IL2RG/RARA
Cycling_MNP	GOBP_SENSORY_PERCEPTION	GOBP_SENSORY_PERCEPTION	70	-0.514519	-1.85195	0.000126237	0.0187912	0.0179617	1235	tags=33%, list=20%, signal=27%	PLCB2/HEXA/CRYBG3/TIMM9/CDKN1B/TIMM8B/PDE4A/GNB1/TRIOBP/HEXB/PDCL/CCDC66/SOD1/MYO9A/PDE6D/CDK5/DHRS3/B3GNT2/WDR1/TIMM13/DNAJC19/RPGR/RPL38
Cycling_MNP	GOBP_REGULATION_OF_HEMOPOIESIS	GOBP_REGULATION_OF_HEMOPOIESIS	200	0.371257	1.61036	0.000132894	0.0187912	0.0179617	1143	tags=26%, list=18%, signal=22%	HLA-DRB1/KAT5/SMAD7/IL4R/HSPA9/KAT6A/FOXP1/BCL6/HSPA1B/SASH3/BRD1/KLF13/RASSF2/ZBTB7B/CTR9/RC3H2/ZFP36/JUNB/HSF1/PNP/ZFP36L2/CASP8/XRCC6/ARID1A/HSPA1A/FCGR2B/MALT1/GABPA/NFKBIZ/NDFIP1/AP3B1/TSC22D1/CUL4A/ARID1B/TESC/PPP2R3C/RUNX3/PBRM1/SART1/SMARCA4/BTN2A2/FANCA/PTK2B/FBXW7/AP3D1/NOTCH2/IL2RG/CCL3/GAS6/RARA/TOB2/NFKBIA/CEBPA
Cycling_MNP	GOBP_PROTEIN_RNA_COMPLEX_ORGANIZATION	GOBP_PROTEIN_RNA_COMPLEX_ORGANIZATION	155	-0.411056	-1.66502	0.000172882	0.0222232	0.0212422	861	tags=21%, list=14%, signal=19%	YJU2/SF3A3/DDX23/TRAF7/RPS28/SLU7/SRSF10/EIF3B/EIF3E/RPS5/LSM4/MRM2/TGS1/RPL24/RPL11/RRP7A/DICER1/USP4/DENR/RPLP0/EIF3D/RPL10/RPL5/EIF2S2/SF3B2/RPS14/DHX8/RPS27/RPS15/SNRPD2/XRCC5/RPL38/RPS19
Cycling_MNP	GOBP_CD4_POSITIVE_ALPHA_BETA_T_CELL_ACTIVATION	GOBP_CD4_POSITIVE_ALPHA_BETA_T_CELL_ACTIVATION	57	0.515142	1.83557	0.00019727	0.023245	0.0222188	1084	tags=37%, list=17%, signal=31%	HLA-DRB1/SMAD7/IL4R/FOXP1/BCL6/SASH3/ZBTB7B/RC3H2/JUNB/SOCS3/IL6R/GPR183/STAT6/MALT1/NFKBIZ/NDFIP1/RUNX3/SEMA4A/BCL3/IL2RG/RARA
Cycling_MNP	GOBP_T_CELL_DIFFERENTIATION_INVOLVED_IN_IMMUNE_RESPONSE	GOBP_T_CELL_DIFFERENTIATION_INVOLVED_IN_IMMUNE_RESPONSE	41	0.584232	1.95068	0.000295894	0.0274669	0.0262544	619	tags=34%, list=10%, signal=31%	HLA-DRB1/SMAD7/IL4R/FOXP1/BCL6/ZBTB7B/RC3H2/JUNB/SOCS3/IL6R/GPR183/STAT6/MALT1/NFKBIZ
Cycling_MNP	GOBP_REGULATION_OF_ALPHA_BETA_T_CELL_DIFFERENTIATION	GOBP_REGULATION_OF_ALPHA_BETA_T_CELL_DIFFERENTIATION	44	0.550505	1.86102	0.00027597	0.0274669	0.0262544	1084	tags=36%, list=17%, signal=30%	HLA-DRB1/SMAD7/IL4R/BCL6/SASH3/ZBTB7B/RC3H2/JUNB/PNP/MALT1/NFKBIZ/AP3B1/RUNX3/AP3D1/IL2RG/RARA
Cycling_MNP	GOBP_POSITIVE_REGULATION_OF_LYMPHOCYTE_DIFFERENTIATION	GOBP_POSITIVE_REGULATION_OF_LYMPHOCYTE_DIFFERENTIATION	77	0.458222	1.7248	0.0003108	0.0274669	0.0262544	1084	tags=30%, list=17%, signal=25%	HLA-DRB1/KAT5/IL4R/BCL6/SASH3/ZBTB7B/PNP/XRCC6/ARID1A/MALT1/NFKBIZ/AP3B1/ARID1B/PPP2R3C/RUNX3/PBRM1/SART1/SMARCA4/BTN2A2/AP3D1/IL2RG/GAS6/RARA
Cycling_MNP	GOBP_MONONUCLEAR_CELL_DIFFERENTIATION	GOBP_MONONUCLEAR_CELL_DIFFERENTIATION	232	0.339404	1.50122	0.000300817	0.0274669	0.0262544	1187	tags=26%, list=19%, signal=22%	HLA-DRB1/LTBR/KAT5/SMAD7/IL4R/FOXP1/BCL6/SASH3/KLF6/ZBTB7B/CMTM7/RC3H2/JUNB/SOCS3/PNP/ZFP36L2/XRCC6/IL6R/ARID1A/GPR183/PKNOX1/STAT6/FCGR2B/FNIP1/MALT1/KAT7/PSEN1/ATF2/NFKBIZ/ADAM17/NDFIP1/AP3B1/PHF14/LMBR1L/ARID1B/PPP2R3C/RUNX3/PBRM1/SART1/SMARCA4/BTN2A2/IL1B/FANCA/EZH2/PTK2B/PTPN22/DCLRE1C/SEMA4A/ATM/AP3D1/BCL3/NOTCH2/IL2RG/GAS6/RARA/DNAJB9/EGR1/PTPRJ/FLT3/CTSL/CLPTM1
Cycling_MNP	GOBP_T_CELL_ACTIVATION_INVOLVED_IN_IMMUNE_RESPONSE	GOBP_T_CELL_ACTIVATION_INVOLVED_IN_IMMUNE_RESPONSE	58	0.498042	1.78294	0.000411848	0.0342561	0.0327438	619	tags=28%, list=10%, signal=25%	HLA-DRB1/SMAD7/IL4R/FOXP1/BCL6/ZBTB7B/RC3H2/JUNB/SOCS3/IL6R/GPR183/STAT6/FCGR2B/MALT1/PSEN1/NFKBIZ
Cycling_MNP	GOBP_REGULATION_OF_ALPHA_BETA_T_CELL_ACTIVATION	GOBP_REGULATION_OF_ALPHA_BETA_T_CELL_ACTIVATION	59	0.508086	1.82693	0.000494848	0.0388731	0.037157	1084	tags=32%, list=17%, signal=27%	HLA-DRB1/SMAD7/IL4R/BCL6/SASH3/ZBTB7B/RC3H2/JUNB/PNP/MALT1/NFKBIZ/NDFIP1/AP3B1/RUNX3/TNFRSF14/PTPN22/AP3D1/IL2RG/RARA
Cycling_MNP	GOBP_RRNA_METABOLIC_PROCESS	GOBP_RRNA_METABOLIC_PROCESS	183	-0.381022	-1.57079	0.00055856	0.0415686	0.0397336	1329	tags=31%, list=21%, signal=25%	DDX17/DDX49/RPS24/PRKDC/NUDT16/BUD23/POP5/NSUN5/NPM3/DDX52/RPL26/DIS3/TRIR/SMARCB1/WDR18/BMS1/RRP36/TRMT112/MPHOSPH10/TSR3/SDE2/RPS28/RPL7/RPS7/MRM2/DDX18/GAR1/XRN2/RSL1D1/RPL11/DKC1/YTHDF2/RRP7A/RPS17/NOP9/EXOSC10/SRFBP1/RPL14/RPS25/RPS21/NHP2/NCL/RPL35A/PA2G4/TSR1/RPL5/PELP1/RPS14/RPS27/RPL35/RPL7A/EXOSC5/RPS15/RPS8/NSA2/RPS19
Cycling_MNP	GOBP_NERVOUS_SYSTEM_PROCESS	GOBP_NERVOUS_SYSTEM_PROCESS	210	-0.372946	-1.56326	0.000706367	0.0475621	0.0454624	1281	tags=28%, list=20%, signal=23%	GPI/NF1/PRKAR2B/PLCB2/RP9/HEXA/GPR35/LILRB2/NSUN5/LPIN1/GATM/CRYBG3/TIMM9/CDKN1B/PTEN/PNKD/TIMM8B/ITGAX/PDE4A/ZMYND8/SPART/DCTN1/STAC3/GNB1/EIF2AK4/TRIOBP/HMGCR/SNCA/CHMP2B/RPS6KB1/HEXB/CHMP4A/GLS/PDCL/SLC29A1/IFT20/CCDC66/DICER1/NTAN1/C12orf57/HIF1A/TIFAB/SOD1/TLR2/MYO9A/CHUK/HIPK2/ABCA7/PDE6D/CDK5/DHRS3/B3GNT2/LRRK2/WDR1/TIMM13/DNAJC19/VPS35/RPGR/RPL38
Cycling_MNP	GOBP_T_CELL_DIFFERENTIATION	GOBP_T_CELL_DIFFERENTIATION	150	0.372073	1.55991	0.000702783	0.0475621	0.0454624	1089	tags=26%, list=17%, signal=22%	HLA-DRB1/KAT5/SMAD7/IL4R/FOXP1/BCL6/SASH3/ZBTB7B/RC3H2/JUNB/SOCS3/PNP/ZFP36L2/IL6R/ARID1A/GPR183/PKNOX1/STAT6/MALT1/ATF2/NFKBIZ/ADAM17/AP3B1/LMBR1L/ARID1B/RUNX3/PBRM1/SART1/SMARCA4/BTN2A2/IL1B/FANCA/PTPN22/SEMA4A/AP3D1/BCL3/IL2RG/RARA/EGR1
FCRL4pos_memory_B	GOBP_RESPONSE_TO_PEPTIDE_HORMONE	GOBP_RESPONSE_TO_PEPTIDE_HORMONE	136	-0.480822	-1.77202	3.31306e-05	0.0389616	0.0377689	451	tags=19%, list=9%, signal=18%	PPP3CA/SRSF6/JAK3/PIP4K2A/CYBB/MAPK1/HDAC9/STAT2/CAT/YWHAG/INSIG1/ATP2B1/CDKN1B/PTPRA/NR4A2/VAMP2/PIK3CA/RHOQ/USO1/NR4A1/VPS13C/SH2B2/EIF4EBP2/BTG2/EGR1/SYAP1
Follicular_B	GOBP_CELLULAR_RESPONSE_TO_OXYGEN_CONTAINING_COMPOUND	GOBP_CELLULAR_RESPONSE_TO_OXYGEN_CONTAINING_COMPOUND	263	-0.386116	-1.68168	5.67513e-06	0.00518707	0.00494632	820	tags=42%, list=26%, signal=34%	ITGA4/RAPGEF1/SYAP1/CPNE3/PIK3R1/NRIP1/CFLAR/CAMK2D/LPIN2/FLNA/EP300/RHOA/LYN/PRKDC/PRKAR1A/PAWR/CD55/EIF4E/UCP2/SNW1/ZNF106/FOXP1/YWHAG/NR4A2/SPI1/RB1/SMARCC1/CUL3/NFKBIZ/NR4A1/DNMT1/ROCK1/NONO/CPNE1/RASGRP2/SHOC2/ROMO1/CEBPB/PIH1D1/ZEB1/HDAC9/ZBTB20/PRPF8/MEF2A/INSIG1/SLC12A6/TNFAIP3/OXR1/CTNNB1/RBM4/HMGB1/GNB1/BCL10/NFKBIA/NR3C1/LAMTOR3/PIP4K2A/CPNE5/SELENOS/RWDD1/PPIF/OSBP/MEF2C/RAF1/CDKN1B/I…
gd_T	GOBP_REGULATION_OF_EPITHELIAL_CELL_PROLIFERATION	GOBP_REGULATION_OF_EPITHELIAL_CELL_PROLIFERATION	72	-0.53602	-1.86955	5.68707e-05	0.0468368	0.0444884	327	tags=24%, list=9%, signal=22%	ZFP36L1/BAX/AIMP1/STAT1/TINF2/PEX2/CDC42/TNFSF12/KLF9/HMGB2/HIF1A/LIMS1/B4GALT1/GATA3/RGCC/NR4A3/ZFP36
gd_T	GOBP_EPITHELIAL_CELL_PROLIFERATION	GOBP_EPITHELIAL_CELL_PROLIFERATION	88	-0.498221	-1.79327	9.23803e-05	0.0468368	0.0444884	345	tags=22%, list=9%, signal=20%	MAP2K2/ZFP36L1/BAX/AIMP1/STAT1/TINF2/PEX2/CDC42/TNFSF12/KLF9/HMGB2/HIF1A/LIMS1/B4GALT1/GATA3/RGCC/CDKN1A/NR4A3/ZFP36
Glia	GOBP_RESPONSE_TO_AXON_INJURY	GOBP_RESPONSE_TO_AXON_INJURY	33	0.692173	2.10905	3.6984e-06	0.00425686	0.00392809	644	tags=42%, list=15%, signal=36%	BRAF/PUM2/AXL/FLNA/FGF2/GRN/CTNNA1/CERS2/MTR/MMP2/NREP/BCL2/INPP5F/MAP2K2
IFN_resp_memory_B	GOBP_RIBOSOME_BIOGENESIS	GOBP_RIBOSOME_BIOGENESIS	164	-0.470112	-1.91758	1.0634e-06	0.00109424	0.000950346	606	tags=33%, list=16%, signal=29%	TMA16/XRN2/RPL7/DHX30/NOL7/IMP3/RPS16/DIMT1/RPS25/C1QBP/ABCE1/DDX18/FBL/PIH1D1/LSM6/NOP58/NGDN/DIS3/RRP15/RPL6/PRKDC/RPS11/NSA2/RIOK1/RPS17/ZNF593/REXO4/RPL35/CHD7/RPP38/RPS8/RPS15/NOLC1/RIOK2/USP36/SRFBP1/PA2G4/RSL1D1/TRMT112/RPS21/XRCC5/GTF3A/RPS6/RPS7/RPS4X/DDX21/SNU13/RPS28/RPL26/RPL10/RPS12/NIFK/RPS24/RPL5
IFN_resp_memory_B	GOBP_RRNA_METABOLIC_PROCESS	GOBP_RRNA_METABOLIC_PROCESS	124	-0.491576	-1.93242	3.55841e-06	0.0018308	0.00159005	606	tags=35%, list=16%, signal=31%	XRN2/RPL7/IMP3/RPS16/DIMT1/RPS25/SMARCB1/DDX18/FBL/PIH1D1/LSM6/NOP58/NGDN/DIS3/RRP15/PRKDC/NSA2/RIOK1/TP53/RPS17/REXO4/RPL35/CHD7/RPP38/RPS8/RPS15/NOLC1/RIOK2/USP36/SRFBP1/PA2G4/RSL1D1/TRMT112/RPS21/GTF3A/RPS6/RPS7/DDX21/SNU13/RPS28/RPL26/NIFK/RPS24/RPL5
IFN_resp_memory_B	GOBP_REGULATION_OF_LOCOMOTION	GOBP_REGULATION_OF_LOCOMOTION	227	0.376538	1.70259	8.18995e-06	0.00280915	0.00243974	623	tags=28%, list=16%, signal=25%	STAT5A/CNN2/CITED2/CCR7/RACK1/PRCP/PDCD6/CD81/PRKD2/MIEN1/STAP1/EVL/PTK2B/OGT/SVBP/MACF1/TMSB4X/RUFY3/TGFB1/TNF/ACTG1/SYNE2/PTGER4/HIF1A/PTK2/RAP2C/SOD2/GPR18/CDKN1B/STAT3/DDRGK1/WNK1/BCL2/CPNE3/MYCBP2/BST2/SPINT2/SEMA4D/RRAS2/ATM/ING1/PTEN/SMAD7/NR4A3/PRKX/SUDS3/ARHGAP4/ARHGEF2/STMN1/BRMS1/LGALS9/TP53INP1/MAZ/PKN1/DNAJA4/AKIRIN1/EMC10/HSPA5/MYADM/FERMT3/ATP8A1/DUSP22/GNAI2
IFN_resp_memory_B	GOBP_ENZYME_LINKED_RECEPTOR_PROTEIN_SIGNALING_PATHWAY	GOBP_ENZYME_LINKED_RECEPTOR_PROTEIN_SIGNALING_PATHWAY	206	0.386341	1.7262	1.29516e-05	0.00294573	0.00255836	857	tags=32%, list=23%, signal=26%	STAT5A/NCK2/PRKAA1/CHST11/CITED2/ARID5B/PDCD6/PRKD2/PML/FKBP1A/USP9X/STAP1/PTK2B/OGT/NUMA1/IFI6/TGFB1/ILK/HIP1R/HIF1A/PTK2/CEP57/STAT3/SOCS1/EIF2AK3/PTPN1/NUCKS1/FUT8/VIM/CPNE3/ZEB1/HSPA1A/RELA/RAPGEF1/ZFAND5/ING1/SMAD7/NR4A3/CUL5/SUDS3/STMN1/BRMS1/DGKD/SMAD2/HSPA5/DUSP22/PTPN18/GNAI2/TRIM33/RALB/ERBIN/IQGAP1/MVP/ZNF451/CSRNP1/HSPB1/CTDSPL2/ARID4B/RPS6KB1/TOB1/SETX/TXNIP/BRAF/SKIL/SS18/NDEL1
IFN_resp_memory_B	GOBP_LOCOMOTION	GOBP_LOCOMOTION	261	0.358833	1.64755	1.43135e-05	0.00294573	0.00255836	623	tags=27%, list=16%, signal=24%	STAT5A/SRP54/CNN2/CITED2/CCR7/RACK1/BSG/PRCP/PDCD6/CD81/PRKD2/BIN2/MIEN1/STAP1/EVL/PTK2B/OGT/SVBP/MACF1/TMSB4X/RUFY3/TGFB1/TNF/ACTG1/SYNE2/PTGER4/HIF1A/PTK2/RAP2C/SOD2/GPR18/CDKN1B/STAT3/DDRGK1/WNK1/BCL2/CPNE3/MYCBP2/BST2/SPINT2/SEMA4D/RRAS2/ATM/ING1/PTEN/SMAD7/NR4A3/PRKX/SUDS3/ARHGAP4/ARHGEF2/STMN1/BRMS1/LGALS9/TP53INP1/S100A4/MAZ/PKN1/RPL13A/DNAJA4/AKIRIN1/EMC10/PPIB/HSPA5/MYADM/NR4A1/FERMT3/AT…
IFN_resp_memory_B	GOBP_RESPONSE_TO_HORMONE	GOBP_RESPONSE_TO_HORMONE	216	0.371147	1.66764	2.90259e-05	0.00497794	0.00432333	626	tags=25%, list=17%, signal=22%	STAT5A/ARID5A/PRKAA1/CITED2/KDM4C/CAB39/CCR7/BSG/PRCP/SERPINB9/DDX17/PTK2B/TNFSF10/LPIN1/OGT/HSPA8/HSPA1B/CSK/LMO2/CNOT2/TGFB1/TNF/CFLAR/ARID1A/PTGER4/PTK2/AHCYL1/CDKN1B/STAT3/SOCS1/PTPN1/NUCKS1/DDRGK1/BCL2/STAT2/RB1/HSPA1A/RELA/NONO/NR4A3/GNG2/YWHAG/RWDD1/NFKB1/GTF2H1/PKN1/CREB1/RPL27/ZFP36L1/AKAP8/NR4A1/GNAI2/LTA4H
[truncated: 1,577 more rows]

## Sheet: Baseline_UC
cell_state	gene	pvalue	coef	ci.hi	ci.lo	adjusted_pval	feature_types	gene_id
ABCA8pos_WNT2Bpos_FOShi_fibroblast	MT2A	2.7875e-05	-0.507108	0.274906	-1.28912	0.0371759	Gene Expression	ENSG00000125148
ABCA8pos_WNT2Bpos_FOShi_fibroblast	CCL8	4.62414e-05	2.00451	6.77801	-2.76899	0.0383044	Gene Expression	ENSG00000108700
ABCA8pos_WNT2Bpos_FOShi_fibroblast	UQCRB	5.00616e-05	0.456123	0.884706	0.0275391	0.0383044	Gene Expression	ENSG00000156467
[truncated: 3,641 more rows]

## Sheet: Baseline_UC_pathways
cell_state	ID	Description	setSize	enrichmentScore	NES	pvalue	p.adjust	qvalue	rank	leading_edge	core_enrichment
[truncated: 2,343 more rows]
