# Supplementary material for: A longitudinal single-cell atlas of anti-tumour necrosis factor treatment in inflammatory bowel disease
Source: Nat Immunol. 2024 Oct 22;25(11):2152–65. doi: 10.1038/s41590-024-01994-8 (PMC11519010; doi:10.1038/s41590-024-01994-8)
Supplement: Supplementary file 10 — Longitudinal differential expression in CD and UC. [file 41590_2024_1994_MOESM10_ESM.xlsx]

## Sheet: Legend
To longitudinally profile changes in cell states following therapy, we applied MAST to paired samples i.e. samples from the same region in the same patient before and after treatment. Sample pairs were required to have at least one sample inflamed for inclusion in this analysis.
Genes considered significant if FC (coeff) > 0.25 or < - 0.25, and BH-adjusted_pval < 0.05 (two-sided)
Covariates included, age, sex, site, disease duration, number of genes detected, and a nested random effects design, (1| donor/sample) to account for multiple samples per patient. For longitudinal analyses, an interaction term of treatment (pre/post) by Remission (Remission/non remission) was used.
GSEA was run using ClusterProfiler with fgseaMultilevel algorithm for MsigDB (version 2023.2) GO: BP, Reactome and Hallmark gene signatures. All genes tested for differential expression were used for gsea. Ranking metric used was -log10(unadjusted p value) *sign(log2FC). Only pathways with adjusted p-value (BH) < 0.05 were considered significant.
Differential enrichment analysis of GEPs examining for changes longitudinally in CD (Longitudinal_GEP_CD) and UC (Longitudinal_GEP_UC) across categories of Remission and Non-remission were also conducted. Covariates adjusted for include: age, sex, site, disease duration, and random effect term for patient.
adj_pval: BH-adjusted p value (two-sided)

## Sheet: Longitudinal_CD_cellstate
cell_state	gene	pvalue	coef	ci.hi	ci.lo	fdr	feature_types	gene_id
ABCA8pos_WNT2Bpos_FOSlo_fibroblast	CEBPB	3.20204e-05	0.488227	0.80789	0.168564	0.0248826	Gene Expression	ENSG00000172216
ABCA8pos_WNT2Bpos_FOSlo_fibroblast	COLEC12	2.91876e-05	-0.282316	-0.180109	-0.384523	0.0248826	Gene Expression	ENSG00000158270
ABCA8pos_WNT2Bpos_FOSlo_fibroblast	MTRNR2L8	0.000333311	-0.94769	0.337513	-2.23289	0.043706	Gene Expression	ENSG00000255823
C1Qhi_IL1Bhi_macro	EIF5	1.38353e-05	-0.663033	-0.318506	-1.00756	0.0162669	Gene Expression	ENSG00000100664
C1Qhi_IL1Bhi_macro	HES1	1.49237e-05	-1.64793	-1.1031	-2.19276	0.0162669	Gene Expression	ENSG00000114315
C1Qhi_IL1Bhi_macro	JUNB	1.2419e-05	-1.587	0.187121	-3.36113	0.0162669	Gene Expression	ENSG00000171223
C1Qhi_IL1Bhi_macro	SNHG8	7.44149e-06	-0.472166	-0.291977	-0.652355	0.0162669	Gene Expression	ENSG00000269893
C1Qhi_IL1Bhi_macro	BTG2	5.2792e-05	-1.15719	-0.668832	-1.64554	0.018808	Gene Expression	ENSG00000159388
C1Qhi_IL1Bhi_macro	ETS2	5.86672e-05	0.291169	0.498751	0.0835874	0.018808	Gene Expression	ENSG00000157557
C1Qhi_IL1Bhi_macro	HSP90AB1	3.49275e-05	-0.657173	-0.331411	-0.982935	0.018808	Gene Expression	ENSG00000096384
C1Qhi_IL1Bhi_macro	IER2	3.13897e-05	-1.40462	-0.923572	-1.88567	0.018808	Gene Expression	ENSG00000160888
C1Qhi_IL1Bhi_macro	IL1B	4.26741e-05	-1.77853	-0.522656	-3.03441	0.018808	Gene Expression	ENSG00000125538
C1Qhi_IL1Bhi_macro	KLF2	2.50361e-05	-0.775062	-0.510685	-1.03944	0.018808	Gene Expression	ENSG00000127528
C1Qhi_IL1Bhi_macro	MPND	4.79956e-05	0.372418	0.628246	0.116591	0.018808	Gene Expression	ENSG00000008382
C1Qhi_IL1Bhi_macro	PHACTR1	3.56028e-05	-0.585441	-0.33583	-0.835053	0.018808	Gene Expression	ENSG00000112137
C1Qhi_IL1Bhi_macro	SNHG12	3.20985e-05	-0.327433	-0.187478	-0.467388	0.018808	Gene Expression	ENSG00000197989
C1Qhi_IL1Bhi_macro	SRSF7	4.78661e-05	-0.691551	-0.458629	-0.924474	0.018808	Gene Expression	ENSG00000115875
C1Qhi_IL1Bhi_macro	THUMPD3-AS1	5.54522e-05	-0.265279	-0.161275	-0.369282	0.018808	Gene Expression	ENSG00000206573
C1Qhi_IL1Bhi_macro	CD63	7.23181e-05	0.32924	0.614221	0.0442587	0.0202347	Gene Expression	ENSG00000135404
C1Qhi_IL1Bhi_macro	HSPA1A	7.09466e-05	-3.11847	-0.0171196	-6.21983	0.0202347	Gene Expression	ENSG00000204389
C1Qhi_IL1Bhi_macro	EPB41L3	8.01722e-05	0.399209	0.587526	0.210892	0.0208066	Gene Expression	ENSG00000082397
C1Qhi_IL1Bhi_macro	HSPA1B	0.000110106	-2.38535	-0.726424	-4.04427	0.0260903	Gene Expression	ENSG00000204388
C1Qhi_IL1Bhi_macro	HSPH1	0.000149079	-1.027	-0.470371	-1.58364	0.0324993	Gene Expression	ENSG00000120694
C1Qhi_IL1Bhi_macro	HSP90AA1	0.000157869	-5.00912	16.757	-26.7752	0.0330919	Gene Expression	ENSG00000080824
C1Qhi_IL1Bhi_macro	SHMT2	0.000171849	0.281971	0.546717	0.0172247	0.0346881	Gene Expression	ENSG00000182199
C1Qhi_IL1Bhi_macro	DBI	0.000178853	0.39874	0.597422	0.200059	0.0348125	Gene Expression	ENSG00000155368
C1Qhi_IL1Bhi_macro	JUN	0.000199403	-1.50698	-0.699364	-2.3146	0.037474	Gene Expression	ENSG00000177606
C1Qhi_IL1Bhi_macro	EGR1	0.000206367	-1.18098	-0.609814	-1.75214	0.03749	Gene Expression	ENSG00000120738
C1Qhi_IL1Bhi_macro	PPP1R15A	0.000220893	-0.731247	-0.382834	-1.07966	0.0388343	Gene Expression	ENSG00000087074
C1Qhi_IL1Bhi_macro	DNAJA4	0.000241719	-0.312941	-0.0764248	-0.549457	0.0399202	Gene Expression	ENSG00000140403
C1Qhi_IL1Bhi_macro	EFHD2	0.000240926	0.30559	0.498534	0.112646	0.0399202	Gene Expression	ENSG00000142634
C1Qhi_IL1Bhi_macro	VOPP1	0.000252761	0.392146	0.581951	0.202341	0.0405161	Gene Expression	ENSG00000154978
C3hi_CCL19pos_fibroblast	MX1	7.0429e-06	2.27477	3.73859	0.810954	0.0200852	Gene Expression	ENSG00000157601
C3hi_CCL19pos_fibroblast	SERTAD3	1.57392e-05	0.554316	1.90663	-0.797997	0.0224465	Gene Expression	ENSG00000167565
C3hi_CCL19pos_fibroblast	MTRNR2L12	3.4836e-05	-2.66748	-1.65652	-3.67845	0.0306749	Gene Expression	ENSG00000269028
C3hi_CCL19pos_fibroblast	PSMF1	4.8642e-05	0.317562	1.5433	-0.908177	0.0306749	Gene Expression	ENSG00000125818
C3hi_CCL19pos_fibroblast	RPLP0	4.04308e-05	-2.37418	-2.01169	-2.73666	0.0306749	Gene Expression	ENSG00000089157
C3hi_CCL19pos_fibroblast	PDGFRB	8.15092e-05	0.640304	2.21022	-0.929611	0.0389207	Gene Expression	ENSG00000113721
C3hi_RSPO3pos_fibroblast	G0S2	1.14974e-05	-0.288555	-0.104875	-0.472234	0.0217211	Gene Expression	ENSG00000123689
C3hi_RSPO3pos_fibroblast	MMP2	1.07434e-05	1.2556	1.80741	0.703789	0.0217211	Gene Expression	ENSG00000087245
C3hi_RSPO3pos_fibroblast	ADD3	4.54113e-05	-0.288282	-0.163996	-0.412568	0.0374915	Gene Expression	ENSG00000148700
C3hi_RSPO3pos_fibroblast	EPB41L2	4.16283e-05	-0.7198	-0.422206	-1.01739	0.0374915	Gene Expression	ENSG00000079819
C3hi_RSPO3pos_fibroblast	MMP14	5.9285e-05	0.439329	0.769209	0.109449	0.0407881	Gene Expression	ENSG00000157227
CCL3pos_CCL4pos_follicular_B	JAGN1	6.48567e-05	0.45626	0.913521	-0.00100078	0.0350874	Gene Expression	ENSG00000171135
CD4_IKZF2hi_TNFRSF18lo_Treg	JUNB	9.21105e-06	-0.752983	-0.399681	-1.10628	0.0257265	Gene Expression	ENSG00000171223
CD4_IKZF2hi_TNFRSF18lo_Treg	SARAF	1.95401e-05	0.478236	0.660172	0.296299	0.0272877	Gene Expression	ENSG00000133872
CD4_IKZF2hi_TNFRSF18hi_Treg	CYTIP	4.02362e-06	0.363237	0.53384	0.192634	0.0153099	Gene Expression	ENSG00000115165
CD4_KLF2hi_T	SEC61G	1.72958e-06	0.375583	0.53528	0.215887	0.00507114	Gene Expression	ENSG00000132432
CD74hi_HLADRB1hi_venous_pericyte	ALPK1	1.92809e-34	-0.539322	0.446225	-1.52487	1.6705e-30	Gene Expression	ENSG00000073331
CD74hi_HLADRB1hi_venous_pericyte	OGFOD1	1.96919e-13	2.39828	10.1438	-5.34727	2.84352e-10	Gene Expression	ENSG00000087263
CD74hi_HLADRB1hi_venous_pericyte	TRIM65	3.45743e-11	0.308872	1.59402	-0.976275	3.74439e-08	Gene Expression	ENSG00000141569
CD74hi_HLADRB1hi_venous_pericyte	RNF19B	4.80474e-10	0.316701	1.66299	-1.02959	3.78439e-07	Gene Expression	ENSG00000116514
CD74hi_HLADRB1hi_venous_pericyte	KDM7A	1.02841e-09	1.70915	5.72675	-2.30844	7.42514e-07	Gene Expression	ENSG00000006459
CD74hi_HLADRB1hi_venous_pericyte	ZNF512B	2.44334e-09	0.577776	3.01228	-1.85672	1.62839e-06	Gene Expression	ENSG00000196700
CD74hi_HLADRB1hi_venous_pericyte	EIF4ENIF1	6.16229e-09	-0.885907	0.517297	-2.28911	3.81358e-06	Gene Expression	ENSG00000184708
CD74hi_HLADRB1hi_venous_pericyte	CHM	2.57958e-08	0.400892	2.7537	-1.95192	1.31467e-05	Gene Expression	ENSG00000188419
CD74hi_HLADRB1hi_venous_pericyte	ZBTB41	2.48589e-08	8.78788	37.9789	-20.4031	1.31467e-05	Gene Expression	ENSG00000177888
CD74hi_HLADRB1hi_venous_pericyte	MYSM1	5.10421e-08	-2.41802	1.37822	-6.21426	2.32752e-05	Gene Expression	ENSG00000162601
CD74hi_HLADRB1hi_venous_pericyte	JRKL	1.5073e-07	1.1744	2.0781	0.270709	5.53463e-05	Gene Expression	ENSG00000183340
CD74hi_HLADRB1hi_venous_pericyte	PDK2	1.85882e-07	5.32482	9.06646	1.58317	6.44194e-05	Gene Expression	ENSG00000005882
CD74hi_HLADRB1hi_venous_pericyte	ADAT1	3.47964e-07	0.771861	3.19081	-1.64709	0.000111658	Gene Expression	ENSG00000065457
CD74hi_HLADRB1hi_venous_pericyte	GLMP	7.41716e-07	11.6883	58.8487	-35.4721	0.000221594	Gene Expression	ENSG00000198715
CD74hi_HLADRB1hi_venous_pericyte	AKNA	8.13686e-07	1.70657	3.24913	0.164011	0.000234993	Gene Expression	ENSG00000106948
CD74hi_HLADRB1hi_venous_pericyte	CD69	8.97545e-07	4.14681	14.8138	-6.52022	0.00024301	Gene Expression	ENSG00000110848
CD74hi_HLADRB1hi_venous_pericyte	CSRNP3	1.1609e-06	1.12505	2.2706	-0.0205111	0.000295824	Gene Expression	ENSG00000178662
CD74hi_HLADRB1hi_venous_pericyte	ZNF444	1.51609e-06	-1.0913	1.14338	-3.32597	0.000375296	Gene Expression	ENSG00000167685
CD74hi_HLADRB1hi_venous_pericyte	ZBED3	2.31978e-06	327.204	797.21	-142.802	0.000515347	Gene Expression	ENSG00000132846
CD74hi_HLADRB1hi_venous_pericyte	SACM1L	3.52146e-06	1.4154	2.80493	0.0258634	0.000709533	Gene Expression	ENSG00000211456
CD74hi_HLADRB1hi_venous_pericyte	NOP14	4.71644e-06	1.48497	3.2976	-0.327669	0.000908072	Gene Expression	ENSG00000087269
CD74hi_HLADRB1hi_venous_pericyte	ALKBH4	4.89585e-06	1.49893	2.2058	0.792068	0.000922122	Gene Expression	ENSG00000160993
CD74hi_HLADRB1hi_venous_pericyte	NR4A3	6.43313e-06	4.40227	10.7044	-1.89982	0.00116118	Gene Expression	ENSG00000119508
CD74hi_HLADRB1hi_venous_pericyte	HOPX	9.32416e-06	2.99279	5.3197	0.665878	0.00164866	Gene Expression	ENSG00000171476
CD74hi_HLADRB1hi_venous_pericyte	NUS1	9.80345e-06	0.26461	1.06413	-0.534912	0.00169874	Gene Expression	ENSG00000153989
CD74hi_HLADRB1hi_venous_pericyte	DISC1	1.0825e-05	46.9579	128.822	-34.9057	0.00180361	Gene Expression	ENSG00000162946
CD74hi_HLADRB1hi_venous_pericyte	ANGEL2	1.24624e-05	1.20193	5.92506	-3.5212	0.00203725	Gene Expression	ENSG00000174606
CD74hi_HLADRB1hi_venous_pericyte	ARHGAP27	1.71402e-05	-0.438093	1.20265	-2.07883	0.00275006	Gene Expression	ENSG00000159314
CD74hi_HLADRB1hi_venous_pericyte	FAM13B	1.96305e-05	0.30853	2.19457	-1.57751	0.00306982	Gene Expression	ENSG00000031003
CD74hi_HLADRB1hi_venous_pericyte	PDPK1	1.98419e-05	0.392078	1.76418	-0.980025	0.00306982	Gene Expression	ENSG00000140992
CD74hi_HLADRB1hi_venous_pericyte	UBR4	2.08935e-05	-3.22393	-1.68367	-4.76418	0.00317055	Gene Expression	ENSG00000127481
CD74hi_HLADRB1hi_venous_pericyte	NOP16	2.67019e-05	-1.02948	1.04146	-3.10041	0.00368429	Gene Expression	ENSG00000048162
CD74hi_HLADRB1hi_venous_pericyte	CLN8	3.02659e-05	0.842355	3.80174	-2.11702	0.00409724	Gene Expression	ENSG00000182372
CD74hi_HLADRB1hi_venous_pericyte	ACOT7	3.59841e-05	1.57311	5.11453	-1.96831	0.00465323	Gene Expression	ENSG00000097021
CD74hi_HLADRB1hi_venous_pericyte	ECM1	3.88536e-05	1.34576	4.48997	-1.79846	0.0049504	Gene Expression	ENSG00000143369
CD74hi_HLADRB1hi_venous_pericyte	ELF2	4.62382e-05	-1.64565	-0.0863566	-3.20494	0.00564236	Gene Expression	ENSG00000109381
CD74hi_HLADRB1hi_venous_pericyte	TBC1D16	5.65749e-05	0.972095	1.37915	0.565041	0.00662386	Gene Expression	ENSG00000167291
CD74hi_HLADRB1hi_venous_pericyte	KIF13B	6.50499e-05	0.528446	2.04697	-0.990079	0.00741569	Gene Expression	ENSG00000197892
CD74hi_HLADRB1hi_venous_pericyte	MICALL2	6.93647e-05	-1.32941	-0.245317	-2.41351	0.0075871	Gene Expression	ENSG00000164877
CD74hi_HLADRB1hi_venous_pericyte	MPST	6.76479e-05	305.66	1064.34	-453.024	0.0075871	Gene Expression	ENSG00000128309
CD74hi_HLADRB1hi_venous_pericyte	ITGA4	7.161e-05	0.890576	4.1583	-2.37715	0.00764193	Gene Expression	ENSG00000115232
CD74hi_HLADRB1hi_venous_pericyte	NSFL1C	7.26659e-05	0.927451	3.83574	-1.98084	0.00764193	Gene Expression	ENSG00000088833
CD74hi_HLADRB1hi_venous_pericyte	RBL2	7.51199e-05	-0.612996	0.325238	-1.55123	0.00766158	Gene Expression	ENSG00000103479
CD74hi_HLADRB1hi_venous_pericyte	CYB5D1	8.32825e-05	-0.481479	1.27886	-2.24181	0.00797781	Gene Expression	ENSG00000182224
CD74hi_HLADRB1hi_venous_pericyte	ICMT	8.25117e-05	2.31934	3.15206	1.48661	0.00797781	Gene Expression	ENSG00000116237
CD74hi_HLADRB1hi_venous_pericyte	TOMM5	0.000127351	-581.763	228.034	-1391.56	0.011738	Gene Expression	ENSG00000175768
CD74hi_HLADRB1hi_venous_pericyte	PDGFA	0.000130321	3.10074	4.28193	1.91956	0.0118853	Gene Expression	ENSG00000197461
CD74hi_HLADRB1hi_venous_pericyte	EDF1	0.000140338	-2.92814	-2.44503	-3.41125	0.0125349	Gene Expression	ENSG00000107223
CD74hi_HLADRB1hi_venous_pericyte	ZCCHC9	0.00015281	2.26769	4.21301	0.322374	0.0132569	Gene Expression	ENSG00000131732
CD74hi_HLADRB1hi_venous_pericyte	MGAT4A	0.000158934	2.75752	3.99927	1.51576	0.013369	Gene Expression	ENSG00000071073
CD74hi_HLADRB1hi_venous_pericyte	RFX3	0.000176695	1.65401	4.32142	-1.0134	0.0147201	Gene Expression	ENSG00000080298
CD74hi_HLADRB1hi_venous_pericyte	HNRNPU	0.000180338	1.97025	2.93836	1.00215	0.0148805	Gene Expression	ENSG00000153187
CD74hi_HLADRB1hi_venous_pericyte	POC1B	0.000207922	0.275176	1.35427	-0.803919	0.0169297	Gene Expression	ENSG00000139323
CD74hi_HLADRB1hi_venous_pericyte	KAT8	0.000227615	-1.70314	1.30925	-4.71553	0.0181586	Gene Expression	ENSG00000103510
CD74hi_HLADRB1hi_venous_pericyte	AHCYL1	0.000262256	1.22022	2.89582	-0.455386	0.0197581	Gene Expression	ENSG00000168710
CD74hi_HLADRB1hi_venous_pericyte	CLIP2	0.000273639	0.663015	1.04596	0.280073	0.0202722	Gene Expression	ENSG00000106665
CD74hi_HLADRB1hi_venous_pericyte	RAMP2	0.000273759	-1.15342	1.3042	-3.61105	0.0202722	Gene Expression	ENSG00000131477
CD74hi_HLADRB1hi_venous_pericyte	SGTA	0.000289634	1.34018	4.75498	-2.07461	0.021266	Gene Expression	ENSG00000104969
CD74hi_HLADRB1hi_venous_pericyte	SLC16A1	0.000356576	-1.02941	0.36598	-2.4248	0.025532	Gene Expression	ENSG00000155380
CD74hi_HLADRB1hi_venous_pericyte	KLF6	0.000378014	2.17027	3.52523	0.815302	0.0264122	Gene Expression	ENSG00000067082
CD74hi_HLADRB1hi_venous_pericyte	RIN2	0.000376329	-0.421277	0.394297	-1.23685	0.0264122	Gene Expression	ENSG00000132669
CD74hi_HLADRB1hi_venous_pericyte	CEP97	0.000396595	109.563	247.285	-28.1605	0.0270559	Gene Expression	ENSG00000182504
CD74hi_HLADRB1hi_venous_pericyte	SF3A2	0.000412809	0.936707	2.45114	-0.577728	0.027942	Gene Expression	ENSG00000104897
CD74hi_HLADRB1hi_venous_pericyte	DLL4	0.00042009	0.425967	2.59072	-1.73878	0.0282144	Gene Expression	ENSG00000128917
CD74hi_HLADRB1hi_venous_pericyte	MGST3	0.000433126	-2.45048	-1.96762	-2.93335	0.0288662	Gene Expression	ENSG00000143198
CD74hi_HLADRB1hi_venous_pericyte	ANKFY1	0.000458323	1.54211	2.31123	0.772997	0.0300826	Gene Expression	ENSG00000185722
CD74hi_HLADRB1hi_venous_pericyte	EMC4	0.00051333	2.22624	3.21676	1.23572	0.0324634	Gene Expression	ENSG00000128463
CD74hi_HLADRB1hi_venous_pericyte	FAM76A	0.000556435	-1.40154	-0.825173	-1.9779	0.0342844	Gene Expression	ENSG00000009780
CD74hi_HLADRB1hi_venous_pericyte	KIAA1109	0.000566671	1.37132	4.18982	-1.44717	0.0342844	Gene Expression	ENSG00000138688
CD74hi_HLADRB1hi_venous_pericyte	NINJ1	0.000560605	1.54906	2.56011	0.53802	0.0342844	Gene Expression	ENSG00000131669
CD74hi_HLADRB1hi_venous_pericyte	ARID1A	0.000603958	2.61653	4.35991	0.87316	0.0358403	Gene Expression	ENSG00000117713
CD74hi_HLADRB1hi_venous_pericyte	NUDT5	0.000654201	-0.635538	0.340441	-1.61152	0.0375364	Gene Expression	ENSG00000165609
CD74hi_HLADRB1hi_venous_pericyte	HINT3	0.00068202	1.46441	4.85536	-1.92654	0.0383328	Gene Expression	ENSG00000111911
CD74hi_HLADRB1hi_venous_pericyte	S100A4	0.000690202	-2.41295	-0.616575	-4.20932	0.0383328	Gene Expression	ENSG00000196154
CD74hi_HLADRB1hi_venous_pericyte	ARL14EP	0.000708199	0.483633	1.25075	-0.283485	0.0390818	Gene Expression	ENSG00000152219
CD74hi_HLADRB1hi_venous_pericyte	NIPA2	0.000747013	1.64868	2.37107	0.926291	0.0409628	Gene Expression	ENSG00000140157
CD74hi_HLADRB1hi_venous_pericyte	LINC02381	0.000758264	1.50912	4.40877	-1.39052	0.04106	Gene Expression	ENSG00000250742
CD74hi_HLADRB1hi_venous_pericyte	SLC25A44	0.000757859	2.58312	4.20661	0.95963	0.04106	Gene Expression	ENSG00000160785
CD74hi_HLADRB1hi_venous_pericyte	RUFY1	0.000783152	-0.333684	1.49583	-2.1632	0.0418841	Gene Expression	ENSG00000176783
CD74hi_HLADRB1hi_venous_pericyte	ARL2	0.000794375	-1.81477	-1.41282	-2.21672	0.0419663	Gene Expression	ENSG00000213465
CD74hi_HLADRB1hi_venous_pericyte	SLC44A1	0.000790536	-0.545963	0.646927	-1.73885	0.0419663	Gene Expression	ENSG00000070214
CD74hi_HLADRB1hi_venous_pericyte	CHN1	0.000809889	2.65435	4.60792	0.700775	0.0420946	Gene Expression	ENSG00000128656
CD74hi_HLADRB1hi_venous_pericyte	THAP5	0.000803913	-2.91069	3.56471	-9.38608	0.0420946	Gene Expression	ENSG00000177683
CD74hi_HLADRB1hi_venous_pericyte	EXOC6	0.000841249	0.912474	3.47431	-1.64936	0.0431277	Gene Expression	ENSG00000138190
CD74hi_HLADRB1hi_venous_pericyte	TAF3	0.000854602	-1.97796	1.08894	-5.04486	0.0433809	Gene Expression	ENSG00000165632
CD74hi_HLADRB1hi_venous_pericyte	PRRX1	0.000874429	3.57198	7.64668	-0.502718	0.0440468	Gene Expression	ENSG00000116132
CD74hi_HLADRB1hi_venous_pericyte	ACACA	0.000907231	25.0293	NA	NA	0.045435	Gene Expression	ENSG00000278540
CD74hi_HLADRB1hi_venous_pericyte	ACSL4	0.000914874	2.04308	3.53662	0.549537	0.0455544	Gene Expression	ENSG00000068366
CD74hi_HLADRB1hi_venous_pericyte	BIRC3	0.000957557	1.65244	2.94279	0.362084	0.0471379	Gene Expression	ENSG00000023445
CD74hi_HLADRB1hi_venous_pericyte	NDUFA4	0.000991273	-2.13594	-1.01054	-3.26134	0.0479798	Gene Expression	ENSG00000189043
CD74hi_HLADRB1hi_venous_pericyte	ACBD5	0.000998441	0.286704	2.18906	-1.61565	0.0480583	Gene Expression	ENSG00000107897
CD8_cycling_T	AHSA1	6.62824e-06	1.05322	1.7276	0.378846	0.0250548	Gene Expression	ENSG00000100591
CD8_GZMKhi_T	EFHD2	3.07961e-05	0.304734	0.46301	0.146457	0.0370448	Gene Expression	ENSG00000142634
CD8_GZMKhi_T	EZR	4.83621e-05	0.430411	0.611565	0.249256	0.0370448	Gene Expression	ENSG00000092820
CD8_GZMKhi_T	SEC61G	5.97725e-05	0.285865	0.435436	0.136294	0.0370448	Gene Expression	ENSG00000132432
CD8_GZMKhi_T	CITED2	9.75994e-05	-0.27532	-0.147383	-0.403257	0.0418853	Gene Expression	ENSG00000164442
CD8_IL7Rhi_T	G3BP2	1.35342e-05	0.30004	0.410815	0.189265	0.0382613	Gene Expression	ENSG00000138757
Cycling_stroma	TMEM254	1.39342e-08	-0.888434	0.737334	-2.5142	4.40553e-05	Gene Expression	ENSG00000133678
Cycling_stroma	DHX57	3.1346e-06	-0.39819	0.360439	-1.15682	0.00587726	Gene Expression	ENSG00000163214
Cycling_stroma	PTRH2	1.73688e-05	-0.26998	0.13668	-0.676639	0.0212795	Gene Expression	ENSG00000141378
IgGhi_IgAhi_memory_B	PLEKHG2	2.59463e-06	-0.654531	0.480212	-1.78927	0.00365259	Gene Expression	ENSG00000090924
IgGhi_IgAhi_memory_B	AC118549.1	4.16235e-05	1.15149	3.79184	-1.48885	0.0236168	Gene Expression	ENSG00000036549
IgGhi_IgAhi_memory_B	DPH5	9.50443e-05	1.12455	5.29658	-3.04747	0.0356796	Gene Expression	ENSG00000117543
IgGhi_IgAhi_memory_B	ESRRA	7.97335e-05	9.06879	21.8106	-3.67298	0.0356796	Gene Expression	ENSG00000173153
IgGhi_IgAhi_memory_B	TFRC	0.000128386	-0.607572	0.185047	-1.40019	0.0401634	Gene Expression	ENSG00000072274
IgGhi_IgAhi_memory_B	CDKN2AIP	0.000142694	0.523687	1.68311	-0.635733	0.0402618	Gene Expression	ENSG00000168564
IGLC6hi_memory_B	WDR43	2.56493e-11	1.18468	2.8247	-0.455335	7.44855e-08	Gene Expression	ENSG00000163811
IGLC6hi_memory_B	ICOSLG	2.31301e-06	0.55762	3.64766	-2.53242	0.000671697	Gene Expression	ENSG00000160223
IGLC6hi_memory_B	SLC2A1	3.07931e-06	-1.28584	-0.685809	-1.88587	0.000812938	Gene Expression	ENSG00000117394
IGLC6hi_memory_B	ITGB1	5.89678e-06	-0.282503	0.493305	-1.05831	0.00131725	Gene Expression	ENSG00000150093
IGLC6hi_memory_B	PLEKHB2	0.000108647	0.667732	1.29263	0.0428354	0.0131463	Gene Expression	ENSG00000115762
IGLC6hi_memory_B	RASSF5	0.000165863	-0.486049	0.676615	-1.64871	0.0172023	Gene Expression	ENSG00000266094
IGLC6hi_memory_B	BCL2L11	0.000259343	0.365467	1.56142	-0.830485	0.0220032	Gene Expression	ENSG00000153094
IGLC6hi_memory_B	PLIN2	0.000246713	1.04611	5.9609	-3.86867	0.0220032	Gene Expression	ENSG00000147872
IGLC6hi_memory_B	NUP88	0.00033084	1.12524	1.80846	0.442026	0.0247665	Gene Expression	ENSG00000108559
IGLC6hi_memory_B	RPS3	0.000439158	-0.979748	-0.534958	-1.42454	0.0300181	Gene Expression	ENSG00000149273
IGLC6hi_memory_B	HDAC9	0.000493157	-0.999612	-0.221559	-1.77767	0.0317205	Gene Expression	ENSG00000048052
IGLC6hi_memory_B	SRP54	0.000491933	0.30918	1.37071	-0.752354	0.0317205	Gene Expression	ENSG00000100883
IGLC6hi_memory_B	DYNC1H1	0.000546963	0.651773	2.6321	-1.32856	0.0337953	Gene Expression	ENSG00000197102
Intermediate_B	RPS15A	2.02529e-06	0.722697	0.916311	0.529082	0.00539334	Gene Expression	ENSG00000134419
LAMP3pos_DC	LMF2	3.0066e-06	-0.475325	0.448092	-1.39874	0.00452694	Gene Expression	ENSG00000100258
LAMP3pos_DC	AATF	1.05161e-05	-0.378023	0.275531	-1.03158	0.0118753	Gene Expression	ENSG00000275700
LAMP3pos_IL1Bpos_DC	SWAP70	7.86044e-07	-0.72258	0.0287074	-1.47387	0.00239874	Gene Expression	ENSG00000133789
LAMP3pos_IL1Bpos_DC	HOMER1	1.73449e-05	-0.426078	0.276157	-1.12831	0.0183475	Gene Expression	ENSG00000152413
LAMP3pos_IL1Bpos_DC	LST1	4.21176e-05	-1.25716	-0.22141	-2.29291	0.0273028	Gene Expression	ENSG00000204482
LAMP3pos_IL1Bpos_DC	PLAC8	4.64597e-05	-0.283811	0.0866355	-0.654257	0.0273028	Gene Expression	ENSG00000145287
LAMP3pos_IL1Bpos_DC	MIDN	6.43691e-05	-0.305464	0.0132729	-0.624202	0.0309498	Gene Expression	ENSG00000167470
LAMP3pos_IL1Bpos_DC	CCR7	0.000120329	1.4214	2.3805	0.462297	0.0456185	Gene Expression	ENSG00000126353
LAMP3pos_IL1Bpos_DC	PPP1R2	0.000150903	0.498409	0.993546	0.00327228	0.0456185	Gene Expression	ENSG00000184203
LAMP3pos_IL1Bpos_DC	VMO1	0.000144694	1.00999	2.26268	-0.242686	0.0456185	Gene Expression	ENSG00000182853
Lymphatic_endothelium	PSMA6	2.59486e-06	1.94685	3.90361	-0.00991732	0.00212645	Gene Expression	ENSG00000100902
Lymphatic_endothelium	PCSK7	5.87823e-06	-0.37479	-0.0120004	-0.737579	0.00285592	Gene Expression	ENSG00000160613
Lymphatic_endothelium	SHKBP1	5.67987e-06	2.42815	5.66568	-0.809382	0.00285592	Gene Expression	ENSG00000160410
Lymphatic_endothelium	SLC4A2	2.9672e-05	1.11214	3.86754	-1.64327	0.00702344	Gene Expression	ENSG00000164889
Lymphatic_endothelium	PIAS3	3.49737e-05	0.36227	2.13636	-1.41182	0.00706107	Gene Expression	ENSG00000131788
Lymphatic_endothelium	SEC14L1	4.12629e-05	-0.343536	0.0482496	-0.735322	0.00751441	Gene Expression	ENSG00000129657
Lymphatic_endothelium	SH3GLB2	4.35899e-05	-0.289409	0.227594	-0.806412	0.00751441	Gene Expression	ENSG00000148341
Lymphatic_endothelium	FTH1	4.98653e-05	0.935821	1.31071	0.560928	0.00786122	Gene Expression	ENSG00000167996
Lymphatic_endothelium	RNF6	7.96511e-05	0.31047	0.98859	-0.36765	0.00988906	Gene Expression	ENSG00000127870
Lymphatic_endothelium	USP33	8.16657e-05	-0.334281	0.251878	-0.920439	0.00988906	Gene Expression	ENSG00000077254
Lymphatic_endothelium	PSMA1	8.65009e-05	-0.380087	0.0294996	-0.789674	0.00996089	Gene Expression	ENSG00000129084
Lymphatic_endothelium	CHID1	9.52362e-05	-0.342047	0.325566	-1.00966	0.0105528	Gene Expression	ENSG00000177830
Lymphatic_endothelium	PTS	0.000102181	2.20338	4.85785	-0.451096	0.0108922	Gene Expression	ENSG00000150787
Lymphatic_endothelium	CALHM2	0.000113516	-0.507873	1.43328	-2.44902	0.010926	Gene Expression	ENSG00000138172
Lymphatic_endothelium	EIF4H	0.000109868	-0.375855	0.0776072	-0.829317	0.010926	Gene Expression	ENSG00000106682
Lymphatic_endothelium	GALNT2	0.000111671	-0.373495	1.43568	-2.18267	0.010926	Gene Expression	ENSG00000143641
Lymphatic_endothelium	PFDN1	0.000117937	-0.267871	-0.00937536	-0.526366	0.0109765	Gene Expression	ENSG00000113068
Lymphatic_endothelium	FUS	0.000172883	-0.998159	-0.577429	-1.41889	0.0144333	Gene Expression	ENSG00000089280
Lymphatic_endothelium	AK3	0.000185457	0.630302	1.34091	-0.0803033	0.0146577	Gene Expression	ENSG00000147853
Lymphatic_endothelium	PRKAA2	0.000183631	1.59814	5.60878	-2.41251	0.0146577	Gene Expression	ENSG00000162409
Lymphatic_endothelium	CASD1	0.000211893	0.662844	2.97828	-1.65259	0.0157049	Gene Expression	ENSG00000127995
Lymphatic_endothelium	GAPVD1	0.000234913	-0.378864	0.540731	-1.29846	0.0157817	Gene Expression	ENSG00000165219
Lymphatic_endothelium	UGCG	0.000223592	0.268687	1.11044	-0.573061	0.0157817	Gene Expression	ENSG00000148154
Lymphatic_endothelium	PACS1	0.000252194	-0.986451	0.101493	-2.0744	0.0160895	Gene Expression	ENSG00000175115
Lymphatic_endothelium	RAB6A	0.000254993	-0.576263	-0.0468377	-1.10569	0.0161054	Gene Expression	ENSG00000175582
Lymphatic_endothelium	MT-ATP8	0.000270266	-0.456744	-0.105483	-0.808005	0.0162804	Gene Expression	ENSG00000228253
Lymphatic_endothelium	VPS45	0.000266932	-0.415837	0.774748	-1.60642	0.0162804	Gene Expression	ENSG00000136631
Lymphatic_endothelium	NDFIP1	0.000309861	0.596825	1.25782	-0.0641646	0.0171761	Gene Expression	ENSG00000131507
Lymphatic_endothelium	PRPF38B	0.000352106	-0.327735	0.0604504	-0.71592	0.0185325	Gene Expression	ENSG00000134186
Lymphatic_endothelium	SGK3	0.000371983	-0.40789	0.130646	-0.946427	0.0191012	Gene Expression	ENSG00000104205
Lymphatic_endothelium	SCOC	0.000412114	-0.306393	0.184788	-0.797574	0.0203353	Gene Expression	ENSG00000153130
Lymphatic_endothelium	MRPL20	0.000431163	-0.351216	0.0683217	-0.770753	0.0209898	Gene Expression	ENSG00000242485
Lymphatic_endothelium	SEMA4A	0.000474098	1.42284	3.20146	-0.355778	0.0220177	Gene Expression	ENSG00000196189
Lymphatic_endothelium	DDRGK1	0.000604336	-0.368465	0.0226365	-0.759566	0.0255033	Gene Expression	ENSG00000198171
Lymphatic_endothelium	RTF1	0.000646146	-0.522361	0.00685449	-1.05158	0.02593	Gene Expression	ENSG00000137815
Lymphatic_endothelium	APIP	0.000717019	0.399979	1.15205	-0.35209	0.0277834	Gene Expression	ENSG00000149089
Lymphatic_endothelium	ARID1B	0.000778937	-0.395595	-0.082386	-0.708804	0.0292843	Gene Expression	ENSG00000049618
Lymphatic_endothelium	CSGALNACT1	0.000802985	-0.322773	0.00388118	-0.649426	0.0293159	Gene Expression	ENSG00000147408
Lymphatic_endothelium	SRSF3	0.000794728	-0.498546	-0.127428	-0.869663	0.0293159	Gene Expression	ENSG00000112081
Lymphatic_endothelium	PCBP2	0.000924758	-0.650081	-0.215712	-1.08445	0.0315717	Gene Expression	ENSG00000197111
Lymphatic_endothelium	EEA1	0.000946923	1.04151	1.77011	0.312913	0.0321546	Gene Expression	ENSG00000102189
Lymphatic_endothelium	BRD9	0.0010472	0.860013	1.72905	-0.00902046	0.0339186	Gene Expression	ENSG00000028310
Lymphatic_endothelium	MAP4K4	0.00109139	-0.279493	-0.00635668	-0.552629	0.0351694	Gene Expression	ENSG00000071054
Lymphatic_endothelium	RBMX	0.00120888	-0.291931	-0.0360996	-0.547763	0.0381765	Gene Expression	ENSG00000147274
Lymphatic_endothelium	CALCRL	0.00127666	-0.488413	-0.191448	-0.785378	0.0395263	Gene Expression	ENSG00000064989
Lymphatic_endothelium	CHST15	0.00133165	-0.264411	0.021028	-0.549849	0.0408285	Gene Expression	ENSG00000182022
Lymphatic_endothelium	ARGLU1	0.00134113	-0.385758	-0.0259658	-0.74555	0.0408438	Gene Expression	ENSG00000134884
Lymphatic_endothelium	A2M	0.001473	-0.67881	-0.315349	-1.04227	0.0417444	Gene Expression	ENSG00000175899
Lymphatic_endothelium	CD81	0.00147387	-1.2991	-0.327224	-2.27098	0.0417444	Gene Expression	ENSG00000110651
Lymphatic_endothelium	CXCL1	0.00144908	1.94469	4.76871	-0.879326	0.0417444	Gene Expression	ENSG00000163739
Lymphatic_endothelium	MYADM	0.00143664	1.41425	2.2336	0.594897	0.0417444	Gene Expression	ENSG00000179820
Lymphatic_endothelium	PRCP	0.00144095	-0.279373	0.0351736	-0.59392	0.0417444	Gene Expression	ENSG00000137509
Lymphatic_endothelium	S100A10	0.00146772	0.766552	1.18358	0.349527	0.0417444	Gene Expression	ENSG00000197747
Lymphatic_endothelium	TAF12	0.00140065	1.70294	2.82895	0.576938	0.0417444	Gene Expression	ENSG00000120656
Lymphatic_endothelium	2009-03-01	0.00153179	-0.287932	0.573307	-1.14917	0.0428087	Gene Expression	ENSG00000139266
Lymphatic_endothelium	NHP2	0.00155763	-0.707045	-0.404973	-1.00912	0.0431492	Gene Expression	ENSG00000145912
Lymphatic_endothelium	GSN	0.00159673	-0.525579	-0.159785	-0.891373	0.0433429	Gene Expression	ENSG00000148180
Lymphatic_endothelium	IFT20	0.00173652	-0.292617	-0.0122477	-0.572986	0.0449503	Gene Expression	ENSG00000109083
Lymphatic_endothelium	NFE2L1	0.0017623	-0.646481	-0.282515	-1.01045	0.0452468	Gene Expression	ENSG00000082641
Lymphatic_endothelium	MT-ND4L	0.0018086	-1.03197	-0.540223	-1.52371	0.0456887	Gene Expression	ENSG00000212907
Lymphatic_endothelium	PPP1R12A	0.00182609	-0.34681	0.0065374	-0.700157	0.0456887	Gene Expression	ENSG00000058272
Lymphatic_endothelium	TMEM109	0.00181778	-0.434199	-0.104598	-0.763801	0.0456887	Gene Expression	ENSG00000110108
Lymphatic_endothelium	GGA1	0.00191689	-0.296423	0.0618903	-0.654736	0.0470861	Gene Expression	ENSG00000100083
Lymphatic_endothelium	STAP2	0.00194471	1.32553	3.20327	-0.552217	0.0470861	Gene Expression	ENSG00000178078
Lymphatic_endothelium	2009-09-01	0.00200408	-0.408267	-0.0724521	-0.744082	0.047946	Gene Expression	ENSG00000184640
Lymphatic_endothelium	CCL2	0.00208772	1.65252	3.0687	0.236342	0.0492016	Gene Expression	ENSG00000108691
Lymphatic_endothelium	ECSCR	0.00213055	-0.509948	-0.0327346	-0.987162	0.0498027	Gene Expression	ENSG00000249751
Mast	AGTRAP	7.89582e-05	0.307704	0.758074	-0.142665	0.0404854	Gene Expression	ENSG00000177674
NK	MTRNR2L8	1.31594e-05	-0.556741	-0.186421	-0.927062	0.0403861	Gene Expression	ENSG00000255823
Non_ileal_BEST4_OTOP2	ERC1	2.09706e-07	-0.689195	0.154779	-1.53317	0.00142579	Gene Expression	ENSG00000082805
Non_ileal_BEST4_OTOP2	RFNG	5.51237e-06	-0.490955	0.036633	-1.01854	0.00920686	Gene Expression	ENSG00000169733
Non_ileal_BEST4_OTOP2	PPP6R1	1.85655e-05	-0.283792	0.0794472	-0.647031	0.0210378	Gene Expression	ENSG00000105063
Non_ileal_BEST4_OTOP2	GBP3	4.88095e-05	0.71769	1.59775	-0.162374	0.0301687	Gene Expression	ENSG00000117226
Non_ileal_BEST4_OTOP2	SNRPD2	4.839e-05	-0.96125	-0.639824	-1.28268	0.0301687	Gene Expression	ENSG00000125743
Non_ileal_BEST4_OTOP2	VPS13A	4.75558e-05	-0.321039	0.0996447	-0.741724	0.0301687	Gene Expression	ENSG00000197969
Non_ileal_CT_colonocyte	MYL12A	1.52017e-05	0.764009	1.33989	0.188132	0.0120853	Gene Expression	ENSG00000101608
Non_ileal_CT_colonocyte	CASP7	4.198e-05	0.893369	1.35112	0.435619	0.0226413	Gene Expression	ENSG00000165806
Non_ileal_CT_colonocyte	HLA-E	4.47537e-05	0.826115	1.41477	0.237456	0.0226413	Gene Expression	ENSG00000204592
Non_ileal_CT_colonocyte	CDH17	7.79185e-05	0.883132	1.32127	0.44499	0.0333551	Gene Expression	ENSG00000079112
Non_ileal_CT_colonocyte	RPLP2	0.000113169	-2.26809	-1.18031	-3.35587	0.0449846	Gene Expression	ENSG00000177600
Non_ileal_EEC_GCGpos_PYYpos	NPW	1.4279e-05	-0.53668	0.844555	-1.91791	0.0293647	Gene Expression	ENSG00000183971
Non_ileal_EEC_GCGpos_PYYpos	CNIH2	1.97631e-05	0.561385	2.98445	-1.86168	0.0325143	Gene Expression	ENSG00000174871
Non_ileal_EEC_NEUROG3pos	ZNF140	9.29126e-08	0.430491	2.40423	-1.54325	0.000776843	Gene Expression	ENSG00000196387
Non_ileal_EEC_NEUROG3pos	SF3B4	1.98189e-06	-1.08201	0.111331	-2.27536	0.00828527	Gene Expression	ENSG00000143368
Non_ileal_EEC_NEUROG3pos	AC012360.3	1.85575e-05	0.272312	1.32762	-0.782997	0.0387899	Gene Expression	ENSG00000272994
Non_ileal_enterocyte_PLCG2hi	TMEM259	1.49496e-07	-0.424481	-0.296784	-0.552178	0.000141123	Gene Expression	ENSG00000182087
Non_ileal_enterocyte_PLCG2hi	SNRNP70	2.34264e-07	-0.552453	-0.402243	-0.702662	0.000178417	Gene Expression	ENSG00000104852
Non_ileal_enterocyte_PLCG2hi	AC103702.2	7.57739e-07	-0.64455	-0.417905	-0.871195	0.000347045	Gene Expression	ENSG00000272763
Non_ileal_enterocyte_PLCG2hi	AC245014.3	1.28862e-06	-0.29503	-0.0951933	-0.494867	0.000436681	Gene Expression	ENSG00000276216
Non_ileal_enterocyte_PLCG2hi	ILF3	1.33294e-06	-0.39213	-0.245718	-0.538542	0.000436681	Gene Expression	ENSG00000129351
Non_ileal_enterocyte_PLCG2hi	CCDC12	3.34948e-06	-0.34024	-0.199739	-0.480742	0.000765037	Gene Expression	ENSG00000160799
Non_ileal_enterocyte_PLCG2hi	ITGA6	4.17731e-06	-0.486437	-0.296138	-0.676736	0.000791673	Gene Expression	ENSG00000091409
Non_ileal_enterocyte_PLCG2hi	CDCA7	2.8966e-05	-0.344106	-0.122433	-0.56578	0.00265173	Gene Expression	ENSG00000144354
Non_ileal_enterocyte_PLCG2hi	HIST1H4C	2.62828e-05	-0.709874	-0.428577	-0.991171	0.00265173	Gene Expression	ENSG00000197061
Non_ileal_enterocyte_PLCG2hi	RBM25	2.81391e-05	-0.499612	-0.326626	-0.672598	0.00265173	Gene Expression	ENSG00000119707
Non_ileal_enterocyte_PLCG2hi	PARP4	3.04179e-05	0.314672	0.577748	0.051596	0.00268326	Gene Expression	ENSG00000102699
Non_ileal_enterocyte_PLCG2hi	HOXB6	3.12795e-05	-0.266166	-0.119158	-0.413174	0.00268613	Gene Expression	ENSG00000108511
Non_ileal_enterocyte_PLCG2hi	GABPB1-AS1	3.75115e-05	-0.264202	-0.0452351	-0.48317	0.00297815	Gene Expression	ENSG00000244879
Non_ileal_enterocyte_PLCG2hi	ACADVL	7.88564e-05	-0.431959	-0.23044	-0.633477	0.00447749	Gene Expression	ENSG00000072778
Non_ileal_enterocyte_PLCG2hi	SMDT1	8.65698e-05	0.27527	0.566396	-0.015856	0.00471077	Gene Expression	ENSG00000183172
Non_ileal_enterocyte_PLCG2hi	HNRNPH1	9.01447e-05	-0.396608	-0.204806	-0.58841	0.00473999	Gene Expression	ENSG00000169045
Non_ileal_enterocyte_PLCG2hi	ADI1	0.000119107	0.29135	0.554838	0.0278616	0.00507747	Gene Expression	ENSG00000182551
Non_ileal_enterocyte_PLCG2hi	RGMB	0.0001201	-0.313523	-0.109833	-0.517213	0.00507747	Gene Expression	ENSG00000174136
Non_ileal_enterocyte_PLCG2hi	MIR194-2HG	0.000137424	-0.269652	-0.0992577	-0.440047	0.00521558	Gene Expression	ENSG00000229719
Non_ileal_enterocyte_PLCG2hi	LUC7L3	0.000164751	-0.507065	-0.28618	-0.72795	0.00576733	Gene Expression	ENSG00000108848
Non_ileal_enterocyte_PLCG2hi	SF3B1	0.000179956	-0.268163	-0.122679	-0.413648	0.00597039	Gene Expression	ENSG00000115524
Non_ileal_enterocyte_PLCG2hi	HIST1H1E	0.000203748	-0.326772	-0.0607471	-0.592796	0.00639886	Gene Expression	ENSG00000168298
Non_ileal_enterocyte_PLCG2hi	ID3	0.000265016	-0.45211	-0.230565	-0.673654	0.00735619	Gene Expression	ENSG00000117318
Non_ileal_enterocyte_PLCG2hi	TRABD2A	0.000306517	-0.27538	-0.134895	-0.415866	0.00773597	Gene Expression	ENSG00000186854
Non_ileal_enterocyte_PLCG2hi	RNF43	0.000326953	-0.342798	-0.000963961	-0.684633	0.00775174	Gene Expression	ENSG00000108375
Non_ileal_enterocyte_PLCG2hi	CDX2	0.000376177	-0.291689	-0.142419	-0.44096	0.00822864	Gene Expression	ENSG00000165556
Non_ileal_enterocyte_PLCG2hi	XIST	0.000385605	-0.734977	-0.370379	-1.09958	0.00822864	Gene Expression	ENSG00000229807
Non_ileal_enterocyte_PLCG2hi	PAWR	0.000437672	-0.266475	-0.115546	-0.417404	0.0085603	Gene Expression	ENSG00000177425
Non_ileal_enterocyte_PLCG2hi	NDRG2	0.00046443	-0.272554	-0.152632	-0.392476	0.00866247	Gene Expression	ENSG00000165795
Non_ileal_enterocyte_PLCG2hi	N4BP2L2	0.000495901	-0.343562	-0.0517339	-0.635391	0.00884894	Gene Expression	ENSG00000244754
Non_ileal_enterocyte_PLCG2hi	ARID1B	0.000601459	-0.279044	-0.117906	-0.440183	0.00975296	Gene Expression	ENSG00000049618
Non_ileal_enterocyte_PLCG2hi	HNRNPR	0.000651461	-0.285704	-0.162362	-0.409045	0.0101429	Gene Expression	ENSG00000125944
Non_ileal_enterocyte_PLCG2hi	CD44	0.000734073	-0.319107	-0.0625075	-0.575707	0.0107686	Gene Expression	ENSG00000026508
Non_ileal_enterocyte_PLCG2hi	ZNF207	0.000745004	-0.263592	-0.119646	-0.407538	0.0108035	Gene Expression	ENSG00000010244
Non_ileal_enterocyte_PLCG2hi	TRIM38	0.000763523	0.277321	0.629547	-0.0749048	0.0109564	Gene Expression	ENSG00000112343
Non_ileal_enterocyte_PLCG2hi	CSRNP1	0.000821237	0.280138	0.770696	-0.21042	0.0115141	Gene Expression	ENSG00000144655
Non_ileal_enterocyte_PLCG2hi	PSMB5	0.000852449	0.388728	1.20379	-0.426333	0.0117295	Gene Expression	ENSG00000100804
Non_ileal_enterocyte_PLCG2hi	CSTB	0.000877822	-0.450315	-0.219073	-0.681556	0.0118347	Gene Expression	ENSG00000160213
Non_ileal_enterocyte_PLCG2hi	SEC11C	0.000924054	0.503377	0.98521	0.0215437	0.0120148	Gene Expression	ENSG00000166562
Non_ileal_enterocyte_PLCG2hi	MLEC	0.00104166	-0.500748	-0.252693	-0.748803	0.0129818	Gene Expression	ENSG00000110917
Non_ileal_enterocyte_PLCG2hi	SRRM2	0.00115369	-0.418302	-0.148997	-0.687608	0.013905	Gene Expression	ENSG00000167978
Non_ileal_enterocyte_PLCG2hi	U2SURP	0.00120979	-0.357083	-0.204808	-0.509357	0.0143298	Gene Expression	ENSG00000163714
Non_ileal_enterocyte_PLCG2hi	CFL1	0.00123823	0.28451	0.665318	-0.0962976	0.014541	Gene Expression	ENSG00000172757
Non_ileal_enterocyte_PLCG2hi	MAGT1	0.00162535	0.424351	1.02357	-0.174871	0.016856	Gene Expression	ENSG00000102158
Non_ileal_enterocyte_PLCG2hi	SRSF5	0.00187009	-0.379107	-0.0732748	-0.68494	0.0181591	Gene Expression	ENSG00000100650
Non_ileal_enterocyte_PLCG2hi	EIF4A2	0.00206299	-0.337514	-0.0849817	-0.590046	0.0190878	Gene Expression	ENSG00000156976
Non_ileal_enterocyte_PLCG2hi	SYNGR2	0.00207645	-0.306964	-0.117271	-0.496657	0.019148	Gene Expression	ENSG00000108639
Non_ileal_enterocyte_PLCG2hi	PRPF4B	0.00211607	-0.341588	-0.087637	-0.59554	0.0194072	Gene Expression	ENSG00000112739
Non_ileal_enterocyte_PLCG2hi	H1FX	0.00212665	-0.389556	-0.149798	-0.629314	0.0194477	Gene Expression	ENSG00000184897
Non_ileal_enterocyte_PLCG2hi	PHPT1	0.00236689	-0.358998	-0.178293	-0.539703	0.0204805	Gene Expression	ENSG00000054148
Non_ileal_enterocyte_PLCG2hi	FUS	0.00297024	-0.35624	-0.0959699	-0.616511	0.0227578	Gene Expression	ENSG00000089280
Non_ileal_enterocyte_PLCG2hi	ATP1B1	0.00306532	-0.404428	-0.184457	-0.624398	0.0229523	Gene Expression	ENSG00000143153
Non_ileal_enterocyte_PLCG2hi	APP	0.00310884	-0.402758	-0.216697	-0.58882	0.0231308	Gene Expression	ENSG00000142192
Non_ileal_enterocyte_PLCG2hi	DDX17	0.0031375	-0.354343	-0.121785	-0.586902	0.0231308	Gene Expression	ENSG00000100201
Non_ileal_enterocyte_PLCG2hi	IRF3	0.00316717	-0.281953	-0.0797395	-0.484167	0.0231521	Gene Expression	ENSG00000126456
Non_ileal_enterocyte_PLCG2hi	TUBB2A	0.00321675	0.630378	1.14728	0.113473	0.0233544	Gene Expression	ENSG00000137267
Non_ileal_enterocyte_PLCG2hi	DSTN	0.00342197	0.361105	0.68645	0.0357601	0.0238972	Gene Expression	ENSG00000125868
Non_ileal_enterocyte_PLCG2hi	TECR	0.0034367	-0.353449	-0.175908	-0.530989	0.0239321	Gene Expression	ENSG00000099797
Non_ileal_enterocyte_PLCG2hi	TNFSF10	0.00353535	0.350958	0.652162	0.0497532	0.0241064	Gene Expression	ENSG00000121858
Non_ileal_enterocyte_PLCG2hi	SDCBP	0.00374834	0.42725	0.776871	0.0776296	0.0251845	Gene Expression	ENSG00000137575
Non_ileal_enterocyte_PLCG2hi	QTRT1	0.00377725	-0.310377	-0.12274	-0.498014	0.0252309	Gene Expression	ENSG00000213339
Non_ileal_enterocyte_PLCG2hi	EIF4B	0.00386384	-0.272088	-0.0935897	-0.450587	0.0255851	Gene Expression	ENSG00000063046
Non_ileal_enterocyte_PLCG2hi	CDK10	0.00392948	-0.297055	-0.161686	-0.432424	0.025833	Gene Expression	ENSG00000185324
Non_ileal_enterocyte_PLCG2hi	ANKRD12	0.0041696	0.330402	0.599726	0.0610776	0.0266467	Gene Expression	ENSG00000101745
Non_ileal_enterocyte_PLCG2hi	TP53INP2	0.00439669	0.310691	0.657157	-0.0357753	0.0277431	Gene Expression	ENSG00000078804
Non_ileal_enterocyte_PLCG2hi	ZFP36L2	0.00441835	-0.48014	-0.204589	-0.755691	0.0278478	Gene Expression	ENSG00000152518
Non_ileal_enterocyte_PLCG2hi	DDX21	0.00445548	-0.29819	-0.033899	-0.56248	0.0279536	Gene Expression	ENSG00000165732
Non_ileal_enterocyte_PLCG2hi	CD55	0.00477399	0.64358	1.09189	0.195265	0.0288645	Gene Expression	ENSG00000196352
Non_ileal_enterocyte_PLCG2hi	EIF5B	0.0048544	-0.281898	-0.0560832	-0.507714	0.0292541	Gene Expression	ENSG00000158417
Non_ileal_enterocyte_PLCG2hi	MAPK6	0.00518765	0.388542	0.810091	-0.0330064	0.0302763	Gene Expression	ENSG00000069956
Non_ileal_enterocyte_PLCG2hi	PNN	0.00518794	-0.460026	-0.170365	-0.749687	0.0302763	Gene Expression	ENSG00000100941
Non_ileal_enterocyte_PLCG2hi	TAF1D	0.0052983	-0.390861	-0.163078	-0.618643	0.0304901	Gene Expression	ENSG00000166012
Non_ileal_enterocyte_PLCG2hi	DDX5	0.00539985	-0.401274	-0.163644	-0.638904	0.0307695	Gene Expression	ENSG00000108654
Non_ileal_enterocyte_PLCG2hi	ID1	0.00550542	-0.466992	-0.171236	-0.762748	0.0310474	Gene Expression	ENSG00000125968
Non_ileal_enterocyte_PLCG2hi	PNISR	0.00550756	-0.337901	-0.101165	-0.574637	0.0310474	Gene Expression	ENSG00000132424
Non_ileal_enterocyte_PLCG2hi	LLGL2	0.00598435	-0.317565	-0.0812098	-0.553919	0.0325941	Gene Expression	ENSG00000073350
Non_ileal_enterocyte_PLCG2hi	KLF5	0.00608189	-0.374174	-0.137179	-0.61117	0.0326173	Gene Expression	ENSG00000102554
Non_ileal_enterocyte_PLCG2hi	RHOB	0.0063047	-0.304082	-0.0113154	-0.596849	0.0333887	Gene Expression	ENSG00000143878
Non_ileal_enterocyte_PLCG2hi	RAN	0.00648608	-0.420208	-0.163239	-0.677178	0.0338855	Gene Expression	ENSG00000132341
Non_ileal_enterocyte_PLCG2hi	SRSF2	0.0068209	-0.315879	-0.0982703	-0.533489	0.0348075	Gene Expression	ENSG00000161547
Non_ileal_enterocyte_PLCG2hi	OVOL1	0.00687757	0.298683	0.597013	0.000353352	0.0349023	Gene Expression	ENSG00000172818
Non_ileal_enterocyte_PLCG2hi	MT-CO2	0.00705384	0.608885	0.93904	0.278729	0.0352756	Gene Expression	ENSG00000198712
Non_ileal_enterocyte_PLCG2hi	VEGFA	0.00708568	-0.401927	-0.0358915	-0.767963	0.0353297	Gene Expression	ENSG00000112715
Non_ileal_enterocyte_PLCG2hi	FXYD3	0.0076941	0.587345	1.18861	-0.0139214	0.0370939	Gene Expression	ENSG00000089356
Non_ileal_enterocyte_PLCG2hi	NR4A2	0.00780538	0.280181	0.540761	0.0196004	0.0372705	Gene Expression	ENSG00000153234
Non_ileal_enterocyte_PLCG2hi	ITSN2	0.00788709	0.280751	0.541359	0.0201444	0.0375953	Gene Expression	ENSG00000198399
Non_ileal_enterocyte_PLCG2hi	NDUFA11	0.00802308	0.278414	0.545917	0.0109121	0.0380128	Gene Expression	ENSG00000174886
Non_ileal_enterocyte_PLCG2hi	MT-ND6	0.00851797	-0.39431	0.0171262	-0.805746	0.0395395	Gene Expression	ENSG00000198695
Non_ileal_enterocyte_PLCG2hi	LGALS3BP	0.0088535	-0.288222	-0.0737229	-0.50272	0.0406167	Gene Expression	ENSG00000108679
Non_ileal_enterocyte_PLCG2hi	PFDN5	0.00890816	-0.431057	-0.187742	-0.674371	0.0407654	Gene Expression	ENSG00000123349
Non_ileal_enterocyte_PLCG2hi	SAR1B	0.00907002	0.267194	0.548625	-0.0142361	0.0411633	Gene Expression	ENSG00000152700
Non_ileal_enterocyte_PLCG2hi	ZNF302	0.00962933	-0.325852	-0.0708463	-0.580857	0.0427141	Gene Expression	ENSG00000089335
Non_ileal_enterocyte_PLCG2hi	SRSF7	0.00976117	-0.460566	-0.169202	-0.751931	0.0431596	Gene Expression	ENSG00000115875
Non_ileal_enterocyte_PLCG2hi	SRSF11	0.00989744	-0.312875	-0.145509	-0.480242	0.0435578	Gene Expression	ENSG00000116754
Non_ileal_enterocyte_PLCG2hi	IER2	0.010647	-0.563069	-0.178743	-0.947394	0.0456405	Gene Expression	ENSG00000160888
Non_ileal_enterocyte_PLCG2hi	ARL6IP4	0.0112745	-0.330371	-0.0846164	-0.576125	0.0469785	Gene Expression	ENSG00000182196
Non_ileal_enterocyte_PLCG2hi	NKTR	0.0115813	-0.302026	-0.0904217	-0.51363	0.0475679	Gene Expression	ENSG00000114857
Non_ileal_enterocyte_PLCG2hi	PLAC8	0.0119461	0.506385	0.90015	0.11262	0.0481346	Gene Expression	ENSG00000145287
Non_ileal_enterocyte_PLCG2hi	CENPX	0.0122509	-0.319323	-0.0829157	-0.55573	0.0488968	Gene Expression	ENSG00000169689
Non_ileal_enterocyte_PLCG2hi	LAMTOR4	0.0123052	-0.309983	-0.129317	-0.49065	0.0489849	Gene Expression	ENSG00000188186
Non_ileal_enterocyte_PLCG2hi	CLDN7	0.0123691	-0.289739	-0.0483187	-0.531159	0.0490836	Gene Expression	ENSG00000181885
Non_ileal_goblet	CAMK2G	4.91138e-12	-0.397625	0.0345254	-0.829775	3.97675e-08	Gene Expression	ENSG00000148660
Non_ileal_goblet	SULT1B1	8.19871e-11	-0.402237	0.0115496	-0.816023	2.21283e-07	Gene Expression	ENSG00000173597
Non_ileal_goblet	GOT2	1.73511e-10	-0.636814	0.0808652	-1.35449	3.51229e-07	Gene Expression	ENSG00000125166
Non_ileal_goblet	DVL3	3.14539e-10	-0.357395	-0.204279	-0.510511	5.09364e-07	Gene Expression	ENSG00000161202
Non_ileal_goblet	GSTM4	1.30535e-09	-0.304149	-0.116641	-0.491658	1.32118e-06	Gene Expression	ENSG00000168765
Non_ileal_goblet	PRKAA1	5.46581e-08	-0.330141	-0.0148152	-0.645466	3.68805e-05	Gene Expression	ENSG00000132356
Non_ileal_goblet	MCM3	9.24824e-08	-0.44113	0.0419501	-0.924211	5.34879e-05	Gene Expression	ENSG00000112118
Non_ileal_goblet	PARP1	1.88779e-07	-1.10954	0.0346636	-2.25374	8.49189e-05	Gene Expression	ENSG00000143799
Non_ileal_goblet	SUSD6	2.42769e-07	-0.318839	-0.0412592	-0.596418	9.8285e-05	Gene Expression	ENSG00000100647
Non_ileal_goblet	MIGA2	3.31273e-07	-0.266447	-0.10767	-0.425224	0.000127729	Gene Expression	ENSG00000148343
Non_ileal_goblet	AGTRAP	4.97144e-07	-0.273197	-0.123245	-0.423149	0.000167724	Gene Expression	ENSG00000177674
Non_ileal_goblet	ZNF395	6.22973e-07	-0.278495	-0.0745196	-0.482471	0.000189756	Gene Expression	ENSG00000186918
Non_ileal_goblet	HMBOX1	7.59461e-07	-0.292962	-0.0216332	-0.564291	0.000212091	Gene Expression	ENSG00000147421
Non_ileal_goblet	COIL	9.66108e-07	-0.306613	-0.0724434	-0.540783	0.000244455	Gene Expression	ENSG00000121058
Non_ileal_goblet	UHRF2	1.02572e-06	-0.285401	-0.0530189	-0.517783	0.000251674	Gene Expression	ENSG00000147854
Non_ileal_goblet	AGFG1	2.99581e-06	-0.31286	-0.0700066	-0.555713	0.000616206	Gene Expression	ENSG00000173744
Non_ileal_goblet	PPFIA1	3.04412e-06	-0.424753	-0.0745143	-0.774992	0.000616206	Gene Expression	ENSG00000131626
Non_ileal_goblet	KIAA1522	3.3866e-06	-0.437196	-0.0783402	-0.796053	0.000668811	Gene Expression	ENSG00000162522
Non_ileal_goblet	TCTN3	4.30729e-06	-0.265663	-0.0962744	-0.435052	0.00079264	Gene Expression	ENSG00000119977
Non_ileal_goblet	SPPL3	4.88755e-06	-0.31732	-0.0142856	-0.620354	0.000860316	Gene Expression	ENSG00000157837
Non_ileal_goblet	SLC25A10	5.53013e-06	-0.384977	-0.00767843	-0.762275	0.000932864	Gene Expression	ENSG00000183048
Non_ileal_goblet	CUL4A	6.5422e-06	-0.464111	-0.122233	-0.805989	0.0010187	Gene Expression	ENSG00000139842
Non_ileal_goblet	KLHL23	8.59588e-06	-0.263507	-0.023536	-0.503478	0.0012889	Gene Expression	ENSG00000213160
Non_ileal_goblet	CDC40	9.82137e-06	-0.339317	-0.0642696	-0.614365	0.00144588	Gene Expression	ENSG00000168438
Non_ileal_goblet	RCCD1	1.0041e-05	-0.306968	0.000506925	-0.614443	0.00145182	Gene Expression	ENSG00000166965
Non_ileal_goblet	ATXN2	1.6215e-05	-0.6795	-0.121496	-1.2375	0.00226367	Gene Expression	ENSG00000204842
Non_ileal_goblet	ZNRD1	1.59458e-05	-0.399436	-0.0935414	-0.70533	0.00226367	Gene Expression	ENSG00000066379
Non_ileal_goblet	ATP2C1	2.3409e-05	-0.342489	-0.0068343	-0.678144	0.0030326	Gene Expression	ENSG00000017260
Non_ileal_goblet	DIP2A	2.35956e-05	-0.286793	-0.0332972	-0.540289	0.0030326	Gene Expression	ENSG00000160305
Non_ileal_goblet	SP100	2.50893e-05	-0.463534	-0.0430823	-0.883985	0.00317419	Gene Expression	ENSG00000067066
Non_ileal_goblet	TLN2	3.18292e-05	-0.270651	-0.0330389	-0.508263	0.00390486	Gene Expression	ENSG00000171914
Non_ileal_goblet	TRRAP	3.91381e-05	-0.292189	-0.0774561	-0.506922	0.00466031	Gene Expression	ENSG00000196367
Non_ileal_goblet	NGLY1	4.26254e-05	-0.277135	-0.0545749	-0.499695	0.005002	Gene Expression	ENSG00000151092
Non_ileal_goblet	ERO1B	4.44201e-05	-0.267932	-0.0451039	-0.49076	0.00513814	Gene Expression	ENSG00000086619
Non_ileal_goblet	MYCBP2	5.92316e-05	-0.478343	-0.130226	-0.826461	0.0067549	Gene Expression	ENSG00000005810
Non_ileal_goblet	GBA2	6.94813e-05	-0.498399	-0.0761737	-0.920624	0.0075012	Gene Expression	ENSG00000070610
Non_ileal_goblet	TMEM41A	7.90785e-05	-0.646739	-0.207371	-1.08611	0.00820896	Gene Expression	ENSG00000163900
Non_ileal_goblet	PRELID3B	0.000108735	-0.431018	-0.258143	-0.603892	0.0107369	Gene Expression	ENSG00000101166
Non_ileal_goblet	STIM2	0.000107975	-0.331225	-0.00334966	-0.659101	0.0107369	Gene Expression	ENSG00000109689
Non_ileal_goblet	PPP1R7	0.00011712	-0.438309	-0.0291372	-0.847481	0.0113015	Gene Expression	ENSG00000115685
Non_ileal_goblet	PRR14L	0.000117244	-0.375762	-0.0535552	-0.697968	0.0113015	Gene Expression	ENSG00000183530
Non_ileal_goblet	CS	0.000127491	-0.481808	-0.0617686	-0.901847	0.0121447	Gene Expression	ENSG00000062485
Non_ileal_goblet	PTCD3	0.000159802	-0.7348	-0.159851	-1.30975	0.0148726	Gene Expression	ENSG00000132300
Non_ileal_goblet	IFT43	0.000163823	-0.559095	-0.107226	-1.01096	0.0150736	Gene Expression	ENSG00000119650
Non_ileal_goblet	ANKRD36	0.000173025	-0.375065	-0.0521894	-0.69794	0.0154704	Gene Expression	ENSG00000135976
Non_ileal_goblet	DHX29	0.000170319	-0.385049	-0.0469901	-0.723108	0.0154704	Gene Expression	ENSG00000067248
Non_ileal_goblet	CDK10	0.000184819	-0.80354	-0.211244	-1.39584	0.0162661	Gene Expression	ENSG00000185324
Non_ileal_goblet	SSRP1	0.000221121	-0.726987	-0.0745782	-1.3794	0.0186502	Gene Expression	ENSG00000149136
Non_ileal_goblet	ITSN2	0.000224403	-0.420969	-0.055666	-0.786272	0.0187318	Gene Expression	ENSG00000198399
Non_ileal_goblet	HDAC6	0.000241272	-0.312763	-0.11757	-0.507956	0.0199345	Gene Expression	ENSG00000094631
Non_ileal_goblet	HSD17B10	0.000259509	-0.442034	-0.195818	-0.68825	0.0212247	Gene Expression	ENSG00000072506
Non_ileal_goblet	URI1	0.00027913	-0.736214	-0.104277	-1.36815	0.0226011	Gene Expression	ENSG00000105176
Non_ileal_goblet	ATP1A1	0.000313521	1.22889	2.674	-0.216229	0.0244094	Gene Expression	ENSG00000163399
Non_ileal_goblet	IL6ST	0.000309938	-0.358549	-0.0286509	-0.688446	0.0244094	Gene Expression	ENSG00000134352
Non_ileal_goblet	C1D	0.000354554	-0.270808	-0.0454697	-0.496147	0.0268301	Gene Expression	ENSG00000197223
Non_ileal_goblet	C19orf66	0.000369984	-0.351821	-0.0808151	-0.622826	0.0274698	Gene Expression	ENSG00000130813
Non_ileal_goblet	RALA	0.000371993	-0.673574	-0.100238	-1.24691	0.0274698	Gene Expression	ENSG00000006451
Non_ileal_goblet	CEP170B	0.000404346	-0.465825	0.0226096	-0.954261	0.0289734	Gene Expression	ENSG00000099814
Non_ileal_goblet	CTDSP1	0.000462522	-0.273165	-0.128958	-0.417372	0.0328513	Gene Expression	ENSG00000144579
Non_ileal_goblet	DAAM1	0.000529307	-0.604385	-0.0451559	-1.16361	0.0369164	Gene Expression	ENSG00000100592
Non_ileal_goblet	SMARCA2	0.000588499	-0.527343	0.0159652	-1.07065	0.039709	Gene Expression	ENSG00000080503
Non_ileal_goblet	CIAO1	0.000614319	-0.35511	-0.21955	-0.490669	0.0405374	Gene Expression	ENSG00000144021
Non_ileal_goblet	FAR1	0.000614459	-0.357185	-0.193897	-0.520473	0.0405374	Gene Expression	ENSG00000197601
Non_ileal_goblet	SMIM10L1	0.000700287	-0.264951	-0.139123	-0.390779	0.0457276	Gene Expression	ENSG00000256537
Non_ileal_goblet	LIMK2	0.000707171	-0.513917	-0.0632043	-0.964629	0.0458077	Gene Expression	ENSG00000182541
Non_ileal_goblet	CAMK1D	0.000780582	-0.295669	0.0184617	-0.6098	0.0497667	Gene Expression	ENSG00000183049
Non_ileal_goblet	EEF1D	0.00077464	1.20554	1.92095	0.490118	0.0497667	Gene Expression	ENSG00000104529
Non_ileal_M_like	SMIM8	1.8918e-07	-0.560968	1.0633	-2.18524	0.00151855	Gene Expression	ENSG00000111850
Non_ileal_M_like	WDR48	5.7809e-07	-0.30202	0.365699	-0.969739	0.00232017	Gene Expression	ENSG00000114742
Non_ileal_M_like	SUPV3L1	1.76021e-06	-0.985027	0.500501	-2.47055	0.00470974	Gene Expression	ENSG00000156502
Non_ileal_M_like	GCH1	5.68411e-06	-0.595458	1.05918	-2.2501	0.00909617	Gene Expression	ENSG00000131979
Non_ileal_M_like	PANK2	6.79918e-06	-0.562841	0.91085	-2.03653	0.00909617	Gene Expression	ENSG00000125779
Non_ileal_M_like	HOXA10	1.73373e-05	-1.20397	-0.410824	-1.99712	0.0139167	Gene Expression	ENSG00000253293
Non_ileal_M_like	GLRX2	2.79927e-05	-0.314738	0.481486	-1.11096	0.0187248	Gene Expression	ENSG00000023572
Non_ileal_M_like	CPSF6	3.86417e-05	-0.778302	0.106717	-1.66332	0.022678	Gene Expression	ENSG00000111605
Non_ileal_M_like	PYCR2	5.25194e-05	-0.335456	0.535599	-1.20651	0.025026	Gene Expression	ENSG00000143811
Non_ileal_M_like	HNRNPR	7.41925e-05	-2.00917	-0.0668903	-3.95145	0.0283592	Gene Expression	ENSG00000125944
Non_ileal_M_like	JUNB	0.000181608	2.67155	4.03213	1.31097	0.0485923	Gene Expression	ENSG00000171223
Non_ileal_LGR5pos_stem	WNK4	2.40307e-13	-0.444377	0.105202	-0.993956	1.85301e-09	Gene Expression	ENSG00000126562
Non_ileal_LGR5pos_stem	ARL5A	5.67716e-12	-0.878743	-0.160617	-1.59687	2.18883e-08	Gene Expression	ENSG00000162980
Non_ileal_LGR5pos_stem	BLOC1S5	9.48242e-12	-0.295679	0.0768706	-0.668228	2.4373e-08	Gene Expression	ENSG00000188428
Non_ileal_LGR5pos_stem	CARD19	1.203e-09	-0.448079	-0.00299615	-0.893163	7.7303e-07	Gene Expression	ENSG00000165233
Non_ileal_LGR5pos_stem	ZNRF1	1.86967e-09	-0.466578	0.0174482	-0.950603	1.109e-06	Gene Expression	ENSG00000186187
Non_ileal_LGR5pos_stem	HOXB3	5.2504e-09	-0.348994	-0.124983	-0.573004	2.02429e-06	Gene Expression	ENSG00000120093
Non_ileal_LGR5pos_stem	ME3	9.30762e-09	-0.283273	-0.0941987	-0.472347	3.26232e-06	Gene Expression	ENSG00000151376
Non_ileal_LGR5pos_stem	ARHGEF11	5.32237e-08	-0.331294	-0.041632	-0.620956	1.17259e-05	Gene Expression	ENSG00000132694
Non_ileal_LGR5pos_stem	ESF1	6.20486e-08	-0.396622	-0.285746	-0.507499	1.30414e-05	Gene Expression	ENSG00000089048
Non_ileal_LGR5pos_stem	CDC27	7.92327e-08	-0.383202	0.0113629	-0.777766	1.42085e-05	Gene Expression	ENSG00000004897
Non_ileal_LGR5pos_stem	HOXB6	6.60283e-07	-0.6195	-0.393841	-0.845159	7.59917e-05	Gene Expression	ENSG00000108511
Non_ileal_LGR5pos_stem	KNOP1	7.37014e-07	-0.487486	-0.258811	-0.71616	8.2364e-05	Gene Expression	ENSG00000103550
Non_ileal_LGR5pos_stem	AC103702.2	8.1149e-07	-0.764738	-0.507262	-1.02221	8.93914e-05	Gene Expression	ENSG00000272763
Non_ileal_LGR5pos_stem	BFAR	9.49117e-07	-0.366351	0.0413021	-0.774004	9.62979e-05	Gene Expression	ENSG00000103429
Non_ileal_LGR5pos_stem	SMAD3	1.31964e-06	-0.432069	0.0146614	-0.8788	0.000121139	Gene Expression	ENSG00000166949
Non_ileal_LGR5pos_stem	NOTCH1	1.38007e-06	-0.313434	-0.148703	-0.478164	0.000125196	Gene Expression	ENSG00000148400
Non_ileal_LGR5pos_stem	OXR1	1.49451e-06	-0.288092	-0.160563	-0.415621	0.000129485	Gene Expression	ENSG00000164830
Non_ileal_LGR5pos_stem	MIGA2	1.52895e-06	-0.268096	0.0434526	-0.579644	0.000129558	Gene Expression	ENSG00000148343
Non_ileal_LGR5pos_stem	RSBN1L	1.88545e-06	-0.371153	-0.244984	-0.497322	0.000146856	Gene Expression	ENSG00000187257
Non_ileal_LGR5pos_stem	SERINC2	2.01595e-06	-0.311356	-0.149645	-0.473066	0.000153911	Gene Expression	ENSG00000168528
Non_ileal_LGR5pos_stem	IL18	2.10747e-06	-0.386992	-0.0359177	-0.738066	0.000159321	Gene Expression	ENSG00000150782
Non_ileal_LGR5pos_stem	DPP7	2.44771e-06	-0.370044	-0.151389	-0.588699	0.000179755	Gene Expression	ENSG00000176978
Non_ileal_LGR5pos_stem	RNF43	2.51942e-06	-0.78754	-0.479507	-1.09557	0.000183276	Gene Expression	ENSG00000108375
Non_ileal_LGR5pos_stem	MPG	2.8718e-06	-0.301211	-0.0623593	-0.540062	0.00020316	Gene Expression	ENSG00000103152
Non_ileal_LGR5pos_stem	ENOSF1	6.45116e-06	-0.365968	-0.237185	-0.494751	0.000376855	Gene Expression	ENSG00000132199
Non_ileal_LGR5pos_stem	ARL16	8.57105e-06	-0.343082	-0.184605	-0.501559	0.000485966	Gene Expression	ENSG00000214087
Non_ileal_LGR5pos_stem	RABGAP1L	1.19094e-05	-0.289971	-0.0535945	-0.526348	0.000633336	Gene Expression	ENSG00000152061
Non_ileal_LGR5pos_stem	SVIL	1.56783e-05	-0.312619	-0.169654	-0.455585	0.000770034	Gene Expression	ENSG00000197321
Non_ileal_LGR5pos_stem	ZNF652	1.85276e-05	-0.2804	0.0359648	-0.596765	0.000881891	Gene Expression	ENSG00000198740
Non_ileal_LGR5pos_stem	GIPC2	2.08253e-05	-0.340881	-0.210897	-0.470865	0.000947561	Gene Expression	ENSG00000137960
Non_ileal_LGR5pos_stem	LUC7L	2.10992e-05	-0.349669	-0.232453	-0.466885	0.000951436	Gene Expression	ENSG00000007392
Non_ileal_LGR5pos_stem	TGOLN2	2.59633e-05	-0.520435	-0.335423	-0.705447	0.00111845	Gene Expression	ENSG00000152291
Non_ileal_LGR5pos_stem	THOC2	2.65551e-05	-0.270355	-0.115682	-0.425029	0.00112733	Gene Expression	ENSG00000125676
Non_ileal_LGR5pos_stem	APP	4.87709e-05	-0.636915	-0.343111	-0.930719	0.00178233	Gene Expression	ENSG00000142192
Non_ileal_LGR5pos_stem	NFIA	5.0165e-05	-0.541082	-0.368384	-0.713779	0.00182463	Gene Expression	ENSG00000162599
Non_ileal_LGR5pos_stem	ASXL1	5.29555e-05	-0.341063	-0.210066	-0.472061	0.00190813	Gene Expression	ENSG00000171456
Non_ileal_LGR5pos_stem	NRBF2	6.92328e-05	-0.275992	-0.0370114	-0.514973	0.00236219	Gene Expression	ENSG00000148572
Non_ileal_LGR5pos_stem	FTX	8.24788e-05	-0.418507	-0.262896	-0.574119	0.00270686	Gene Expression	ENSG00000230590
Non_ileal_LGR5pos_stem	DYNC1LI2	8.58861e-05	-0.370319	-0.121456	-0.619183	0.00278264	Gene Expression	ENSG00000135720
Non_ileal_LGR5pos_stem	CEBPZOS	9.42764e-05	-0.286868	-0.169584	-0.404151	0.00297937	Gene Expression	ENSG00000218739
Non_ileal_LGR5pos_stem	MEPCE	0.000112126	-0.283348	-0.175756	-0.390939	0.00332539	Gene Expression	ENSG00000146834
Non_ileal_LGR5pos_stem	2009-09-01	0.000127506	0.330196	0.967196	-0.306805	0.00366867	Gene Expression	ENSG00000184640
Non_ileal_LGR5pos_stem	LENG8	0.000137594	-0.350017	-0.147821	-0.552212	0.00392959	Gene Expression	ENSG00000167615
Non_ileal_LGR5pos_stem	CIRBP	0.00015935	-0.538475	-0.279854	-0.797097	0.00434186	Gene Expression	ENSG00000099622
Non_ileal_LGR5pos_stem	H1F0	0.000181194	-0.309725	-0.0449429	-0.574507	0.00480219	Gene Expression	ENSG00000189060
Non_ileal_LGR5pos_stem	POLR2J3-1	0.00018243	-0.382184	-0.192727	-0.571641	0.00481753	Gene Expression	ENSG00000285437
Non_ileal_LGR5pos_stem	HCG18	0.000219315	-0.30567	-0.154701	-0.456639	0.0055086	Gene Expression	ENSG00000231074
Non_ileal_LGR5pos_stem	PLEKHA5	0.000276785	-0.296789	-0.173112	-0.420465	0.00656966	Gene Expression	ENSG00000052126
Non_ileal_LGR5pos_stem	AC007952.4	0.000309023	-0.652961	-0.327453	-0.97847	0.00711233	Gene Expression	ENSG00000262202
Non_ileal_LGR5pos_stem	NRIP1	0.000311849	-0.263637	0.00140456	-0.528678	0.00712055	Gene Expression	ENSG00000180530
Non_ileal_LGR5pos_stem	RGMB	0.000349451	-0.663121	-0.403392	-0.922849	0.00767696	Gene Expression	ENSG00000174136
Non_ileal_LGR5pos_stem	PABPN1	0.000352996	-0.374748	-0.139797	-0.609698	0.00769228	Gene Expression	ENSG00000100836
Non_ileal_LGR5pos_stem	ASCL2	0.00037731	-0.858715	-0.544441	-1.17299	0.00812692	Gene Expression	ENSG00000183734
Non_ileal_LGR5pos_stem	PPA1	0.000389234	0.937532	1.39325	0.481814	0.00829014	Gene Expression	ENSG00000180817
Non_ileal_LGR5pos_stem	ANKRD9	0.000458073	-0.289603	-0.132835	-0.446371	0.00928055	Gene Expression	ENSG00000156381
Non_ileal_LGR5pos_stem	NDUFB5	0.000523419	0.531101	1.08703	-0.0248271	0.0103489	Gene Expression	ENSG00000136521
Non_ileal_LGR5pos_stem	VPS13A	0.000550099	-0.363007	-0.189838	-0.536177	0.0106578	Gene Expression	ENSG00000197969
Non_ileal_LGR5pos_stem	HNRNPAB	0.000638214	-0.636858	-0.344943	-0.928773	0.0118585	Gene Expression	ENSG00000197451
Non_ileal_LGR5pos_stem	KMT2A	0.000651443	-0.273281	-0.114937	-0.431624	0.0119602	Gene Expression	ENSG00000118058
Non_ileal_LGR5pos_stem	BCL11A	0.000750409	-0.279042	-0.0715127	-0.486572	0.013211	Gene Expression	ENSG00000119866
Non_ileal_LGR5pos_stem	CCDC14	0.000787457	-0.385792	-0.155342	-0.616243	0.0137374	Gene Expression	ENSG00000175455
Non_ileal_LGR5pos_stem	GNA11	0.000789219	0.935974	1.55351	0.318434	0.0137374	Gene Expression	ENSG00000088256
Non_ileal_LGR5pos_stem	FKBP4	0.000836707	-0.411626	-0.269313	-0.553939	0.0143525	Gene Expression	ENSG00000004478
Non_ileal_LGR5pos_stem	RPS27	0.000867176	0.677074	1.04728	0.306865	0.0147611	Gene Expression	ENSG00000177954
Non_ileal_LGR5pos_stem	CCDC88B	0.000881568	-0.691384	-0.274001	-1.10877	0.0149074	Gene Expression	ENSG00000168071
Non_ileal_LGR5pos_stem	PLAGL1	0.000879932	-0.305393	-0.121611	-0.489176	0.0149074	Gene Expression	ENSG00000118495
Non_ileal_LGR5pos_stem	HDHD3	0.000943656	0.749542	1.19364	0.305441	0.0155814	Gene Expression	ENSG00000119431
Non_ileal_LGR5pos_stem	DNAJB1	0.000964507	-0.700318	-0.286236	-1.1144	0.0158241	Gene Expression	ENSG00000132002
Non_ileal_LGR5pos_stem	AES	0.00107448	-0.483734	-0.222757	-0.744711	0.017013	Gene Expression	ENSG00000104964
Non_ileal_LGR5pos_stem	TMEM107	0.00111485	-0.280436	-0.114126	-0.446746	0.0173619	Gene Expression	ENSG00000179029
Non_ileal_LGR5pos_stem	SRSF4	0.00114424	-0.39821	-0.146411	-0.650009	0.0176464	Gene Expression	ENSG00000116350
Non_ileal_LGR5pos_stem	ARIH2	0.00115092	-0.271073	-0.166145	-0.376002	0.017714	Gene Expression	ENSG00000177479
Non_ileal_LGR5pos_stem	PPP1R10	0.00117846	-0.612924	-0.341019	-0.884828	0.0179587	Gene Expression	ENSG00000204569
Non_ileal_LGR5pos_stem	RCN1	0.00123617	1.12304	1.80621	0.439883	0.0186121	Gene Expression	ENSG00000049449
Non_ileal_LGR5pos_stem	PRUNE2	0.00124779	-0.476903	-0.16312	-0.790685	0.0187192	Gene Expression	ENSG00000106772
Non_ileal_LGR5pos_stem	TUT4	0.001269	-0.290632	-0.120382	-0.460881	0.0190005	Gene Expression	ENSG00000134744
Non_ileal_LGR5pos_stem	CDHR1	0.00128868	-0.33517	-0.109497	-0.560842	0.0192205	Gene Expression	ENSG00000148600
Non_ileal_LGR5pos_stem	HSPB1	0.00145586	-0.43137	-0.0450624	-0.817678	0.0207507	Gene Expression	ENSG00000106211
Non_ileal_LGR5pos_stem	BCLAF1	0.00149548	-0.415757	-0.138492	-0.693023	0.0211203	Gene Expression	ENSG00000029363
Non_ileal_LGR5pos_stem	PRELID1	0.00154212	0.567551	1.09895	0.0361498	0.0215812	Gene Expression	ENSG00000169230
Non_ileal_LGR5pos_stem	C9orf3	0.00159655	-0.493869	-0.293542	-0.694197	0.022222	Gene Expression	ENSG00000148120
Non_ileal_LGR5pos_stem	CDCA7	0.00166488	-0.446874	-0.17689	-0.716857	0.0228432	Gene Expression	ENSG00000144354
Non_ileal_LGR5pos_stem	FAM177A1	0.00170578	-0.317514	-0.0213612	-0.613666	0.0231572	Gene Expression	ENSG00000151327
Non_ileal_LGR5pos_stem	POLR2H	0.00175587	-0.284114	-0.0999421	-0.468285	0.0236291	Gene Expression	ENSG00000163882
Non_ileal_LGR5pos_stem	ARID1B	0.00177854	-0.350864	-0.098732	-0.602995	0.0238925	Gene Expression	ENSG00000049618
Non_ileal_LGR5pos_stem	VAPA	0.00186897	-0.392404	-0.109101	-0.675706	0.0247198	Gene Expression	ENSG00000101558
Non_ileal_LGR5pos_stem	ARHGAP5	0.00189557	-0.325141	-0.141274	-0.509007	0.0249859	Gene Expression	ENSG00000100852
Non_ileal_LGR5pos_stem	RNMT	0.00201403	-0.3104	-0.147694	-0.473105	0.0260137	Gene Expression	ENSG00000101654
Non_ileal_LGR5pos_stem	CTNND1	0.00203517	-0.304559	-0.00408534	-0.605033	0.026199	Gene Expression	ENSG00000198561
Non_ileal_LGR5pos_stem	COX11	0.00205382	0.968739	1.66066	0.27682	0.0262523	Gene Expression	ENSG00000166260
Non_ileal_LGR5pos_stem	UQCRFS1	0.00207502	0.477644	0.933635	0.0216537	0.026447	Gene Expression	ENSG00000169021
Non_ileal_LGR5pos_stem	NKTR	0.0022136	-0.560664	-0.284895	-0.836432	0.0277997	Gene Expression	ENSG00000114857
Non_ileal_LGR5pos_stem	GIGYF1	0.00232661	-0.273108	-0.124628	-0.421587	0.0287508	Gene Expression	ENSG00000146830
Non_ileal_LGR5pos_stem	TUBA1A	0.00238226	-0.402394	-0.196921	-0.607868	0.0291944	Gene Expression	ENSG00000167552
Non_ileal_LGR5pos_stem	ZNF302	0.00239344	-0.307198	-0.106775	-0.507622	0.0292485	Gene Expression	ENSG00000089335
Non_ileal_LGR5pos_stem	OLA1	0.00246515	0.910059	1.60748	0.212636	0.0299351	Gene Expression	ENSG00000138430
Non_ileal_LGR5pos_stem	NADK	0.00258183	0.794267	1.49092	0.0976164	0.0308181	Gene Expression	ENSG00000008130
Non_ileal_LGR5pos_stem	SDC4	0.00264722	1.00484	1.64801	0.361673	0.0313732	Gene Expression	ENSG00000124145
Non_ileal_LGR5pos_stem	ZFP36L2	0.00271201	-0.507936	-0.0828878	-0.932984	0.0319272	Gene Expression	ENSG00000152518
Non_ileal_LGR5pos_stem	NAMPT	0.00309913	0.819633	1.29244	0.346823	0.0353209	Gene Expression	ENSG00000105835
Non_ileal_LGR5pos_stem	VPS28	0.00333537	-0.279332	0.0505629	-0.609226	0.0374914	Gene Expression	ENSG00000160948
Non_ileal_LGR5pos_stem	H1FX	0.00358135	-0.396644	-0.166041	-0.627246	0.0395075	Gene Expression	ENSG00000184897
Non_ileal_LGR5pos_stem	CASP7	0.00376693	0.850734	1.35946	0.342004	0.0408534	Gene Expression	ENSG00000165806
Non_ileal_LGR5pos_stem	KMT2E	0.00392391	-0.416866	-0.165565	-0.668167	0.0422587	Gene Expression	ENSG00000005483
Non_ileal_LGR5pos_stem	NT5C3A	0.00395277	0.521303	1.06508	-0.0224772	0.0423331	Gene Expression	ENSG00000122643
Non_ileal_LGR5pos_stem	ARHGEF35	0.00408595	0.855496	1.55346	0.157535	0.0432192	Gene Expression	ENSG00000213214
Non_ileal_LGR5pos_stem	N4BP2L2	0.00411351	-0.513229	-0.213027	-0.813431	0.0433612	Gene Expression	ENSG00000244754
Non_ileal_LGR5pos_stem	SF1	0.00427197	-0.500655	-0.2161	-0.785209	0.0443951	Gene Expression	ENSG00000168066
Non_ileal_LGR5pos_stem	ALG5	0.00431557	0.854003	1.56575	0.142253	0.0446894	Gene Expression	ENSG00000120697
Non_ileal_LGR5pos_stem	CCDC25	0.0044426	0.808944	1.43143	0.186458	0.0451342	Gene Expression	ENSG00000147419
Non_ileal_LGR5pos_stem	MRPL45	0.00446708	1.07746	2.03469	0.120217	0.0453163	Gene Expression	ENSG00000278845
Non_ileal_LGR5pos_stem	PNPLA2	0.00450889	-0.367956	-0.166301	-0.569611	0.0454735	Gene Expression	ENSG00000177666
Non_ileal_LGR5pos_stem	RTCB	0.00452318	0.93666	1.62654	0.246777	0.0454735	Gene Expression	ENSG00000100220
Non_ileal_LGR5pos_stem	TCF7L2	0.00470486	-0.384953	-0.137722	-0.632184	0.0469694	Gene Expression	ENSG00000148737
Non_ileal_LGR5pos_stem	PPA2	0.00473985	0.75398	1.24852	0.259437	0.0470992	Gene Expression	ENSG00000138777
Non_ileal_LGR5pos_stem	RPL7L1	0.00476874	-0.324077	-0.0964264	-0.551727	0.0471814	Gene Expression	ENSG00000146223
Non_ileal_LGR5pos_stem	LGR5	0.00503397	-0.399239	-0.186173	-0.612306	0.0490732	Gene Expression	ENSG00000139292
Non_ileal_LGR5pos_stem	TPR	0.00513839	-0.305181	-0.120687	-0.489676	0.0498063	Gene Expression	ENSG00000047410
Non_ileal_TA	NDRG2	2.4648e-06	-0.431316	-0.268998	-0.593634	0.00103596	Gene Expression	ENSG00000165795
Non_ileal_TA	ESF1	4.59546e-06	-0.354107	-0.241491	-0.466723	0.00158519	Gene Expression	ENSG00000089048
Non_ileal_TA	MIR194-2HG	5.14556e-06	-0.422953	-0.295404	-0.550501	0.0016636	Gene Expression	ENSG00000229719
Non_ileal_TA	ZDHHC3	3.15101e-05	0.458634	0.677332	0.239936	0.0051936	Gene Expression	ENSG00000163812
Non_ileal_TA	CSNK2A2	3.71543e-05	0.390396	0.716076	0.0647164	0.00578368	Gene Expression	ENSG00000070770
Non_ileal_TA	RALA	4.05079e-05	0.482574	0.74929	0.215859	0.00608053	Gene Expression	ENSG00000006451
Non_ileal_TA	AMMECR1L	0.000136665	0.330777	0.677373	-0.0158184	0.0135154	Gene Expression	ENSG00000144233
Non_ileal_TA	R3HCC1L	0.000156305	0.626344	1.19411	0.0585817	0.0147629	Gene Expression	ENSG00000166024
Non_ileal_TA	CDC42EP5	0.000177679	0.410782	0.66563	0.155935	0.0164128	Gene Expression	ENSG00000167617
Non_ileal_TA	PER1	0.000283244	0.759119	1.14864	0.369597	0.0218435	Gene Expression	ENSG00000179094
Non_ileal_TA	TMED5	0.000417808	0.365036	0.627554	0.102518	0.0287877	Gene Expression	ENSG00000117500
Non_ileal_TA	ANKRD36	0.000453983	-0.289364	-0.157111	-0.421617	0.0300487	Gene Expression	ENSG00000135976
Non_ileal_TA	ALDOA	0.000507916	0.3096	0.615081	0.0041188	0.0325919	Gene Expression	ENSG00000149925
Non_ileal_TA	DDX46	0.000546365	-0.43412	-0.241926	-0.626315	0.0342742	Gene Expression	ENSG00000145833
Non_ileal_TA	SNX6	0.000570124	-0.315979	-0.135036	-0.496922	0.0352387	Gene Expression	ENSG00000129515
Non_ileal_TA	MKNK2	0.000654768	0.399865	0.640732	0.158997	0.0379585	Gene Expression	ENSG00000099875
Non_ileal_TA	JOSD2	0.000707629	0.399552	0.669717	0.129387	0.0390504	Gene Expression	ENSG00000161677
Non_ileal_TA	SPPL2A	0.000701158	0.427439	0.658008	0.196871	0.0390504	Gene Expression	ENSG00000138600
Non_ileal_TA	ZNF384	0.000707641	0.308842	0.598087	0.0195976	0.0390504	Gene Expression	ENSG00000126746
Non_ileal_TA	UBR4	0.000764021	0.346519	0.61221	0.0808282	0.0406479	Gene Expression	ENSG00000127481
Non_ileal_TA	STK24	0.000811681	0.263918	0.458331	0.0695036	0.042063	Gene Expression	ENSG00000102572
Non_ileal_TA	AC103702.2	0.00087906	-0.5467	-0.29897	-0.79443	0.0434669	Gene Expression	ENSG00000272763
Non_ileal_TA	TMEM165	0.000992784	-0.28704	-0.093466	-0.480613	0.0472491	Gene Expression	ENSG00000134851
Non_ileal_TA	YIPF3	0.000999906	0.316424	0.574498	0.0583505	0.0472491	Gene Expression	ENSG00000137207
Non_ileal_TA	FAM222B	0.00107817	0.358963	0.658659	0.0592679	0.0484097	Gene Expression	ENSG00000173065
Non_ileal_TA	HSD17B12	0.00108268	0.45028	0.754275	0.146285	0.0484097	Gene Expression	ENSG00000149084
Non_ileal_TA	FUS	0.00112617	-0.391619	-0.175062	-0.608176	0.0490496	Gene Expression	ENSG00000089280
Non_ileal_undiff_enterocyte	RP2	2.43998e-06	0.308355	0.696656	-0.0799453	0.00304997	Gene Expression	ENSG00000102218
Non_ileal_undiff_enterocyte	TRABD2A	1.22924e-05	-0.439015	-0.211774	-0.666256	0.0102437	Gene Expression	ENSG00000186854
Non_ileal_undiff_enterocyte	SNHG18	3.22266e-05	-0.28581	-0.143186	-0.428433	0.0172643	Gene Expression	ENSG00000250786
Non_ileal_undiff_enterocyte	SRSF10	4.58144e-05	-0.400389	-0.261275	-0.539502	0.0209037	Gene Expression	ENSG00000188529
Non_ileal_undiff_enterocyte	ZFAND5	7.16874e-05	0.533639	0.755	0.312279	0.0250624	Gene Expression	ENSG00000107372
Non_ileal_undiff_enterocyte	MIDN	9.96243e-05	0.666657	0.996848	0.336465	0.0302834	Gene Expression	ENSG00000167470
Non_ileal_undiff_enterocyte	PNN	0.000104982	-0.537697	-0.304022	-0.771372	0.0302834	Gene Expression	ENSG00000100941
Non_ileal_undiff_enterocyte	MIR22HG	0.00014264	0.621552	0.903988	0.339115	0.0343418	Gene Expression	ENSG00000186594
Non_ileal_undiff_enterocyte	SRSF7	0.000151104	-0.436049	-0.235767	-0.636331	0.0343418	Gene Expression	ENSG00000115875
Non_ileal_undiff_enterocyte	EPAS1	0.000162739	0.500095	0.890554	0.109635	0.0348727	Gene Expression	ENSG00000116016
Non_ileal_undiff_enterocyte	RPL37A	0.000168933	-0.769613	-0.344892	-1.19433	0.0351943	Gene Expression	ENSG00000197756
Non_ileal_undiff_enterocyte	FBXL3	0.000174648	0.422347	0.699653	0.145042	0.0354016	Gene Expression	ENSG00000005812
Non_ileal_undiff_enterocyte	PLP2	0.00020219	-0.502585	-0.232635	-0.772535	0.0369859	Gene Expression	ENSG00000102007
Non_ileal_undiff_enterocyte	RPS6	0.000196548	-0.514367	0.0393492	-1.06808	0.0369859	Gene Expression	ENSG00000137154
Non_ileal_undiff_enterocyte	HNRNPA3	0.000209147	-0.458299	-0.249829	-0.666769	0.0373477	Gene Expression	ENSG00000170144
Non_ileal_undiff_enterocyte	FBXO32	0.000262698	0.408925	0.757214	0.0606367	0.0447781	Gene Expression	ENSG00000156804
NOTCH3hi_TNChi_LOXL2pos_pericyte	DNAJC9	1.55059e-09	-0.273183	0.415982	-0.962348	9.02233e-06	Gene Expression	ENSG00000213551
NOTCH3hi_TNChi_LOXL2pos_pericyte	DNAL4	1.71565e-06	-0.31167	0.173177	-0.796516	0.00232727	Gene Expression	ENSG00000100246
NOTCH3hi_TNChi_LOXL2pos_pericyte	TRMO	1.61348e-05	-0.805915	-0.0628312	-1.549	0.0119383	Gene Expression	ENSG00000136932
NOTCH3hi_TNChi_LOXL2pos_pericyte	ADAMTS5	1.82389e-05	-0.352071	-0.030288	-0.673855	0.0123705	Gene Expression	ENSG00000154736
NOTCH3hi_TNChi_LOXL2pos_pericyte	ZNF195	2.88767e-05	-0.483564	0.309884	-1.27701	0.0167877	Gene Expression	ENSG00000005801
NOTCH3hi_TNChi_LOXL2pos_pericyte	MON2	3.57471e-05	-0.294957	0.0267271	-0.616641	0.0181841	Gene Expression	ENSG00000061987
NOTCH3hi_TNChi_LOXL2pos_pericyte	LITAF	0.000125936	0.58599	1.22762	-0.0556354	0.0472275	Gene Expression	ENSG00000189067
NOTCH3hi_TNChi_LOXL2pos_pericyte	SOD3	0.00013346	-1.22797	-0.744989	-1.71096	0.0472275	Gene Expression	ENSG00000109610
pDC	MT-ND4L	1.34309e-06	-1.18073	-0.785812	-1.57565	0.00628532	Gene Expression	ENSG00000212907
pDC	PARK7	8.69712e-06	-0.928567	-0.613949	-1.24318	0.00685706	Gene Expression	ENSG00000116288
pDC	RNASET2	8.13728e-06	-1.37889	-0.675484	-2.08229	0.00685706	Gene Expression	ENSG00000026297
pDC	TMEM160	5.62004e-06	-0.283644	0.0280879	-0.595375	0.00685706	Gene Expression	ENSG00000130748
pDC	MTRNR2L12	1.94233e-05	-1.62928	-1.02503	-2.23354	0.0107197	Gene Expression	ENSG00000269028
pDC	RPS6KA1	3.66183e-05	-0.380534	0.157722	-0.91879	0.0183724	Gene Expression	ENSG00000117676
pDC	TRIM25	4.49497e-05	-0.319377	0.464462	-1.10322	0.0206731	Gene Expression	ENSG00000121060
pDC	MT-ATP8	6.52029e-05	-0.373757	-0.049272	-0.698241	0.0239903	Gene Expression	ENSG00000228253
pDC	UNC93B1	8.2767e-05	-0.824707	-0.462669	-1.18674	0.0272064	Gene Expression	ENSG00000110057
pDC	IL4I1	0.000161606	3.1153	6.82138	-0.590782	0.0445952	Gene Expression	ENSG00000104951
Plasmablast	KIF3B	5.06717e-06	0.999313	2.2669	-0.26827	0.0142463	Gene Expression	ENSG00000101350
Plasmablast	IER2	7.24063e-05	-1.3893	-0.452959	-2.32563	0.0410857	Gene Expression	ENSG00000160888
S100A8_A9hi_mono	H3F3A	1.35161e-07	0.510398	0.678099	0.342698	0.0005251	Gene Expression	ENSG00000163041
S100A8_A9hi_mono	LIMS1	8.80081e-07	0.673831	0.880435	0.467228	0.00113971	Gene Expression	ENSG00000169756
S100A8_A9hi_mono	XIST	6.49414e-07	-0.77127	-0.442196	-1.10034	0.00113971	Gene Expression	ENSG00000229807
S100A8_A9hi_mono	SRGN	8.60739e-06	0.891728	1.26759	0.51587	0.0047771	Gene Expression	ENSG00000122862
S100A8_A9hi_mono	IFI30	1.28985e-05	-0.313578	-0.168176	-0.458981	0.00626383	Gene Expression	ENSG00000216490
S100A8_A9hi_mono	TNFRSF1B	1.65573e-05	0.54593	0.736845	0.355015	0.00646818	Gene Expression	ENSG00000028137
S100A8_A9hi_mono	DNAJC3	2.21145e-05	0.301116	0.465868	0.136363	0.00681096	Gene Expression	ENSG00000102580
S100A8_A9hi_mono	PLAUR	2.4544e-05	0.63632	1.0331	0.239544	0.00681096	Gene Expression	ENSG00000011422
S100A8_A9hi_mono	SERINC1	2.27507e-05	0.300729	0.458469	0.14299	0.00681096	Gene Expression	ENSG00000111897
S100A8_A9hi_mono	YWHAG	2.40952e-05	0.272692	0.443893	0.101491	0.00681096	Gene Expression	ENSG00000170027
S100A8_A9hi_mono	ITGA5	3.25996e-05	0.363712	0.562628	0.164796	0.00844328	Gene Expression	ENSG00000161638
S100A8_A9hi_mono	FOS	3.73384e-05	-1.75436	-0.729497	-2.77922	0.00906624	Gene Expression	ENSG00000170345
S100A8_A9hi_mono	BTG2	0.000106453	-0.654225	-0.408223	-0.900227	0.0172322	Gene Expression	ENSG00000159388
S100A8_A9hi_mono	OSTC	0.000171519	0.408854	0.585594	0.232114	0.0209208	Gene Expression	ENSG00000198856
S100A8_A9hi_mono	WTAP	0.000213849	0.512715	0.718934	0.306495	0.0209208	Gene Expression	ENSG00000146457
S100A8_A9hi_mono	PTGER2	0.000321053	0.272046	0.508463	0.0356282	0.0265381	Gene Expression	ENSG00000125384
S100A8_A9hi_mono	ITGB1	0.000411341	0.317719	0.511788	0.12365	0.0303563	Gene Expression	ENSG00000150093
S100A8_A9hi_mono	GSTO1	0.000424084	0.421321	0.607014	0.235628	0.0305105	Gene Expression	ENSG00000148834
S100A8_A9hi_mono	CD37	0.000552109	-0.283826	-0.153941	-0.413712	0.0320569	Gene Expression	ENSG00000104894
S100A8_A9hi_mono	CTSB	0.000523995	0.549898	0.882853	0.216944	0.0320569	Gene Expression	ENSG00000164733
S100A8_A9hi_mono	JUN	0.000547313	-1.04295	-0.493964	-1.59193	0.0320569	Gene Expression	ENSG00000177606
S100A8_A9hi_mono	JUND	0.000473903	-0.57898	0.168234	-1.32619	0.0320569	Gene Expression	ENSG00000130522
S100A8_A9hi_mono	METTL9	0.000529587	0.302408	0.46985	0.134966	0.0320569	Gene Expression	ENSG00000197006
S100A8_A9hi_mono	MTRNR2L8	0.000482766	-0.61292	-0.132741	-1.0931	0.0320569	Gene Expression	ENSG00000255823
S100A8_A9hi_mono	PDLIM7	0.000615493	0.329394	0.600918	0.0578698	0.0323134	Gene Expression	ENSG00000196923
S100A8_A9hi_mono	ACTR2	0.000711721	0.301457	0.472325	0.13059	0.0329824	Gene Expression	ENSG00000138071
S100A8_A9hi_mono	ITM2B	0.000850787	0.337602	0.553365	0.121839	0.0351629	Gene Expression	ENSG00000136156
S100A8_A9hi_mono	LSP1	0.000902078	-0.26571	-0.135202	-0.396218	0.0368902	Gene Expression	ENSG00000130592
S100A8_A9hi_mono	LY96	0.00105684	0.356419	0.558873	0.153965	0.0391032	Gene Expression	ENSG00000154589
S100A8_A9hi_mono	PELI1	0.00109015	0.529173	0.813751	0.244596	0.039283	Gene Expression	ENSG00000197329
S100A8_A9hi_mono	LGALS3	0.00131055	0.272179	0.508428	0.0359301	0.0427854	Gene Expression	ENSG00000131981
S100A8_A9hi_mono	SERPINB9	0.00132784	0.473803	0.742544	0.205062	0.0429889	Gene Expression	ENSG00000170542
S100A8_A9hi_mono	PMP22	0.00138659	0.500927	0.858798	0.143056	0.0437959	Gene Expression	ENSG00000109099
S100A8_A9hi_mono	SAMHD1	0.00157464	-0.330914	-0.167808	-0.494019	0.0463445	Gene Expression	ENSG00000101347
S100A8_A9hi_mono	LILRB4	0.00164145	0.270818	0.457803	0.083832	0.04689	Gene Expression	ENSG00000186818
S100A8_A9hi_mono	CTSS	0.00167199	0.396522	0.707812	0.0852327	0.0469137	Gene Expression	ENSG00000163131
S100A8_A9hi_mono	S100A11	0.00168212	0.440007	0.786816	0.0931974	0.0469137	Gene Expression	ENSG00000163191
S100A8_A9hi_mono	BZW1	0.00181032	0.319453	0.48521	0.153695	0.048504	Gene Expression	ENSG00000082153
S100A8_A9hi_mono	FNDC3B	0.00178147	0.460977	0.708012	0.213942	0.048504	Gene Expression	ENSG00000075420
S100A8_A9hi_mono	TREM1	0.00186244	0.454146	0.695389	0.212903	0.0495586	Gene Expression	ENSG00000124731
S100A8_A9hi_TNFhi_IL6pos_mono	FCER1G	3.32381e-05	0.889709	1.57872	0.2007	0.0492422	Gene Expression	ENSG00000158869
SOX6pos_POSTNpos_NRG1hi_NPYpos_fibroblast	PRKAA1	3.43917e-05	-0.274948	0.262839	-0.812734	0.038063	Gene Expression	ENSG00000132356
SOX6pos_POSTNpos_NRG1hi_NPYpos_fibroblast	ATXN3	5.05362e-05	-0.327311	0.14426	-0.798882	0.0447447	Gene Expression	ENSG00000066427
Tph_Tfh_CXCL13pos	SARAF	2.81467e-06	0.436574	0.581587	0.291561	0.0084609	Gene Expression	ENSG00000133872
Th1_17_22	XIST	9.24117e-06	-0.441335	0.457896	-1.34057	0.00803982	Gene Expression	ENSG00000229807
Th1	CXCR4	2.52965e-05	0.902049	1.26307	0.541024	0.0343965	Gene Expression	ENSG00000121966
Th1	HIF1A	4.35642e-05	0.529019	0.795288	0.262749	0.0343965	Gene Expression	ENSG00000100644
Th1	NFKBIA	4.93938e-05	0.638428	0.939398	0.337458	0.0343965	Gene Expression	ENSG00000100906
Th1	TIFA	5.04791e-05	0.587877	0.869028	0.306725	0.0343965	Gene Expression	ENSG00000145365
Th1	XIST	2.98203e-05	-0.756286	-0.46675	-1.04582	0.0343965	Gene Expression	ENSG00000229807
Th1	ATG5	0.000111813	0.304017	0.515132	0.0929021	0.0423276	Gene Expression	ENSG00000057663
Th1	PHLDA1	0.00010169	0.678026	0.995675	0.360377	0.0423276	Gene Expression	ENSG00000139289
Th1	TANK	7.82731e-05	0.488161	0.749746	0.226575	0.0423276	Gene Expression	ENSG00000136560
Th1	VIM	0.000100308	0.666915	1.01804	0.315785	0.0423276	Gene Expression	ENSG00000026025
Th1	FUS	0.000149736	-0.380857	-0.218745	-0.542969	0.0463773	Gene Expression	ENSG00000089280
Th1	RAP1B	0.000142999	0.389191	0.567715	0.210667	0.0463773	Gene Expression	ENSG00000127314
THY1pos_FAPpos_PDPNpos_fibroblast	BAP1	5.65023e-09	-0.321839	0.485689	-1.12937	2.1485e-05	Gene Expression	ENSG00000163930
THY1pos_FAPpos_PDPNpos_fibroblast	ARAF	2.4446e-08	-1.19511	0.281637	-2.67185	5.25876e-05	Gene Expression	ENSG00000078061
THY1pos_FAPpos_PDPNpos_fibroblast	TMX2	3.29243e-08	-1.27791	0.569546	-3.12537	5.25876e-05	Gene Expression	ENSG00000213593
THY1pos_FAPpos_PDPNpos_fibroblast	TSC1	3.45743e-08	-0.404618	0.353522	-1.16276	5.25876e-05	Gene Expression	ENSG00000165699
THY1pos_FAPpos_PDPNpos_fibroblast	DNTTIP1	7.43735e-08	-0.768286	0.283443	-1.82001	8.01558e-05	Gene Expression	ENSG00000101457
THY1pos_FAPpos_PDPNpos_fibroblast	WRN	8.4319e-08	-0.601353	0.492889	-1.69559	8.01558e-05	Gene Expression	ENSG00000165392
THY1pos_FAPpos_PDPNpos_fibroblast	DNAJB2	1.11887e-07	-0.548603	0.784948	-1.88215	9.45443e-05	Gene Expression	ENSG00000135924
THY1pos_FAPpos_PDPNpos_fibroblast	NBR1	2.08194e-07	-1.05101	-0.163041	-1.93898	0.000143938	Gene Expression	ENSG00000188554
THY1pos_FAPpos_PDPNpos_fibroblast	FAM214A	2.36756e-07	-0.381856	0.395439	-1.15915	0.000150044	Gene Expression	ENSG00000047346
THY1pos_FAPpos_PDPNpos_fibroblast	PKD2	3.34778e-07	-0.826475	0.0424563	-1.69541	0.000195845	Gene Expression	ENSG00000118762
THY1pos_FAPpos_PDPNpos_fibroblast	RNF146	5.62579e-07	-0.702667	0.346211	-1.75154	0.000305601	Gene Expression	ENSG00000118518
THY1pos_FAPpos_PDPNpos_fibroblast	ADGRE5	1.49844e-06	-0.344321	0.371107	-1.05975	0.000519426	Gene Expression	ENSG00000123146
THY1pos_FAPpos_PDPNpos_fibroblast	ORAI1	1.05542e-06	-0.441838	0.400317	-1.28399	0.000519426	Gene Expression	ENSG00000276045
THY1pos_FAPpos_PDPNpos_fibroblast	LATS1	1.8247e-06	-1.29133	-0.145109	-2.43754	0.000533725	Gene Expression	ENSG00000131023
THY1pos_FAPpos_PDPNpos_fibroblast	ZNF506	2.30942e-06	-0.428461	0.415124	-1.27205	0.000583688	Gene Expression	ENSG00000081665
THY1pos_FAPpos_PDPNpos_fibroblast	ELL	5.68204e-06	-1.09306	0.141685	-2.32781	0.00118326	Gene Expression	ENSG00000105656
THY1pos_FAPpos_PDPNpos_fibroblast	LEO1	5.75683e-06	-0.528574	1.56892	-2.62607	0.00118326	Gene Expression	ENSG00000166477
THY1pos_FAPpos_PDPNpos_fibroblast	AHR	7.5891e-06	-1.52676	-0.300881	-2.75265	0.00137417	Gene Expression	ENSG00000106546
THY1pos_FAPpos_PDPNpos_fibroblast	PPP4R1	7.30364e-06	-0.612554	0.319403	-1.54451	0.00137417	Gene Expression	ENSG00000154845
THY1pos_FAPpos_PDPNpos_fibroblast	MOB2	9.93732e-06	-0.818083	-0.0150063	-1.62116	0.00171758	Gene Expression	ENSG00000182208
THY1pos_FAPpos_PDPNpos_fibroblast	RPN2	1.36476e-05	-1.19851	-0.157364	-2.23965	0.00230644	Gene Expression	ENSG00000118705
THY1pos_FAPpos_PDPNpos_fibroblast	TIMM50	1.42013e-05	-0.659607	0.680184	-1.9994	0.00234784	Gene Expression	ENSG00000105197
THY1pos_FAPpos_PDPNpos_fibroblast	RND3	1.49139e-05	-0.283787	1.17453	-1.74211	0.00236291	Gene Expression	ENSG00000115963
THY1pos_FAPpos_PDPNpos_fibroblast	PTP4A1	2.06219e-05	2.478	5.36838	-0.412382	0.00301595	Gene Expression	ENSG00000112245
THY1pos_FAPpos_PDPNpos_fibroblast	LRCH3	2.3359e-05	-0.455817	0.502037	-1.41367	0.00335179	Gene Expression	ENSG00000186001
THY1pos_FAPpos_PDPNpos_fibroblast	ATIC	2.49061e-05	-0.447665	0.516261	-1.41159	0.00344383	Gene Expression	ENSG00000138363
THY1pos_FAPpos_PDPNpos_fibroblast	S100A4	2.44827e-05	-2.41308	-1.2976	-3.52857	0.00344383	Gene Expression	ENSG00000196154
THY1pos_FAPpos_PDPNpos_fibroblast	ETV1	2.80478e-05	-1.35325	5.10085	-7.80735	0.00374217	Gene Expression	ENSG00000006468
THY1pos_FAPpos_PDPNpos_fibroblast	P3H1	2.75725e-05	-0.84152	0.203898	-1.88694	0.00374217	Gene Expression	ENSG00000117385
THY1pos_FAPpos_PDPNpos_fibroblast	EPN1	3.05021e-05	-0.672902	0.305158	-1.65096	0.00397223	Gene Expression	ENSG00000063245
THY1pos_FAPpos_PDPNpos_fibroblast	SEC22B	3.13391e-05	-1.76549	-0.594013	-2.93697	0.00397223	Gene Expression	ENSG00000265808
THY1pos_FAPpos_PDPNpos_fibroblast	POLR1C	3.60785e-05	-0.368033	0.265231	-1.0013	0.00415723	Gene Expression	ENSG00000171453
THY1pos_FAPpos_PDPNpos_fibroblast	KCTD10	3.76342e-05	-0.907158	0.741096	-2.55541	0.00427176	Gene Expression	ENSG00000110906
THY1pos_FAPpos_PDPNpos_fibroblast	ARID5A	4.21552e-05	-0.399474	0.448404	-1.24735	0.00457987	Gene Expression	ENSG00000196843
THY1pos_FAPpos_PDPNpos_fibroblast	SHMT2	4.92554e-05	-0.44882	0.404883	-1.30252	0.00520261	Gene Expression	ENSG00000182199
THY1pos_FAPpos_PDPNpos_fibroblast	GANAB	5.00775e-05	-0.588229	0.123017	-1.29948	0.00521698	Gene Expression	ENSG00000089597
THY1pos_FAPpos_PDPNpos_fibroblast	FUBP3	5.84551e-05	-0.471028	0.651123	-1.59318	0.00569938	Gene Expression	ENSG00000107164
THY1pos_FAPpos_PDPNpos_fibroblast	LRP3	5.71932e-05	-0.292004	0.243488	-0.827497	0.00569938	Gene Expression	ENSG00000130881
THY1pos_FAPpos_PDPNpos_fibroblast	RAE1	5.67252e-05	-0.546674	0.196635	-1.28998	0.00569938	Gene Expression	ENSG00000101146
THY1pos_FAPpos_PDPNpos_fibroblast	SUMF1	5.79781e-05	-0.295014	0.215007	-0.805035	0.00569938	Gene Expression	ENSG00000144455
THY1pos_FAPpos_PDPNpos_fibroblast	C11orf96	6.0974e-05	2.20348	3.28997	1.11699	0.00572478	Gene Expression	ENSG00000187479
THY1pos_FAPpos_PDPNpos_fibroblast	TIMM23	6.07832e-05	-0.303501	0.541287	-1.14829	0.00572478	Gene Expression	ENSG00000265354
THY1pos_FAPpos_PDPNpos_fibroblast	DCAF7	6.78195e-05	-0.420573	0.229925	-1.07107	0.00614008	Gene Expression	ENSG00000136485
THY1pos_FAPpos_PDPNpos_fibroblast	FAM217B	7.00163e-05	-7.62399	9.25286	-24.5008	0.0062366	Gene Expression	ENSG00000196227
THY1pos_FAPpos_PDPNpos_fibroblast	UBTD1	7.20127e-05	-1.36295	-0.566399	-2.15951	0.0062949	Gene Expression	ENSG00000165886
THY1pos_FAPpos_PDPNpos_fibroblast	PLEC	7.89324e-05	-1.04627	0.135835	-2.22837	0.00681268	Gene Expression	ENSG00000178209
THY1pos_FAPpos_PDPNpos_fibroblast	LTBR	9.02614e-05	-0.592311	0.136365	-1.32099	0.00734597	Gene Expression	ENSG00000111321
THY1pos_FAPpos_PDPNpos_fibroblast	PRCC	9.07983e-05	-0.300462	0.352503	-0.953426	0.00734597	Gene Expression	ENSG00000143294
THY1pos_FAPpos_PDPNpos_fibroblast	TELO2	8.97497e-05	-1.17244	-0.739822	-1.60505	0.00734597	Gene Expression	ENSG00000100726
THY1pos_FAPpos_PDPNpos_fibroblast	TLNRD1	0.000106145	-0.819105	1.45556	-3.09377	0.00832197	Gene Expression	ENSG00000140406
THY1pos_FAPpos_PDPNpos_fibroblast	STK17B	0.000111006	0.484201	1.73935	-0.770953	0.0086143	Gene Expression	ENSG00000081320
THY1pos_FAPpos_PDPNpos_fibroblast	LINC01184	0.00011494	-25.1388	35.2501	-85.5276	0.00868734	Gene Expression	ENSG00000245937
THY1pos_FAPpos_PDPNpos_fibroblast	NUDT14	0.000125879	-1.10831	2.57211	-4.78872	0.00898558	Gene Expression	ENSG00000183828
THY1pos_FAPpos_PDPNpos_fibroblast	CHCHD10	0.000135315	-1.11849	-0.460176	-1.7768	0.00952846	Gene Expression	ENSG00000250479
THY1pos_FAPpos_PDPNpos_fibroblast	NDUFA13	0.000140238	-1.02835	0.102319	-2.15902	0.00965671	Gene Expression	ENSG00000186010
THY1pos_FAPpos_PDPNpos_fibroblast	ALDH3A2	0.000152268	-0.450597	1.97864	-2.87983	0.0102478	Gene Expression	ENSG00000072210
THY1pos_FAPpos_PDPNpos_fibroblast	PLOD3	0.000160309	-0.299918	0.359914	-0.95975	0.0104201	Gene Expression	ENSG00000106397
THY1pos_FAPpos_PDPNpos_fibroblast	TRPT1	0.000168624	-0.80944	0.00158698	-1.62047	0.0108677	Gene Expression	ENSG00000149743
THY1pos_FAPpos_PDPNpos_fibroblast	EML4	0.000173698	-0.569999	0.00203591	-1.14203	0.0111006	Gene Expression	ENSG00000143924
THY1pos_FAPpos_PDPNpos_fibroblast	CCNT1	0.00017517	-0.333603	0.335574	-1.00278	0.0111014	Gene Expression	ENSG00000129315
THY1pos_FAPpos_PDPNpos_fibroblast	GRN	0.000191282	-0.802164	-0.138266	-1.46606	0.0113821	Gene Expression	ENSG00000030582
THY1pos_FAPpos_PDPNpos_fibroblast	RNASEH2B	0.000186073	-0.30825	0.724817	-1.34132	0.0113821	Gene Expression	ENSG00000136104
THY1pos_FAPpos_PDPNpos_fibroblast	SGCE	0.000186735	-0.863434	-0.445634	-1.28123	0.0113821	Gene Expression	ENSG00000127990
THY1pos_FAPpos_PDPNpos_fibroblast	TSPAN9	0.00018886	-1.34495	0.412063	-3.10196	0.0113821	Gene Expression	ENSG00000011105
THY1pos_FAPpos_PDPNpos_fibroblast	TSPYL2	0.000191572	-0.943624	0.373628	-2.26088	0.0113821	Gene Expression	ENSG00000184205
THY1pos_FAPpos_PDPNpos_fibroblast	URM1	0.000186892	-0.760763	0.0522973	-1.57382	0.0113821	Gene Expression	ENSG00000167118
THY1pos_FAPpos_PDPNpos_fibroblast	CTSA	0.000201881	-0.320103	0.373064	-1.01327	0.01181	Gene Expression	ENSG00000064601
THY1pos_FAPpos_PDPNpos_fibroblast	ZNF207	0.00021093	-0.903126	-0.275629	-1.53062	0.0121525	Gene Expression	ENSG00000010244
THY1pos_FAPpos_PDPNpos_fibroblast	NXT1	0.000227056	-0.374755	0.286895	-1.0364	0.0127696	Gene Expression	ENSG00000132661
THY1pos_FAPpos_PDPNpos_fibroblast	RRP7A	0.000228359	-0.339675	0.322899	-1.00225	0.0127696	Gene Expression	ENSG00000189306
THY1pos_FAPpos_PDPNpos_fibroblast	ARHGEF2	0.000230474	-0.302216	0.198105	-0.802537	0.0127938	Gene Expression	ENSG00000116584
THY1pos_FAPpos_PDPNpos_fibroblast	SERPING1	0.000232927	-1.38097	-0.736475	-2.02546	0.0128363	Gene Expression	ENSG00000149131
THY1pos_FAPpos_PDPNpos_fibroblast	ADGRL3	0.000269453	-1.31228	0.328013	-2.95257	0.0140356	Gene Expression	ENSG00000150471
THY1pos_FAPpos_PDPNpos_fibroblast	RAD17	0.00029039	-0.824607	0.813652	-2.46287	0.0147228	Gene Expression	ENSG00000152942
THY1pos_FAPpos_PDPNpos_fibroblast	MCOLN1	0.000310349	-0.34372	0.263652	-0.951092	0.0154262	Gene Expression	ENSG00000090674
THY1pos_FAPpos_PDPNpos_fibroblast	COMMD5	0.000345765	-0.690994	0.0376511	-1.41964	0.0166509	Gene Expression	ENSG00000170619
THY1pos_FAPpos_PDPNpos_fibroblast	MFSD1	0.000344669	-0.637879	0.210175	-1.48593	0.0166509	Gene Expression	ENSG00000118855
THY1pos_FAPpos_PDPNpos_fibroblast	TRAPPC13	0.00036258	-0.431817	0.664252	-1.52789	0.0173423	Gene Expression	ENSG00000113597
THY1pos_FAPpos_PDPNpos_fibroblast	MRPS15	0.0003728	-0.653943	0.0117227	-1.31961	0.0175988	Gene Expression	ENSG00000116898
THY1pos_FAPpos_PDPNpos_fibroblast	ZBTB11	0.000374887	-0.438615	0.305991	-1.18322	0.0175988	Gene Expression	ENSG00000066422
THY1pos_FAPpos_PDPNpos_fibroblast	TOB1	0.000393562	-0.691522	0.164885	-1.54793	0.0183622	Gene Expression	ENSG00000141232
THY1pos_FAPpos_PDPNpos_fibroblast	XBP1	0.000434759	1.31871	2.72561	-0.088187	0.0200163	Gene Expression	ENSG00000100219
THY1pos_FAPpos_PDPNpos_fibroblast	ATP10D	0.000470144	-0.695561	0.54031	-1.93143	0.021089	Gene Expression	ENSG00000145246
THY1pos_FAPpos_PDPNpos_fibroblast	C17orf67	0.000479873	-1.28993	0.344096	-2.92396	0.0212177	Gene Expression	ENSG00000214226
THY1pos_FAPpos_PDPNpos_fibroblast	ZNF562	0.00054515	-0.73613	1.16341	-2.63566	0.0230084	Gene Expression	ENSG00000171466
THY1pos_FAPpos_PDPNpos_fibroblast	PPM1G	0.000573111	-0.824192	-0.0299493	-1.61843	0.0236876	Gene Expression	ENSG00000115241
THY1pos_FAPpos_PDPNpos_fibroblast	AFG3L2	0.000603461	-0.313273	0.256568	-0.883114	0.0242821	Gene Expression	ENSG00000141385
THY1pos_FAPpos_PDPNpos_fibroblast	ATP11C	0.000623844	-0.397843	0.377023	-1.17271	0.024792	Gene Expression	ENSG00000101974
THY1pos_FAPpos_PDPNpos_fibroblast	CCL19	0.000625912	9.97765	14.87	5.08531	0.024792	Gene Expression	ENSG00000172724
THY1pos_FAPpos_PDPNpos_fibroblast	ABCC5	0.000643855	-0.459801	0.187927	-1.10753	0.0252901	Gene Expression	ENSG00000114770
THY1pos_FAPpos_PDPNpos_fibroblast	FBN1	0.000645139	-1.19439	-0.342868	-2.04592	0.0252901	Gene Expression	ENSG00000166147
THY1pos_FAPpos_PDPNpos_fibroblast	EMC4	0.000679965	-0.407135	0.455581	-1.26985	0.0259715	Gene Expression	ENSG00000128463
THY1pos_FAPpos_PDPNpos_fibroblast	LARP7	0.000696672	-0.641736	0.0754589	-1.35893	0.0259715	Gene Expression	ENSG00000174720
THY1pos_FAPpos_PDPNpos_fibroblast	PAICS	0.00069558	-0.326288	0.409704	-1.06228	0.0259715	Gene Expression	ENSG00000128050
THY1pos_FAPpos_PDPNpos_fibroblast	JMJD8	0.000704018	-0.338046	0.197086	-0.873177	0.0261173	Gene Expression	ENSG00000161999
THY1pos_FAPpos_PDPNpos_fibroblast	ASAH1	0.000719269	-0.622681	-0.171721	-1.07364	0.0264253	Gene Expression	ENSG00000104763
THY1pos_FAPpos_PDPNpos_fibroblast	TP53RK	0.000716862	-0.264477	0.234356	-0.763311	0.0264253	Gene Expression	ENSG00000172315
THY1pos_FAPpos_PDPNpos_fibroblast	CREM	0.00073591	-0.393629	0.399679	-1.18694	0.0268108	Gene Expression	ENSG00000095794
THY1pos_FAPpos_PDPNpos_fibroblast	LMOD1	0.00073974	-0.442808	1.23845	-2.12407	0.0268108	Gene Expression	ENSG00000163431
THY1pos_FAPpos_PDPNpos_fibroblast	NEAT1	0.000766906	-4.98334	-4.22607	-5.74061	0.027342	Gene Expression	ENSG00000245532
THY1pos_FAPpos_PDPNpos_fibroblast	RBM7	0.000771004	-0.530751	0.345436	-1.40694	0.027342	Gene Expression	ENSG00000076053
THY1pos_FAPpos_PDPNpos_fibroblast	LAMTOR3	0.000777726	-0.313359	0.593611	-1.22033	0.0273824	Gene Expression	ENSG00000109270
THY1pos_FAPpos_PDPNpos_fibroblast	PBX3	0.000782163	-0.297959	0.5828	-1.17872	0.0274118	Gene Expression	ENSG00000167081
THY1pos_FAPpos_PDPNpos_fibroblast	GMPPB	0.000983519	-0.677321	0.338405	-1.69305	0.0326623	Gene Expression	ENSG00000173540
THY1pos_FAPpos_PDPNpos_fibroblast	ITGA1	0.00100351	-0.747637	0.102741	-1.59802	0.0330375	Gene Expression	ENSG00000213949
THY1pos_FAPpos_PDPNpos_fibroblast	LRP1	0.00101694	-0.907743	-0.359562	-1.45592	0.0330506	Gene Expression	ENSG00000123384
THY1pos_FAPpos_PDPNpos_fibroblast	ENOPH1	0.00106981	-0.473966	0.277395	-1.22533	0.0343053	Gene Expression	ENSG00000145293
THY1pos_FAPpos_PDPNpos_fibroblast	COMMD7	0.00108819	-0.457795	0.386191	-1.30178	0.0344821	Gene Expression	ENSG00000149600
THY1pos_FAPpos_PDPNpos_fibroblast	RPS6KA4	0.00111441	-0.809094	0.358838	-1.97703	0.0350869	Gene Expression	ENSG00000162302
THY1pos_FAPpos_PDPNpos_fibroblast	TBX2	0.00115948	-0.419354	0.133644	-0.972352	0.0359912	Gene Expression	ENSG00000121068
THY1pos_FAPpos_PDPNpos_fibroblast	CCDC88A	0.00123093	-0.342968	0.756308	-1.44224	0.0371477	Gene Expression	ENSG00000115355
THY1pos_FAPpos_PDPNpos_fibroblast	SUZ12	0.00125844	-0.542068	0.117933	-1.20207	0.037531	Gene Expression	ENSG00000178691
THY1pos_FAPpos_PDPNpos_fibroblast	PSMD13	0.00129505	-0.428335	0.13144	-0.98811	0.0381275	Gene Expression	ENSG00000185627
THY1pos_FAPpos_PDPNpos_fibroblast	QTRT1	0.00129455	-0.561558	0.382443	-1.50556	0.0381275	Gene Expression	ENSG00000213339
THY1pos_FAPpos_PDPNpos_fibroblast	SYDE1	0.00130351	-0.487661	0.209174	-1.18449	0.0381275	Gene Expression	ENSG00000105137
THY1pos_FAPpos_PDPNpos_fibroblast	ZMYND11	0.00131287	-0.389122	0.18806	-0.966304	0.0382543	Gene Expression	ENSG00000015171
THY1pos_FAPpos_PDPNpos_fibroblast	CWF19L2	0.00132969	-0.336443	0.291445	-0.96433	0.0384756	Gene Expression	ENSG00000152404
THY1pos_FAPpos_PDPNpos_fibroblast	N4BP2L2	0.00135158	-1.01381	-0.396456	-1.63116	0.0384951	Gene Expression	ENSG00000244754
THY1pos_FAPpos_PDPNpos_fibroblast	SEC13	0.00137099	-0.571957	0.442032	-1.58594	0.0386162	Gene Expression	ENSG00000157020
THY1pos_FAPpos_PDPNpos_fibroblast	SPOP	0.00138424	-0.341605	0.0994261	-0.782637	0.0388455	Gene Expression	ENSG00000121067
THY1pos_FAPpos_PDPNpos_fibroblast	WDR13	0.00140283	-0.705809	-0.025687	-1.38593	0.0390582	Gene Expression	ENSG00000101940
THY1pos_FAPpos_PDPNpos_fibroblast	NTPCR	0.00148001	-0.437138	0.270585	-1.14486	0.0404874	Gene Expression	ENSG00000135778
THY1pos_FAPpos_PDPNpos_fibroblast	ZNF644	0.00152995	-0.37395	0.18997	-0.937869	0.0414068	Gene Expression	ENSG00000122482
THY1pos_FAPpos_PDPNpos_fibroblast	L3HYPDH	0.0015542	0.278818	1.46307	-0.90543	0.0414899	Gene Expression	ENSG00000126790
THY1pos_FAPpos_PDPNpos_fibroblast	AGPAT3	0.0015708	-0.320229	0.357385	-0.997843	0.041699	Gene Expression	ENSG00000160216
THY1pos_FAPpos_PDPNpos_fibroblast	SORBS3	0.00157365	-0.360761	0.196233	-0.917756	0.041699	Gene Expression	ENSG00000120896
THY1pos_FAPpos_PDPNpos_fibroblast	LMAN2	0.00157934	-0.318313	0.315699	-0.952324	0.0417046	Gene Expression	ENSG00000169223
THY1pos_FAPpos_PDPNpos_fibroblast	BSG	0.0015863	-0.846543	-0.316049	-1.37704	0.0417433	Gene Expression	ENSG00000172270
THY1pos_FAPpos_PDPNpos_fibroblast	CYB5R1	0.00166828	-1.99846	-0.38748	-3.60944	0.0433012	Gene Expression	ENSG00000159348
THY1pos_FAPpos_PDPNpos_fibroblast	PSMD7	0.00168647	-1.09955	-0.46875	-1.73036	0.0434767	Gene Expression	ENSG00000103035
THY1pos_FAPpos_PDPNpos_fibroblast	APOC1	0.00180269	-0.430217	0.841574	-1.70201	0.045851	Gene Expression	ENSG00000130208
THY1pos_FAPpos_PDPNpos_fibroblast	RHOT2	0.001795	-0.744288	0.332545	-1.82112	0.045851	Gene Expression	ENSG00000140983
THY1pos_FAPpos_PDPNpos_fibroblast	POLR2C	0.00188687	-0.905418	0.123778	-1.93461	0.0465898	Gene Expression	ENSG00000102978
THY1pos_FAPpos_PDPNpos_fibroblast	CNPY4	0.00190082	-0.978737	-0.442451	-1.51502	0.0466315	Gene Expression	ENSG00000166997
THY1pos_FAPpos_PDPNpos_fibroblast	TXNDC12	0.00189817	-0.645817	0.130369	-1.422	0.0466315	Gene Expression	ENSG00000117862
THY1pos_FAPpos_PDPNpos_fibroblast	TMEM219	0.00191956	-0.678472	-0.0589013	-1.29804	0.0467685	Gene Expression	ENSG00000149932
THY1pos_FAPpos_PDPNpos_fibroblast	XPNPEP1	0.00192927	-0.281221	0.318376	-0.880818	0.0467685	Gene Expression	ENSG00000108039
THY1pos_FAPpos_PDPNpos_fibroblast	AKR7A2	0.00194478	-0.956738	-0.377143	-1.53633	0.0467723	Gene Expression	ENSG00000053371
THY1pos_FAPpos_PDPNpos_fibroblast	NDUFB3	0.00194961	-0.514632	-0.0274379	-1.00183	0.0467723	Gene Expression	ENSG00000119013
THY1pos_FAPpos_PDPNpos_fibroblast	NDUFS3	0.00194051	-0.41407	0.754318	-1.58246	0.0467723	Gene Expression	ENSG00000213619
THY1pos_FAPpos_PDPNpos_fibroblast	PRPSAP1	0.00196075	-0.536766	0.471135	-1.54467	0.0467793	Gene Expression	ENSG00000161542
THY1pos_FAPpos_PDPNpos_fibroblast	DUSP22	0.0019894	0.816469	2.98114	-1.3482	0.0469857	Gene Expression	ENSG00000112679
THY1pos_FAPpos_PDPNpos_fibroblast	THOC6	0.00204399	-0.301237	0.327992	-0.930467	0.0478294	Gene Expression	ENSG00000131652
THY1pos_FAPpos_PDPNpos_fibroblast	PIGX	0.00205135	-0.732509	-0.0164783	-1.44854	0.0478543	Gene Expression	ENSG00000163964
THY1pos_FAPpos_PDPNpos_fibroblast	ARL6IP5	0.00206997	-0.593041	-0.0454803	-1.1406	0.0478643	Gene Expression	ENSG00000144746
THY1pos_FAPpos_PDPNpos_fibroblast	TMEM183A	0.00208055	-0.424656	0.539012	-1.38832	0.0479472	Gene Expression	ENSG00000163444
THY1pos_FAPpos_PDPNpos_fibroblast	TSSC4	0.00210938	-0.459963	0.205117	-1.12504	0.0483189	Gene Expression	ENSG00000184281
THY1pos_FAPpos_PDPNpos_fibroblast	ASB8	0.0021597	-0.405763	0.580221	-1.39175	0.0488243	Gene Expression	ENSG00000177981
THY1pos_FAPpos_PDPNpos_fibroblast	ATXN7L3	0.00216186	-0.706637	0.489539	-1.90281	0.0488243	Gene Expression	ENSG00000087152
GClike_B	TTF1	1.2089e-07	0.371362	2.51777	-1.77505	0.000499033	Gene Expression	ENSG00000125482
GClike_B	BLCAP	1.89079e-05	2.21426	6.8342	-2.40567	0.019513	Gene Expression	ENSG00000166619
Ileal_TA	CMTM6	8.08394e-07	0.544472	0.920748	0.168197	0.0033132	Gene Expression	ENSG00000091317
Ileal_TA	KRT20	6.35085e-07	1.00078	1.52469	0.476867	0.0033132	Gene Expression	ENSG00000171431
Ileal_TA	CCL25	1.50174e-06	-1.32535	-0.815705	-1.83499	0.00410326	Gene Expression	ENSG00000131142
Ileal_TA	PLLP	2.54857e-06	0.559122	1.05864	0.0596076	0.00522266	Gene Expression	ENSG00000102934
Ileal_TA	FXYD3	4.65245e-06	1.52352	2.12153	0.925518	0.00744413	Gene Expression	ENSG00000089356
Ileal_TA	TSPAN1	5.44892e-06	0.992504	1.62061	0.364396	0.00744413	Gene Expression	ENSG00000117472
Ileal_TA	FHL2	8.39725e-06	0.597275	0.948792	0.245758	0.00894691	Gene Expression	ENSG00000115641
Ileal_TA	MALL	8.73189e-06	0.650963	1.09861	0.203313	0.00894691	Gene Expression	ENSG00000144063
Ileal_TA	SNHG7	9.95692e-06	-0.412137	-0.284463	-0.53981	0.00906854	Gene Expression	ENSG00000233016
Ileal_TA	CSTB	1.1436e-05	0.692356	0.974562	0.410149	0.00937411	Gene Expression	ENSG00000160213
Ileal_TA	S100A14	1.40921e-05	0.758229	1.05887	0.457593	0.0105012	Gene Expression	ENSG00000189334
Ileal_TA	CD164	2.32887e-05	0.43799	0.664137	0.211844	0.0137167	Gene Expression	ENSG00000135535
Ileal_TA	GTF2A2	2.66675e-05	0.410281	0.718043	0.10252	0.0137167	Gene Expression	ENSG00000140307
Ileal_TA	MUC13	2.64422e-05	0.72207	1.15296	0.291183	0.0137167	Gene Expression	ENSG00000173702
Ileal_TA	RNF145	2.67741e-05	0.663863	1.07697	0.250758	0.0137167	Gene Expression	ENSG00000145860
Ileal_TA	NR1H4	3.57824e-05	0.674557	1.135	0.214112	0.0172534	Gene Expression	ENSG00000012504
Ileal_TA	H2AFJ	3.8873e-05	0.545285	0.771444	0.319126	0.0177023	Gene Expression	ENSG00000246705
Ileal_TA	TM2D3	4.19233e-05	0.29786	0.582316	0.0134052	0.0180866	Gene Expression	ENSG00000184277
Ileal_TA	CAPN1	4.62444e-05	0.402089	0.699654	0.104525	0.0187849	Gene Expression	ENSG00000014216
Ileal_TA	S100A10	4.81252e-05	0.943511	1.32598	0.56104	0.0187849	Gene Expression	ENSG00000197747
Ileal_TA	HIF1A	5.66335e-05	0.352833	0.621614	0.0840516	0.020174	Gene Expression	ENSG00000100644
Ileal_TA	ITPRIPL2	6.15286e-05	0.283069	0.581536	-0.015399	0.020174	Gene Expression	ENSG00000205730
Ileal_TA	RAP1B	5.69757e-05	0.385446	0.670468	0.100424	0.020174	Gene Expression	ENSG00000127314
Ileal_TA	SQOR	5.95434e-05	0.327259	0.631177	0.0233416	0.020174	Gene Expression	ENSG00000137767
Ileal_TA	CORO2A	7.01344e-05	0.337121	0.634258	0.0399834	0.0221112	Gene Expression	ENSG00000106789
Ileal_TA	CMPK1	8.31725e-05	0.44004	0.74301	0.137069	0.0243488	Gene Expression	ENSG00000162368
Ileal_TA	PLAC8	9.16507e-05	0.457757	0.996604	-0.081089	0.025201	Gene Expression	ENSG00000145287
Ileal_TA	NQO1	0.000138443	0.34811	0.753164	-0.0569448	0.0326939	Gene Expression	ENSG00000181019
Ileal_TA	OSTF1	0.000135182	0.341006	0.609272	0.0727405	0.0326939	Gene Expression	ENSG00000134996
Ileal_TA	SLC25A24	0.000125651	0.529304	0.779332	0.279277	0.0326939	Gene Expression	ENSG00000085491
Ileal_TA	VILL	0.000134891	0.487816	0.853343	0.122288	0.0326939	Gene Expression	ENSG00000136059
Ileal_TA	SH3KBP1	0.00016015	0.425694	0.767397	0.0839907	0.0364653	Gene Expression	ENSG00000147010
Ileal_TA	AGR3	0.000170563	0.784022	1.13094	0.437106	0.0367923	Gene Expression	ENSG00000173467
Ileal_TA	ARL4A	0.000168295	0.614933	0.87601	0.353857	0.0367923	Gene Expression	ENSG00000122644
Ileal_TA	GALNT7	0.000181394	0.447108	0.780009	0.114208	0.0371721	Gene Expression	ENSG00000109586
Ileal_TA	ADAM9	0.000190782	0.51067	0.789771	0.231569	0.0381424	Gene Expression	ENSG00000168615
Ileal_TA	DNAJC3	0.000203766	0.320627	0.613973	0.0272813	0.0397683	Gene Expression	ENSG00000102580
Ileal_TA	UFC1	0.00021169	0.522915	0.776015	0.269815	0.0403541	Gene Expression	ENSG00000143222
Ileal_TA	ARF4	0.000236763	0.521097	0.797475	0.244718	0.0405781	Gene Expression	ENSG00000168374
Ileal_TA	SLC35D2	0.000221363	0.3504	0.660975	0.0398257	0.0405781	Gene Expression	ENSG00000130958
Ileal_TA	TMED10	0.000229249	0.445707	0.820105	0.0713089	0.0405781	Gene Expression	ENSG00000170348
Ileal_TA	TMEM181	0.000237617	0.304992	0.555556	0.0544291	0.0405781	Gene Expression	ENSG00000146433
Ileal_TA	CEACAM5	0.00029812	1.12222	1.87419	0.370243	0.046994	Gene Expression	ENSG00000105388
Ileal_TA	CYB5B	0.000289632	0.360162	0.659114	0.06121	0.046994	Gene Expression	ENSG00000103018
Ileal_TA	SULT1B1	0.000296475	0.338229	0.750921	-0.0744618	0.046994	Gene Expression	ENSG00000173597
Ileal_TA	ANXA5	0.000323837	0.507744	0.792566	0.222922	0.0477321	Gene Expression	ENSG00000164111
Ileal_TA	BAG3	0.000326094	0.344786	0.629592	0.0599793	0.0477321	Gene Expression	ENSG00000151929
Ileal_TA	SERPINB5	0.000317864	0.533704	0.852104	0.215305	0.0477321	Gene Expression	ENSG00000206075
Ileal_TA	SMIM31	0.000324681	0.364909	0.662251	0.0675673	0.0477321	Gene Expression	ENSG00000248771
Ileal_RPShi_enterocyte	POLR2A	1.00773e-05	-0.274392	-0.112897	-0.435887	0.00515365	Gene Expression	ENSG00000181222
Ileal_RPShi_enterocyte	SNX6	1.3269e-05	0.567307	1.04334	0.0912772	0.00515365	Gene Expression	ENSG00000129515
Ileal_RPShi_enterocyte	ZFP36	1.23412e-05	0.981539	1.3508	0.612279	0.00515365	Gene Expression	ENSG00000128016
Ileal_RPShi_enterocyte	PPP3CA	3e-05	0.846878	1.37845	0.315308	0.00600913	Gene Expression	ENSG00000138814
Ileal_RPShi_enterocyte	TRAF4	2.74554e-05	0.654573	1.17023	0.138917	0.00600913	Gene Expression	ENSG00000076604
Ileal_RPShi_enterocyte	MRPL41	5.3833e-05	0.929995	1.51918	0.340811	0.00821806	Gene Expression	ENSG00000182154
Ileal_RPShi_enterocyte	KRT19	5.84223e-05	1.81726	2.74699	0.887519	0.00841098	Gene Expression	ENSG00000171345
Ileal_RPShi_enterocyte	GTF2A2	6.72664e-05	0.682816	1.27402	0.0916085	0.00885418	Gene Expression	ENSG00000140307
Ileal_RPShi_enterocyte	DUSP1	0.000116607	0.888042	1.53775	0.238334	0.0103239	Gene Expression	ENSG00000120129
Ileal_RPShi_enterocyte	IQGAP2	0.000118769	0.523414	1.35257	-0.305748	0.0103239	Gene Expression	ENSG00000145703
Ileal_RPShi_enterocyte	KLF2	0.000103056	1.12497	2.17494	0.0749979	0.0103239	Gene Expression	ENSG00000127528
Ileal_RPShi_enterocyte	RBM39	0.000103196	0.740823	1.04216	0.439486	0.0103239	Gene Expression	ENSG00000131051
Ileal_RPShi_enterocyte	SMNDC1	0.000111554	0.754943	1.3972	0.112684	0.0103239	Gene Expression	ENSG00000119953
Ileal_RPShi_enterocyte	TRA2B	0.000140907	0.727442	1.07114	0.383744	0.0113888	Gene Expression	ENSG00000136527
Ileal_RPShi_enterocyte	RSRP1	0.000154272	0.464892	1.02312	-0.0933392	0.011513	Gene Expression	ENSG00000117616
Ileal_RPShi_enterocyte	NCOA7	0.000175232	0.885429	1.79788	-0.0270213	0.0118719	Gene Expression	ENSG00000111912
Ileal_RPShi_enterocyte	AC009133.1	0.000194819	0.39632	0.922933	-0.130293	0.012263	Gene Expression	ENSG00000238045
Ileal_RPShi_enterocyte	BAZ2B	0.000215572	0.525185	0.982383	0.0679862	0.012263	Gene Expression	ENSG00000123636
Ileal_RPShi_enterocyte	COX6A1	0.000215822	0.762329	1.16262	0.362041	0.012263	Gene Expression	ENSG00000111775
Ileal_RPShi_enterocyte	COX6B1	0.000215857	0.749092	1.10513	0.393055	0.012263	Gene Expression	ENSG00000126267
Ileal_RPShi_enterocyte	LGALS4	0.00020029	-0.313209	1.2927	-1.91911	0.012263	Gene Expression	ENSG00000171747
Ileal_RPShi_enterocyte	COTL1	0.000221498	0.682403	1.36308	0.00172902	0.0122945	Gene Expression	ENSG00000103187
Ileal_RPShi_enterocyte	CAPRIN1	0.000235971	0.8077	1.3219	0.293498	0.0124285	Gene Expression	ENSG00000135387
Ileal_RPShi_enterocyte	ARL16	0.000243064	0.381682	0.91886	-0.155497	0.012582	Gene Expression	ENSG00000214087
Ileal_RPShi_enterocyte	CCDC47	0.000255159	0.766255	1.31496	0.217554	0.012812	Gene Expression	ENSG00000108588
Ileal_RPShi_enterocyte	TOB1	0.000289897	0.721002	1.24876	0.193243	0.0137609	Gene Expression	ENSG00000141232
Ileal_RPShi_enterocyte	NDRG1	0.000313987	0.424039	0.907983	-0.0599049	0.013926	Gene Expression	ENSG00000104419
Ileal_RPShi_enterocyte	PLEKHJ1	0.000318844	0.61793	1.04134	0.194523	0.013926	Gene Expression	ENSG00000104886
Ileal_RPShi_enterocyte	UQCR10	0.000311609	1.31489	1.89389	0.735891	0.013926	Gene Expression	ENSG00000184076
Ileal_RPShi_enterocyte	RPL36AL	0.000323557	0.640422	1.13062	0.150218	0.0139311	Gene Expression	ENSG00000165502
Ileal_RPShi_enterocyte	KLF5	0.000330826	1.02647	1.58033	0.472613	0.0141122	Gene Expression	ENSG00000102554
Ileal_RPShi_enterocyte	COX6C	0.000405457	0.852157	1.26647	0.437846	0.0150806	Gene Expression	ENSG00000164919
Ileal_RPShi_enterocyte	DDX5	0.000401196	0.534314	0.868186	0.200443	0.0150806	Gene Expression	ENSG00000108654
Ileal_RPShi_enterocyte	AREG	0.000461202	0.999815	1.85339	0.146239	0.0152148	Gene Expression	ENSG00000109321
Ileal_RPShi_enterocyte	COX8A	0.000456395	1.22873	1.83773	0.619738	0.0152148	Gene Expression	ENSG00000176340
Ileal_RPShi_enterocyte	CUTA	0.000446246	-0.342222	-0.0604711	-0.623974	0.0152148	Gene Expression	ENSG00000112514
Ileal_RPShi_enterocyte	FOS	0.000427572	0.727423	1.06913	0.385717	0.0152148	Gene Expression	ENSG00000170345
Ileal_RPShi_enterocyte	SERPINB1	0.00052138	1.18587	1.80866	0.563086	0.0152148	Gene Expression	ENSG00000021355
Ileal_RPShi_enterocyte	SLC38A1	0.000413041	0.499579	1.05899	-0.0598275	0.0152148	Gene Expression	ENSG00000111371
Ileal_RPShi_enterocyte	XRCC6	0.00047925	0.633056	1.11222	0.153888	0.0152148	Gene Expression	ENSG00000196419
Ileal_RPShi_enterocyte	AKAP1	0.000558699	0.36133	0.756641	-0.0339822	0.0155613	Gene Expression	ENSG00000121057
Ileal_RPShi_enterocyte	FLOT1	0.000571793	0.643829	1.14692	0.140742	0.0155613	Gene Expression	ENSG00000137312
Ileal_RPShi_enterocyte	PPP2CA	0.000567953	0.508242	1.24463	-0.22815	0.0155613	Gene Expression	ENSG00000113575
Ileal_RPShi_enterocyte	PRKAR1A	0.000571833	0.463419	1.0329	-0.10606	0.0155613	Gene Expression	ENSG00000108946
Ileal_RPShi_enterocyte	RERE	0.00054803	0.369519	0.778103	-0.0390663	0.0155613	Gene Expression	ENSG00000142599
Ileal_RPShi_enterocyte	PIGR	0.000594848	1.29844	1.96085	0.636033	0.0159329	Gene Expression	ENSG00000162896
Ileal_RPShi_enterocyte	PERP	0.00061655	1.18258	1.86352	0.501647	0.0164188	Gene Expression	ENSG00000112378
Ileal_RPShi_enterocyte	HINT1	0.000630913	0.763447	1.2438	0.283098	0.0165836	Gene Expression	ENSG00000169567
Ileal_RPShi_enterocyte	HNRNPUL1	0.000637269	0.2729	0.691394	-0.145593	0.0165836	Gene Expression	ENSG00000105323
Ileal_RPShi_enterocyte	TUBB4B	0.000626768	0.449432	0.841839	0.0570256	0.0165836	Gene Expression	ENSG00000188229
Ileal_RPShi_enterocyte	NDUFA2	0.000649519	0.649074	1.0106	0.287551	0.0165998	Gene Expression	ENSG00000131495
Ileal_RPShi_enterocyte	USP14	0.000652174	0.506541	1.16408	-0.151	0.0165998	Gene Expression	ENSG00000101557
Ileal_RPShi_enterocyte	ATF4	0.000709863	0.400159	0.783673	0.0166453	0.0167455	Gene Expression	ENSG00000128272
Ileal_RPShi_enterocyte	YME1L1	0.000724863	0.667201	0.97696	0.357442	0.0168659	Gene Expression	ENSG00000136758
Ileal_RPShi_enterocyte	GIPC2	0.000731411	0.605664	1.11735	0.0939833	0.0168747	Gene Expression	ENSG00000137960
Ileal_RPShi_enterocyte	C4orf48	0.000747439	0.76302	1.56509	-0.0390471	0.0169204	Gene Expression	ENSG00000243449
Ileal_RPShi_enterocyte	CCT4	0.00078714	0.447102	0.981636	-0.0874321	0.0170843	Gene Expression	ENSG00000115484
Ileal_RPShi_enterocyte	HSPB1	0.000762632	1.15362	1.93537	0.37188	0.0170843	Gene Expression	ENSG00000106211
Ileal_RPShi_enterocyte	IFT172	0.000789873	0.670567	1.05154	0.289597	0.0170843	Gene Expression	ENSG00000138002
Ileal_RPShi_enterocyte	SNX7	0.000771073	0.441705	1.06952	-0.186112	0.0170843	Gene Expression	ENSG00000162627
Ileal_RPShi_enterocyte	SOD1	0.000788871	0.865701	1.29932	0.432076	0.0170843	Gene Expression	ENSG00000142168
Ileal_RPShi_enterocyte	ZNF644	0.00078614	0.715336	1.27957	0.151103	0.0170843	Gene Expression	ENSG00000122482
Ileal_RPShi_enterocyte	BRI3	0.000822437	0.905151	1.34278	0.467525	0.017277	Gene Expression	ENSG00000164713
Ileal_RPShi_enterocyte	HSD17B12	0.000812628	0.417843	0.86343	-0.0277454	0.017277	Gene Expression	ENSG00000149084
Ileal_RPShi_enterocyte	POLR1D	0.000807563	0.55423	0.83612	0.27234	0.017277	Gene Expression	ENSG00000186184
Ileal_RPShi_enterocyte	YAP1	0.000831427	0.446758	0.98003	-0.0865149	0.017277	Gene Expression	ENSG00000137693
Ileal_RPShi_enterocyte	TMBIM4	0.000850812	0.339853	0.827248	-0.147541	0.0174986	Gene Expression	ENSG00000155957
Ileal_RPShi_enterocyte	PARP4	0.000859891	0.409495	0.930792	-0.111802	0.0176067	Gene Expression	ENSG00000102699
Ileal_RPShi_enterocyte	NDUFA12	0.000893394	0.917267	1.32532	0.509214	0.0177196	Gene Expression	ENSG00000184752
Ileal_RPShi_enterocyte	OSER1	0.000895454	0.314908	0.733357	-0.103542	0.0177196	Gene Expression	ENSG00000132823
Ileal_RPShi_enterocyte	ARL4A	0.000908032	0.900265	1.96571	-0.165182	0.0177503	Gene Expression	ENSG00000122644
Ileal_RPShi_enterocyte	METTL5	0.000911882	0.717317	1.32896	0.105675	0.0177503	Gene Expression	ENSG00000138382
Ileal_RPShi_enterocyte	ABHD17C	0.00100914	0.762936	1.66682	-0.140952	0.0181279	Gene Expression	ENSG00000136379
Ileal_RPShi_enterocyte	C11orf54	0.00102899	0.593037	1.07426	0.111811	0.0183034	Gene Expression	ENSG00000182919
Ileal_RPShi_enterocyte	POLE4	0.00109348	0.464969	0.914565	0.0153723	0.018453	Gene Expression	ENSG00000115350
Ileal_RPShi_enterocyte	GTF2H5	0.00113628	0.292766	0.745673	-0.16014	0.0187353	Gene Expression	ENSG00000272047
Ileal_RPShi_enterocyte	ZNF148	0.00112032	0.286848	0.704636	-0.13094	0.0187353	Gene Expression	ENSG00000163848
Ileal_RPShi_enterocyte	AGR3	0.00127763	0.464917	1.20262	-0.27279	0.0193837	Gene Expression	ENSG00000173467
Ileal_RPShi_enterocyte	HOXB7	0.00126768	0.35178	1.06539	-0.361833	0.0193837	Gene Expression	ENSG00000260027
Ileal_RPShi_enterocyte	TMEM50A	0.00129037	0.639495	1.24751	0.0314839	0.0193837	Gene Expression	ENSG00000183726
Ileal_RPShi_enterocyte	UBL5	0.00126652	0.759252	1.13602	0.382481	0.0193837	Gene Expression	ENSG00000198258
Ileal_RPShi_enterocyte	UBAC1	0.00135148	0.396552	0.901362	-0.108257	0.0196413	Gene Expression	ENSG00000130560
Ileal_RPShi_enterocyte	ADI1	0.00135842	0.266681	0.626129	-0.0927675	0.0196686	Gene Expression	ENSG00000182551
Ileal_RPShi_enterocyte	COPS9	0.00139409	0.824137	1.41258	0.235695	0.0198416	Gene Expression	ENSG00000172428
Ileal_RPShi_enterocyte	CCL25	0.00144465	-0.841851	0.0761204	-1.75982	0.0201592	Gene Expression	ENSG00000131142
Ileal_RPShi_enterocyte	NDUFB2	0.00145254	0.935972	1.44592	0.426021	0.0201592	Gene Expression	ENSG00000090266
Ileal_RPShi_enterocyte	SRSF10	0.00149393	0.619084	0.996127	0.242042	0.020348	Gene Expression	ENSG00000188529
Ileal_RPShi_enterocyte	TIMM8B	0.00148912	0.797308	1.292	0.302621	0.020348	Gene Expression	ENSG00000150779
Ileal_RPShi_enterocyte	TSC22D2	0.00152575	0.521503	1.13719	-0.0941815	0.0204349	Gene Expression	ENSG00000196428
Ileal_RPShi_enterocyte	COPB2	0.00157638	0.427942	0.966359	-0.110475	0.0207502	Gene Expression	ENSG00000184432
Ileal_RPShi_enterocyte	STMP1	0.00159262	0.545864	1.04392	0.0478097	0.0207502	Gene Expression	ENSG00000243317
Ileal_RPShi_enterocyte	TFRC	0.00160344	0.533734	1.08677	-0.0193052	0.0207502	Gene Expression	ENSG00000072274
Ileal_RPShi_enterocyte	TAF12	0.00162446	0.460705	1.14347	-0.222056	0.0209047	Gene Expression	ENSG00000120656
Ileal_RPShi_enterocyte	ECHDC1	0.00164427	0.344027	0.835472	-0.147419	0.0209838	Gene Expression	ENSG00000093144
Ileal_RPShi_enterocyte	AKAP9	0.00168639	0.480348	0.865048	0.0956491	0.0210795	Gene Expression	ENSG00000127914
Ileal_RPShi_enterocyte	CLDN4	0.00168449	0.500279	0.759572	0.240986	0.0210795	Gene Expression	ENSG00000189143
Ileal_RPShi_enterocyte	EFNB2	0.00170668	0.717555	1.34365	0.0914594	0.0210795	Gene Expression	ENSG00000125266
Ileal_RPShi_enterocyte	INPP1	0.00168623	0.282499	0.751178	-0.18618	0.0210795	Gene Expression	ENSG00000151689
Ileal_RPShi_enterocyte	SLC44A4	0.00169766	0.649537	1.58911	-0.290033	0.0210795	Gene Expression	ENSG00000204385
Ileal_RPShi_enterocyte	LAMTOR5	0.00173306	0.649967	1.10123	0.198708	0.0212861	Gene Expression	ENSG00000134248
Ileal_RPShi_enterocyte	POLR2L	0.00175585	0.933194	1.47564	0.390752	0.0212861	Gene Expression	ENSG00000177700
Ileal_RPShi_enterocyte	REL	0.00175916	0.583406	1.19262	-0.0258107	0.0212861	Gene Expression	ENSG00000162924
Ileal_RPShi_enterocyte	FAM45A	0.00176993	0.5187	1.0859	-0.048496	0.021313	Gene Expression	ENSG00000119979
Ileal_RPShi_enterocyte	LACTB	0.0017873	0.336751	0.830782	-0.15728	0.0213873	Gene Expression	ENSG00000103642
Ileal_RPShi_enterocyte	UBE2N	0.00185283	0.362199	0.896737	-0.17234	0.0217578	Gene Expression	ENSG00000177889
Ileal_RPShi_enterocyte	PLGRKT	0.00186337	0.66434	1.21053	0.118155	0.0217882	Gene Expression	ENSG00000107020
Ileal_RPShi_enterocyte	KIF13B	0.00187476	0.409253	1.13551	-0.317008	0.0217973	Gene Expression	ENSG00000197892
Ileal_RPShi_enterocyte	PPIG	0.00187834	0.284694	0.693646	-0.124259	0.0217973	Gene Expression	ENSG00000138398
Ileal_RPShi_enterocyte	AC007952.4	0.00189066	-0.540226	0.0239655	-1.10442	0.0218681	Gene Expression	ENSG00000262202
Ileal_RPShi_enterocyte	CCDC59	0.00194023	0.827167	1.44404	0.210296	0.0220489	Gene Expression	ENSG00000133773
Ileal_RPShi_enterocyte	IVNS1ABP	0.00195154	0.435173	0.924969	-0.0546222	0.0220489	Gene Expression	ENSG00000116679
Ileal_RPShi_enterocyte	PFDN2	0.00194027	0.540347	1.08572	-0.00502913	0.0220489	Gene Expression	ENSG00000143256
Ileal_RPShi_enterocyte	KHDC4	0.00200587	0.344781	0.885418	-0.195855	0.0222676	Gene Expression	ENSG00000132680
Ileal_RPShi_enterocyte	DNAJC15	0.00207988	0.543017	0.958961	0.127074	0.0226736	Gene Expression	ENSG00000120675
Ileal_RPShi_enterocyte	PNN	0.00210748	0.555805	0.866113	0.245496	0.0227612	Gene Expression	ENSG00000100941
Ileal_RPShi_enterocyte	KCNQ1OT1	0.00219893	-0.34875	-0.0327413	-0.664759	0.023396	Gene Expression	ENSG00000269821
Ileal_RPShi_enterocyte	GBP1	0.00223683	0.49413	1.04132	-0.0530574	0.0235276	Gene Expression	ENSG00000117228
Ileal_RPShi_enterocyte	IER5L	0.00223605	-0.4874	-0.0261375	-0.948663	0.0235276	Gene Expression	ENSG00000188483
Ileal_RPShi_enterocyte	BFAR	0.00234658	0.284781	0.727338	-0.157777	0.0235604	Gene Expression	ENSG00000103429
Ileal_RPShi_enterocyte	BUD31	0.00228379	0.439997	0.941087	-0.061093	0.0235604	Gene Expression	ENSG00000106245
Ileal_RPShi_enterocyte	CASP1	0.00233345	0.337674	0.753023	-0.0776743	0.0235604	Gene Expression	ENSG00000137752
Ileal_RPShi_enterocyte	COX7B	0.00235883	0.771822	1.2498	0.29384	0.0235604	Gene Expression	ENSG00000131174
Ileal_RPShi_enterocyte	FAM107B	0.00227981	0.856249	1.65283	0.0596719	0.0235604	Gene Expression	ENSG00000065809
Ileal_RPShi_enterocyte	MT1E	0.00229417	-0.69734	0.105222	-1.4999	0.0235604	Gene Expression	ENSG00000169715
Ileal_RPShi_enterocyte	PDHA1	0.00229035	0.688254	1.1457	0.230803	0.0235604	Gene Expression	ENSG00000131828
Ileal_RPShi_enterocyte	TMEM230	0.00236981	0.272697	0.848245	-0.302851	0.0235604	Gene Expression	ENSG00000089063
Ileal_RPShi_enterocyte	TPM1	0.00226919	0.710079	1.2861	0.134062	0.0235604	Gene Expression	ENSG00000140416
Ileal_RPShi_enterocyte	UQCRC2	0.00235341	0.36774	0.846128	-0.110647	0.0235604	Gene Expression	ENSG00000140740
Ileal_RPShi_enterocyte	ATP6V0A1	0.00246731	0.577749	1.66973	-0.514231	0.0236715	Gene Expression	ENSG00000033627
Ileal_RPShi_enterocyte	BOLA3	0.00239897	0.800911	1.2705	0.331325	0.0236715	Gene Expression	ENSG00000163170
Ileal_RPShi_enterocyte	ECH1	0.00244985	-0.270863	0.049607	-0.591333	0.0236715	Gene Expression	ENSG00000104823
Ileal_RPShi_enterocyte	OLA1	0.00245959	0.266666	0.797362	-0.264029	0.0236715	Gene Expression	ENSG00000138430
Ileal_RPShi_enterocyte	PPP1R15B	0.00246825	0.299781	0.691583	-0.0920216	0.0236715	Gene Expression	ENSG00000158615
Ileal_RPShi_enterocyte	SLC37A1	0.0024378	0.271221	0.62675	-0.0843076	0.0236715	Gene Expression	ENSG00000160190
Ileal_RPShi_enterocyte	UQCR11	0.00249812	0.813442	1.23035	0.396537	0.0237343	Gene Expression	ENSG00000127540
Ileal_RPShi_enterocyte	LGALS3BP	0.00255312	0.411	0.982994	-0.160994	0.0237955	Gene Expression	ENSG00000108679
Ileal_RPShi_enterocyte	PNP	0.00255572	0.285563	0.689576	-0.11845	0.0237955	Gene Expression	ENSG00000198805
Ileal_RPShi_enterocyte	PMAIP1	0.00264701	0.440666	1.07312	-0.19179	0.0243896	Gene Expression	ENSG00000141682
Ileal_RPShi_enterocyte	C19orf33	0.00267836	0.609645	1.1706	0.0486866	0.0244993	Gene Expression	ENSG00000167644
Ileal_RPShi_enterocyte	ARPC5L	0.00279332	0.649116	1.23234	0.0658885	0.0249506	Gene Expression	ENSG00000136950
Ileal_RPShi_enterocyte	CLDN3	0.00279883	0.598249	1.04684	0.149658	0.0249506	Gene Expression	ENSG00000165215
Ileal_RPShi_enterocyte	CLDN7	0.0028382	0.754394	1.12794	0.380846	0.0251974	Gene Expression	ENSG00000181885
Ileal_RPShi_enterocyte	NAPRT	0.00287879	0.59665	1.13007	0.0632353	0.0254073	Gene Expression	ENSG00000147813
Ileal_RPShi_enterocyte	PPP1R15A	0.00290378	0.687849	1.04464	0.331062	0.0255165	Gene Expression	ENSG00000087074
Ileal_RPShi_enterocyte	TUBGCP2	0.00295297	0.33139	0.713212	-0.0504315	0.0258147	Gene Expression	ENSG00000130640
Ileal_RPShi_enterocyte	MAOA	0.00299244	0.44125	0.929878	-0.0473789	0.0259626	Gene Expression	ENSG00000189221
Ileal_RPShi_enterocyte	NUP50	0.00313446	0.263109	0.717938	-0.191721	0.0266922	Gene Expression	ENSG00000093000
Ileal_RPShi_enterocyte	PRMT2	0.00315597	0.383154	0.869556	-0.103248	0.0266924	Gene Expression	ENSG00000160310
Ileal_RPShi_enterocyte	ZDHHC12	0.00325	0.312495	0.724661	-0.0996715	0.0269169	Gene Expression	ENSG00000160446
Ileal_RPShi_enterocyte	COL17A1	0.00330661	0.33059	1.46262	-0.801439	0.0270184	Gene Expression	ENSG00000065618
Ileal_RPShi_enterocyte	BDP1	0.00335096	0.282378	0.961471	-0.396716	0.0272754	Gene Expression	ENSG00000145734
Ileal_RPShi_enterocyte	MRPL34	0.00335965	0.388662	0.846697	-0.0693737	0.0272979	Gene Expression	ENSG00000130312
Ileal_RPShi_enterocyte	MAP1LC3B	0.00341576	0.397181	0.846835	-0.0524726	0.0274614	Gene Expression	ENSG00000140941
Ileal_RPShi_enterocyte	GTF3C6	0.00355731	0.770553	1.38418	0.156928	0.0277772	Gene Expression	ENSG00000155115
Ileal_RPShi_enterocyte	COA3	0.00363668	0.294653	0.891888	-0.302582	0.0278053	Gene Expression	ENSG00000183978
Ileal_RPShi_enterocyte	PNRC2	0.00363256	0.536696	0.994296	0.0790959	0.0278053	Gene Expression	ENSG00000189266
Ileal_RPShi_enterocyte	ACADVL	0.00374802	0.299425	0.69669	-0.0978401	0.0281559	Gene Expression	ENSG00000072778
Ileal_RPShi_enterocyte	GOLM1	0.00375876	0.603219	1.2771	-0.0706573	0.0281559	Gene Expression	ENSG00000135052
Ileal_RPShi_enterocyte	SPINT2	0.00372825	-0.364002	0.0227594	-0.750763	0.0281559	Gene Expression	ENSG00000167642
Ileal_RPShi_enterocyte	EIF4A2	0.00378872	0.38668	0.739916	0.0334437	0.0281856	Gene Expression	ENSG00000156976
Ileal_RPShi_enterocyte	EZR	0.0038104	0.439127	1.10759	-0.229332	0.0281856	Gene Expression	ENSG00000092820
Ileal_RPShi_enterocyte	MTDH	0.00379376	0.381133	0.874473	-0.112207	0.0281856	Gene Expression	ENSG00000147649
Ileal_RPShi_enterocyte	MIEN1	0.00384627	0.299535	0.654435	-0.0553658	0.0282162	Gene Expression	ENSG00000141741
Ileal_RPShi_enterocyte	LSM14A	0.00385938	0.351141	0.827936	-0.125654	0.0282233	Gene Expression	ENSG00000257103
Ileal_RPShi_enterocyte	PHPT1	0.00386098	0.506174	0.775301	0.237048	0.0282233	Gene Expression	ENSG00000054148
Ileal_RPShi_enterocyte	MGST3	0.00389981	0.795437	1.39527	0.195606	0.0282427	Gene Expression	ENSG00000143198
Ileal_RPShi_enterocyte	SUGT1	0.00394464	0.294616	0.728997	-0.139766	0.0284393	Gene Expression	ENSG00000165416
Ileal_RPShi_enterocyte	LGALS3	0.0039807	1.46768	2.25465	0.680708	0.0285037	Gene Expression	ENSG00000131981
Ileal_RPShi_enterocyte	ACBD3	0.00402339	0.612695	1.19059	0.0347961	0.0286046	Gene Expression	ENSG00000182827
Ileal_RPShi_enterocyte	PDZD8	0.00414079	0.467457	0.866896	0.0680173	0.0292566	Gene Expression	ENSG00000165650
Ileal_RPShi_enterocyte	SDCBP	0.00418554	0.292259	0.743894	-0.159376	0.0293945	Gene Expression	ENSG00000137575
Ileal_RPShi_enterocyte	CEACAM5	0.00424424	0.313797	1.44286	-0.81527	0.029671	Gene Expression	ENSG00000105388
Ileal_RPShi_enterocyte	MEPCE	0.00427723	-0.297565	-0.0999478	-0.495182	0.0296765	Gene Expression	ENSG00000146834
Ileal_RPShi_enterocyte	SMIM26	0.00426131	0.570587	0.980537	0.160636	0.0296765	Gene Expression	ENSG00000232388
Ileal_RPShi_enterocyte	SNRPB2	0.00432306	0.532931	1.03543	0.0304296	0.0297259	Gene Expression	ENSG00000125870
Ileal_RPShi_enterocyte	CHPT1	0.00438238	0.28983	0.710285	-0.130624	0.0297616	Gene Expression	ENSG00000111666
Ileal_RPShi_enterocyte	NT5C	0.0043536	0.412833	0.828037	-0.00237043	0.0297616	Gene Expression	ENSG00000125458
Ileal_RPShi_enterocyte	TPM4	0.00437675	1.09712	1.91269	0.281562	0.0297616	Gene Expression	ENSG00000167460
Ileal_RPShi_enterocyte	UQCRQ	0.00437204	0.8329	1.32454	0.34126	0.0297616	Gene Expression	ENSG00000164405
Ileal_RPShi_enterocyte	SUB1	0.00443697	0.719817	1.25755	0.182087	0.0299284	Gene Expression	ENSG00000113387
Ileal_RPShi_enterocyte	C15orf48	0.00444816	1.07521	2.52774	-0.37732	0.0299585	Gene Expression	ENSG00000166920
Ileal_RPShi_enterocyte	BCLAF1	0.00447997	0.301973	0.64619	-0.0422435	0.0300425	Gene Expression	ENSG00000029363
Ileal_RPShi_enterocyte	THOC7	0.00451192	0.364738	0.81767	-0.0881946	0.030169	Gene Expression	ENSG00000163634
Ileal_RPShi_enterocyte	RBM6	0.00457647	0.26912	0.715619	-0.177379	0.0305491	Gene Expression	ENSG00000004534
Ileal_RPShi_enterocyte	DDX52	0.00460932	0.402801	0.88441	-0.0788076	0.030566	Gene Expression	ENSG00000278053
Ileal_RPShi_enterocyte	TAF1D	0.00463706	0.516357	1.16533	-0.132612	0.0306939	Gene Expression	ENSG00000166012
Ileal_RPShi_enterocyte	IAH1	0.00470862	0.348025	0.920868	-0.224818	0.0309895	Gene Expression	ENSG00000134330
Ileal_RPShi_enterocyte	LONP2	0.00475942	0.318399	0.719723	-0.0829259	0.0310357	Gene Expression	ENSG00000102910
Ileal_RPShi_enterocyte	NME3	0.00479894	0.514683	0.854156	0.17521	0.031139	Gene Expression	ENSG00000103024
Ileal_RPShi_enterocyte	CCNT2	0.00488809	0.297458	0.719895	-0.124979	0.0314078	Gene Expression	ENSG00000082258
Ileal_RPShi_enterocyte	UBXN4	0.00492981	0.425779	0.776284	0.0752746	0.03151	Gene Expression	ENSG00000144224
Ileal_RPShi_enterocyte	ABCC3	0.0050212	0.29778	0.914412	-0.318852	0.031608	Gene Expression	ENSG00000108846
Ileal_RPShi_enterocyte	DBI	0.00502611	0.833076	1.39348	0.272677	0.031608	Gene Expression	ENSG00000155368
Ileal_RPShi_enterocyte	MARVELD3	0.00501449	0.331671	0.727247	-0.0639049	0.031608	Gene Expression	ENSG00000140832
Ileal_RPShi_enterocyte	MCL1	0.0049951	0.440099	0.947793	-0.0675947	0.031608	Gene Expression	ENSG00000143384
Ileal_RPShi_enterocyte	CTU1	0.0050565	0.302819	0.766868	-0.16123	0.0316083	Gene Expression	ENSG00000142544
Ileal_RPShi_enterocyte	SLTM	0.00505581	0.678378	1.18934	0.167411	0.0316083	Gene Expression	ENSG00000137776
Ileal_RPShi_enterocyte	ATP5F1E	0.00508814	0.63437	1.17619	0.0925516	0.0317629	Gene Expression	ENSG00000124172
Ileal_RPShi_enterocyte	ANAPC16	0.00518714	0.46984	0.911637	0.0280441	0.0317802	Gene Expression	ENSG00000166295
Ileal_RPShi_enterocyte	BCL10	0.0051956	0.455083	1.05673	-0.146569	0.0317802	Gene Expression	ENSG00000142867
Ileal_RPShi_enterocyte	CD46	0.00511133	0.486247	1.02349	-0.0509949	0.0317802	Gene Expression	ENSG00000117335
Ileal_RPShi_enterocyte	ETS2	0.0051143	0.785084	1.30949	0.260682	0.0317802	Gene Expression	ENSG00000157557
Ileal_RPShi_enterocyte	HNRNPU	0.00520075	0.59905	0.904338	0.293761	0.0317802	Gene Expression	ENSG00000153187
Ileal_RPShi_enterocyte	LSM5	0.00515779	0.343502	1.02853	-0.341523	0.0317802	Gene Expression	ENSG00000106355
Ileal_RPShi_enterocyte	NDUFB1	0.00519218	0.929812	1.49054	0.369083	0.0317802	Gene Expression	ENSG00000183648
Ileal_RPShi_enterocyte	S100A10	0.00521379	1.14431	1.72462	0.563992	0.0317802	Gene Expression	ENSG00000197747
Ileal_RPShi_enterocyte	SOCS3	0.00518829	0.338029	0.783206	-0.107149	0.0317802	Gene Expression	ENSG00000184557
Ileal_RPShi_enterocyte	TRIB1	0.00521171	0.554869	1.36238	-0.252642	0.0317802	Gene Expression	ENSG00000173334
Ileal_RPShi_enterocyte	USP16	0.0052757	0.476244	0.912414	0.0400744	0.0319385	Gene Expression	ENSG00000156256
Ileal_RPShi_enterocyte	EBP	0.00539489	0.323946	0.931024	-0.283132	0.0320975	Gene Expression	ENSG00000147155
Ileal_RPShi_enterocyte	CHCHD1	0.0054533	0.573741	1.04338	0.104106	0.0322923	Gene Expression	ENSG00000172586
Ileal_RPShi_enterocyte	CDC42	0.00560333	0.382463	1.70401	-0.93909	0.0325162	Gene Expression	ENSG00000070831
Ileal_RPShi_enterocyte	CDH17	0.00565157	0.535198	1.41517	-0.344773	0.0325162	Gene Expression	ENSG00000079112
Ileal_RPShi_enterocyte	MRPS34	0.00565238	0.457937	0.853482	0.0623918	0.0325162	Gene Expression	ENSG00000074071
Ileal_RPShi_enterocyte	PLP2	0.00565738	0.933488	1.66525	0.201731	0.0325162	Gene Expression	ENSG00000102007
Ileal_RPShi_enterocyte	INTS6	0.00568816	-0.299475	-0.100762	-0.498188	0.0326074	Gene Expression	ENSG00000102786
Ileal_RPShi_enterocyte	HNRNPAB	0.0057358	0.303909	0.957672	-0.349854	0.0326636	Gene Expression	ENSG00000197451
Ileal_RPShi_enterocyte	RBX1	0.00572369	0.537784	1.05001	0.0255547	0.0326636	Gene Expression	ENSG00000100387
Ileal_RPShi_enterocyte	CHMP4B	0.00580902	0.430988	0.872759	-0.010782	0.0328343	Gene Expression	ENSG00000101421
Ileal_RPShi_enterocyte	COX11	0.00594152	0.356213	0.852001	-0.139575	0.0328343	Gene Expression	ENSG00000166260
Ileal_RPShi_enterocyte	ECHS1	0.00591869	0.590776	1.09089	0.0906652	0.0328343	Gene Expression	ENSG00000127884
Ileal_RPShi_enterocyte	MYDGF	0.0058488	0.906667	1.49132	0.322011	0.0328343	Gene Expression	ENSG00000074842
Ileal_RPShi_enterocyte	TMED9	0.00587044	0.47718	1.00568	-0.0513164	0.0328343	Gene Expression	ENSG00000184840
Ileal_RPShi_enterocyte	YTHDC1	0.00586059	0.466302	0.967001	-0.0343971	0.0328343	Gene Expression	ENSG00000083896
Ileal_RPShi_enterocyte	MKLN1	0.00598174	0.387573	0.811886	-0.0367401	0.0328461	Gene Expression	ENSG00000128585
Ileal_RPShi_enterocyte	CDC42EP5	0.00607462	0.732217	1.21766	0.246778	0.0331338	Gene Expression	ENSG00000167617
Ileal_RPShi_enterocyte	DYNLRB1	0.00614202	0.361892	0.840072	-0.116288	0.0331338	Gene Expression	ENSG00000125971
Ileal_RPShi_enterocyte	PPP4R1	0.00611262	0.595672	1.36149	-0.170141	0.0331338	Gene Expression	ENSG00000154845
Ileal_RPShi_enterocyte	CIB1	0.00615758	0.631807	1.27444	-0.010826	0.0331789	Gene Expression	ENSG00000185043
Ileal_RPShi_enterocyte	HSP90AA1	0.00620512	-0.264864	0.472505	-1.00223	0.0332891	Gene Expression	ENSG00000080824
Ileal_RPShi_enterocyte	IDH2	0.00623112	-0.270226	0.581428	-1.12188	0.0332891	Gene Expression	ENSG00000182054
Ileal_RPShi_enterocyte	MGST1	0.00623197	0.33498	1.09314	-0.423175	0.0332891	Gene Expression	ENSG00000008394
Ileal_RPShi_enterocyte	ANAPC11	0.00626849	0.687353	1.12318	0.251527	0.0333055	Gene Expression	ENSG00000141552
Ileal_RPShi_enterocyte	MRPL2	0.00628932	0.305034	0.747568	-0.137499	0.0333055	Gene Expression	ENSG00000112651
Ileal_RPShi_enterocyte	PCSK7	0.00642131	0.293287	0.685642	-0.0990674	0.033617	Gene Expression	ENSG00000160613
Ileal_RPShi_enterocyte	HADHA	0.00645588	0.535021	1.13579	-0.0657526	0.0337597	Gene Expression	ENSG00000084754
Ileal_RPShi_enterocyte	ASPH	0.00649892	0.475913	0.956048	-0.00422142	0.033766	Gene Expression	ENSG00000198363
Ileal_RPShi_enterocyte	OST4	0.00649819	0.780548	1.25352	0.307576	0.033766	Gene Expression	ENSG00000228474
Ileal_RPShi_enterocyte	TRAPPC1	0.00651574	0.464267	0.977351	-0.0488176	0.033766	Gene Expression	ENSG00000170043
Ileal_RPShi_enterocyte	ATP5MG	0.00654655	0.688512	1.10209	0.274933	0.0338063	Gene Expression	ENSG00000167283
Ileal_RPShi_enterocyte	NOP10	0.00654782	0.643244	1.10048	0.186008	0.0338063	Gene Expression	ENSG00000182117
Ileal_RPShi_enterocyte	MAFG	0.00666859	0.369106	0.815283	-0.0770713	0.0342653	Gene Expression	ENSG00000197063
Ileal_RPShi_enterocyte	TMED10	0.00675187	0.312647	0.719354	-0.0940592	0.0343384	Gene Expression	ENSG00000170348
Ileal_RPShi_enterocyte	UBE2B	0.00678737	0.268378	0.656349	-0.119593	0.0343998	Gene Expression	ENSG00000119048
Ileal_RPShi_enterocyte	MRPS12	0.00682727	0.29773	0.671309	-0.0758484	0.0344504	Gene Expression	ENSG00000128626
Ileal_RPShi_enterocyte	INAVA	0.00694701	0.337293	0.962826	-0.28824	0.0347158	Gene Expression	ENSG00000163362
Ileal_RPShi_enterocyte	MCRIP2	0.00697137	0.687412	1.19957	0.175256	0.0347588	Gene Expression	ENSG00000172366
Ileal_RPShi_enterocyte	CCNL1	0.00716895	0.435431	0.989495	-0.118634	0.0352104	Gene Expression	ENSG00000163660
Ileal_RPShi_enterocyte	FBL	0.0072087	-0.342667	0.037301	-0.722636	0.0353303	Gene Expression	ENSG00000105202
Ileal_RPShi_enterocyte	ENSA	0.00725244	0.492932	0.957697	0.0281671	0.0353848	Gene Expression	ENSG00000143420
Ileal_RPShi_enterocyte	MGAT4B	0.00728808	0.432136	0.920407	-0.0561356	0.0353848	Gene Expression	ENSG00000161013
Ileal_RPShi_enterocyte	SEM1	0.00726098	0.879635	1.43481	0.324457	0.0353848	Gene Expression	ENSG00000127922
Ileal_RPShi_enterocyte	HIGD2A	0.00742631	0.535163	1.14216	-0.0718326	0.0354539	Gene Expression	ENSG00000146066
Ileal_RPShi_enterocyte	NR1H4	0.00764493	0.288925	0.987683	-0.409834	0.0358557	Gene Expression	ENSG00000012504
Ileal_RPShi_enterocyte	PMVK	0.00759638	0.277231	0.699205	-0.144743	0.0358557	Gene Expression	ENSG00000163344
Ileal_RPShi_enterocyte	S100A6	0.00760771	1.28239	1.99778	0.566994	0.0358557	Gene Expression	ENSG00000197956
Ileal_RPShi_enterocyte	SFPQ	0.00767059	0.448869	0.918077	-0.0203404	0.0358941	Gene Expression	ENSG00000116560
Ileal_RPShi_enterocyte	PPP1R10	0.00769881	-0.34295	-0.105459	-0.580441	0.0359356	Gene Expression	ENSG00000204569
Ileal_RPShi_enterocyte	PDLIM1	0.00771896	0.550068	1.12617	-0.026031	0.0359932	Gene Expression	ENSG00000107438
Ileal_RPShi_enterocyte	ITM2C	0.00774859	0.826425	1.96537	-0.312525	0.0360583	Gene Expression	ENSG00000135916
Ileal_RPShi_enterocyte	PHB	0.00775848	-0.275755	0.0378911	-0.589401	0.0360679	Gene Expression	ENSG00000167085
Ileal_RPShi_enterocyte	NPC2	0.00780654	0.422268	0.864313	-0.0197777	0.0361818	Gene Expression	ENSG00000119655
Ileal_RPShi_enterocyte	SPINT1-AS1	0.00782413	0.453623	0.942551	-0.0353045	0.0362269	Gene Expression	ENSG00000261183
Ileal_RPShi_enterocyte	KDELR1	0.00784741	0.308651	0.763459	-0.146158	0.0362982	Gene Expression	ENSG00000105438
Ileal_RPShi_enterocyte	COX5A	0.00795066	0.846012	1.33656	0.355464	0.0363387	Gene Expression	ENSG00000178741
Ileal_RPShi_enterocyte	HSD11B2	0.00794697	0.336697	0.853013	-0.179619	0.0363387	Gene Expression	ENSG00000176387
Ileal_RPShi_enterocyte	OCIAD2	0.0079587	0.409234	0.881331	-0.0628626	0.0363387	Gene Expression	ENSG00000145247
Ileal_RPShi_enterocyte	PRRC2C	0.00795135	0.565395	0.969732	0.161058	0.0363387	Gene Expression	ENSG00000117523
Ileal_RPShi_enterocyte	CCL20	0.00801052	0.96878	2.5921	-0.654539	0.0364669	Gene Expression	ENSG00000115009
Ileal_RPShi_enterocyte	POLR2I	0.00805412	0.542535	1.08374	0.00132516	0.036593	Gene Expression	ENSG00000105258
Ileal_RPShi_enterocyte	TXNL4A	0.0081201	0.463858	1.04266	-0.114946	0.0366399	Gene Expression	ENSG00000141759
Ileal_RPShi_enterocyte	NFKBIZ	0.00822276	0.600842	1.09344	0.108243	0.0367625	Gene Expression	ENSG00000144802
Ileal_RPShi_enterocyte	PPCS	0.00819609	0.345636	0.811065	-0.119792	0.0367625	Gene Expression	ENSG00000127125
Ileal_RPShi_enterocyte	CCDC167	0.00826549	0.389698	1.00901	-0.229612	0.036827	Gene Expression	ENSG00000198937
Ileal_RPShi_enterocyte	SERF2	0.00832232	0.854385	1.39193	0.316836	0.0369751	Gene Expression	ENSG00000140264
Ileal_RPShi_enterocyte	RNF186	0.00849612	0.46162	1.01598	-0.0927415	0.0372576	Gene Expression	ENSG00000178828
Ileal_RPShi_enterocyte	C12orf57	0.00859586	-0.532205	-0.106703	-0.957708	0.0373718	Gene Expression	ENSG00000111678
Ileal_RPShi_enterocyte	CWC15	0.00862403	0.402368	0.870862	-0.066126	0.0373718	Gene Expression	ENSG00000150316
Ileal_RPShi_enterocyte	C1GALT1	0.00873816	0.283792	0.70207	-0.134486	0.0376231	Gene Expression	ENSG00000106392
Ileal_RPShi_enterocyte	DMBT1	0.00886822	0.658246	2.14309	-0.826594	0.0379276	Gene Expression	ENSG00000187908
Ileal_RPShi_enterocyte	LRRC1	0.00888042	0.285514	0.867946	-0.296918	0.0379276	Gene Expression	ENSG00000137269
Ileal_RPShi_enterocyte	ATP5MD	0.00897864	1.02032	1.67399	0.36664	0.0381909	Gene Expression	ENSG00000173915
Ileal_RPShi_enterocyte	JPT1	0.00903503	0.814263	1.38288	0.245647	0.0382577	Gene Expression	ENSG00000189159
Ileal_RPShi_enterocyte	MRPS5	0.00904347	0.316147	0.839402	-0.207108	0.0382583	Gene Expression	ENSG00000144029
Ileal_RPShi_enterocyte	HNRNPA3	0.00908159	0.579602	1.05487	0.104332	0.038279	Gene Expression	ENSG00000170144
Ileal_RPShi_enterocyte	ABCF1	0.00920903	0.414691	0.862438	-0.0330563	0.0384314	Gene Expression	ENSG00000204574
Ileal_RPShi_enterocyte	CXCL2	0.00919165	1.01359	1.64812	0.379055	0.0384314	Gene Expression	ENSG00000081041
Ileal_RPShi_enterocyte	MRPL21	0.00923454	0.406228	0.859124	-0.0466668	0.0384314	Gene Expression	ENSG00000197345
Ileal_RPShi_enterocyte	TWF1	0.00924677	0.300444	0.751567	-0.15068	0.0384474	Gene Expression	ENSG00000151239
Ileal_RPShi_enterocyte	BZW1	0.0092851	0.330985	0.799005	-0.137036	0.0384529	Gene Expression	ENSG00000082153
Ileal_RPShi_enterocyte	MLX	0.00930648	0.490972	1.07589	-0.0939476	0.0384529	Gene Expression	ENSG00000108788
Ileal_RPShi_enterocyte	SEC11A	0.00930074	0.345715	0.782105	-0.0906748	0.0384529	Gene Expression	ENSG00000140612
Ileal_RPShi_enterocyte	TBCB	0.0093641	0.293564	0.718574	-0.131446	0.0385568	Gene Expression	ENSG00000105254
Ileal_RPShi_enterocyte	HSPA1B	0.00940633	0.617853	1.37504	-0.139337	0.0385886	Gene Expression	ENSG00000204388
Ileal_RPShi_enterocyte	RPS6KA3	0.00945589	0.428757	0.98819	-0.130677	0.0386885	Gene Expression	ENSG00000177189
Ileal_RPShi_enterocyte	CCT3	0.00954748	0.564945	0.934513	0.195377	0.0388666	Gene Expression	ENSG00000163468
Ileal_RPShi_enterocyte	CMIP	0.00953732	0.288396	0.739692	-0.162901	0.0388666	Gene Expression	ENSG00000153815
Ileal_RPShi_enterocyte	POLR2K	0.00952682	0.337979	0.755396	-0.0794376	0.0388666	Gene Expression	ENSG00000147669
Ileal_RPShi_enterocyte	TNFAIP3	0.00957478	0.406953	0.936469	-0.122564	0.0389106	Gene Expression	ENSG00000118503
Ileal_RPShi_enterocyte	IMP3	0.00969366	0.397116	0.817373	-0.0231415	0.0390032	Gene Expression	ENSG00000177971
Ileal_RPShi_enterocyte	ASS1	0.0098395	0.422338	1.26311	-0.418435	0.039347	Gene Expression	ENSG00000130707
Ileal_RPShi_enterocyte	DSP	0.00984743	0.57062	1.0254	0.115837	0.039347	Gene Expression	ENSG00000096696
Ileal_RPShi_enterocyte	MINOS1	0.00989631	0.724809	1.30411	0.145504	0.0394125	Gene Expression	ENSG00000173436
Ileal_RPShi_enterocyte	HP1BP3	0.00993656	0.558849	0.96542	0.152278	0.0395317	Gene Expression	ENSG00000127483
Ileal_RPShi_enterocyte	GRAMD4	0.0100639	0.306491	0.804207	-0.191226	0.0398085	Gene Expression	ENSG00000075240
Ileal_RPShi_enterocyte	TPD52	0.0100666	0.269738	0.777256	-0.23778	0.0398085	Gene Expression	ENSG00000076554
Ileal_RPShi_enterocyte	ACSS2	0.0101026	0.363124	0.789586	-0.063339	0.0399031	Gene Expression	ENSG00000131069
Ileal_RPShi_enterocyte	TNFRSF1A	0.0101512	0.431835	1.83122	-0.967554	0.0400055	Gene Expression	ENSG00000067182
Ileal_RPShi_enterocyte	CLIC1	0.0102973	0.745508	1.19705	0.293971	0.0403361	Gene Expression	ENSG00000213719
Ileal_RPShi_enterocyte	ERP29	0.0103779	0.56873	0.910392	0.227069	0.0404346	Gene Expression	ENSG00000089248
Ileal_RPShi_enterocyte	PDCD10	0.0105398	0.304763	0.713903	-0.104377	0.0406333	Gene Expression	ENSG00000114209
Ileal_RPShi_enterocyte	CAPN5	0.0105899	0.512792	1.26145	-0.235868	0.0407924	Gene Expression	ENSG00000149260
Ileal_RPShi_enterocyte	GSTK1	0.0107994	0.610504	1.06416	0.156846	0.0412542	Gene Expression	ENSG00000197448
Ileal_RPShi_enterocyte	PRPF38A	0.0107711	0.327903	0.750855	-0.0950498	0.0412542	Gene Expression	ENSG00000134748
Ileal_RPShi_enterocyte	LIPH	0.0108281	0.458875	1.57923	-0.661475	0.0412645	Gene Expression	ENSG00000163898
Ileal_RPShi_enterocyte	MRPL54	0.0108289	0.38081	1.00485	-0.243227	0.0412645	Gene Expression	ENSG00000183617
Ileal_RPShi_enterocyte	KIF5B	0.0109434	0.308874	0.90185	-0.284103	0.0414949	Gene Expression	ENSG00000170759
Ileal_RPShi_enterocyte	MRPL33	0.0109387	0.564567	1.12315	0.00598198	0.0414949	Gene Expression	ENSG00000243147
Ileal_RPShi_enterocyte	FUOM	0.0109799	0.458379	1.14641	-0.229648	0.0415836	Gene Expression	ENSG00000148803
Ileal_RPShi_enterocyte	NRBF2	0.0109849	0.526399	1.15006	-0.0972636	0.0415836	Gene Expression	ENSG00000148572
Ileal_RPShi_enterocyte	LSM4	0.0109996	0.36762	0.900835	-0.165595	0.0416053	Gene Expression	ENSG00000130520
Ileal_RPShi_enterocyte	DUT	0.0111542	-0.386556	0.0754261	-0.848538	0.0418806	Gene Expression	ENSG00000128951
Ileal_RPShi_enterocyte	PDIA6	0.0111658	0.438272	0.942595	-0.0660517	0.04189	Gene Expression	ENSG00000143870
Ileal_RPShi_enterocyte	SRSF2	0.0112914	0.571468	0.981011	0.161925	0.0421603	Gene Expression	ENSG00000161547
Ileal_RPShi_enterocyte	RWDD1	0.0114067	0.548231	0.989281	0.107182	0.0423795	Gene Expression	ENSG00000111832
Ileal_RPShi_enterocyte	ATP11B	0.0114861	0.414365	1.0269	-0.198175	0.0424375	Gene Expression	ENSG00000058063
Ileal_RPShi_enterocyte	GPR160	0.0114868	0.503034	0.856764	0.149304	0.0424375	Gene Expression	ENSG00000173890
Ileal_RPShi_enterocyte	QTRT1	0.0114431	-0.300087	0.122412	-0.722586	0.0424375	Gene Expression	ENSG00000213339
Ileal_RPShi_enterocyte	CANX	0.0116098	0.33452	0.778556	-0.109516	0.0425923	Gene Expression	ENSG00000127022
Ileal_RPShi_enterocyte	SAT1	0.0115884	0.453399	0.99042	-0.083621	0.0425923	Gene Expression	ENSG00000130066
Ileal_RPShi_enterocyte	EIF3H	0.0119912	0.452448	0.952733	-0.047837	0.0432604	Gene Expression	ENSG00000147677
Ileal_RPShi_enterocyte	COX7C	0.0121334	0.671751	1.09502	0.248481	0.0433995	Gene Expression	ENSG00000127184
Ileal_RPShi_enterocyte	ATP5ME	0.0122336	0.735666	1.32978	0.141554	0.0434171	Gene Expression	ENSG00000169020
Ileal_RPShi_enterocyte	PDCD6	0.0121729	0.340872	0.853097	-0.171353	0.0434171	Gene Expression	ENSG00000249915
Ileal_RPShi_enterocyte	RHOC	0.0121557	0.519159	1.61688	-0.578559	0.0434171	Gene Expression	ENSG00000155366
Ileal_RPShi_enterocyte	RPL26L1	0.0122195	0.630145	1.19978	0.0605112	0.0434171	Gene Expression	ENSG00000037241
Ileal_RPShi_enterocyte	RNASE1	0.0122843	0.597848	1.16515	0.0305442	0.0434895	Gene Expression	ENSG00000129538
Ileal_RPShi_enterocyte	SERP1	0.0122898	0.704875	1.18941	0.220338	0.0434895	Gene Expression	ENSG00000120742
Ileal_RPShi_enterocyte	MUC3A	0.0125088	0.416498	1.25621	-0.423218	0.0439217	Gene Expression	ENSG00000169894
Ileal_RPShi_enterocyte	PSMD14	0.0128483	0.549854	1.15358	-0.0538761	0.0445387	Gene Expression	ENSG00000115233
Ileal_RPShi_enterocyte	MGST2	0.0128904	0.344236	0.765471	-0.0770003	0.0446512	Gene Expression	ENSG00000085871
Ileal_RPShi_enterocyte	SNHG12	0.0129426	-0.399528	-0.0680839	-0.730971	0.0447984	Gene Expression	ENSG00000197989
Ileal_RPShi_enterocyte	RAB10	0.0130737	0.277028	0.695691	-0.141636	0.0449297	Gene Expression	ENSG00000084733
Ileal_RPShi_enterocyte	RALY	0.0130567	0.292913	0.633979	-0.0481535	0.0449297	Gene Expression	ENSG00000125970
Ileal_RPShi_enterocyte	FAM136A	0.0131924	0.380355	0.834363	-0.0736534	0.0451876	Gene Expression	ENSG00000035141
Ileal_RPShi_enterocyte	SPCS3	0.0132171	0.4688	1.00307	-0.0654721	0.0452049	Gene Expression	ENSG00000129128
Ileal_RPShi_enterocyte	COX7A2	0.0133839	0.907241	1.50228	0.312199	0.0452282	Gene Expression	ENSG00000112695
Ileal_RPShi_enterocyte	HNRNPC	0.0132863	0.359691	0.85146	-0.132079	0.0452282	Gene Expression	ENSG00000092199
Ileal_RPShi_enterocyte	ILF2	0.0133717	0.495988	1.09162	-0.0996413	0.0452282	Gene Expression	ENSG00000143621
Ileal_RPShi_enterocyte	SAMD5	0.0133156	0.330434	0.915941	-0.255074	0.0452282	Gene Expression	ENSG00000203727
Ileal_RPShi_enterocyte	TPM3	0.0133408	1.01008	1.73503	0.285135	0.0452282	Gene Expression	ENSG00000143549
Ileal_RPShi_enterocyte	WLS	0.0134833	0.604405	1.4961	-0.287291	0.0453413	Gene Expression	ENSG00000116729
Ileal_RPShi_enterocyte	BAX	0.0135092	0.478125	1.01245	-0.0562055	0.0453949	Gene Expression	ENSG00000087088
Ileal_RPShi_enterocyte	TMED2	0.0135537	0.372559	0.979353	-0.234236	0.0454122	Gene Expression	ENSG00000086598
Ileal_RPShi_enterocyte	COA4	0.0136154	0.585189	1.03845	0.131925	0.0455082	Gene Expression	ENSG00000181924
Ileal_RPShi_enterocyte	SLC35F5	0.0137446	0.478933	1.15143	-0.193568	0.0456382	Gene Expression	ENSG00000115084
Ileal_RPShi_enterocyte	CISD3	0.0137762	0.352947	0.806311	-0.100417	0.0456926	Gene Expression	ENSG00000277972
Ileal_RPShi_enterocyte	ASCL2	0.0137948	-0.38334	0.176524	-0.943203	0.0457141	Gene Expression	ENSG00000183734
Ileal_RPShi_enterocyte	CYCS	0.0138617	1.02704	1.76934	0.28474	0.0457977	Gene Expression	ENSG00000172115
Ileal_RPShi_enterocyte	JTB	0.013899	0.370204	0.950312	-0.209904	0.0458377	Gene Expression	ENSG00000143543
Ileal_RPShi_enterocyte	RABAC1	0.0140613	0.530144	0.989492	0.0707962	0.0460264	Gene Expression	ENSG00000105404
Ileal_RPShi_enterocyte	B3GNT5	0.0141159	0.417411	1.06567	-0.230851	0.0460893	Gene Expression	ENSG00000176597
Ileal_RPShi_enterocyte	CALM1	0.0141481	0.692526	1.17408	0.210974	0.0461289	Gene Expression	ENSG00000198668
Ileal_RPShi_enterocyte	KIF9	0.0142072	0.386697	0.974275	-0.200881	0.046191	Gene Expression	ENSG00000088727
Ileal_RPShi_enterocyte	NDUFA6	0.0142036	0.539678	0.945529	0.133828	0.046191	Gene Expression	ENSG00000184983
Ileal_RPShi_enterocyte	PRELID1	0.0143976	0.686912	1.20324	0.170582	0.0465619	Gene Expression	ENSG00000169230
Ileal_RPShi_enterocyte	KTN1	0.0145226	0.329886	0.774015	-0.114243	0.0467219	Gene Expression	ENSG00000126777
Ileal_RPShi_enterocyte	MAPRE1	0.0145759	0.394958	0.965913	-0.175996	0.0467952	Gene Expression	ENSG00000101367
Ileal_RPShi_enterocyte	POP5	0.0146133	0.457156	0.963597	-0.049284	0.0468828	Gene Expression	ENSG00000167272
Ileal_RPShi_enterocyte	MAP2K2	0.0147111	0.518182	0.964609	0.0717558	0.0470652	Gene Expression	ENSG00000126934
Ileal_RPShi_enterocyte	CAPZA2	0.0148951	0.296206	0.722962	-0.130551	0.0473579	Gene Expression	ENSG00000198898
Ileal_RPShi_enterocyte	ARHGEF35	0.0149264	0.567256	0.939446	0.195066	0.0474167	Gene Expression	ENSG00000213214
Ileal_RPShi_enterocyte	ANKLE2	0.0150503	0.382599	0.854391	-0.0891933	0.0474887	Gene Expression	ENSG00000176915
Ileal_RPShi_enterocyte	CD59	0.0150295	0.398926	1.30928	-0.511431	0.0474887	Gene Expression	ENSG00000085063
Ileal_RPShi_enterocyte	TSTD1	0.0151988	0.377002	0.944026	-0.190022	0.0476981	Gene Expression	ENSG00000215845
Ileal_RPShi_enterocyte	CD2AP	0.0153343	0.713185	1.4554	-0.0290302	0.047973	Gene Expression	ENSG00000198087
Ileal_RPShi_enterocyte	CLTA	0.0153593	0.460168	0.91733	0.00300645	0.047973	Gene Expression	ENSG00000122705
Ileal_RPShi_enterocyte	FXYD3	0.0154494	0.486365	1.84917	-0.876438	0.0480913	Gene Expression	ENSG00000089356
Ileal_RPShi_enterocyte	ATP5MC1	0.0154741	0.695326	1.29187	0.0987832	0.0480949	Gene Expression	ENSG00000159199
Ileal_RPShi_enterocyte	MRPS15	0.0154818	0.302967	0.772404	-0.16647	0.0480949	Gene Expression	ENSG00000116898
Ileal_RPShi_enterocyte	YBEY	0.0155635	0.391231	0.771502	0.0109597	0.0482555	Gene Expression	ENSG00000182362
Ileal_RPShi_enterocyte	ACTB	0.0157722	0.920186	1.40432	0.436048	0.0485713	Gene Expression	ENSG00000075624
Ileal_RPShi_enterocyte	TUBA1C	0.0158609	0.502161	1.12343	-0.119112	0.0488117	Gene Expression	ENSG00000167553
Ileal_RPShi_enterocyte	GPRC5A	0.0159395	0.593795	1.31113	-0.12354	0.0489555	Gene Expression	ENSG00000013588
Ileal_RPShi_enterocyte	CTSH	0.0160173	0.554595	0.999835	0.109354	0.0491151	Gene Expression	ENSG00000103811
Ileal_RPShi_enterocyte	ATP5MPL	0.0162235	0.528403	1.1511	-0.094293	0.0494441	Gene Expression	ENSG00000156411
Ileal_RPShi_enterocyte	HDGF	0.0162388	0.419616	0.857364	-0.0181323	0.0494461	Gene Expression	ENSG00000143321
Ileal_RPShi_enterocyte	WASL	0.0163434	0.263076	0.760562	-0.234409	0.0496009	Gene Expression	ENSG00000106299
Ileal_RPShi_enterocyte	DYNLL1	0.016374	0.550144	0.971896	0.128391	0.049641	Gene Expression	ENSG00000088986
Ileal_RPShi_enterocyte	HSPH1	0.0165227	0.464091	1.04435	-0.116171	0.0497856	Gene Expression	ENSG00000120694
Ileal_RPShi_enterocyte	TRIM2	0.0165458	0.393934	0.831545	-0.0436782	0.0497856	Gene Expression	ENSG00000109654
Ileal_RPShi_enterocyte	PPDPF	0.0165812	0.481047	0.759093	0.203002	0.0497976	Gene Expression	ENSG00000125534
Ileal_RPShi_enterocyte	MTRNR2L12	0.0166056	-4.3423	-3.03332	-5.65129	0.049806	Gene Expression	ENSG00000269028
Ileal_RPShi_enterocyte	TMED4	0.0166302	0.392696	0.940305	-0.154913	0.0498473	Gene Expression	ENSG00000158604
Ileal_RPShi_enterocyte	CFL1	0.0166808	0.62072	1.05137	0.190065	0.0499425	Gene Expression	ENSG00000172757
Ileal_paneth	ZMAT2	2.28226e-06	-0.354782	0.0980364	-0.8076	0.0109254	Gene Expression	ENSG00000146007
Ileal_paneth	NDUFS7	2.64635e-05	1.16297	1.77461	0.551333	0.0275617	Gene Expression	ENSG00000115286
Ileal_paneth	S100A10	5.3648e-05	2.26139	3.16848	1.35431	0.0372496	Gene Expression	ENSG00000197747
Ileal_paneth	KRT18	7.42656e-05	0.501412	1.19024	-0.187414	0.0421896	Gene Expression	ENSG00000111057
Ileal_paneth	POLDIP3	8.21013e-05	1.19376	3.66869	-1.28116	0.0427543	Gene Expression	ENSG00000100227
Ileal_enterocyte	JPT1	4.52063e-07	0.64579	0.83845	0.453129	0.0016694	Gene Expression	ENSG00000189159
Ileal_enterocyte	AGR3	3.31041e-06	0.49751	0.775855	0.219166	0.00252364	Gene Expression	ENSG00000173467
Ileal_enterocyte	ABHD17C	9.39014e-06	0.295229	0.588539	0.00191945	0.00430485	Gene Expression	ENSG00000136379
Ileal_enterocyte	CAPN2	8.87085e-06	0.295014	0.539131	0.0508961	0.00430485	Gene Expression	ENSG00000162909
Ileal_enterocyte	UQCRB	1.0418e-05	0.470063	0.683252	0.256874	0.00433198	Gene Expression	ENSG00000156467
Ileal_enterocyte	KRT19	1.44934e-05	1.34031	1.845	0.83561	0.00473519	Gene Expression	ENSG00000171345
Ileal_enterocyte	MINOS1	2.01834e-05	0.394234	0.596053	0.192415	0.00560554	Gene Expression	ENSG00000173436
Ileal_enterocyte	NDUFB3	2.32849e-05	0.401616	0.582579	0.220653	0.00560554	Gene Expression	ENSG00000119013
Ileal_enterocyte	ATP5MG	2.85441e-05	0.461001	0.63838	0.283621	0.00582376	Gene Expression	ENSG00000167283
Ileal_enterocyte	COMMD6	2.72173e-05	0.328452	0.522438	0.134466	0.00582376	Gene Expression	ENSG00000188243
Ileal_enterocyte	ATP5MPL	3.70491e-05	0.473322	0.704119	0.242524	0.0062709	Gene Expression	ENSG00000156411
Ileal_enterocyte	SUB1	4.11296e-05	0.263198	0.4232	0.103196	0.0062709	Gene Expression	ENSG00000113387
Ileal_enterocyte	ATP5MD	6.70046e-05	0.523515	0.74129	0.30574	0.00857365	Gene Expression	ENSG00000173915
Ileal_enterocyte	CEACAM5	9.55565e-05	0.538286	1.76773	-0.691162	0.00933425	Gene Expression	ENSG00000105388
Ileal_enterocyte	COX6C	9.06869e-05	0.477073	0.663783	0.290364	0.00933425	Gene Expression	ENSG00000164919
Ileal_enterocyte	FXYD3	8.84528e-05	0.869277	1.42572	0.31284	0.00933425	Gene Expression	ENSG00000089356
Ileal_enterocyte	GPRC5A	9.05129e-05	0.315525	0.56616	0.0648902	0.00933425	Gene Expression	ENSG00000013588
Ileal_enterocyte	GSKIP	8.8879e-05	0.282727	0.517259	0.0481948	0.00933425	Gene Expression	ENSG00000100744
Ileal_enterocyte	HSPB1	9.87367e-05	0.654238	1.0096	0.298872	0.00940878	Gene Expression	ENSG00000106211
Ileal_enterocyte	CAP1	0.000108396	0.318427	0.553283	0.0835721	0.00991606	Gene Expression	ENSG00000131236
Ileal_enterocyte	COX8A	0.000143303	0.422507	0.679078	0.165935	0.0113126	Gene Expression	ENSG00000176340
Ileal_enterocyte	TMPRSS2	0.00014007	0.274778	0.458112	0.091444	0.0113126	Gene Expression	ENSG00000184012
Ileal_enterocyte	COX7B	0.000168434	0.508277	0.717149	0.299405	0.0119383	Gene Expression	ENSG00000131174
Ileal_enterocyte	TSPAN1	0.00018056	0.658269	1.18408	0.132461	0.0121154	Gene Expression	ENSG00000117472
Ileal_enterocyte	MAL2	0.000232651	0.271727	0.487954	0.0554995	0.0131718	Gene Expression	ENSG00000147676
Ileal_enterocyte	SEC61B	0.00024415	0.431773	0.646691	0.216856	0.0136188	Gene Expression	ENSG00000106803
Ileal_enterocyte	MYL12A	0.00026015	0.437599	0.634048	0.24115	0.0137801	Gene Expression	ENSG00000101608
Ileal_enterocyte	SEC61G	0.000262105	0.419043	0.61172	0.226365	0.0137801	Gene Expression	ENSG00000132432
Ileal_enterocyte	ANXA4	0.00027535	0.450434	0.695237	0.205632	0.0139765	Gene Expression	ENSG00000196975
Ileal_enterocyte	CTSS	0.000284007	0.339664	0.622837	0.0564907	0.0139765	Gene Expression	ENSG00000163131
Ileal_enterocyte	RAP2B	0.000299668	0.305705	0.603057	0.00835336	0.0144282	Gene Expression	ENSG00000181467
Ileal_enterocyte	NDUFC2	0.000309847	0.420816	0.660557	0.181074	0.0147629	Gene Expression	ENSG00000151366
Ileal_enterocyte	SERPINB1	0.000365433	0.340194	0.511377	0.169011	0.0157688	Gene Expression	ENSG00000021355
Ileal_enterocyte	UQCRFS1	0.000357491	0.300451	0.559738	0.0411632	0.0157688	Gene Expression	ENSG00000169021
Ileal_enterocyte	ANXA2	0.000390579	0.580052	0.845483	0.314621	0.0158486	Gene Expression	ENSG00000182718
Ileal_enterocyte	MAP2K3	0.0003774	0.284506	0.466387	0.102625	0.0158486	Gene Expression	ENSG00000034152
Ileal_enterocyte	CYCS	0.000398775	0.425021	0.639187	0.210856	0.0158608	Gene Expression	ENSG00000172115
Ileal_enterocyte	SERP1	0.000412514	0.322791	0.522392	0.12319	0.0158932	Gene Expression	ENSG00000120742
Ileal_enterocyte	DBI	0.000460497	0.373022	0.593116	0.152929	0.0167168	Gene Expression	ENSG00000155368
Ileal_enterocyte	NDUFA1	0.000527575	0.391213	0.561746	0.220681	0.0183112	Gene Expression	ENSG00000125356
Ileal_enterocyte	PDIA4	0.000568884	0.368488	0.678628	0.0583484	0.0192101	Gene Expression	ENSG00000155660
Ileal_enterocyte	ATP5PO	0.000678939	0.322443	0.539586	0.105299	0.0207031	Gene Expression	ENSG00000241837
Ileal_enterocyte	MRPL41	0.000690308	0.364849	0.58895	0.140747	0.0207453	Gene Expression	ENSG00000182154
Ileal_enterocyte	ETHE1	0.000848914	0.303296	0.580956	0.0256365	0.022371	Gene Expression	ENSG00000105755
Ileal_enterocyte	LGALS3	0.000821605	0.807524	1.22043	0.394615	0.022371	Gene Expression	ENSG00000131981
Ileal_enterocyte	S100A16	0.000846465	0.362749	0.667388	0.0581091	0.022371	Gene Expression	ENSG00000188643
Ileal_enterocyte	SNRPG	0.000875889	0.288212	0.460075	0.116349	0.022371	Gene Expression	ENSG00000143977
Ileal_enterocyte	ITM2C	0.000922782	0.552596	0.978697	0.126496	0.0225881	Gene Expression	ENSG00000135916
Ileal_enterocyte	PLAC8	0.000973386	0.660397	1.21506	0.105738	0.0228661	Gene Expression	ENSG00000145287
Ileal_enterocyte	CD55	0.00113531	0.298854	0.595493	0.00221581	0.0238206	Gene Expression	ENSG00000196352
Ileal_enterocyte	COX17	0.00116818	0.278032	0.481451	0.074614	0.0239447	Gene Expression	ENSG00000138495
Ileal_enterocyte	MYL12B	0.00158774	0.538754	0.785497	0.29201	0.027302	Gene Expression	ENSG00000118680
Ileal_enterocyte	POLR2L	0.00161323	0.399298	0.619898	0.178698	0.0273393	Gene Expression	ENSG00000177700
Ileal_enterocyte	CALM2	0.00178106	0.501172	0.767007	0.235338	0.0290303	Gene Expression	ENSG00000143933
Ileal_enterocyte	CDH1	0.00188643	0.28877	0.497927	0.0796125	0.0294232	Gene Expression	ENSG00000039068
Ileal_enterocyte	GCNT3	0.00198435	0.57642	0.959562	0.193278	0.0300642	Gene Expression	ENSG00000140297
Ileal_enterocyte	PFN1	0.00197912	0.395128	0.606267	0.183989	0.0300642	Gene Expression	ENSG00000108518
Ileal_enterocyte	TXNDC17	0.00205442	0.360628	0.600827	0.12043	0.0304108	Gene Expression	ENSG00000129235
Ileal_enterocyte	PERP	0.00220915	0.317118	0.508326	0.125911	0.0317756	Gene Expression	ENSG00000112378
Ileal_enterocyte	MUC13	0.00265916	0.672671	1.0938	0.251547	0.0343301	Gene Expression	ENSG00000173702
Ileal_enterocyte	S100A10	0.00288035	0.661347	1.00477	0.317922	0.0356973	Gene Expression	ENSG00000197747
Ileal_enterocyte	SOD1	0.00290324	0.289782	0.456722	0.122843	0.0356973	Gene Expression	ENSG00000142168
Ileal_enterocyte	COX7C	0.00292122	0.32635	0.631229	0.0214715	0.0357117	Gene Expression	ENSG00000127184
Ileal_enterocyte	VMP1	0.00295082	0.402332	0.628314	0.17635	0.0358012	Gene Expression	ENSG00000062716
Ileal_enterocyte	TPM1	0.00322563	0.30313	0.515901	0.0903599	0.0367632	Gene Expression	ENSG00000140416
Ileal_enterocyte	MGST3	0.00337109	0.441175	0.713066	0.169284	0.0376082	Gene Expression	ENSG00000143198
Ileal_enterocyte	CDC42EP5	0.00360082	0.499139	0.738116	0.260163	0.0390288	Gene Expression	ENSG00000167617
Ileal_enterocyte	DYNLL1	0.00385686	0.296396	0.456114	0.136679	0.0405547	Gene Expression	ENSG00000088986
Ileal_enterocyte	COX7A2	0.00388884	0.397382	0.644174	0.15059	0.0405801	Gene Expression	ENSG00000112695
Ileal_enterocyte	NR1H4	0.00388105	0.315688	0.730005	-0.0986287	0.0405801	Gene Expression	ENSG00000012504
Ileal_enterocyte	NDUFS6	0.00400676	0.281127	0.469563	0.0926913	0.0407265	Gene Expression	ENSG00000145494
Ileal_enterocyte	UQCRC1	0.00405091	0.375595	0.641684	0.109507	0.0407805	Gene Expression	ENSG00000010256
Ileal_enterocyte	ATP5MC3	0.00438616	0.42648	0.648042	0.204918	0.0415293	Gene Expression	ENSG00000154518
Ileal_enterocyte	SDCBP2	0.00449555	0.309672	0.664981	-0.0456366	0.0417238	Gene Expression	ENSG00000125775
Ileal_enterocyte	CLDN3	0.00479912	0.418809	0.640382	0.197237	0.0431955	Gene Expression	ENSG00000165215
Ileal_enterocyte	COX6B1	0.00492604	0.338409	0.533957	0.142861	0.0437489	Gene Expression	ENSG00000126267
Ileal_enterocyte	CYSTM1	0.00497422	0.452046	0.700478	0.203613	0.0438383	Gene Expression	ENSG00000120306
Ileal_enterocyte	ATP5PF	0.0055839	0.337741	0.49831	0.177172	0.0464377	Gene Expression	ENSG00000154723
Ileal_enterocyte	PDE9A	0.00573957	0.326085	0.643808	0.00836307	0.047048	Gene Expression	ENSG00000160191
Ileal_enterocyte	ROMO1	0.00573318	0.288587	0.474538	0.102635	0.047048	Gene Expression	ENSG00000125995
Ileal_enterocyte	AC007952.4	0.00665517	-0.408804	-0.209382	-0.608226	0.0498227	Gene Expression	ENSG00000262202
Ileal_enterocyte_PLCG2	NCOA7	1.99449e-05	0.848868	1.25289	0.444847	0.0363091	Gene Expression	ENSG00000111912
Ileal_enterocyte_PLCG2	PNISR	2.91405e-05	-0.353139	-0.220592	-0.485685	0.0363091	Gene Expression	ENSG00000132424
Ileal_enterocyte_PLCG2	TMSB4X	5.59685e-05	0.654959	0.910801	0.399118	0.0464912	Gene Expression	ENSG00000205542
Ileal_enterocyte_DUOX2pos_MUC6pos_PGCpos	PPP1R13L	6.28909e-11	-4.59287	19.0237	-28.2095	5.469e-07	Gene Expression	ENSG00000104881
Ileal_enterocyte_DUOX2pos_MUC6pos_PGCpos	CYP2J2	8.7043e-09	9.20895	11.3727	7.04522	3.78463e-05	Gene Expression	ENSG00000134716
Ileal_enterocyte_DUOX2pos_MUC6pos_PGCpos	TAF8	6.32271e-08	-1.30004	-0.0031772	-2.59689	0.000183274	Gene Expression	ENSG00000137413
Ileal_enterocyte_DUOX2pos_MUC6pos_PGCpos	ZBTB42	1.62797e-07	-0.43459	4.26026	-5.12944	0.000353922	Gene Expression	ENSG00000179627
Ileal_enterocyte_DUOX2pos_MUC6pos_PGCpos	IYD	3.61867e-07	0.675326	2.89852	-1.54787	0.000524466	Gene Expression	ENSG00000009765
Ileal_enterocyte_DUOX2pos_MUC6pos_PGCpos	TMEM37	3.20983e-07	-3.78952	-0.855936	-6.7231	0.000524466	Gene Expression	ENSG00000171227
Ileal_enterocyte_DUOX2pos_MUC6pos_PGCpos	LRRC28	4.5336e-06	-2.30796	-0.27644	-4.33947	0.00492802	Gene Expression	ENSG00000168904
Ileal_enterocyte_DUOX2pos_MUC6pos_PGCpos	ANKRD29	6.67171e-06	0.315237	1.6133	-0.982825	0.00566937	Gene Expression	ENSG00000154065
Ileal_enterocyte_DUOX2pos_MUC6pos_PGCpos	BCAM	1.06432e-05	1.11829	13.6464	-11.4099	0.00771277	Gene Expression	ENSG00000187244
Ileal_enterocyte_DUOX2pos_MUC6pos_PGCpos	ATG4A	1.23406e-05	-3.50167	7.4405	-14.4438	0.00825493	Gene Expression	ENSG00000101844
Ileal_enterocyte_DUOX2pos_MUC6pos_PGCpos	NFRKB	1.72293e-05	4.00721	4.9592	3.05522	0.00998837	Gene Expression	ENSG00000170322
Ileal_enterocyte_DUOX2pos_MUC6pos_PGCpos	TRMT44	1.70116e-05	0.578266	2.8166	-1.66007	0.00998837	Gene Expression	ENSG00000155275
Ileal_enterocyte_DUOX2pos_MUC6pos_PGCpos	TEAD1	2.75883e-05	-2.41106	-0.619932	-4.20218	0.0126267	Gene Expression	ENSG00000187079
Ileal_enterocyte_DUOX2pos_MUC6pos_PGCpos	ZFHX3	2.61994e-05	-1.39663	1.13981	-3.93306	0.0126267	Gene Expression	ENSG00000140836
Ileal_enterocyte_DUOX2pos_MUC6pos_PGCpos	SLC35F5	3.9912e-05	-1.6302	0.332877	-3.59328	0.015118	Gene Expression	ENSG00000115084
Ileal_enterocyte_DUOX2pos_MUC6pos_PGCpos	TRAFD1	4.09774e-05	0.400394	2.51031	-1.70952	0.015118	Gene Expression	ENSG00000135148
Ileal_enterocyte_DUOX2pos_MUC6pos_PGCpos	PTPN2	4.80389e-05	-0.609784	1.2858	-2.50537	0.0159753	Gene Expression	ENSG00000175354
Ileal_enterocyte_DUOX2pos_MUC6pos_PGCpos	RNF146	6.27294e-05	0.269219	2.05381	-1.51537	0.0175966	Gene Expression	ENSG00000118518
Ileal_enterocyte_DUOX2pos_MUC6pos_PGCpos	CUL4A	6.75695e-05	-0.936511	2.58975	-4.46278	0.017941	Gene Expression	ENSG00000139842
Ileal_enterocyte_DUOX2pos_MUC6pos_PGCpos	LMBRD2	6.80834e-05	0.650369	8.68683	-7.38609	0.017941	Gene Expression	ENSG00000164187
Ileal_enterocyte_DUOX2pos_MUC6pos_PGCpos	SPRY4	7.51289e-05	1.05443	2.37405	-0.265183	0.0186663	Gene Expression	ENSG00000187678
Ileal_enterocyte_DUOX2pos_MUC6pos_PGCpos	HEPH	8.87357e-05	-3.76138	2.79817	-10.3209	0.021411	Gene Expression	ENSG00000089472
Ileal_enterocyte_DUOX2pos_MUC6pos_PGCpos	KMT2D	9.11001e-05	1.27767	1.75773	0.797603	0.021411	Gene Expression	ENSG00000167548
Ileal_enterocyte_DUOX2pos_MUC6pos_PGCpos	PRPF3	9.88816e-05	-2.21724	6.64159	-11.0761	0.0226283	Gene Expression	ENSG00000117360
Ileal_enterocyte_DUOX2pos_MUC6pos_PGCpos	WDR6	0.000106837	-2.34999	-1.39451	-3.30546	0.0238218	Gene Expression	ENSG00000178252
Ileal_enterocyte_DUOX2pos_MUC6pos_PGCpos	ABCA5	0.000128874	-0.830448	1.81205	-3.47295	0.0254702	Gene Expression	ENSG00000154265
Ileal_enterocyte_DUOX2pos_MUC6pos_PGCpos	NFYC	0.000123124	-0.36846	1.27559	-2.01251	0.0254702	Gene Expression	ENSG00000066136
Ileal_enterocyte_DUOX2pos_MUC6pos_PGCpos	HIST1H1E	0.000159491	-0.380387	1.59953	-2.3603	0.0295093	Gene Expression	ENSG00000168298
Ileal_enterocyte_DUOX2pos_MUC6pos_PGCpos	MLH3	0.000194586	22.2701	66.1023	-21.562	0.0310449	Gene Expression	ENSG00000119684
Ileal_enterocyte_DUOX2pos_MUC6pos_PGCpos	SMARCB1	0.000177876	0.814126	5.74591	-4.11766	0.0310449	Gene Expression	ENSG00000099956
Ileal_enterocyte_DUOX2pos_MUC6pos_PGCpos	ZNF721	0.000196308	-1.52442	1.08877	-4.13762	0.0310449	Gene Expression	ENSG00000182903
Ileal_enterocyte_DUOX2pos_MUC6pos_PGCpos	EPN2	0.000223235	-0.724402	2.73772	-4.18652	0.0340571	Gene Expression	ENSG00000072134
Ileal_enterocyte_DUOX2pos_MUC6pos_PGCpos	NRBP2	0.000236989	-0.278606	1.34037	-1.89758	0.0349298	Gene Expression	ENSG00000185189
Ileal_enterocyte_DUOX2pos_MUC6pos_PGCpos	PPP6R3	0.000248823	0.590586	29.1079	-27.9267	0.0356869	Gene Expression	ENSG00000110075
Ileal_enterocyte_DUOX2pos_MUC6pos_PGCpos	COA4	0.000307397	-0.535968	0.925889	-1.99783	0.0398973	Gene Expression	ENSG00000181924
Ileal_enterocyte_DUOX2pos_MUC6pos_PGCpos	ELP5	0.000371196	-0.565568	1.17957	-2.31071	0.043039	Gene Expression	ENSG00000170291
Ileal_enterocyte_DUOX2pos_MUC6pos_PGCpos	ID4	0.000378202	0.306765	2.21652	-1.60299	0.0432742	Gene Expression	ENSG00000172201
Ileal_enterocyte_DUOX2pos_MUC6pos_PGCpos	JMJD6	0.000408954	1.23168	1.86149	0.60187	0.0461853	Gene Expression	ENSG00000070495
Ileal_enterocyte_DUOX2pos_MUC6pos_PGCpos	AZI2	0.000428471	-0.365434	1.31551	-2.04637	0.0465748	Gene Expression	ENSG00000163512
Ileal_enterocyte_DUOX2pos_MUC6pos_PGCpos	MANSC1	0.000458149	-2.17566	-1.10972	-3.24161	0.0485862	Gene Expression	ENSG00000111261
Ileal_enterocyte_DUOX2pos_MUC6pos_PGCpos	STK17B	0.000453307	-1.59227	0.815133	-3.99967	0.0485862	Gene Expression	ENSG00000081320
Ileal_enterocyte_DUOX2pos_MUC6pos_PGCpos	ASCC3	0.000485395	2.0778	3.78222	0.373374	0.0486805	Gene Expression	ENSG00000112249
Ileal_enterocyte_DUOX2pos_MUC6pos_PGCpos	PRELID2	0.000480381	-1.11126	0.0204004	-2.24293	0.0486805	Gene Expression	ENSG00000186314
Ileal_enterocyte_DUOX2pos_LCN2pos	GCNT3	3.23703e-07	1.42206	2.12547	0.718659	0.00214551	Gene Expression	ENSG00000140297
Ileal_enterocyte_DUOX2pos_LCN2pos	TMC5	1.31065e-06	1.03988	1.44419	0.635559	0.0043435	Gene Expression	ENSG00000103534
Ileal_enterocyte_DUOX2pos_LCN2pos	IFNGR1	2.63078e-06	0.952739	1.31946	0.586016	0.00567247	Gene Expression	ENSG00000027697
Ileal_enterocyte_DUOX2pos_LCN2pos	SPTSSA	3.42334e-06	0.931656	1.50313	0.360182	0.00567247	Gene Expression	ENSG00000165389
Ileal_enterocyte_DUOX2pos_LCN2pos	RAB5IF	6.86209e-06	0.961973	1.40196	0.521988	0.00909638	Gene Expression	ENSG00000101084
Ileal_enterocyte_DUOX2pos_LCN2pos	CEACAM1	1.80657e-05	1.12788	1.77777	0.477988	0.0121023	Gene Expression	ENSG00000079385
Ileal_enterocyte_DUOX2pos_LCN2pos	PDIA4	1.82594e-05	1.21011	1.69526	0.724957	0.0121023	Gene Expression	ENSG00000155660
Ileal_enterocyte_DUOX2pos_LCN2pos	PERP	1.52213e-05	0.960079	1.36247	0.557692	0.0121023	Gene Expression	ENSG00000112378
Ileal_enterocyte_DUOX2pos_LCN2pos	PYCARD	1.75975e-05	-0.384339	-0.177104	-0.591575	0.0121023	Gene Expression	ENSG00000103490
Ileal_enterocyte_DUOX2pos_LCN2pos	MAP2K3	3.16056e-05	0.760257	1.07319	0.447319	0.0178688	Gene Expression	ENSG00000034152
Ileal_enterocyte_DUOX2pos_LCN2pos	TRIM40	3.23515e-05	1.07509	1.90843	0.241764	0.0178688	Gene Expression	ENSG00000204614
Ileal_enterocyte_DUOX2pos_LCN2pos	ADD3	6.0781e-05	-0.349751	-0.152545	-0.546956	0.0248867	Gene Expression	ENSG00000148700
Ileal_enterocyte_DUOX2pos_LCN2pos	CPM	6.64471e-05	1.11672	1.86318	0.370262	0.0248867	Gene Expression	ENSG00000135678
Ileal_enterocyte_DUOX2pos_LCN2pos	HM13	7.8636e-05	0.841539	1.22456	0.458516	0.0248867	Gene Expression	ENSG00000101294
Ileal_enterocyte_DUOX2pos_LCN2pos	SERPINB1	6.9717e-05	0.723005	1.02838	0.417627	0.0248867	Gene Expression	ENSG00000021355
Ileal_enterocyte_DUOX2pos_LCN2pos	SH3GLB1	6.55787e-05	0.805981	1.13382	0.47814	0.0248867	Gene Expression	ENSG00000097033
Ileal_enterocyte_DUOX2pos_LCN2pos	SLC38A2	7.88504e-05	-0.5055	-0.29973	-0.71127	0.0248867	Gene Expression	ENSG00000134294
Ileal_enterocyte_DUOX2pos_LCN2pos	TMPRSS2	5.9078e-05	0.976996	1.40993	0.544064	0.0248867	Gene Expression	ENSG00000184012
Ileal_enterocyte_DUOX2pos_LCN2pos	ARPC5	8.74369e-05	1.08732	1.50197	0.67267	0.0261035	Gene Expression	ENSG00000162704
Ileal_enterocyte_DUOX2pos_LCN2pos	RPL13A	0.000106574	-1.15362	-0.333693	-1.97355	0.0294323	Gene Expression	ENSG00000142541
Ileal_enterocyte_DUOX2pos_LCN2pos	PKIB	0.000123959	1.87997	2.80417	0.955771	0.0328639	Gene Expression	ENSG00000135549
Ileal_enterocyte_DUOX2pos_LCN2pos	CA2	0.000149041	0.634658	3.15273	-1.88341	0.0334864	Gene Expression	ENSG00000104267
Ileal_enterocyte_DUOX2pos_LCN2pos	EIF4E	0.000135851	0.682489	1.01937	0.345612	0.0334864	Gene Expression	ENSG00000151247
Ileal_enterocyte_DUOX2pos_LCN2pos	RASSF3	0.000140666	0.804676	1.54026	0.069094	0.0334864	Gene Expression	ENSG00000153179
Ileal_enterocyte_DUOX2pos_LCN2pos	SPATS2L	0.00015662	0.725707	1.12843	0.322986	0.0334864	Gene Expression	ENSG00000196141
Ileal_enterocyte_DUOX2pos_LCN2pos	VASP	0.000143344	0.743563	1.20224	0.284881	0.0334864	Gene Expression	ENSG00000125753
Ileal_enterocyte_DUOX2pos_LCN2pos	VPS35	0.000151742	-0.325063	-0.126238	-0.523887	0.0334864	Gene Expression	ENSG00000069329
Ileal_enterocyte_DUOX2pos_LCN2pos	ANXA1	0.000167524	1.7222	4.04402	-0.599616	0.0341979	Gene Expression	ENSG00000135046
Ileal_enterocyte_DUOX2pos_LCN2pos	PEAK1	0.000175765	0.414656	0.796814	0.0324974	0.0342639	Gene Expression	ENSG00000173517
Ileal_enterocyte_DUOX2pos_LCN2pos	TMEM45B	0.000184808	1.00643	1.39501	0.617855	0.0349973	Gene Expression	ENSG00000151715
Ileal_enterocyte_DUOX2pos_LCN2pos	CNOT11	0.000207916	0.416684	0.792375	0.0409926	0.0371271	Gene Expression	ENSG00000158435
Ileal_enterocyte_DUOX2pos_LCN2pos	PTGR1	0.000212859	-0.319141	-0.0391593	-0.599123	0.0371271	Gene Expression	ENSG00000106853
Ileal_enterocyte_DUOX2pos_LCN2pos	SLC44A4	0.000211907	1.05473	1.61766	0.491799	0.0371271	Gene Expression	ENSG00000204385
Ileal_enterocyte_DUOX2pos_LCN2pos	CXCL2	0.000242418	1.75914	2.67102	0.847265	0.0378339	Gene Expression	ENSG00000081041
Ileal_enterocyte_DUOX2pos_LCN2pos	ECH1	0.000245452	-0.323848	-0.0258399	-0.621855	0.0378339	Gene Expression	ENSG00000104823
Ileal_enterocyte_DUOX2pos_LCN2pos	FBL	0.000236475	-0.44238	0.25098	-1.13574	0.0378339	Gene Expression	ENSG00000105202
Ileal_enterocyte_DUOX2pos_LCN2pos	PCBP2	0.000228695	-0.613721	-0.357114	-0.870328	0.0378339	Gene Expression	ENSG00000197111
Ileal_enterocyte_DUOX2pos_LCN2pos	DENND3	0.00025693	0.284669	0.846354	-0.277016	0.0385945	Gene Expression	ENSG00000105339
Ileal_enterocyte_DUOX2pos_LCN2pos	GSKIP	0.000263578	0.895274	1.45602	0.334532	0.0385945	Gene Expression	ENSG00000100744
Ileal_enterocyte_DUOX2pos_LCN2pos	RPL13	0.000267855	-1.31262	-0.287658	-2.33758	0.0385945	Gene Expression	ENSG00000167526
Ileal_enterocyte_DUOX2pos_LCN2pos	IL6ST	0.000284943	0.842786	1.48384	0.201731	0.0393459	Gene Expression	ENSG00000134352
Ileal_enterocyte_DUOX2pos_LCN2pos	SF1	0.000282373	-0.532815	-0.306239	-0.759391	0.0393459	Gene Expression	ENSG00000168066
Ileal_enterocyte_DUOX2pos_LCN2pos	TUBA1C	0.000313335	0.779088	1.14387	0.41431	0.0423834	Gene Expression	ENSG00000167553
Ileal_enterocyte_DUOX2pos_LCN2pos	ARHGAP17	0.000339772	0.650734	1.15163	0.149839	0.0424907	Gene Expression	ENSG00000140750
Ileal_enterocyte_DUOX2pos_LCN2pos	CAPZA1	0.00032341	0.883592	1.32776	0.439422	0.0424907	Gene Expression	ENSG00000116489
Ileal_enterocyte_DUOX2pos_LCN2pos	MAL2	0.000327431	1.39663	2.26604	0.52721	0.0424907	Gene Expression	ENSG00000147676
Ileal_enterocyte_DUOX2pos_LCN2pos	MAP3K5	0.000357945	0.950214	1.95907	-0.0586442	0.0432198	Gene Expression	ENSG00000197442
Ileal_enterocyte_DUOX2pos_LCN2pos	UGP2	0.000365165	0.850645	1.24052	0.460774	0.0432198	Gene Expression	ENSG00000169764
Ileal_enterocyte_DUOX2pos_LCN2pos	MUC13	0.000391493	1.71855	2.62633	0.810771	0.0455231	Gene Expression	ENSG00000173702
Ileal_enterocyte_DUOX2pos_LCN2pos	RPS18	0.000427736	-1.6595	-0.324579	-2.99442	0.0488799	Gene Expression	ENSG00000231500
Ileal_BEST4_OTOP2	MYDGF	5.88054e-06	-0.908411	-0.567317	-1.24951	0.0135223	Gene Expression	ENSG00000074842
Ileal_BEST4_OTOP2	SNHG25	9.37033e-06	-0.46506	1.01253	-1.94265	0.0143647	Gene Expression	ENSG00000266402
Ileal_EEC_CHGAlo_CHGBlo	TPRA1	3.69905e-10	-0.280026	0.292961	-0.853014	3.29585e-06	Gene Expression	ENSG00000163870
Ileal_EEC_CHGAlo_CHGBlo	MOSPD1	1.36559e-07	-0.337031	0.374928	-1.04899	0.000608371	Gene Expression	ENSG00000101928

## Sheet: Longitudinal_CD_cellstate_pathw
cell_state	ID	Description	setSize	enrichmentScore	NES	pvalue	p.adjust	qvalue	rank	leading_edge	core_enrichment
C1Qhi_IL1Bhi_macro	GOBP_OXIDATIVE_PHOSPHORYLATION	GOBP_OXIDATIVE_PHOSPHORYLATION	108	0.553076	2.11963	4.06765e-08	2.73549e-05	2.31642e-05	984	tags=45%, list=18%, signal=38%	SHMT2/NDUFS3/COX6C/ATP5PB/NDUFB7/ATP5PF/NDUFS7/ATP5MG/NDUFB3/NDUFS8/SDHC/ATP5F1A/DGUOK/UQCRH/COX6A1/COX5A/NDUFB2/CHCHD2/COX8A/COX5B/UQCR11/ATP5F1E/COX7A2/UQCRQ/NDUFB10/NDUFS1/NDUFA3/NDUFA12/NDUFA11/ATP5F1C/RHOA/UQCRC1/COX7C/CYCS/ATP5F1B/NDUFA8/VCP/NDUFB5/COX6B1/CYC1/BID/SDHB/UQCC2/ATP5ME/NDUFA5/ATP5F1D/NDUFB1/STOML2/SLC25A33
C1Qhi_IL1Bhi_macro	GOBP_AEROBIC_RESPIRATION	GOBP_AEROBIC_RESPIRATION	134	0.52628	2.08346	3.03614e-08	2.73549e-05	2.31642e-05	997	tags=43%, list=18%, signal=36%	SHMT2/NDUFS3/COX6C/ATP5PB/IDH3G/NDUFB7/ATP5PF/BLOC1S1/NDUFS7/ATP5MG/NDUFB3/NDUFS8/SDHC/ATP5F1A/DGUOK/UQCRH/COX6A1/COX5A/CS/NDUFB2/CHCHD2/COX8A/COX5B/UQCR11/ATP5F1E/COX7A2/IDH3B/UQCRQ/NDUFB10/NDUFS1/NDUFA3/NDUFA12/NDUFA11/ATP5F1C/RHOA/UQCRC1/COX7C/IREB2/CYCS/ATP5F1B/NDUFA8/VCP/NDUFB5/COX6B1/CYC1/BID/SDHB/UQCC2/ATP5ME/OXA1L/NDUFA5/SURF1/ATP5F1D/NDUFB1/STOML2/SLC25A33/HIF1A
C1Qhi_IL1Bhi_macro	GOBP_CELLULAR_RESPIRATION	GOBP_CELLULAR_RESPIRATION	149	0.490368	1.97203	1.49058e-07	5.01941e-05	4.25044e-05	1078	tags=41%, list=20%, signal=34%	SHMT2/NDUFS3/COX6C/ATP5PB/IDH3G/NDUFB7/ATP5PF/BLOC1S1/NDUFS7/ATP5MG/NDUFB3/NDUFS8/SDHC/ATP5F1A/DGUOK/UQCRH/COX6A1/COX5A/CS/NDUFB2/CHCHD2/COX8A/COX5B/UQCR11/ATP5F1E/COX7A2/IDH3B/UQCRQ/NDUFB10/NDUFS1/NDUFA3/OPN3/NDUFA12/NDUFA11/ATP5F1C/RHOA/UQCRC1/COX7C/IREB2/CYCS/ATP5F1B/NDUFA8/VCP/NDUFB5/COX6B1/CYC1/BID/SDHB/UQCC2/ATP5ME/OXA1L/NDUFA5/SURF1/ATP5F1D/NDUFB1/STOML2/SLC25A33/HIF1A/ETFA/ACO2/PRELID1
C1Qhi_IL1Bhi_macro	GOBP_GENERATION_OF_PRECURSOR_METABOLITES_AND_ENERGY	GOBP_GENERATION_OF_PRECURSOR_METABOLITES_AND_ENERGY	249	0.431314	1.84052	1.49276e-07	5.01941e-05	4.25044e-05	1410	tags=44%, list=26%, signal=34%	SHMT2/FBP1/NDUFS3/COX6C/ATP5PB/IDH3G/NDUFB7/ATP5PF/LDHA/BLOC1S1/PGK1/NDUFS7/POR/ATP5MG/NDUFB3/NCF1/GALK1/NDUFS8/SDHC/PHKG2/ATP5F1A/DGUOK/UQCRH/PHKB/COX6A1/COX5A/CS/NDUFB2/LIPA/APP/CHCHD2/COX8A/COX5B/UQCR11/ATP5F1E/CYBA/COX7A2/IDH3B/PRKAG2/UQCRQ/NDUFB10/NDUFS1/NDUFA3/TPI1/OPN3/NDUFA12/NDUFA11/TKT/ATP5F1C/RHOA/UQCRC1/COX7C/IREB2/CYCS/ATP5F1B/NDUFA8/VCP/OGT/GSK3A/NDUFB5/COX6B1/CYC1/BID/DERA/SDHB/PGA…
C1Qhi_IL1Bhi_macro	GOBP_PROTON_TRANSMEMBRANE_TRANSPORT	GOBP_PROTON_TRANSMEMBRANE_TRANSPORT	77	0.583864	2.1206	2.31032e-07	6.21475e-05	5.26266e-05	781	tags=40%, list=14%, signal=35%	SLC15A3/ATP6V1B2/ATP6V0E1/ATP5PB/CLCN3/ATP5PF/ATP6V1F/NDUFS7/ATP5MG/ATP6AP2/ATP6V1G1/ATP5F1A/UQCRH/COX5A/COX8A/ATP6V1A/COX5B/ATP5F1E/SLC25A5/TMSB4X/ATP5F1C/ATP5MC2/UQCRC1/ATP5F1B/COX6B1/ATP5MC3/ATP6V0A1/CYC1/ATP6V0B/SLC25A3/ATP5ME
C1Qhi_IL1Bhi_macro	GOBP_ENERGY_DERIVATION_BY_OXIDATION_OF_ORGANIC_COMPOUNDS	GOBP_ENERGY_DERIVATION_BY_OXIDATION_OF_ORGANIC_COMPOUNDS	181	0.453308	1.8633	1.21258e-06	0.000271819	0.000230177	782	tags=30%, list=14%, signal=27%	SHMT2/NDUFS3/COX6C/ATP5PB/IDH3G/NDUFB7/ATP5PF/BLOC1S1/NDUFS7/ATP5MG/NDUFB3/NDUFS8/SDHC/PHKG2/ATP5F1A/DGUOK/UQCRH/PHKB/COX6A1/COX5A/CS/NDUFB2/CHCHD2/COX8A/COX5B/UQCR11/ATP5F1E/COX7A2/IDH3B/PRKAG2/UQCRQ/NDUFB10/NDUFS1/NDUFA3/OPN3/NDUFA12/NDUFA11/ATP5F1C/RHOA/UQCRC1/COX7C/IREB2/CYCS/ATP5F1B/NDUFA8/VCP/GSK3A/NDUFB5/COX6B1/CYC1/BID/SDHB/UQCC2/ATP5ME/OXA1L
C1Qhi_IL1Bhi_macro	GOBP_ATP_SYNTHESIS_COUPLED_ELECTRON_TRANSPORT	GOBP_ATP_SYNTHESIS_COUPLED_ELECTRON_TRANSPORT	80	0.555812	2.03111	1.82069e-06	0.000349832	0.000296238	767	tags=39%, list=14%, signal=34%	NDUFS3/COX6C/NDUFB7/NDUFS7/NDUFB3/NDUFS8/SDHC/DGUOK/UQCRH/COX6A1/COX5A/NDUFB2/CHCHD2/COX8A/COX5B/UQCR11/COX7A2/UQCRQ/NDUFB10/NDUFS1/NDUFA3/NDUFA12/UQCRC1/COX7C/CYCS/NDUFA8/NDUFB5/COX6B1/CYC1/BID/SDHB
C1Qhi_IL1Bhi_macro	GOBP_MONOATOMIC_CATION_TRANSMEMBRANE_TRANSPORT	GOBP_MONOATOMIC_CATION_TRANSMEMBRANE_TRANSPORT	220	0.417014	1.75575	2.5519e-06	0.000429039	0.000363311	928	tags=30%, list=17%, signal=26%	CD63/SLC15A3/ATP6V1B2/FKBP1A/ATP6V0E1/ATP5PB/CLCN3/ATP5PF/ATP6V1F/PPP3R1/ATP1B3/ERO1A/NDUFS7/ATP5MG/SUMO1/CTSS/KCNE3/SLC31A1/ATP6AP2/GNB2/SRI/ATP6V1G1/ATP5F1A/UQCRH/COX5A/COX8A/ATP6V1A/COX5B/ATP5F1E/CYBA/SLC25A5/VDAC1/TMSB4X/UBASH3B/ABCC5/LYN/OXSR1/CALM3/ATP5F1C/MMGT1/ATP5MC2/CALHM6/UQCRC1/STAC3/PTPRC/ANXA2/ATP5F1B/CXCL9/COX6B1/ATP5MC3/ATP2B1/ATP6V0A1/CYC1/ATP6V0B/SLC25A3/BAX/ATP13A3/ATP5ME/TRPM2…
C1Qhi_IL1Bhi_macro	GOBP_MONOATOMIC_ION_TRANSMEMBRANE_TRANSPORT	GOBP_MONOATOMIC_ION_TRANSMEMBRANE_TRANSPORT	254	0.403925	1.72789	3.14946e-06	0.000470669	0.000398563	928	tags=29%, list=17%, signal=25%	CD63/SLC15A3/ATP6V1B2/FKBP1A/ATP6V0E1/ATP5PB/CLCN3/ATP5PF/ATP6V1F/PPP3R1/ATP1B3/ERO1A/NDUFS7/ATP5MG/SUMO1/CTSS/STOM/KCNE3/SLC31A1/ATP6AP2/GNB2/SRI/ATP6V1G1/ATP5F1A/UQCRH/COX5A/COX8A/ATP6V1A/TTYH3/COX5B/ATP5F1E/CYBA/SLC25A5/VDAC1/TMSB4X/UBASH3B/ABCC5/LYN/OXSR1/CALM3/ATP5F1C/MMGT1/ATP5MC2/CALHM6/UQCRC1/STAC3/PTPRC/ANXA2/ATP5F1B/CXCL9/ATP11B/COX6B1/ATP5MC3/ATP2B1/ATP6V0A1/CYC1/ATP6V0B/SLC25A3/BAX/AT…
C1Qhi_IL1Bhi_macro	GOBP_CENTRAL_NERVOUS_SYSTEM_NEURON_DIFFERENTIATION	GOBP_CENTRAL_NERVOUS_SYSTEM_NEURON_DIFFERENTIATION	37	-0.651231	-2.09254	1.44531e-05	0.00194394	0.00164613	226	tags=24%, list=4%, signal=23%	PSEN1/PAFAH1B1/C12orf57/UBB/NR4A2/HSP90AA1/BTG2/HSP90AB1/HES1
C1Qhi_IL1Bhi_macro	GOBP_REACTIVE_NITROGEN_SPECIES_METABOLIC_PROCESS	GOBP_REACTIVE_NITROGEN_SPECIES_METABOLIC_PROCESS	37	-0.64927	-2.08623	1.76101e-05	0.00215323	0.00182336	609	tags=32%, list=11%, signal=29%	SOD2/TLR6/ZDHHC21/PTK2B/P2RX4/TMEM106A/CLEC7A/PTGS2/HSP90AA1/IL1B/HSP90AB1/KLF2
C1Qhi_IL1Bhi_macro	GOBP_ELECTRON_TRANSPORT_CHAIN	GOBP_ELECTRON_TRANSPORT_CHAIN	108	0.481831	1.84659	2.17704e-05	0.0024401	0.00206628	767	tags=32%, list=14%, signal=28%	NDUFS3/COX6C/NDUFB7/NDUFS7/POR/NDUFB3/NCF1/NDUFS8/SDHC/DGUOK/UQCRH/COX6A1/COX5A/NDUFB2/CHCHD2/COX8A/COX5B/UQCR11/CYBA/COX7A2/IDH3B/UQCRQ/NDUFB10/NDUFS1/NDUFA3/NDUFA12/UQCRC1/COX7C/CYCS/NDUFA8/NDUFB5/COX6B1/CYC1/BID/SDHB
C1Qhi_IL1Bhi_macro	GOBP_RESPIRATORY_ELECTRON_TRANSPORT_CHAIN	GOBP_RESPIRATORY_ELECTRON_TRANSPORT_CHAIN	87	0.511759	1.90286	3.15414e-05	0.00326332	0.00276339	767	tags=36%, list=14%, signal=31%	NDUFS3/COX6C/NDUFB7/NDUFS7/NDUFB3/NDUFS8/SDHC/DGUOK/UQCRH/COX6A1/COX5A/NDUFB2/CHCHD2/COX8A/COX5B/UQCR11/COX7A2/UQCRQ/NDUFB10/NDUFS1/NDUFA3/NDUFA12/UQCRC1/COX7C/CYCS/NDUFA8/NDUFB5/COX6B1/CYC1/BID/SDHB
C1Qhi_IL1Bhi_macro	GOBP_REGULATION_OF_NITRIC_OXIDE_METABOLIC_PROCESS	GOBP_REGULATION_OF_NITRIC_OXIDE_METABOLIC_PROCESS	32	-0.660005	-2.05203	4.44308e-05	0.00331997	0.00281135	609	tags=34%, list=11%, signal=31%	SOD2/TLR6/PTK2B/P2RX4/TMEM106A/CLEC7A/PTGS2/HSP90AA1/IL1B/HSP90AB1/KLF2
C1Qhi_IL1Bhi_macro	GOBP_REGULATION_OF_NEURON_APOPTOTIC_PROCESS	GOBP_REGULATION_OF_NEURON_APOPTOTIC_PROCESS	80	-0.521186	-1.94366	3.87631e-05	0.00331997	0.00281135	770	tags=28%, list=14%, signal=24%	APOE/ROCK1/DNAJC5/FZD1/SOD2/ATM/SIRT1/TRAF7/RIPK1/NONO/FCGR2B/PTK2B/NF1/CDC34/CCL3/ADNP/PSEN1/DDIT3/UBB/NR4A2/EGR1/BTG2
C1Qhi_IL1Bhi_macro	GOBP_ATP_BIOSYNTHETIC_PROCESS	GOBP_ATP_BIOSYNTHETIC_PROCESS	76	0.520767	1.88764	4.12416e-05	0.00331997	0.00281135	966	tags=46%, list=18%, signal=38%	NDUFS3/ATP5PB/NDUFB7/ATP5PF/NDUFS7/ATP5MG/NDUFB3/NDUFS8/SDHC/ATP5F1A/NDUFB2/LIPA/ATP6V1A/ATP5F1E/PRKAG2/TMSB4X/NDUFB10/NDUFS1/NDUFA3/NDUFA12/NDUFA11/ATP5F1C/ATP5MC2/ATP5F1B/NDUFA8/VCP/NDUFB5/ATP5MC3/SDHB/ATP5ME/NDUFA5/ATP5F1D/NDUFB1/STOML2/ENO1
C1Qhi_IL1Bhi_macro	GOBP_REGULATION_OF_RNA_SPLICING	GOBP_REGULATION_OF_RNA_SPLICING	114	-0.471706	-1.86161	3.79867e-05	0.00331997	0.00281135	852	tags=31%, list=16%, signal=26%	FAM50A/DDX17/HNRNPU/SF1/SNRNP70/HNRNPK/RBM39/GRSF1/RBM22/DDX5/SMU1/PTBP3/ERN1/FUS/CLK4/RBM23/SFSWAP/CELF1/HNRNPH1/SRSF1/RBM4/TRA2B/HSPA8/CCNL1/TIA1/SON/SRSF3/HNRNPH3/RBM25/CLK1/RBM5/CCNL2/HNRNPA2B1/HSPA1A/SRSF7
C1Qhi_IL1Bhi_macro	GOBP_RNA_SPLICING	GOBP_RNA_SPLICING	273	-0.364286	-1.60343	4.22259e-05	0.00331997	0.00281135	612	tags=19%, list=11%, signal=18%	SNRPA1/GRSF1/MTREX/RBM22/SMNDC1/DDX5/STRAP/SMU1/SF3B1/PTBP3/NONO/ERN1/FUS/CDK12/CLK4/ZRSR2/PPP1R9B/RBM23/SFSWAP/PRPF4B/NCBP2/RTCB/CELF1/HNRNPH1/ZCRB1/SRSF1/RBM4/SRSF2/TRA2B/HSPA8/SNRPD1/SRSF5/PSIP1/CCNL1/TIA1/PNN/USP4/RSRP1/SON/MAGOHB/SRSF3/HNRNPH3/LUC7L2/RBM25/CLK1/RBM5/SRRM2/CCNL2/HNRNPA2B1/HSPA1A/PRPF38B/SRSF7
C1Qhi_IL1Bhi_macro	GOBP_NEURON_APOPTOTIC_PROCESS	GOBP_NEURON_APOPTOTIC_PROCESS	101	-0.472268	-1.82321	6.9741e-05	0.00493693	0.00418059	770	tags=28%, list=14%, signal=24%	APOE/ROCK1/DNAJC5/FZD1/TUBA1A/APAF1/SOD2/ATM/SIRT1/TRAF7/RIPK1/NONO/FCGR2B/XIAP/AKT2/PTK2B/NF1/CDC34/CCL3/MAP3K5/ADNP/PSEN1/NLRP1/DDIT3/UBB/NR4A2/EGR1/BTG2
C1Qhi_IL1Bhi_macro	GOBP_FAT_CELL_DIFFERENTIATION	GOBP_FAT_CELL_DIFFERENTIATION	81	-0.502224	-1.87731	0.000101751	0.00658358	0.00557498	801	tags=27%, list=15%, signal=24%	HNRNPU/KLF4/RGS2/PID1/ZFP36L1/SOD2/PIAS1/SIRT1/AKT2/NIPBL/ZFP36/TFE3/STK4/SOCS1/ZFP36L2/DDIT3/ID2/NR4A1/ARL4A/PTGS2/NR4A2/HES1
C1Qhi_IL1Bhi_macro	GOBP_NUCLEOSIDE_TRIPHOSPHATE_BIOSYNTHETIC_PROCESS	GOBP_NUCLEOSIDE_TRIPHOSPHATE_BIOSYNTHETIC_PROCESS	83	0.492161	1.81111	0.000102792	0.00658358	0.00557498	966	tags=42%, list=18%, signal=35%	NDUFS3/ATP5PB/NDUFB7/ATP5PF/NDUFS7/ATP5MG/NDUFB3/NDUFS8/SDHC/ATP5F1A/NDUFB2/LIPA/ATP6V1A/ATP5F1E/PRKAG2/TMSB4X/NDUFB10/NDUFS1/NDUFA3/NDUFA12/NDUFA11/ATP5F1C/ATP5MC2/ATP5F1B/NDUFA8/VCP/NDUFB5/ATP5MC3/SDHB/ATP5ME/NDUFA5/ATP5F1D/NDUFB1/STOML2/ENO1
C1Qhi_IL1Bhi_macro	GOBP_RNA_SPLICING_VIA_TRANSESTERIFICATION_REACTIONS	GOBP_RNA_SPLICING_VIA_TRANSESTERIFICATION_REACTIONS	192	-0.383791	-1.61923	0.000117934	0.00706005	0.00597845	848	tags=24%, list=16%, signal=21%	DDX17/RSRC1/HNRNPU/SF1/HNRNPA3/SNRNP70/HNRNPK/RBM39/SNRPA1/MTREX/RBM22/SMNDC1/DDX5/STRAP/SMU1/SF3B1/ZRSR2/RBM23/SFSWAP/PRPF4B/NCBP2/CELF1/HNRNPH1/ZCRB1/SRSF1/RBM4/SRSF2/TRA2B/HSPA8/SNRPD1/SRSF5/PSIP1/TIA1/PNN/USP4/RSRP1/SON/MAGOHB/SRSF3/HNRNPH3/LUC7L2/RBM25/RBM5/SRRM2/HNRNPA2B1/SRSF7
C1Qhi_IL1Bhi_macro	GOBP_MONOATOMIC_CATION_TRANSPORT	GOBP_MONOATOMIC_CATION_TRANSPORT	278	0.362125	1.56402	0.000120729	0.00706005	0.00597845	928	tags=26%, list=17%, signal=23%	CD63/SLC15A3/ATP6V1B2/FKBP1A/ATP6V0E1/ATP5PB/CLCN3/ATP5PF/ATP6V1F/PPP3R1/ATP1B3/ERO1A/NDUFS7/LILRA5/ATP5MG/SUMO1/CTSS/ATOX1/KCNE3/SLC31A1/ATP6AP2/GNB2/SRI/ATP6V1G1/ATP5F1A/UQCRH/COX5A/COX8A/ATP6V1A/COX5B/ATP5F1E/CYBA/SLC25A5/CLTC/VDAC1/TMSB4X/UBASH3B/ABCC5/LYN/OXSR1/CALM3/ATP5F1C/MMGT1/ATP5MC2/CALHM6/UQCRC1/STAC3/PTPRC/ANXA2/ATP5F1B/CXCL9/COX6B1/ATP5MC3/ATP2B1/ATP6V0A1/CYC1/SARAF/ATP6V0B/SLC25A3/…
C1Qhi_IL1Bhi_macro	GOBP_ORGANOPHOSPHATE_ESTER_TRANSPORT	GOBP_ORGANOPHOSPHATE_ESTER_TRANSPORT	50	0.562748	1.88552	0.000150826	0.00811444	0.00687132	1212	tags=42%, list=22%, signal=33%	DBI/SLC33A1/PITPNA/G6PC3/SLC25A19/NPC2/SLC25A5/ABCC5/ATP11B/TMEM30A/ABCA1/ATP11C/GLTP/PITPNB/SLC25A33/PRELID1/TRIAP1/ABCC1/ANO6/LDLR/CD47
C1Qhi_IL1Bhi_macro	GOBP_MITOCHONDRIAL_TRANSLATION	GOBP_MITOCHONDRIAL_TRANSLATION	71	0.50639	1.81344	0.00014677	0.00811444	0.00687132	797	tags=31%, list=15%, signal=27%	SHMT2/MRPS21/MRPL23/MRPL32/GADD45GIP1/MTIF2/MRPL41/MRPL55/TRMT10C/COA3/IARS2/MRPL36/MRPL57/MRPS16/MRPL34/TUFM/MRPS6/MRPS18B/AURKAIP1/MRPL52/UQCC2/MRPL28
C1Qhi_IL1Bhi_macro	GOBP_MRNA_PROCESSING	GOBP_MRNA_PROCESSING	281	-0.338764	-1.49578	0.000199759	0.0103337	0.0087506	869	tags=23%, list=16%, signal=20%	WBP11/FAM50A/DDX17/RSRC1/LSM10/HNRNPU/SUGP2/SF1/HNRNPA3/SNRNP70/PRMT9/HNRNPK/RBM39/KIN/SNRPA1/ZFP36L1/GRSF1/MTREX/RBM22/SMNDC1/DDX5/STRAP/SMU1/SF3B1/PTBP3/NONO/ERN1/CDK12/ZRSR2/RBM23/SFSWAP/PRPF4B/NCBP2/RNMT/RBBP6/CELF1/HNRNPH1/ZCRB1/SRSF1/RBM4/FIP1L1/SRSF2/TRA2B/HSPA8/SNRPD1/SRSF5/HNRNPA0/PSIP1/PCF11/TIA1/PNN/USP4/RSRP1/SON/MAGOHB/SRSF3/HNRNPH3/LUC7L2/RBM25/RBM5/SRRM2/HNRNPA2B1/PRPF38B/SRSF7
C1Qhi_IL1Bhi_macro	GOBP_REGULATION_OF_MRNA_SPLICING_VIA_SPLICEOSOME	GOBP_REGULATION_OF_MRNA_SPLICING_VIA_SPLICEOSOME	67	-0.504939	-1.82655	0.000229809	0.0114479	0.00969408	848	tags=31%, list=16%, signal=27%	DDX17/HNRNPU/SF1/SNRNP70/HNRNPK/RBM39/DDX5/SMU1/RBM23/SFSWAP/CELF1/RBM4/TRA2B/HSPA8/TIA1/SON/SRSF3/RBM25/RBM5/HNRNPA2B1/SRSF7
C1Qhi_IL1Bhi_macro	GOBP_INTRACELLULAR_PH_REDUCTION	GOBP_INTRACELLULAR_PH_REDUCTION	31	0.632224	1.90887	0.000243023	0.0116738	0.00988537	740	tags=35%, list=14%, signal=31%	ATP6V1B2/ATP6V0E1/CLCN3/ATP6V1F/RAB7A/ATP6AP2/ATP6V1A/TMEM199/ATP6V0A1/ATP6V0B/DMXL1
C1Qhi_IL1Bhi_macro	GOBP_CELLULAR_RESPONSE_TO_SALT	GOBP_CELLULAR_RESPONSE_TO_SALT	60	-0.525126	-1.86204	0.000277563	0.0120886	0.0102366	639	tags=33%, list=12%, signal=30%	GCLC/P2RX7/IQGAP1/CPNE3/GRK2/PLCG2/ALOX5AP/TUBA1A/PLEC/SIPA1/RASA4/PPP1R9B/P2RX4/ADCY7/CAMK2D/FOSB/FOS/PTGS2/EGR1/JUNB
C1Qhi_IL1Bhi_macro	GOBP_PROTON_MOTIVE_FORCE_DRIVEN_ATP_SYNTHESIS	GOBP_PROTON_MOTIVE_FORCE_DRIVEN_ATP_SYNTHESIS	66	0.514653	1.82122	0.000278386	0.0120886	0.0102366	952	tags=45%, list=17%, signal=38%	NDUFS3/ATP5PB/NDUFB7/ATP5PF/NDUFS7/ATP5MG/NDUFB3/NDUFS8/SDHC/ATP5F1A/NDUFB2/ATP6V1A/ATP5F1E/NDUFB10/NDUFS1/NDUFA3/NDUFA12/NDUFA11/ATP5F1C/ATP5MC2/ATP5F1B/NDUFA8/NDUFB5/ATP5MC3/SDHB/ATP5ME/NDUFA5/ATP5F1D/NDUFB1/STOML2
C1Qhi_IL1Bhi_macro	GOBP_REGULATION_OF_MRNA_METABOLIC_PROCESS	GOBP_REGULATION_OF_MRNA_METABOLIC_PROCESS	166	-0.389563	-1.6146	0.000278622	0.0120886	0.0102366	848	tags=25%, list=16%, signal=22%	DDX17/PUM1/HNRNPU/SF1/ROCK1/SNRNP70/CNOT11/HNRNPK/CNOT4/RBM39/PUM2/PABPC4/ZFP36L1/DDX5/SMU1/LARP4B/TOB1/UPF3A/FUS/RBM23/SFSWAP/NCBP2/CELF1/SAMD4B/RBM4/TRA2B/HSPA8/DCP2/ZFP36/HNRNPA0/TUT4/TIA1/SON/MAGOHB/SRSF3/RBM25/ZFP36L2/RBM5/HNRNPA2B1/BTG2/SRSF7
C1Qhi_IL1Bhi_macro	GOBP_CELL_MATURATION	GOBP_CELL_MATURATION	48	-0.547533	-1.85915	0.000290261	0.0122	0.010331	458	tags=25%, list=8%, signal=23%	PTBP3/SCLT1/PTK2B/CDKN1A/C1QA/TUT4/FAM210B/BTK/CLEC7A/NR4A2/KLF2/HES1
C1Qhi_IL1Bhi_macro	GOBP_RESPONSE_TO_HEAT	GOBP_RESPONSE_TO_HEAT	57	-0.518061	-1.82278	0.000476821	0.0188625	0.0159727	646	tags=33%, list=12%, signal=30%	TP53INP1/ATM/SIRT1/DNAJC7/NF1/CDKN1A/DNAJA1/BAG3/TFEC/PSIP1/HSPA6/IER5/DNAJB1/PTGS2/DNAJA4/HSP90AA1/HSPA1B/HSPA1A/HSP90AB1
C1Qhi_IL1Bhi_macro	GOBP_PROTEIN_FOLDING	GOBP_PROTEIN_FOLDING	122	-0.414357	-1.64815	0.000473781	0.0188625	0.0159727	462	tags=26%, list=8%, signal=25%	DNAJB6/CCT4/RP2/CHORDC1/PDIA6/PDCD5/CCT2/NKTR/CRTAP/DNAJC5/SNRNP70/LMAN1/HSPA9/PFDN1/DNAJC7/DNAJA1/BAG3/TBCB/ERO1B/HSPA8/HSPA6/HSPD1/ENGASE/HSPE1/TCP1/DNAJB1/DNAJA4/HSP90AA1/HSPH1/HSPA1B/HSPA1A/HSP90AB1
C1Qhi_IL1Bhi_macro	GOBP_ANATOMICAL_STRUCTURE_MATURATION	GOBP_ANATOMICAL_STRUCTURE_MATURATION	66	-0.496454	-1.78585	0.000541346	0.0205163	0.0173732	458	tags=24%, list=8%, signal=22%	PTBP3/SCLT1/PTK2B/NF1/CDKN1A/C1QA/TUT4/FAM210B/SEMA4D/TRPC4AP/BTK/DDIT3/CLEC7A/NR4A2/KLF2/HES1
C1Qhi_IL1Bhi_macro	GOBP_VESICLE_MEDIATED_TRANSPORT_IN_SYNAPSE	GOBP_VESICLE_MEDIATED_TRANSPORT_IN_SYNAPSE	75	0.488503	1.76721	0.000549134	0.0205163	0.0173732	806	tags=29%, list=15%, signal=25%	ATP6V1B2/VPS35/CLCN3/ATP6V1F/PPP3R1/NAPA/SNAP29/ATP6AP2/ATP6V1G1/AP3S1/ATP6V1A/ACTB/RALA/PTEN/RAP1B/SNX9/BRAF/GRIPAP1/ATP6V0A1/STX3/STX11/EPS15
C1Qhi_IL1Bhi_macro	GOBP_RESPONSE_TO_GROWTH_FACTOR	GOBP_RESPONSE_TO_GROWTH_FACTOR	238	-0.353103	-1.52833	0.000564403	0.0205168	0.0173737	953	tags=26%, list=18%, signal=22%	BECN1/PDCD4/ATF2/STAT3/CYFIP1/PDCD5/NUMA1/CDKN1C/CSNK1D/RBPJ/KLF4/EHD4/SMAD5/PTPN12/PPM1A/ROCK1/DDIT4/FZD1/CITED2/APAF1/ZFP36L1/CBL/ENG/SIRT1/DDX5/SKIL/STRAP/SHOC2/RIPK1/TGIF1/TBC1D7/ERN1/TOB1/APPL1/XIAP/FNTA/DYNC1LI2/PPP1R9B/ILK/CDC34/PML/BRMS1/FURIN/ZEB2/GLG1/ZFP36/KCNQ1OT1/ING1/LDLRAD4/NFKBIZ/ZFP36L2/DDIT3/NR4A1/FOS/EGR1/JUN/HSPA1A/IL1B/HSP90AB1/IER2/HES1
C1Qhi_IL1Bhi_macro	GOBP_NUCLEOSIDE_PHOSPHATE_BIOSYNTHETIC_PROCESS	GOBP_NUCLEOSIDE_PHOSPHATE_BIOSYNTHETIC_PROCESS	143	0.404205	1.61377	0.000638734	0.0226078	0.0191443	978	tags=35%, list=18%, signal=29%	NDUFS3/ATP5PB/NDUFB7/ATP5PF/NDUFS7/ACSL4/ACSL1/ATP5MG/NDUFB3/NDUFS8/SDHC/ATP5F1A/DGUOK/AK6/NDUFB2/LIPA/PAPSS1/GUK1/ATP6V1A/KMO/SLC25A1/ATP5F1E/PRKAG2/TMSB4X/NDUFB10/NDUFS1/NDUFA3/NDUFA12/NDUFA11/ATP5F1C/UPP1/ATP5MC2/ATP5F1B/NDUFA8/ELOVL5/VCP/NDUFB5/ATP5MC3/NAPRT/ACSL5/SDHB/ATP5ME/DCK/NDUFA5/HPRT1/ATP5F1D/NDUFB1/STOML2/ENO1/PRPS2
C1Qhi_IL1Bhi_macro	GOBP_MITOCHONDRIAL_RESPIRATORY_CHAIN_COMPLEX_ASSEMBLY	GOBP_MITOCHONDRIAL_RESPIRATORY_CHAIN_COMPLEX_ASSEMBLY	65	0.500544	1.76272	0.000678901	0.0234134	0.0198265	1401	tags=49%, list=26%, signal=37%	NDUFS3/NDUFB7/NDUFS7/NDUFB3/NDUFS8/NDUFB2/COA3/NDUFAF3/NDUFB10/NDUFS1/NDUFA3/NDUFA12/NDUFA11/STMP1/NDUFA8/NDUFB5/UQCC2/OXA1L/NDUFA5/SURF1/NDUFB1/SLC25A33/LYRM2/NDUFB8/NDUFC1/NDUFS4/COX14/UQCRFS1/COA1/COX19/NDUFC2/COX17
C1Qhi_IL1Bhi_macro	GOBP_NUCLEAR_TRANSPORT	GOBP_NUCLEAR_TRANSPORT	182	-0.375923	-1.57639	0.000738612	0.0248358	0.021031	575	tags=18%, list=11%, signal=17%	RBM22/ANP32A/KPNA1/KPNB1/SQSTM1/HSPA9/APPL1/NF1/WASHC4/CDKN1A/BAG3/NCBP2/PML/IER3/PRKAG1/RBM4/TXNIP/NXF1/PSEN1/NUP62/ING1/MAGOHB/MAVS/STK4/SRSF3/XPO6/PPP1R10/NUP153/PTTG1IP/HNRNPA2B1/PTGS2/HSP90AA1/IL1B
C1Qhi_IL1Bhi_macro	GOBP_RIBOSE_PHOSPHATE_BIOSYNTHETIC_PROCESS	GOBP_RIBOSE_PHOSPHATE_BIOSYNTHETIC_PROCESS	122	0.417611	1.62944	0.000764332	0.0250738	0.0212325	978	tags=37%, list=18%, signal=31%	NDUFS3/ATP5PB/NDUFB7/ATP5PF/NDUFS7/ACSL4/ACSL1/ATP5MG/NDUFB3/NDUFS8/SDHC/ATP5F1A/NDUFB2/LIPA/PAPSS1/ATP6V1A/SLC25A1/ATP5F1E/PRKAG2/TMSB4X/NDUFB10/NDUFS1/NDUFA3/NDUFA12/NDUFA11/ATP5F1C/UPP1/ATP5MC2/ATP5F1B/NDUFA8/ELOVL5/VCP/NDUFB5/ATP5MC3/ACSL5/SDHB/ATP5ME/DCK/NDUFA5/HPRT1/ATP5F1D/NDUFB1/STOML2/ENO1/PRPS2
C1Qhi_IL1Bhi_macro	GOBP_MITOCHONDRIAL_GENE_EXPRESSION	GOBP_MITOCHONDRIAL_GENE_EXPRESSION	78	0.478191	1.74172	0.000855829	0.0274069	0.0232082	1054	tags=33%, list=19%, signal=27%	SHMT2/MRPS21/MRPL23/MRPL32/GADD45GIP1/MTIF2/MRPL41/MRPL55/TRMT10C/COA3/IARS2/MRPL36/MRPL57/MRPS16/MRPL34/TUFM/MRPS6/MRPS18B/AURKAIP1/MRPL52/UQCC2/MRPL28/MRPS22/SLC25A33/MRPL14/MRPL54
C1Qhi_IL1Bhi_macro	GOBP_CARBOHYDRATE_DERIVATIVE_BIOSYNTHETIC_PROCESS	GOBP_CARBOHYDRATE_DERIVATIVE_BIOSYNTHETIC_PROCESS	247	0.351737	1.49955	0.000890474	0.0278532	0.0235861	1276	tags=37%, list=23%, signal=30%	NDUFS3/TMEM258/ATP5PB/NDUFB7/ATP5PF/NDUFS7/ACSL4/ACSL1/ATP5MG/NDUFB3/ALG3/MGAT2/NDUFS8/AMDHD2/SDHC/ATP5F1A/DGUOK/NDUFB2/LIPA/C1GALT1/PAPSS1/GUK1/ATP6V1A/SLC25A1/TM9SF2/ATP5F1E/CLTC/UGGT1/PRKAG2/TMSB4X/NDUFB10/NDUFS1/ST3GAL1/ABCC5/GK/NDUFA3/TPI1/NDUFA12/XXYLT1/NDUFA11/TKT/ATP5F1C/UPP1/ATP5MC2/ATP5F1B/B4GALT1/NDUFA8/B4GALT7/ELOVL5/VCP/OGT/NDUFB5/GOLGA2/TNIP1/ATP5MC3/GPAA1/CHST11/NUDT14/RPN2/ACSL5/S…
C1Qhi_IL1Bhi_macro	GOBP_POSITIVE_REGULATION_OF_NUCLEOCYTOPLASMIC_TRANSPORT	GOBP_POSITIVE_REGULATION_OF_NUCLEOCYTOPLASMIC_TRANSPORT	37	-0.566473	-1.82019	0.000923126	0.0282183	0.0238953	760	tags=27%, list=14%, signal=23%	CAMK1/PPM1A/RBM22/BAG3/NCBP2/PSEN1/MAVS/PTGS2/HSP90AA1/IL1B
C1Qhi_IL1Bhi_macro	GOBP_REGULATION_OF_CELLULAR_RESPONSE_TO_STRESS	GOBP_REGULATION_OF_CELLULAR_RESPONSE_TO_STRESS	297	-0.321298	-1.42585	0.00103923	0.0310614	0.0263029	1084	tags=25%, list=20%, signal=21%	DNAJB9/ING3/MAP3K11/CCDC117/RPA2/WAS/SMARCA2/USP1/OXR1/EIF2AK2/PIGBOS1/PPP4R3B/GSK3B/DNAJB6/PDCD4/ZMPSTE24/HMGB1/SMARCB1/COPS3/SMARCD2/CHORDC1/XBP1/ITCH/MICU1/KLF4/HNRNPK/OPA1/GADD45B/PUM2/TMEM259/ATM/TPT1/SIRT1/DDX5/SKIL/USP47/RIPK1/PMAIP1/PPP1R15B/DNAJC7/ERN1/ARID1B/FCGR2B/XIAP/FUS/PTK2B/DNAJA1/TAOK3/PML/CARD9/PTPN22/IER3/CGAS/MAP3K5/MORF4L2/DUSP1/ARID1A/IER5/UBQLN2/GADD45A/PAFAH1B1/VPS13C/PPP1…
C1Qhi_IL1Bhi_macro	GOBP_RESPONSE_TO_SALT	GOBP_RESPONSE_TO_SALT	106	-0.422024	-1.64518	0.0010946	0.0320051	0.027102	639	tags=19%, list=12%, signal=17%	TUBA1A/PLEC/SOD2/SIPA1/ENTPD6/RASA4/PTK2B/PPP1R9B/MT-ND6/TXNIP/P2RX4/ADCY7/CAMK2D/FOSB/FOS/PTGS2/EGR1/HSP90AA1/IL1B/JUNB
C1Qhi_IL1Bhi_macro	GOBP_REGULATION_OF_FAT_CELL_DIFFERENTIATION	GOBP_REGULATION_OF_FAT_CELL_DIFFERENTIATION	44	-0.542346	-1.80974	0.0011327	0.0324145	0.0274487	195	tags=25%, list=4%, signal=24%	ZFP36L1/SOD2/SIRT1/ZFP36/TFE3/STK4/ZFP36L2/DDIT3/ID2/PTGS2/HES1
C1Qhi_IL1Bhi_macro	GOBP_NEURON_MIGRATION	GOBP_NEURON_MIGRATION	39	-0.559535	-1.81868	0.00116337	0.0325987	0.0276046	915	tags=36%, list=17%, signal=30%	STAT3/SRGAP2/PCM1/ZNF609/DDIT4/TUBA1A/SHTN1/NIPBL/PSEN1/SDCCAG8/PAFAH1B1/NR4A2/HSP90AA1/PHACTR1
C1Qhi_IL1Bhi_macro	GOBP_MONOATOMIC_ION_HOMEOSTASIS	GOBP_MONOATOMIC_ION_HOMEOSTASIS	186	0.370958	1.53073	0.00125134	0.0343479	0.0290859	1093	tags=31%, list=20%, signal=25%	CCDC47/ATP6V1B2/FKBP1A/ATP6V0E1/CLCN3/ATP6V1F/ATP1B3/ERO1A/MAPK1/ATOX1/RAB7A/KCNE3/SLC31A1/ATP6AP2/SRI/ATP6V1G1/APP/ATP6V1A/CALR/CYBA/GRINA/NCOA4/UBASH3B/LYN/NPTN/CALM3/SMAD4/IREB2/PTPRC/ATP5F1B/TMEM199/CXCL9/ATP2B1/HEXB/ATP6V0A1/ATP6V0B/DMXL1/BAX/ATP13A3/HMOX1/SNX10/NDFIP1/TRPM2/SLC30A7/TMBIM6/FLNA/STOML2/GLRX3/PTPN6/HIF1A/BCAP31/SNAPIN/ITPR1/TMEM165/EGLN1/ANKRD9/MCUB
C1Qhi_IL1Bhi_macro	GOBP_REGULATION_OF_NUCLEOCYTOPLASMIC_TRANSPORT	GOBP_REGULATION_OF_NUCLEOCYTOPLASMIC_TRANSPORT	67	-0.473058	-1.71123	0.00134139	0.0346957	0.0293803	379	tags=16%, list=7%, signal=15%	NF1/BAG3/NCBP2/IER3/RBM4/PSEN1/MAVS/NUP153/PTGS2/HSP90AA1/IL1B
C1Qhi_IL1Bhi_macro	GOBP_RESPONSE_TO_TEMPERATURE_STIMULUS	GOBP_RESPONSE_TO_TEMPERATURE_STIMULUS	77	-0.453762	-1.6805	0.00133862	0.0346957	0.0293803	438	tags=26%, list=8%, signal=24%	TP53INP1/ATM/SIRT1/DNAJC7/NF1/CDKN1A/DNAJA1/BAG3/TFEC/PSIP1/HSPA6/HSPD1/IER5/DNAJB1/PTGS2/DNAJA4/HSP90AA1/HSPA1B/HSPA1A/HSP90AB1
C1Qhi_IL1Bhi_macro	GOBP_NEGATIVE_REGULATION_OF_CELL_POPULATION_PROLIFERATION	GOBP_NEGATIVE_REGULATION_OF_CELL_POPULATION_PROLIFERATION	289	-0.320669	-1.42004	0.00133143	0.0346957	0.0293803	1031	tags=26%, list=19%, signal=23%	SMARCA2/IRF1/EIF2AK2/KLF10/SPINT1/ATP5IF1/REST/APC/INPP5D/BECN1/PDCD4/STAT3/SMARCB1/TSG101/PDCD5/ITCH/IFRD1/CD80/CDKN1C/RBPJ/RNF139/KLF4/KLF13/RUFY3/APOE/SF1/ASCL2/FNIP1/KLF11/PTPRJ/CITED2/MYLIP/TP53INP1/TNFRSF14/SOD2/ATM/ADM/FABP6/TBRG1/ADORA3/CD33/SHOC2/SERPINF1/MDM4/NME1/DICER1/TBC1D7/TOB1/FCGR2B/PTK2B/NF1/CDKN1A/ILK/PML/CELF1/PSEN1/DUSP1/BTG3/CCL3L1/SEMA4A/NUP62/ING1/SEMA4D/PAFAH1B1/STK4/BTK/…
C1Qhi_IL1Bhi_macro	GOBP_TRANSMEMBRANE_RECEPTOR_PROTEIN_SERINE_THREONINE_KINASE_SIGNALING_PATHWAY	GOBP_TRANSMEMBRANE_RECEPTOR_PROTEIN_SERINE_THREONINE_KINASE_SIGNALING_PATHWAY	123	-0.402933	-1.60417	0.00143801	0.0358171	0.0303299	947	tags=29%, list=17%, signal=25%	PDCD4/ATF2/STAT3/NUMA1/CDKN1C/RBPJ/SMAD5/PPM1A/FZD1/CITED2/NUP93/ENG/SIRT1/DDX5/SKIL/STRAP/TOB1/APPL1/XIAP/FNTA/ILK/PML/BRMS1/FURIN/ZEB2/NCEH1/GLG1/KCNQ1OT1/ING1/LDLRAD4/FOS/EGR1/JUN/HSPA1A/HSP90AB1/HES1
C1Qhi_IL1Bhi_macro	GOBP_CELLULAR_RESPONSE_TO_CHEMICAL_STRESS	GOBP_CELLULAR_RESPONSE_TO_CHEMICAL_STRESS	144	-0.379656	-1.54585	0.00142569	0.0358171	0.0303299	646	tags=17%, list=12%, signal=16%	TP53INP1/KDM6B/PLEC/ZFP36L1/SOD2/ATM/SIRT1/SQSTM1/RIPK1/ERN1/DNAJA1/NET1/DDX3X/MAP3K5/RHOB/CAMKK2/BTK/DDIT3/FOS/PTGS2/NR4A2/JUN/HSPA1B/HSPA1A/KLF2
C1Qhi_IL1Bhi_macro	GOBP_REGULATION_OF_PROTEIN_UBIQUITINATION	GOBP_REGULATION_OF_PROTEIN_UBIQUITINATION	116	-0.408564	-1.61548	0.00149132	0.0364696	0.0308825	492	tags=13%, list=9%, signal=12%	SQSTM1/TBC1D7/XIAP/DNAJA1/PTPN22/DDX3X/USP4/UBE2S/PTTG1IP/CEP63/UBB/HSP90AA1/HSPA1B/HSPA1A/HSP90AB1
C1Qhi_IL1Bhi_macro	GOBP_RESPONSE_TO_PEPTIDE	GOBP_RESPONSE_TO_PEPTIDE	210	-0.351813	-1.49839	0.00153617	0.0368955	0.0312431	627	tags=17%, list=12%, signal=15%	CD40/MYO5A/ZFP36L1/ADM/NAGK/TLR6/SIRT1/SHOC2/SERPINF1/NONO/ARID1B/FCGR2B/APPL1/AKT2/PPP1R9B/CARD9/EPM2AIP1/PTPN22/RBM4/PSEN1/KBTBD2/SESN3/VPS13C/NLRP1/SOCS1/PDK4/NR4A1/INPPL1/FOS/PTGS2/NR4A2/EGR1/BTG2/IL1B/KLF2
C1Qhi_IL1Bhi_macro	GOBP_POSITIVE_REGULATION_OF_INTERLEUKIN_8_PRODUCTION	GOBP_POSITIVE_REGULATION_OF_INTERLEUKIN_8_PRODUCTION	30	-0.595985	-1.82931	0.00161585	0.0381284	0.0322871	234	tags=40%, list=4%, signal=38%	SYK/HMGB1/STAT3/DEFA5/RIPK1/TLR1/MAVS/DDIT3/CLEC7A/HSPA1B/HSPA1A/IL1B
C1Qhi_IL1Bhi_macro	GOBP_REGULATION_OF_PH	GOBP_REGULATION_OF_PH	44	0.531485	1.74313	0.00166066	0.0384875	0.0325912	740	tags=30%, list=14%, signal=26%	ATP6V1B2/ATP6V0E1/CLCN3/ATP6V1F/MAPK1/RAB7A/ATP6AP2/ATP6V1A/ATP5F1B/TMEM199/ATP6V0A1/ATP6V0B/DMXL1
C1Qhi_IL1Bhi_macro	GOBP_FOREBRAIN_DEVELOPMENT	GOBP_FOREBRAIN_DEVELOPMENT	88	-0.426665	-1.6123	0.0016883	0.0384875	0.0325912	379	tags=24%, list=7%, signal=23%	SRGAP2/RBPJ/PCM1/FOXP1/DOCK7/TUBA1A/APAF1/KDM6B/NF1/PPP1R9B/TRA2B/PSEN1/PAFAH1B1/C12orf57/ID2/DNAJB1/UBB/NR4A2/BTG2/PHACTR1/HES1
C1Qhi_IL1Bhi_macro	GOBP_REGULATION_OF_MRNA_PROCESSING	GOBP_REGULATION_OF_MRNA_PROCESSING	83	-0.454886	-1.70748	0.00181613	0.0407115	0.0344745	848	tags=29%, list=16%, signal=25%	DDX17/HNRNPU/SF1/SNRNP70/HNRNPK/RBM39/ZFP36L1/DDX5/SMU1/RBM23/SFSWAP/NCBP2/CELF1/RBM4/TRA2B/HSPA8/TIA1/SON/MAGOHB/SRSF3/RBM25/RBM5/HNRNPA2B1/SRSF7
C1Qhi_IL1Bhi_macro	GOBP_NUCLEOBASE_CONTAINING_SMALL_MOLECULE_METABOLIC_PROCESS	GOBP_NUCLEOBASE_CONTAINING_SMALL_MOLECULE_METABOLIC_PROCESS	250	0.338834	1.44693	0.00190803	0.0420706	0.0356254	978	tags=29%, list=18%, signal=25%	SHMT2/ATP6V1B2/NDUFS3/ATP5PB/NDUFB7/ATP5PF/NDUFS7/ACSL4/ACSL1/ATP5MG/NDUFB3/ACOT9/MAPK1/PDE4A/NDUFS8/AMDHD2/SDHC/ATP5F1A/DGUOK/AK6/NDUFB2/ERH/OLA1/LIPA/ASMTL/PAPSS1/GUK1/ATP6V1A/RHOQ/KMO/SLC25A1/ATP5F1E/UGGT1/PRKAG2/TMSB4X/NDUFB10/NDUFS1/GNAI3/NDUFA3/NDUFA12/NDUFA11/TKT/ATP5F1C/UPP1/ATP5MC2/DNPH1/ATP5F1B/NDUFA8/ELOVL5/VCP/GSK3A/NDUFB5/ATP5MC3/NAPRT/NUDT14/DERA/ACSL5/SDHB/PGAM1/ATP5ME/PDE4B/DCK/LD…
C1Qhi_IL1Bhi_macro	GOBP_CELLULAR_RESPONSE_TO_INTERLEUKIN_1	GOBP_CELLULAR_RESPONSE_TO_INTERLEUKIN_1	43	-0.536904	-1.78244	0.00199038	0.0431785	0.0365636	300	tags=16%, list=6%, signal=16%	CCL3/CCL3L1/CCL20/EGR1/IL1B/KLF2/HES1
C1Qhi_IL1Bhi_macro	GOBP_POSITIVE_REGULATION_OF_PROGRAMMED_CELL_DEATH	GOBP_POSITIVE_REGULATION_OF_PROGRAMMED_CELL_DEATH	243	-0.327122	-1.4198	0.00203385	0.043421	0.036769	990	tags=26%, list=18%, signal=22%	REST/APC/INPP5D/SYK/HTT/BECN1/PDCD4/HMGB1/RBCK1/CDK19/PDCD5/BIN1/FOXP1/FNIP1/KLF11/RNF122/CAMK1D/GADD45B/TP53INP1/APAF1/CD40/SOD2/ATM/ADM/TLR6/SIRT1/SKIL/TRAF7/SQSTM1/RIPK1/PMAIP1/UBE2Z/NF1/CDKN1A/DNAJA1/NET1/CDC34/PML/BRMS1/CCL3/DDX3X/TXNIP/MAP3K5/ATF3/PSEN1/RHOB/IFIT2/QRICH1/TIA1/HSPD1/ARHGEF7/GADD45A/STK4/CAMK2D/DDIT3/CLEC7A/RBM5/NR4A1/RAD9A/UBB/PTGS2/JUN
C1Qhi_IL1Bhi_macro	GOBP_RESPONSE_TO_TUMOR_NECROSIS_FACTOR	GOBP_RESPONSE_TO_TUMOR_NECROSIS_FACTOR	112	-0.40368	-1.58861	0.00207707	0.0436509	0.0369636	665	tags=23%, list=12%, signal=21%	PID1/NKIRAS2/TUBA1A/SHARPIN/TNFRSF14/CD40/ZFP36L1/SIRT1/RIPK1/XIAP/PTK2B/ILK/CCL3/PPP2CB/NUB1/MAP3K5/CCL3L1/ZFP36/CCL20/ZFP36L2/FOS/PTGS2/HSPA1B/HSPA1A/KLF2/HES1
C1Qhi_IL1Bhi_macro	GOBP_RESPONSE_TO_REACTIVE_OXYGEN_SPECIES	GOBP_RESPONSE_TO_REACTIVE_OXYGEN_SPECIES	91	-0.42978	-1.63662	0.00217764	0.0450603	0.0381571	787	tags=27%, list=14%, signal=24%	FOXP1/APOE/OSER1/KDM6B/SOD2/ATM/SIRT1/SQSTM1/RIPK1/PPP1R15B/ERN1/PTK2B/NET1/MT-ND6/MT-ND5/PPP2CB/TXNIP/MAP3K5/RHOB/SESN3/CAMKK2/BTK/FOS/JUN/KLF2
C1Qhi_IL1Bhi_macro	GOBP_CHAPERONE_MEDIATED_PROTEIN_FOLDING	GOBP_CHAPERONE_MEDIATED_PROTEIN_FOLDING	52	-0.503825	-1.74057	0.002351	0.0476625	0.0403607	950	tags=35%, list=17%, signal=29%	DNAJB6/CCT4/CHORDC1/PDCD5/CCT2/CRTAP/DNAJC5/HSPA9/PFDN1/DNAJC7/HSPA8/HSPA6/HSPE1/TCP1/DNAJB1/HSPH1/HSPA1B/HSPA1A
C1Qhi_IL1Bhi_macro	GOBP_RESPONSE_TO_TOPOLOGICALLY_INCORRECT_PROTEIN	GOBP_RESPONSE_TO_TOPOLOGICALLY_INCORRECT_PROTEIN	103	-0.406885	-1.58007	0.00237485	0.0476625	0.0403607	472	tags=17%, list=9%, signal=16%	PPP1R15B/JKAMP/ERN1/DNAJA1/BAG3/ATF3/HSPA8/QRICH1/HSPA6/HSPD1/HSPE1/DDIT3/DNAJB1/PPP1R15A/HSP90AA1/HSPH1/HSPA1A/HSP90AB1
C1Qhi_IL1Bhi_macro	GOBP_RESPONSE_TO_OXIDATIVE_STRESS	GOBP_RESPONSE_TO_OXIDATIVE_STRESS	173	-0.360094	-1.50214	0.0024097	0.0476625	0.0403607	646	tags=18%, list=12%, signal=17%	TP53INP1/KDM6B/SOD2/ATM/MTF1/SIRT1/SQSTM1/RIPK1/PPP1R15B/PSMB5/ERN1/BANF1/PTK2B/NET1/MT-ND6/MT-ND5/PPP2CB/TXNIP/MAP3K5/PSEN1/RHOB/PSIP1/SESN3/CAMKK2/BTK/FOS/PTGS2/NR4A2/JUN/HSPA1B/HSPA1A/KLF2
C1Qhi_IL1Blo_macro	GOBP_CYTOPLASMIC_TRANSLATION	GOBP_CYTOPLASMIC_TRANSLATION	127	-0.471405	-1.92375	1.3302e-06	0.00143262	0.00109216	1071	tags=53%, list=28%, signal=39%	RPS16/EIF5/CNBP/RPS8/RPL29/RPL21/RPS11/RPLP2/RPL8/RPL35A/RPS14/PAIP1/RPL4/RPLP1/RPS9/RPS19/RPS27/RPS20/RPL22L1/RPL7/RPLP0/DHX9/RPS18/RPL13/RPL18A/RPS7/RPL10/RPL37/EIF3D/RPL10A/RPS4X/RPL31/ZC3H15/RPL6/RPL15/RPL23A/MIF4GD/EIF4A1/RACK1/NCBP2/RPL35/RPS23/RPS3/RPL11/RPL18/RPL7A/RPL3/RPS6/RPS3A/RPS12/RPL41/RPL27/MCTS1/RPL27A/RPL36A/RPL17/RPS5/RPL9/RPL26/RPL13A/CSDE1/RPL5/RPSA/YTHDF2/RPS2/RPL30/EIF4A2
C1Qhi_IL1Blo_macro	GOBP_CYTOKINE_PRODUCTION	GOBP_CYTOKINE_PRODUCTION	259	0.394302	1.69434	4.84108e-06	0.00260692	0.00198739	702	tags=27%, list=19%, signal=24%	LILRA5/C3AR1/PRNP/RGCC/CD55/C5AR1/SRGN/MIF/RAB1A/SPHK1/IQGAP1/RIPK2/LYN/REL/ELF1/FLOT1/CD274/ISG15/HMOX1/DHX36/TNFAIP3/SELENOK/IRAK3/PTGER4/INHBA/RIOK3/RFTN1/NR4A3/ANXA1/ATG12/SIRPA/B2M/CD83/TLR8/DDX3X/N4BP1/SETD2/YY1/PELI1/ZFP36/SYK/UBE2J1/NFKB1/ATP2B1/ZC3H12A/TLR2/CD47/ADAM17/HSPA1A/TNFRSF1B/FCGR3A/CEBPB/PSEN1/CD84/SERPINB1/AKIRIN2/TMED10/RUNX1/SRC/MMP12/LILRB1/HDAC2/PDE4B/MALT1/CD36/G3BP1/ATG5…
C1Qhi_IL1Blo_macro	GOBP_LIPID_LOCALIZATION	GOBP_LIPID_LOCALIZATION	101	0.501779	1.9119	9.51809e-06	0.00341699	0.00260495	785	tags=38%, list=21%, signal=31%	PLIN2/ABCA1/MIF/CDS2/VMP1/NFKBIA/IRS2/NR1H3/SOAT1/SLC43A3/ACSL1/RXRA/PLSCR1/INHBA/SPNS1/STARD3NL/ANXA1/UGCG/SYK/NRIP1/P2RX4/VAPA/NFKB1/ZC3H12A/CLN8/PLIN3/EHD1/CD36/ACSL3/APOL6/ARL8B/SELENOM/NAXE/PLTP/OSBPL8/NUS1/ANXA2/SLCO3A1
C1Qhi_IL1Blo_macro	GOBP_REGULATION_OF_LEUKOCYTE_MIGRATION	GOBP_REGULATION_OF_LEUKOCYTE_MIGRATION	75	0.522789	1.90133	5.18222e-05	0.00697657	0.0053186	548	tags=31%, list=15%, signal=27%	C3AR1/C5AR1/MIF/LYN/HMOX1/ADA/CD99/CCR1/SELENOK/CHST2/PTGER4/WNK1/MMP14/ICAM1/PLA2G7/ASCL2/ANXA1/P2RX4/VEGFA/CD47/ADAM17/CXCL8/CALR
C1Qhi_IL1Blo_macro	GOBP_AEROBIC_RESPIRATION	GOBP_AEROBIC_RESPIRATION	127	-0.439997	-1.79558	4.05337e-05	0.00697657	0.0053186	734	tags=31%, list=19%, signal=26%	CHCHD10/NDUFV1/ISCU/NOP53/NDUFB4/COA6/COX5A/NDUFS3/ATP5F1D/ATP5MG/PDHB/ATP5F1A/NDUFS6/ATP5PD/NDUFV3/ATP5ME/SDHC/COX7A2L/MT-ATP8/NDUFB8/DGUOK/CHCHD2/SDHA/IDH2/NDUFB5/BLOC1S1/NDUFB7/COX7B/NDUFA12/UQCRC2/ATP5F1B/NDUFAB1/UQCR10/PDHA1/MDH1/DLD/MT-ND5/NDUFS4/COX4I1
C1Qhi_IL1Blo_macro	GOBP_NEGATIVE_REGULATION_OF_IMMUNE_SYSTEM_PROCESS	GOBP_NEGATIVE_REGULATION_OF_IMMUNE_SYSTEM_PROCESS	171	0.424525	1.7409	3.40343e-05	0.00697657	0.0053186	579	tags=26%, list=15%, signal=23%	PRNP/CD55/MIF/YWHAZ/LYN/GPR137B/ELF1/PAG1/CD274/NR1H3/ISG15/HMOX1/ADA/SAMSN1/CD59/TNFAIP3/TRIB1/IRAK3/PTGER4/INHBA/RIOK3/ASCL2/TSC22D3/PCBP2/LILRB3/PRKAR1A/CSNK1A1/ANXA1/ATG12/MAFB/IL7R/UBQLN1/PELI1/SYK/CTNNB1/SIRT2/ZC3H12A/CD47/CEBPB/CD84/RUNX3/RUNX1/SRC/MMP12/LILRB1
C1Qhi_IL1Blo_macro	GOBP_ACTIVATION_OF_IMMUNE_RESPONSE	GOBP_ACTIVATION_OF_IMMUNE_RESPONSE	207	0.40437	1.69899	4.20167e-05	0.00697657	0.0053186	651	tags=29%, list=17%, signal=25%	C3AR1/PRNP/RGCC/CD55/C5AR1/NINJ1/PIK3AP1/FOSL2/RIPK2/LYN/ELF1/NFKBIA/FLOT1/NR1H3/RAB29/ADA/AP3B1/PLSCR1/CD59/TNFAIP3/IRAK3/RIOK3/RFTN1/WNK1/LCP2/NR4A3/CSNK1A1/TLR8/UBQLN1/DDX3X/NECTIN2/PELI1/RPS6KA3/SYK/MYO1G/PUM1/NFKB1/CTSS/SIRT2/GBP2/SPG21/ZC3H12A/TLR2/CD47/HSPA1A/PSEN1/TNIP1/LSM14A/CFD/LRCH4/SRC/RTN4/KLHL6/PDE4B/GRB2/MALT1/BIRC2/EP300/CD36
C1Qhi_IL1Blo_macro	GOBP_NEGATIVE_REGULATION_OF_TRANSCRIPTION_BY_RNA_POLYMERASE_II	GOBP_NEGATIVE_REGULATION_OF_TRANSCRIPTION_BY_RNA_POLYMERASE_II	227	0.384609	1.63199	5.04008e-05	0.00697657	0.0053186	601	tags=29%, list=16%, signal=26%	MXD1/YWHAZ/CREM/PRDM1/RYBP/ATXN1/RREB1/FNIP2/UBE2D1/CBX3/NCOR2/NR1H3/MITF/RXRA/BACH1/UBE2D3/NFIL3/ETS2/PARP9/KLF10/ASCL2/NR4A3/IRF2/YBX3/MAFB/SDCBP/YY1/ZFP36/NRIP1/CTNNB1/NFKB1/ATF3/SIRT2/MAF/TFEC/TGIF1/FOXO3/USP9X/VEGFA/PPID/FNIP1/SINHCAF/NFIC/MDM2/BAG3/RBPJ/HSPA1A/SNAI1/USP3/CHD4/CEBPB/PSEN1/PLK3/TXN/AKIRIN2/TCF7L2/HIPK2/CALR/RUNX3/ARID5B/RUNX1/MMP12/HDAC2/CTBP2/SQSTM1
C1Qhi_IL1Blo_macro	GOBP_RIBONUCLEOPROTEIN_COMPLEX_BIOGENESIS	GOBP_RIBONUCLEOPROTEIN_COMPLEX_BIOGENESIS	206	-0.378323	-1.64267	6.14574e-05	0.00735441	0.00560664	954	tags=39%, list=25%, signal=31%	RPL35A/RPS14/NOL8/EXOSC1/RRP7A/CPSF6/SNRNP200/RPS9/NOP58/RPS19/RPS27/WDR46/RSL1D1/METTL5/NIFK/RPL7/RPLP0/RRP36/DHX9/TSSC4/PIN4/PRPF6/EBNA1BP2/CD2BP2/PRKDC/RPS7/ZNF593/RPL10/RPL7L1/NOP53/RSRP1/NOL7/DCAF13/LSM4/DDX17/EIF3D/SNRPD1/RPL10A/RPS4X/MRPL20/RPL6/SF3B5/RPL23A/DDX46/FBL/SRFBP1/PTGES3/SERBP1/ZNHIT3/RPL35/UTP3/RPS23/RPL11/NOP56/RPL7A/RPS19BP1/RPS6/RPS3A/UTP6/RPS12/UTP11/RPL27/SNRPC/BUD23/CLNS1…
C1Qhi_IL1Blo_macro	GOBP_OXIDATIVE_PHOSPHORYLATION	GOBP_OXIDATIVE_PHOSPHORYLATION	105	-0.447911	-1.77264	7.38252e-05	0.00795097	0.00606144	734	tags=31%, list=19%, signal=26%	CHCHD10/NDUFV1/ISCU/NDUFB4/COA6/COX5A/NDUFS3/ATP5F1D/ATP5MG/ATP5F1A/NDUFS6/ATP5PD/NDUFV3/ATP5ME/SDHC/COX7A2L/MT-ATP8/NDUFB8/DGUOK/CHCHD2/SDHA/NDUFB5/NDUFB7/COX7B/NDUFA12/UQCRC2/ATP5F1B/NDUFAB1/UQCR10/DLD/MT-ND5/NDUFS4/COX4I1
C1Qhi_IL1Blo_macro	GOBP_MONONUCLEAR_CELL_MIGRATION	GOBP_MONONUCLEAR_CELL_MIGRATION	62	0.538537	1.88979	0.00010029	0.0098193	0.00748576	464	tags=29%, list=12%, signal=26%	C3AR1/C5AR1/CXCL16/CCL18/LYN/CD99/GPR183/CCR1/SELENOK/WNK1/ICAM1/PLA2G7/ASCL2/ANXA1/SIRPA/MYO1G/CD47/ADAM17
C1Qhi_IL1Blo_macro	GOBP_REGULATION_OF_LIPID_LOCALIZATION	GOBP_REGULATION_OF_LIPID_LOCALIZATION	42	0.612464	1.99943	0.000119138	0.00993867	0.00757676	778	tags=48%, list=21%, signal=38%	PLIN2/ABCA1/MIF/NFKBIA/IRS2/NR1H3/ACSL1/RXRA/SYK/P2RX4/NFKB1/ZC3H12A/PLIN3/EHD1/CD36/NAXE/PLTP/OSBPL8/NUS1/ANXA2
C1Qhi_IL1Blo_macro	GOBP_G_PROTEIN_COUPLED_RECEPTOR_SIGNALING_PATHWAY	GOBP_G_PROTEIN_COUPLED_RECEPTOR_SIGNALING_PATHWAY	102	0.462736	1.76642	0.000159755	0.00993867	0.00757676	620	tags=31%, list=16%, signal=27%	C3AR1/C5AR1/ABCA1/TGM2/SPHK1/CCL18/DYNLT1/PDE4A/IQGAP2/ADA/GPR183/CCR1/FLNA/PTGER4/CCRL2/PRKAR1A/ANXA1/ZDHHC7/GNA12/PPP1R9B/ADGRE5/CALM3/HCAR2/GNB4/CXCL8/GNG5/GPR132/HCAR3/CALM1/SRC/AHCYL1/PDE4B
C1Qhi_IL1Blo_macro	GOBP_RESPONSE_TO_MOLECULE_OF_BACTERIAL_ORIGIN	GOBP_RESPONSE_TO_MOLECULE_OF_BACTERIAL_ORIGIN	130	0.438069	1.73491	0.000121783	0.00993867	0.00757676	800	tags=38%, list=21%, signal=31%	CD55/C5AR1/ABCA1/MIF/FOSL2/RIPK2/LYN/SOD2/NFKBIA/CD274/NR1H3/TNFAIP3/TRIB1/IRAK3/PTGER4/GCH1/SIRPA/B2M/PELI1/RPS6KA3/ZFP36/NFKB1/GBP2/ZC3H12A/TLR2/ADAM17/TNFRSF1B/CEBPB/TNIP1/CSF2RB/CXCL8/AKIRIN2/SASH1/SRC/LILRB1/HDAC2/MGST2/PDE4B/MALT1/CD36/CD68/LITAF/IL10RA/MAPKAPK2/CTR9/VIM/MRC1/CXCL3/IRF8/GBP5
C1Qhi_IL1Blo_macro	GOBP_LEUKOCYTE_MIGRATION	GOBP_LEUKOCYTE_MIGRATION	126	0.435423	1.71571	0.000158682	0.00993867	0.00757676	340	tags=21%, list=9%, signal=19%	C3AR1/C5AR1/NINJ1/CXCL16/MIF/CCL18/LYN/HMOX1/ADA/B4GALT1/CD99/GPR183/CCR1/SELENOK/CHST2/PTGER4/WNK1/MMP14/ICAM1/PLA2G7/ASCL2/ANXA1/SIRPA/SYK/MYO1G/P2RX4
C1Qhi_IL1Blo_macro	GOBP_POSITIVE_REGULATION_OF_RESPONSE_TO_EXTERNAL_STIMULUS	GOBP_POSITIVE_REGULATION_OF_RESPONSE_TO_EXTERNAL_STIMULUS	212	0.389379	1.64141	0.000141383	0.00993867	0.00757676	651	tags=28%, list=17%, signal=24%	LILRA5/C3AR1/C5AR1/NINJ1/PIK3AP1/MIF/RIPK2/LYN/NFKBIA/FLOT1/NR1H3/AP3B1/CCR1/PLSCR1/TNFAIP3/FLNA/IRAK3/PTGER4/RIOK3/RFTN1/WNK1/PARP9/PLA2G7/CSNK1A1/TLR8/UBQLN1/DDX3X/NECTIN2/PELI1/RPS6KA3/SYK/PUM1/P2RX4/CTSS/SIRT2/GBP2/VEGFA/TLR2/CD47/ADAM17/HSPA1A/CEBPB/TNIP1/CXCL8/LSM14A/AKIRIN2/CALR/SASH1/LRCH4/SRC/MMP12/MGST2/NRP1/RTN4/STX4/BIRC2/EP300/CASP4/CD36
C1Qhi_IL1Blo_macro	GOBP_IMMUNE_RESPONSE_REGULATING_SIGNALING_PATHWAY	GOBP_IMMUNE_RESPONSE_REGULATING_SIGNALING_PATHWAY	191	0.391363	1.63005	0.00016519	0.00993867	0.00757676	667	tags=30%, list=18%, signal=26%	C3AR1/PRNP/C5AR1/NINJ1/PIK3AP1/FOSL2/RIPK2/LYN/ELF1/NFKBIA/FLOT1/NR1H3/RAB29/ADA/AP3B1/PLSCR1/TNFAIP3/IRAK3/RIOK3/RFTN1/WNK1/LCP2/NR4A3/CSNK1A1/TLR8/UBQLN1/DDX3X/NECTIN2/PELI1/RPS6KA3/SYK/MYO1G/PUM1/NFKB1/CTSS/SIRT2/GBP2/SPG21/ZC3H12A/TLR2/CD47/HSPA1A/FCGR3A/PSEN1/TNIP1/LSM14A/LRCH4/SRC/LILRB1/RTN4/KLHL6/PDE4B/GRB2/MALT1/BIRC2/EP300/CD36/BAG6
C1Qhi_IL1Blo_macro	GOBP_ANATOMICAL_STRUCTURE_FORMATION_INVOLVED_IN_MORPHOGENESIS	GOBP_ANATOMICAL_STRUCTURE_FORMATION_INVOLVED_IN_MORPHOGENESIS	231	0.372201	1.58373	0.000166106	0.00993867	0.00757676	664	tags=29%, list=18%, signal=25%	EPB41L3/C3AR1/RGCC/C5AR1/NINJ1/TGM2/SPHK1/FAM20C/FLOT1/HMOX1/ADA/B4GALT1/MMP19/TNFAIP3/FLNA/MAP2K1/INHBA/WNK1/TMOD3/MMP14/ETS2/MBOAT7/NFE2L2/TAF10/PGK1/PLXND1/RALA/PRKAR1A/ANXA1/MAFB/SETD2/PMP22/NECTIN2/SYK/SLC31A1/AGFG1/CTNNB1/BTG1/VEGFA/ZC3H12A/PIM1/TLR2/HIPK1/CD47/RBPJ/ADAM17/GLUL/SNAI1/PSEN1/CXCL8/HIPK2/RUNX1/SASH1/RRAS/HDAC2/TMED2/NRP1/RTN4/KLHL6/GRB2/EHD1/EP300/KDM6B/CD36/EMC10/JAK1
C1Qhi_IL1Blo_macro	GOBP_POSITIVE_REGULATION_OF_CYTOKINE_PRODUCTION	GOBP_POSITIVE_REGULATION_OF_CYTOKINE_PRODUCTION	173	0.401673	1.65068	0.000236115	0.013384	0.0102033	702	tags=28%, list=19%, signal=24%	LILRA5/C3AR1/RGCC/CD55/C5AR1/MIF/RAB1A/SPHK1/RIPK2/FLOT1/CD274/ISG15/HMOX1/DHX36/SELENOK/IRAK3/PTGER4/RIOK3/RFTN1/NR4A3/ANXA1/B2M/CD83/TLR8/DDX3X/SETD2/PELI1/SYK/TLR2/ADAM17/HSPA1A/FCGR3A/CEBPB/PSEN1/CD84/AKIRIN2/TMED10/RUNX1/SRC/MMP12/LILRB1/HDAC2/PDE4B/MALT1/CD36/G3BP1/DDT/GAPDH/MAPKAPK2
C1Qhi_IL1Blo_macro	GOBP_ANTIGEN_PROCESSING_AND_PRESENTATION_OF_PEPTIDE_ANTIGEN	GOBP_ANTIGEN_PROCESSING_AND_PRESENTATION_OF_PEPTIDE_ANTIGEN	39	-0.577179	-1.91126	0.000364605	0.0188884	0.0143996	533	tags=54%, list=14%, signal=47%	FCGR2B/CD74/HLA-DMB/TAPBP/HLA-DPA1/HLA-F/HLA-DOA/PYCARD/HLA-DRB1/DNM2/HLA-DRA/TAP1/HLA-DQA2/UNC93B1/HLA-DQA1/IFI30/HLA-DMA/HLA-DQB1/HLA-DRB5/HLA-DPB1/ERAP2
C1Qhi_IL1Blo_macro	GOBP_ORGANIC_HYDROXY_COMPOUND_TRANSPORT	GOBP_ORGANIC_HYDROXY_COMPOUND_TRANSPORT	53	0.537896	1.8393	0.000383162	0.0188884	0.0143996	778	tags=42%, list=21%, signal=33%	ABCA1/TGM2/SLC16A3/NFKBIA/NR1H3/SOAT1/RXRA/RALBP1/STARD3NL/SYK/VAPA/NFKB1/SLC44A1/LILRB1/CD36/ARL8B/SELENOM/NAXE/PLTP/OSBPL8/NUS1/ANXA2
C1Qhi_IL1Blo_macro	GOBP_NEGATIVE_REGULATION_OF_PROGRAMMED_CELL_DEATH	GOBP_NEGATIVE_REGULATION_OF_PROGRAMMED_CELL_DEATH	288	0.348654	1.51567	0.000385835	0.0188884	0.0143996	698	tags=27%, list=18%, signal=24%	BNIP3L/TIMP1/PRNP/MIF/SPHK1/CPEB4/YWHAZ/SOD2/RAF1/IRS2/UBE2B/HMOX1/MITF/ADA/BCL2A1/TNFAIP3/FLNA/TFRC/ARHGDIA/VDAC1/GPX4/NFE2L2/PHIP/ICAM1/PLXND1/TSC22D3/CD44/ANXA1/YBX3/CDKN1B/LMNA/UBE2Z/IL7R/DDX3X/SGK3/PELI1/RPS6KA3/CTNNB1/NFKB1/TAX1BP1/SOCS3/VEGFA/ZC3H12A/PTPN1/GRINA/PIM1/FNIP1/ST3GAL1/MDM2/BAG3/DNAJC3/HSPA1A/SNAI1/CDKN1A/CEBPB/PSEN1/PPIF/PLK3/CLN8/CHST11/TCF7L2/HIPK2/SRC/LILRB1/SNX6/HDAC2/NRP1…
C1Qhi_IL1Blo_macro	GOBP_POSITIVE_REGULATION_OF_PHOSPHORYLATION	GOBP_POSITIVE_REGULATION_OF_PHOSPHORYLATION	167	0.390612	1.59724	0.000426573	0.0193974	0.0147877	603	tags=27%, list=16%, signal=24%	LILRA5/PRNP/RGCC/MAP3K13/MIF/RAP2C/SPHK1/IQGAP1/RIPK2/LYN/FNIP2/RAF1/FLOT1/CCNY/RALBP1/MAP2K1/TFRC/INHBA/PARP9/LCP2/CD44/CDKN1B/NBN/SDCBP/DDX3X/CNOT9/SYK/PRKAG2/SYAP1/VEGFA/PTPN1/CALM3/FNIP1/ADAM17/CDKN1A/PSEN1/TXN/CREBL2/HIPK2/CALM1/SASH1/SRC/HDAC2/SQSTM1/NRP1
C1Qhi_IL1Blo_macro	GOBP_POSITIVE_REGULATION_OF_TRANSPORT	GOBP_POSITIVE_REGULATION_OF_TRANSPORT	253	0.354656	1.52293	0.000432255	0.0193974	0.0147877	712	tags=31%, list=19%, signal=27%	LILRA5/PRNP/RGCC/ABCA1/MIF/VMP1/NFKBIA/FLOT1/IRS2/NR1H3/ACSL1/RXRA/RAB29/RAB21/CCR1/FLNA/UBE2D3/MLLT6/INHBA/ACTN4/CD151/NFE2L2/NR4A3/BCAP31/EDEM1/PRKAR1A/ANXA1/RAB8B/STOM/SIRPA/B2M/SDCBP/SH3GLB1/ATP1B3/SYK/P2RX4/ERGIC3/RAB9A/CTSS/ATP2B1/SGK1/COX17/VEGFA/ZC3H12A/ARPP19/TLR2/PPID/CALM3/SELENOT/CD47/MDM2/BAG3/HCAR2/ANP32B/EMD/CEBPB/PSEN1/PLK3/RAB5A/TCF7L2/TMED10/CREBL2/CALR/GSTO1/CALM1/SRC/ATP1B1/AH…
C1Qhi_IL1Blo_macro	GOBP_MITOCHONDRIAL_TRANSLATION	GOBP_MITOCHONDRIAL_TRANSLATION	59	-0.502075	-1.80084	0.000516295	0.020686	0.01577	1126	tags=51%, list=30%, signal=36%	MRPL35/MRPL47/MRPL4/MRPL14/MRPS5/MRPL13/MRPS33/MRPS18B/MRPL12/MRPL27/MRPL11/MRPL57/MRPL23/MRPL40/MRPL51/MRPL43/COA3/MRPS25/MRPL20/MRPL16/AURKAIP1/MRPL21/MRPS10/CHCHD1/MRPS16/MRPL3/MRPS12/MRPS18C/MRPS11/MRPL50
C1Qhi_IL1Blo_macro	GOBP_ALPHA_BETA_T_CELL_ACTIVATION	GOBP_ALPHA_BETA_T_CELL_ACTIVATION	67	0.499649	1.77977	0.000539461	0.020686	0.01577	669	tags=33%, list=18%, signal=28%	CD55/FOSL2/PRDM1/RIPK2/CD274/ADA/AP3B1/GPR183/PTGER4/ASCL2/ANXA1/CD83/CTSL/SYK/SOCS3/ZC3H12A/RUNX3/RUNX1/LILRB1/MALT1/JAK1/IL2RA
C1Qhi_IL1Blo_macro	GOBP_NUCLEOSIDE_TRIPHOSPHATE_BIOSYNTHETIC_PROCESS	GOBP_NUCLEOSIDE_TRIPHOSPHATE_BIOSYNTHETIC_PROCESS	78	-0.449045	-1.69151	0.000540266	0.020686	0.01577	1044	tags=46%, list=28%, signal=34%	NDUFA8/PARP1/MT-ND1/NME4/SDHD/NDUFA2/IMPDH2/ATP5F1C/SDHB/ATP5MC1/NDUFV1/NDUFB4/NDUFS3/ATP5F1D/ATP5MG/TMSB4X/ATP5F1A/IMPDH1/NDUFS6/ATP5PD/NDUFV3/ATP5ME/SDHC/MT-ATP8/NDUFB8/ATP5MC2/SDHA/NDUFB5/NDUFB7/ATP5MC3/NDUFA12/ATP5F1B/NDUFAB1/NME3/MT-ND5/NDUFS4
C1Qhi_IL1Blo_macro	GOBP_NUCLEOSIDE_TRIPHOSPHATE_METABOLIC_PROCESS	GOBP_NUCLEOSIDE_TRIPHOSPHATE_METABOLIC_PROCESS	102	-0.423283	-1.6684	0.000618857	0.020686	0.01577	1044	tags=45%, list=28%, signal=34%	NDUFA8/GNAI3/PARP1/MT-ND1/NME4/SDHD/NDUFA2/DCTPP1/SAMHD1/NUDT5/IMPDH2/ATP5F1C/SDHB/ATP5MC1/NDUFV1/NDUFB4/NDUFS3/ATP5F1D/ATP5MG/TMSB4X/ATP5F1A/IMPDH1/NDUFS6/ATP5PD/NDUFV3/ATP5ME/SDHC/MT-ATP8/NDUFB8/OLA1/DGUOK/ATP5MC2/SDHA/GIMAP7/NDUFB5/NDUFB7/ATP5MC3/NDUFA12/ATP5F1B/HSPA8/ATP5IF1/NADK/NDUFAB1/NME3/MT-ND5/NDUFS4
C1Qhi_IL1Blo_macro	GOBP_IMMUNE_RESPONSE_REGULATING_CELL_SURFACE_RECEPTOR_SIGNALING_PATHWAY	GOBP_IMMUNE_RESPONSE_REGULATING_CELL_SURFACE_RECEPTOR_SIGNALING_PATHWAY	127	0.421784	1.6629	0.000601951	0.020686	0.01577	636	tags=30%, list=17%, signal=26%	C3AR1/PRNP/C5AR1/NINJ1/PIK3AP1/FOSL2/RIPK2/LYN/ELF1/NFKBIA/FLOT1/NR1H3/RAB29/ADA/PLSCR1/TNFAIP3/RFTN1/WNK1/LCP2/NR4A3/NECTIN2/PELI1/SYK/MYO1G/NFKB1/SPG21/ZC3H12A/TLR2/CD47/FCGR3A/PSEN1/SRC/LILRB1/KLHL6/PDE4B/GRB2/MALT1/EP300
C1Qhi_IL1Blo_macro	GOBP_REGULATION_OF_RESPONSE_TO_BIOTIC_STIMULUS	GOBP_REGULATION_OF_RESPONSE_TO_BIOTIC_STIMULUS	199	0.370955	1.5543	0.000589991	0.020686	0.01577	651	tags=27%, list=17%, signal=23%	CD55/NINJ1/PIK3AP1/MIF/YWHAZ/RIPK2/LYN/NFKBIA/FLOT1/CD274/NR1H3/ISG15/AP3B1/PLSCR1/TNFAIP3/SELENOK/TRIB1/IRAK3/RIOK3/RFTN1/NFE2L2/PARP9/PCBP2/CSNK1A1/ATG12/TLR8/UBQLN1/DDX3X/N4BP1/NECTIN2/PELI1/RPS6KA3/SYK/PUM1/CTSS/SIRT2/GBP2/ZC3H12A/PTPN1/TLR2/HSPA1A/TNIP1/LSM14A/AKIRIN2/SASH1/LRCH4/SRC/MMP12/LILRB1/RTN4/BIRC2/EP300/CD36
C1Qhi_IL1Blo_macro	GOBP_POSITIVE_REGULATION_OF_CELL_DIFFERENTIATION	GOBP_POSITIVE_REGULATION_OF_CELL_DIFFERENTIATION	224	0.363731	1.5425	0.000493848	0.020686	0.01577	669	tags=29%, list=18%, signal=25%	RGCC/TGM2/MAP3K13/RIPK2/LYN/SHOC2/SOD2/RREB1/FAM20C/ISG15/ADA/RAB21/AP3B1/CCR1/DHX36/MAP2K1/TRIB1/INHBA/MMP14/KLF10/TFE3/PLXND1/ANXA1/CD83/SDCBP/IL7R/RPS6KA3/ZFP36/SYK/CTNNB1/NFKB1/SYAP1/SIRT2/SOCS3/FOXO3/BTG1/PBRM1/VEGFA/ZC3H12A/PIM1/TLR2/MDM2/PLXNC1/HSPA1A/SNAI1/TNFRSF1B/CEBPB/METRNL/TCF7L2/CREBL2/RUNX3/RUNX1/GOLGA4/NUMB/RRAS/HDAC2/NCOA3/IPO7/NRP1/MALT1/CD36/EIF4G2/NUDT21/IL2RA
C1Qhi_IL1Blo_macro	GOBP_SECRETION	GOBP_SECRETION	224	0.361421	1.53271	0.000633834	0.020686	0.01577	689	tags=29%, list=18%, signal=25%	RGCC/ABCA1/NAPA/TGM2/MIF/RAB1A/FOSL2/LYN/SIDT2/RAF1/IRS2/NCOR2/NR1H3/ADA/RAB21/CCR1/IL1RN/INHBA/WNK1/ARFGAP3/NR4A3/RALA/PRKAR1A/ANXA1/RAB8B/STX11/SDCBP/DNAJC1/SYK/MYO1G/P2RX4/RAB9A/SNX10/SGK1/VEGFA/TLR2/PPID/SELENOT/PNKD/HCAR2/TNFRSF1B/FCGR3A/PSEN1/CD84/GNPTAB/RAB5A/TCF7L2/TMED10/RAP1B/LILRB1/SNX6/CTBP2/TMED2/UBE2Q1/TMEM167B/SLC38A2/TMEM167A/DNAJC5/STX4/PDIA4/PIM3/ACSL3/ATG5/GOLPH3/ARL8B
C1Qhi_IL1Blo_macro	GOBP_POSITIVE_REGULATION_OF_PROTEIN_MODIFICATION_PROCESS	GOBP_POSITIVE_REGULATION_OF_PROTEIN_MODIFICATION_PROCESS	232	0.357547	1.52099	0.000617437	0.020686	0.01577	680	tags=26%, list=18%, signal=23%	LILRA5/PRNP/RGCC/MAP3K13/MIF/RAP2C/SPHK1/IQGAP1/RIPK2/LYN/FNIP2/RAF1/FLOT1/CCNY/UBE2D1/RALBP1/MAP2K1/TFRC/INHBA/PARP9/LCP2/DEK/CD44/CDKN1B/NBN/UBQLN1/DDX3X/CNOT9/PELI1/SYK/PRKAG2/SYAP1/GNA12/VEGFA/ZC3H12A/PTPN1/CALM3/FNIP1/ADAM17/CDKN1A/PSEN1/TNIP1/TXN/TOPORS/CREBL2/HIPK2/CALM1/SASH1/SRC/TAOK1/HDAC2/SQSTM1/NRP1/MALT1/PPP1R15A/BIRC2/CHP1/CD36/TOLLIP/CACUL1
C1Qhi_IL1Blo_macro	GOBP_REGULATION_OF_LIPID_TRANSPORT	GOBP_REGULATION_OF_LIPID_TRANSPORT	32	0.61801	1.90703	0.000731515	0.0215258	0.0164102	366	tags=31%, list=10%, signal=28%	ABCA1/MIF/NFKBIA/IRS2/NR1H3/ACSL1/RXRA/SYK/P2RX4/NFKB1
C1Qhi_IL1Blo_macro	GOBP_CELLULAR_RESPIRATION	GOBP_CELLULAR_RESPIRATION	136	-0.400392	-1.64785	0.000703905	0.0215258	0.0164102	734	tags=30%, list=19%, signal=25%	CHCHD10/NDUFV1/ISCU/NOP53/NDUFB4/COA6/COX5A/NDUFS3/ATP5F1D/ATP5MG/PDHB/ATP5F1A/NDUFS6/ATP5PD/NDUFV3/ATP5ME/SDHC/COX7A2L/MT-ATP8/NDUFB8/DGUOK/CHCHD2/ETFA/SDHA/IDH2/NDUFB5/BLOC1S1/NDUFB7/COX7B/NDUFA12/UQCRC2/ATP5F1B/ETFB/NDUFAB1/UQCR10/PDHA1/MDH1/DLD/MT-ND5/NDUFS4/COX4I1
C1Qhi_IL1Blo_macro	GOBP_CYTOKINE_MEDIATED_SIGNALING_PATHWAY	GOBP_CYTOKINE_MEDIATED_SIGNALING_PATHWAY	168	0.3875	1.58482	0.00072113	0.0215258	0.0164102	709	tags=30%, list=19%, signal=26%	LILRA5/SPHK1/CCL18/RIPK2/LYN/NFKBIA/RAF1/NR1H3/ISG15/ACSL1/CCR1/TNFAIP3/IL1RN/IRAK3/INHBA/WNK1/ACTN4/PARP9/CCRL2/LIMS1/CD44/IFNGR2/IL7R/TXNDC17/UGCG/CNOT9/SYK/FOXO3/PTPN1/HIPK1/PPP2CB/ADAM17/HSPA1A/TNFRSF1B/CSF2RB/CXCL8/LSM14A/P4HB/SRC/MMP12/LILRB1/ADIPOR1/BIRC2/CASP4/JAK1/IL2RA/TOLLIP/IL10RA/MAPKAPK2/IFITM3/CTR9
C1Qhi_IL1Blo_macro	GOBP_POSITIVE_REGULATION_OF_IMMUNE_RESPONSE	GOBP_POSITIVE_REGULATION_OF_IMMUNE_RESPONSE	261	0.346946	1.49346	0.000739511	0.0215258	0.0164102	636	tags=26%, list=17%, signal=23%	C3AR1/PRNP/RGCC/CD55/C5AR1/NINJ1/PIK3AP1/FOSL2/RIPK2/LYN/ELF1/NFKBIA/FLOT1/CD274/NR1H3/RAB29/ADA/AP3B1/PLSCR1/CD59/TNFAIP3/IRAK3/TFRC/RIOK3/RFTN1/WNK1/PARP9/LCP2/NR4A3/CSNK1A1/ANXA1/B2M/TLR8/UBQLN1/DDX3X/NECTIN2/PELI1/RPS6KA3/SYK/MYO1G/PUM1/NFKB1/CTSS/SIRT2/GBP2/SPG21/ZC3H12A/TLR2/CD47/HSPA1A/PSEN1/TNIP1/LSM14A/AKIRIN2/CFD/LRCH4/SRC/MMP12/LILRB1/RTN4/KLHL6/PDE4B/GRB2/MALT1/STX4/BIRC2/EP300
C1Qhi_IL1Blo_macro	GOBP_CHEMICAL_HOMEOSTASIS	GOBP_CHEMICAL_HOMEOSTASIS	233	0.354018	1.50662	0.000766436	0.0217224	0.0165601	686	tags=27%, list=18%, signal=24%	PRNP/ABCA1/TGM2/LPCAT1/FOSL2/LYN/SIDT2/SOD2/RAF1/FTH1/IRS2/NR1H3/SOAT1/HMOX1/AP3B1/CCR1/FLNA/SELENOK/ATP13A3/MLLT6/TFRC/WNK1/RAB20/SPNS1/ICAM1/IREB2/BCAP31/ORMDL2/DMXL2/B2M/MCOLN1/DDX3X/ATP1B3/ATP6V1A/SLC31A1/ATP2B1/SNX10/INSIG1/VEGFA/ATP6V0D1/GRINA/CALM3/SELENOT/ATP6V0B/PSEN1/CLN8/FTL/ATP6V1F/TCF7L2/CALR/GSTO1/CALM1/ATP1B1/RTN4/ERO1A/ATP6V1B2/EHD1/STX4/UBTF/ADIPOR1/CHP1/PIM3/ATG5/TMCO1
C1Qhi_IL1Blo_macro	GOBP_ATP_SYNTHESIS_COUPLED_ELECTRON_TRANSPORT	GOBP_ATP_SYNTHESIS_COUPLED_ELECTRON_TRANSPORT	79	-0.453506	-1.71281	0.000813819	0.0219121	0.0167047	722	tags=47%, list=19%, signal=39%	MT-CYB/PARK7/MT-CO1/NDUFA5/MT-CO3/NDUFA8/MT-ND1/SDHD/NDUFA2/NDUFA4/CYC1/SDHB/NDUFV1/ISCU/NDUFB4/COA6/COX5A/NDUFS3/NDUFS6/NDUFV3/SDHC/COX7A2L/NDUFB8/DGUOK/CHCHD2/SDHA/NDUFB5/NDUFB7/COX7B/NDUFA12/UQCRC2/NDUFAB1/UQCR10/DLD/MT-ND5/NDUFS4/COX4I1
C1Qhi_IL1Blo_macro	GOBP_NEGATIVE_REGULATION_OF_MULTICELLULAR_ORGANISMAL_PROCESS	GOBP_NEGATIVE_REGULATION_OF_MULTICELLULAR_ORGANISMAL_PROCESS	286	0.342117	1.48597	0.000804841	0.0219121	0.0167047	676	tags=25%, list=18%, signal=22%	LILRA5/TIMP1/PRNP/RGCC/SRGN/ALDH1A1/LYN/REL/GPR137B/DYNLT1/PAG1/CD274/NR1H3/ADA/SAMSN1/CCR1/TNFAIP3/TRIB1/IRAK3/PTGER4/INHBA/WNK1/PGK1/TFE3/ASCL2/LILRB3/PRKAR1A/CORO1C/ANXA1/ATG12/CTDSP1/SIRPA/B2M/MAFB/CD83/CDKN1B/LMNA/TLR8/N4BP1/YY1/PELI1/ZFP36/P2RX4/CTNNB1/NFKB1/ATP2B1/SIRT2/ZC3H12A/TLR2/SINHCAF/RBPJ/ADAM17/TNFRSF1B/KHSRP/CEBPB/PSEN1/CD84/SERPINB1/CALR/RUNX3/DNAJA4/RUNX1/LILRB1/HDAC2/NRP1/RTN4/…
C1Qhi_IL1Blo_macro	GOBP_MITOCHONDRIAL_GENE_EXPRESSION	GOBP_MITOCHONDRIAL_GENE_EXPRESSION	64	-0.48689	-1.77449	0.000919718	0.0221219	0.0168646	1126	tags=52%, list=30%, signal=37%	MRPL35/TFAM/MRPL47/MRPL4/MRPL14/MRPS5/MRPL13/MRPS33/MRPS18B/MRPL12/FASTK/MRPL27/MRPL11/MRPL57/MRPL23/CHCHD10/MRPL40/MRPL51/MRPL43/COA3/MRPS25/MRPL20/MRPL16/AURKAIP1/MRPL21/MRPS10/CHCHD1/MRPS16/MRPL3/MRPS12/MRPS18C/MRPS11/MRPL50
C1Qhi_IL1Blo_macro	GOBP_NEGATIVE_REGULATION_OF_CYTOKINE_PRODUCTION	GOBP_NEGATIVE_REGULATION_OF_CYTOKINE_PRODUCTION	98	0.439395	1.66731	0.000924312	0.0221219	0.0168646	408	tags=21%, list=11%, signal=20%	LILRA5/PRNP/RGCC/SRGN/REL/CD274/TNFAIP3/IRAK3/PTGER4/INHBA/ANXA1/ATG12/SIRPA/CD83/TLR8/N4BP1/YY1/ZFP36/NFKB1/ATP2B1/ZC3H12A
C1Qhi_IL1Blo_macro	GOBP_EPITHELIAL_CELL_DIFFERENTIATION	GOBP_EPITHELIAL_CELL_DIFFERENTIATION	136	0.412458	1.64475	0.000896734	0.0221219	0.0168646	743	tags=34%, list=20%, signal=28%	RAB1A/RAP2C/FOSL2/IQGAP1/PRDM1/SIDT2/FAM20C/B4GALT1/FLNA/MAP2K1/VDAC1/TAF10/ICAM1/PGK1/BASP1/KRT10/TPP1/ANXA1/MAFB/CDKN1B/RILPL2/UGCG/CTSB/ZFP36/CTNNB1/ZDHHC7/TAGLN2/MAF/BTG1/VEGFA/RBPJ/CDKN1A/CEBPB/RAP1B/SRC/HDAC2/NCOA3/IPO7/NRP1/KDM6B/TOLLIP/ARID4B/CFLAR/SRSF6/MYADM/VIM
C1Qhi_IL1Blo_macro	GOBP_INFLAMMATORY_RESPONSE	GOBP_INFLAMMATORY_RESPONSE	263	0.348697	1.50021	0.000859171	0.0221219	0.0168646	685	tags=26%, list=18%, signal=23%	LILRA5/C3AR1/TIMP1/C5AR1/NINJ1/PIK3AP1/MIF/SPHK1/FOSL2/CCL18/RIPK2/LYN/REL/NFKBIA/NR1H3/HMOX1/ADA/AP3B1/B4GALT1/CCR1/PLSCR1/TNFAIP3/CHST2/IL1RN/PTGER4/TFRC/NFE2L2/PLA2G7/CCRL2/CD44/CSNK1A1/ANXA1/IFNGR2/SIRPA/TLR8/DDX3X/ZFP36/SYK/NFKB1/SIRT2/GBP2/SOCS3/ZC3H12A/SERPINA1/TLR2/ADGRE5/CD47/RBPJ/TNFRSF1B/FCGR3A/CEBPB/PSEN1/TNIP1/METRNL/CXCL8/PLGRKT/SRC/SNX6/TMED2/MGST2/BIRC2/CASP4/KDM6B/CD36/IL2RA/TOLL…
C1Qhi_IL1Blo_macro	GOBP_REGULATION_OF_LOCOMOTION	GOBP_REGULATION_OF_LOCOMOTION	278	0.342961	1.48303	0.000899984	0.0221219	0.0168646	605	tags=24%, list=16%, signal=22%	C3AR1/TIMP1/RGCC/C5AR1/CXCL16/MIF/RAP2C/SPHK1/LYN/SOD2/RREB1/RAF1/CD274/IRS2/HMOX1/MITF/ADA/CD99/GPR183/CCR1/FLNA/SELENOK/CHST2/TRIB1/PTGER4/WNK1/ACTN4/MMP14/CD151/NFE2L2/ICAM1/PLA2G7/MIIP/PLXND1/ASCL2/NR4A3/CORO1C/ANXA1/CDKN1B/SDCBP/LMNA/SGK3/P2RX4/GNA12/SGK1/FOXO3/VEGFA/ZC3H12A/SINHCAF/CD47/MDM2/PLXNC1/ADAM17/GLUL/PHACTR1/SNAI1/CXCL8/CALR/DNAJA4/SASH1/SRC/NUMB/RRAS/HDAC2/NRP1/RTN4
C1Qhi_IL1Blo_macro	GOBP_LEUKOCYTE_DIFFERENTIATION	GOBP_LEUKOCYTE_DIFFERENTIATION	209	0.368385	1.54801	0.00101881	0.0238534	0.0181847	676	tags=29%, list=18%, signal=25%	FOSL2/PRDM1/RIPK2/LYN/GPR137B/FAM20C/CMTM7/MITF/ADA/AP3B1/GPR183/CCR1/TRIB1/PTGER4/TFRC/NFIL3/INHBA/MMP14/KLF10/IREB2/TFE3/ASCL2/LILRB3/TOP2B/ANXA1/B2M/MAFB/CD83/CTSL/IL7R/YY1/SYK/CTNNB1/SNX10/SOCS3/FOXO3/PBRM1/VEGFA/ZC3H12A/TLR2/FNIP1/ST3GAL1/RBPJ/ADAM17/CEBPB/PSEN1/RUNX3/KLF6/RUNX1/SRC/LILRB1/RRAS/SRP54/MALT1/KDELR1/EP300/DNAJB9/JAK1/IL2RA/ATG5
C1Qhi_IL1Blo_macro	GOBP_RESPONSE_TO_PEPTIDE	GOBP_RESPONSE_TO_PEPTIDE	141	0.396266	1.58767	0.00107233	0.0243337	0.0185508	743	tags=32%, list=20%, signal=27%	AP3S1/TIMP1/PRNP/NAMPT/FOSL2/RIPK2/LYN/SHOC2/NFKBIA/RAF1/IRS2/TNFAIP3/INHBA/NFE2L2/PHIP/ICAM1/NR4A3/PRKAR1A/ANXA1/CDKN1B/ZDHHC7/NFKB1/SYAP1/ATP2B1/INSIG1/SOCS3/PPP1R9B/PTPN1/TLR2/PTPRE/MDM2/PSEN1/SRC/MMP12/SNX6/AHCYL1/GRB2/ADIPOR1/CASP4/CD36/JAK1/CFLAR/LEPROT/SRSF6/VIM
C1Qhi_IL1Blo_macro	GOBP_CIRCULATORY_SYSTEM_DEVELOPMENT	GOBP_CIRCULATORY_SYSTEM_DEVELOPMENT	229	0.351493	1.49406	0.00108451	0.0243337	0.0185508	676	tags=29%, list=18%, signal=25%	C3AR1/RGCC/C5AR1/NINJ1/SPHK1/PRDM1/SOD2/DHRS3/HMOX1/B4GALT1/MMP19/DHX36/TNFAIP3/FLNA/MAP2K1/INHBA/WNK1/MMP14/NFE2L2/PGK1/PLXND1/TIPARP/BASP1/PRKAR1A/ANXA1/AP2B1/CDKN1B/SH3PXD2B/LMNA/SETD2/YY1/SYK/SLC31A1/CTNNB1/SOCS3/BTG1/VEGFA/ZC3H12A/PIM1/HIPK1/CD47/MDM2/RBPJ/GLUL/ANP32B/SETDB2/SNAI1/TNFRSF1B/CDKN1A/PSEN1/CXCL8/TCF7L2/HIPK2/CALR/RUNX1/SASH1/RRAS/TMED2/NRP1/RTN4/EP300/KDM6B/EMC10/EIF4G2/JAK1/ATG5
C1Qhi_IL1Blo_macro	GOBP_POSITIVE_REGULATION_OF_LEUKOCYTE_MIGRATION	GOBP_POSITIVE_REGULATION_OF_LEUKOCYTE_MIGRATION	54	0.501121	1.718	0.00119994	0.0263741	0.0201064	548	tags=30%, list=15%, signal=26%	C3AR1/C5AR1/CD99/CCR1/SELENOK/WNK1/MMP14/ICAM1/PLA2G7/ASCL2/P2RX4/VEGFA/CD47/ADAM17/CXCL8/CALR
C1Qhi_IL1Blo_macro	GOBP_REGULATION_OF_LEUKOCYTE_APOPTOTIC_PROCESS	GOBP_REGULATION_OF_LEUKOCYTE_APOPTOTIC_PROCESS	32	0.602005	1.85764	0.00133428	0.0266207	0.0202943	579	tags=41%, list=15%, signal=35%	MIF/LYN/CD274/IRS2/ADA/TSC22D3/ANXA1/IL7R/FNIP1/ST3GAL1/ADAM17/HCAR2/LILRB1
C1Qhi_IL1Blo_macro	GOBP_RESPIRATORY_ELECTRON_TRANSPORT_CHAIN	GOBP_RESPIRATORY_ELECTRON_TRANSPORT_CHAIN	82	-0.443202	-1.68767	0.00138418	0.0266207	0.0202943	722	tags=33%, list=19%, signal=27%	NDUFV1/ISCU/NDUFB4/COA6/COX5A/NDUFS3/NDUFS6/NDUFV3/SDHC/COX7A2L/NDUFB8/DGUOK/CHCHD2/ETFA/SDHA/NDUFB5/NDUFB7/COX7B/NDUFA12/UQCRC2/ETFB/NDUFAB1/UQCR10/DLD/MT-ND5/NDUFS4/COX4I1
C1Qhi_IL1Blo_macro	GOBP_PROTEIN_RNA_COMPLEX_ORGANIZATION	GOBP_PROTEIN_RNA_COMPLEX_ORGANIZATION	107	-0.402734	-1.59785	0.00131116	0.0266207	0.0202943	1094	tags=42%, list=29%, signal=31%	SF1/SNRPE/EIF5/PIH1D1/TAF9/SNRPD2/RPS14/RRP7A/CPSF6/SNRNP200/RPS19/RPS27/RPLP0/DHX9/TSSC4/PRPF6/CD2BP2/PRKDC/RPL10/NOP53/RSRP1/LSM4/EIF3D/SNRPD1/MRPL20/RPL6/SF3B5/RPL23A/DDX46/PTGES3/ZNHIT3/RPL11/SNRPC/CLNS1A/MCTS1/ATM/RPS5/SF3A3/RPL13A/RPL5/SRSF10/SF3B4/RPSA/SRSF1/SNRPF
C1Qhi_IL1Blo_macro	GOBP_CELLULAR_RESPONSE_TO_NITROGEN_COMPOUND	GOBP_CELLULAR_RESPONSE_TO_NITROGEN_COMPOUND	181	0.371697	1.53637	0.00136004	0.0266207	0.0202943	712	tags=29%, list=19%, signal=25%	AP3S1/PRNP/TGM2/NAMPT/CPEB4/RIPK2/LYN/SHOC2/RAF1/FLOT1/IRS2/FLNA/INHBA/RIOK3/NFE2L2/PHIP/ICAM1/NR4A3/LAMTOR3/TOP2B/PRKAR1A/P2RX4/CTNNB1/ZDHHC7/NFKB1/SYAP1/ATP2B1/FDX1/SIRT2/INSIG1/SOCS3/PPP1R9B/PTPN1/PTPRE/MDM2/CEBPB/PSEN1/RAP1B/SRC/SNX6/HDAC2/AHCYL1/PDE4B/GRB2/ADIPOR1/EP300/CASP4/XRN1/CD36/JAK1/GOLPH3/CFLAR/LEPROT
C1Qhi_IL1Blo_macro	GOBP_REGULATION_OF_PHOSPHORYLATION	GOBP_REGULATION_OF_PHOSPHORYLATION	273	0.341801	1.47603	0.00136105	0.0266207	0.0202943	651	tags=26%, list=17%, signal=23%	LILRA5/PRNP/RGCC/C5AR1/MAP3K13/MIF/RAP2C/SPHK1/IQGAP1/RIPK2/LYN/FNIP2/RAF1/FLOT1/CCNY/IRS2/RALBP1/SERTAD1/SAMSN1/MAP2K1/TRIB1/IRAK3/TFRC/INHBA/PARP9/PHIP/LCP2/CD44/PRKAR1A/CORO1C/CTDSP1/SIRPA/CDKN1B/NBN/SDCBP/TLR8/DDX3X/CNOT9/SYK/CTDSP2/PRKAG2/SYAP1/SIRT2/SOCS3/PPP1R9B/VEGFA/ZC3H12A/PTPN1/CALM3/FNIP1/C9orf72/ADAM17/DNAJC3/CDKN1A/PSEN1/TXN/CREBL2/HIPK2/CALM1/SASH1/SRC/SNX6/HDAC2/TMED2/IPO7/SQSTM1/…
C1Qhi_IL1Blo_macro	GOBP_CELL_CELL_SIGNALING	GOBP_CELL_CELL_SIGNALING	278	0.339424	1.46773	0.0012692	0.0266207	0.0202943	628	tags=26%, list=17%, signal=23%	PRNP/ABCA1/NAPA/TGM2/SRGN/MIF/RAB1A/NAMPT/CCL18/LYN/KIF1B/SIDT2/RAF1/FLOT1/CCNY/IRS2/UBE2B/MITF/CCR1/TNFAIP3/FLNA/IL1RN/INHBA/WNK1/LRRFIP2/VDAC1/RNF19A/KLF10/CHMP2B/PRKAR1A/CSNK1A1/ANXA1/RAB8B/STX11/SDCBP/DDX3X/PMP22/RPS6KA3/HBP1/SYK/P2RX4/CTNNB1/NFKB1/SYAP1/TLR2/ADGRE5/STAU1/SELENOT/PNKD/RBPJ/HCAR2/EMD/TNFRSF1B/PSEN1/TNKS2/RAB5A/TCF7L2/RAP1B/SRC/LILRB1/SNX6/RNF167/KCMF1/CTBP2/UBE2Q1/SQSTM1/NRP1/…
C1Qhi_IL1Blo_macro	GOBP_RESPONSE_TO_LIPID	GOBP_RESPONSE_TO_LIPID	265	0.336849	1.44967	0.00133883	0.0266207	0.0202943	709	tags=29%, list=19%, signal=26%	CD55/ABCA1/MIF/FOSL2/RIPK2/LYN/SOD2/NFKBIA/CD274/NCOR2/NR1H3/ACSL1/RXRA/TNFAIP3/TRIB1/IL1RN/IRAK3/PTGER4/TFRC/INHBA/GPX4/GCH1/NR4A3/ANXA1/SIRPA/CDKN1B/CNOT9/YY1/PELI1/RPS6KA3/ZFP36/SYK/NRIP1/CTNNB1/ZDHHC7/NFKB1/FDX1/SGK1/INSIG1/GBP2/PPP1R9B/FOXO3/ZC3H12A/PIM1/TLR2/MDM2/SAFB/ADAM17/HSPA1A/TNFRSF1B/CDKN1A/CEBPB/TNIP1/CSF2RB/CXCL8/MT-ND3/AKIRIN2/CALR/SASH1/SRC/LILRB1/HDAC2/KLF9/NCOA3/MGST2/PDE4B/MAL…
C1Qhi_IL1Blo_macro	GOBP_PROTON_MOTIVE_FORCE_DRIVEN_ATP_SYNTHESIS	GOBP_PROTON_MOTIVE_FORCE_DRIVEN_ATP_SYNTHESIS	66	-0.461506	-1.69048	0.00156328	0.026658	0.0203227	1044	tags=45%, list=28%, signal=33%	NDUFA8/MT-ND1/SDHD/NDUFA2/ATP5F1C/SDHB/ATP5MC1/NDUFV1/NDUFB4/NDUFS3/ATP5F1D/ATP5MG/ATP5F1A/NDUFS6/ATP5PD/NDUFV3/ATP5ME/SDHC/MT-ATP8/NDUFB8/ATP5MC2/SDHA/NDUFB5/NDUFB7/ATP5MC3/NDUFA12/ATP5F1B/NDUFAB1/MT-ND5/NDUFS4
C1Qhi_IL1Blo_macro	GOBP_ATP_METABOLIC_PROCESS	GOBP_ATP_METABOLIC_PROCESS	86	-0.429144	-1.65143	0.00149913	0.026658	0.0203227	1044	tags=43%, list=28%, signal=32%	NDUFA8/PARP1/MT-ND1/SDHD/NDUFA2/NUDT5/ATP5F1C/SDHB/ATP5MC1/NDUFV1/NDUFB4/NDUFS3/ATP5F1D/ATP5MG/TMSB4X/ATP5F1A/NDUFS6/ATP5PD/NDUFV3/ATP5ME/SDHC/MT-ATP8/NDUFB8/OLA1/ATP5MC2/SDHA/NDUFB5/NDUFB7/ATP5MC3/NDUFA12/ATP5F1B/HSPA8/ATP5IF1/NADK/NDUFAB1/MT-ND5/NDUFS4
C1Qhi_IL1Blo_macro	GOBP_NCRNA_PROCESSING	GOBP_NCRNA_PROCESSING	119	-0.400602	-1.61676	0.00142195	0.026658	0.0203227	973	tags=43%, list=26%, signal=33%	DUS1L/RPL35A/RPS14/NOL8/EXOSC1/RRP7A/ZBTB8OS/NOP58/RPS19/RPS27/WDR46/RSL1D1/METTL5/NIFK/RPL7/RRP36/PIN4/STAT3/EBNA1BP2/PRKDC/RPS7/RPL7L1/NOP53/DCAF13/RTCB/DDX17/RPL10A/FBL/SRFBP1/NCBP2/ZNHIT3/RPL35/UTP3/RPL11/NOP56/RPL7A/RPS6/UTP6/UTP11/RPL27/BUD23/RPL26/TPRKB/SMAD2/RPL5/POP5/NSA2/YTHDF2/OSGEP/SRSF3/SSB
C1Qhi_IL1Blo_macro	GOBP_REGULATION_OF_AUTOPHAGY	GOBP_REGULATION_OF_AUTOPHAGY	121	0.409975	1.60744	0.00158413	0.026658	0.0203227	793	tags=33%, list=21%, signal=27%	BNIP3L/ATP6V1C1/CISD2/DRAM1/RIPK2/GPR137B/CCNY/HMOX1/WNK1/VDAC1/SEC22B/ATG12/UBQLN1/SETD2/SH3GLB1/ATP6V1A/SIRT2/FOXO3/ZC3H12A/ATP6V0D1/C9orf72/BAG3/ATP6V0B/PLK3/SNX6/SQSTM1/ATP6V1B2/EP300/EIF4G2/CHMP4B/ABL2/ATG5/IL10RA/GAPDH/SCOC/SNX18/MCL1/EIF4G1/ATP6V1D/USP10
C1Qhi_IL1Blo_macro	GOBP_ELECTRON_TRANSPORT_CHAIN	GOBP_ELECTRON_TRANSPORT_CHAIN	102	-0.403901	-1.592	0.00152697	0.026658	0.0203227	731	tags=30%, list=19%, signal=25%	CYBB/NDUFV1/ISCU/NDUFB4/COA6/COX5A/NDUFS3/NDUFS6/NDUFV3/SDHC/COX7A2L/NDUFB8/DGUOK/CHCHD2/ETFA/SDHA/ADH5/NDUFB5/NDUFB7/COX7B/NDUFA12/UQCRC2/ETFB/NDUFAB1/UQCR10/ALDH2/DLD/DEGS1/MT-ND5/NDUFS4/COX4I1
C1Qhi_IL1Blo_macro	GOBP_ENERGY_DERIVATION_BY_OXIDATION_OF_ORGANIC_COMPOUNDS	GOBP_ENERGY_DERIVATION_BY_OXIDATION_OF_ORGANIC_COMPOUNDS	157	-0.370193	-1.55752	0.00145574	0.026658	0.0203227	734	tags=29%, list=19%, signal=25%	CHCHD10/NDUFV1/ISCU/NOP53/NDUFB4/SELENOS/COA6/COX5A/NDUFS3/ATP5F1D/ATP5MG/PDHB/ATP5F1A/GYG1/NDUFS6/ATP5PD/NDUFV3/PTGES3/ATP5ME/SDHC/COX7A2L/MT-ATP8/NDUFB8/DGUOK/CHCHD2/ETFA/SDHA/IDH2/GAA/NDUFB5/BLOC1S1/NDUFB7/COX7B/NDUFA12/UQCRC2/ATP5F1B/ETFB/NDUFAB1/UQCR10/PDHA1/MDH1/DLD/PPP1CA/MT-ND5/NDUFS4/COX4I1
C1Qhi_IL1Blo_macro	GOBP_POSITIVE_REGULATION_OF_PHOSPHORUS_METABOLIC_PROCESS	GOBP_POSITIVE_REGULATION_OF_PHOSPHORUS_METABOLIC_PROCESS	188	0.365996	1.52095	0.00156747	0.026658	0.0203227	661	tags=27%, list=18%, signal=24%	LILRA5/PRNP/RGCC/MAP3K13/MIF/RAP2C/SPHK1/IQGAP1/RIPK2/LYN/FNIP2/RAF1/FLOT1/CCNY/RALBP1/MAP2K1/TFRC/INHBA/PARP9/LCP2/CD44/CDKN1B/NBN/SDCBP/DDX3X/CNOT9/SYK/PRKAG2/SYAP1/GNA12/VEGFA/PTPN1/CALM3/FNIP1/ADAM17/CDKN1A/PSEN1/TXN/CREBL2/HIPK2/CALM1/SASH1/SRC/HDAC2/SQSTM1/NRP1/MALT1/PPP1R15A/CHP1/CD36/ACSL3
C1Qhi_IL1Blo_macro	GOBP_ENDOMEMBRANE_SYSTEM_ORGANIZATION	GOBP_ENDOMEMBRANE_SYSTEM_ORGANIZATION	198	0.360567	1.50875	0.00152006	0.026658	0.0203227	857	tags=36%, list=23%, signal=30%	AP3S1/EPB41L3/TMED7/ABCA1/SRGN/RAB1A/REEP3/YWHAZ/VMP1/FLOT1/RAB29/AP3B1/PDE4DIP/PLSCR1/MAP2K1/WNK1/TRAM1/SEC22B/ASAP1/CHMP2B/CORO1C/CSNK1A1/STX11/MAFB/LMNA/TMEM127/UGCG/NECTIN2/SH3GLB1/ATP6V1A/EMC3/AGFG1/VAPA/SNX10/SIRT2/NSFL1C/ATP6V0B/EMD/PLK3/ATP6V1F/TMED10/AP1S2/AHNAK/TMED2/SQSTM1/RTN4/WDR83OS/STX4/EMC10/CHMP4B/TMEM33/BAG6/TMCO1/TMED5/GOLPH3/ARL8B/YIPF5/TARDBP/CHMP1A/SNX18/NDRG1/PTEN/ANXA2/ATP…
C1Qhi_IL1Blo_macro	GOBP_CELLULAR_RESPONSE_TO_OXYGEN_LEVELS	GOBP_CELLULAR_RESPONSE_TO_OXYGEN_LEVELS	55	0.497147	1.70842	0.0017059	0.0282655	0.0215482	891	tags=47%, list=24%, signal=37%	BNIP3L/RGCC/CPEB4/HMOX1/NFE2L2/PGK1/CDKN1B/LMNA/UBQLN1/ATP6V1A/SIRT2/VEGFA/ATP6V0D1/MDM2/RBPJ/PLK3/HIPK2/P4HB/SRC/ERO1A/CFLAR/NDRG1/ATP6V1G1/FAM162A/IRAK1/EGR1
C1Qhi_IL1Blo_macro	GOBP_POSITIVE_REGULATION_OF_VASCULATURE_DEVELOPMENT	GOBP_POSITIVE_REGULATION_OF_VASCULATURE_DEVELOPMENT	46	0.531122	1.76681	0.00191244	0.0288545	0.0219973	664	tags=41%, list=18%, signal=34%	C3AR1/C5AR1/NINJ1/SPHK1/HMOX1/WNK1/NFE2L2/BTG1/VEGFA/ZC3H12A/HIPK1/CXCL8/HIPK2/RUNX1/SASH1/RRAS/NRP1/EMC10/JAK1
C1Qhi_IL1Blo_macro	GOBP_ORGANIC_ANION_TRANSPORT	GOBP_ORGANIC_ANION_TRANSPORT	56	0.499443	1.72135	0.00184169	0.0288545	0.0219973	661	tags=36%, list=18%, signal=30%	PLIN2/MIF/SLC16A3/SLC2A3/IRS2/SLC43A3/ACSL1/SLC2A6/ANXA1/MFSD12/SYK/SLC3A2/P2RX4/CD47/PSEN1/CLN8/SLC43A2/SLC38A2/CD36/ACSL3
C1Qhi_IL1Blo_macro	GOBP_CELLULAR_RESPONSE_TO_PEPTIDE	GOBP_CELLULAR_RESPONSE_TO_PEPTIDE	108	0.417661	1.61205	0.00188951	0.0288545	0.0219973	712	tags=32%, list=19%, signal=27%	AP3S1/PRNP/NAMPT/RIPK2/LYN/SHOC2/RAF1/IRS2/INHBA/NFE2L2/PHIP/ICAM1/NR4A3/PRKAR1A/ZDHHC7/NFKB1/SYAP1/ATP2B1/INSIG1/SOCS3/PPP1R9B/PTPN1/PTPRE/MDM2/PSEN1/SRC/SNX6/AHCYL1/GRB2/ADIPOR1/CASP4/CD36/JAK1/CFLAR/LEPROT
C1Qhi_IL1Blo_macro	GOBP_VACUOLE_ORGANIZATION	GOBP_VACUOLE_ORGANIZATION	94	0.427544	1.61172	0.00196352	0.0288545	0.0219973	878	tags=46%, list=23%, signal=36%	ABCA1/RAB1A/VMP1/AP3B1/RAB20/SPNS1/SEC22B/TFE3/CHMP2B/TPP1/ATG12/MCOLN1/UBQLN1/SH3GLB1/ATP6V1A/FNIP1/C9orf72/BAG3/NSFL1C/ATP6V0B/ATG3/PSEN1/GNPTAB/CLN8/RAB5A/ATP6V1F/GABARAPL2/CHMP4B/ATG5/ARL8B/MAP1LC3B/CHMP1A/SNX18/GABARAPL1/ANXA2/ATP6V1D/HOOK3/ATP6V0A1/SCARB2/VPS4A/CHMP1B/TMEM165/CLN5
C1Qhi_IL1Blo_macro	GOBP_HEAD_DEVELOPMENT	GOBP_HEAD_DEVELOPMENT	149	0.379834	1.53215	0.00198258	0.0288545	0.0219973	881	tags=38%, list=23%, signal=30%	NAPA/TUBGCP2/SPHK1/UBA6/ATXN1/RAF1/IRS2/NCOR2/FLNA/MAP2K1/INHBA/MMP14/MBOAT7/TIPARP/BASP1/HPRT1/TOP2B/CORO1C/B2M/MAFB/TACC1/SETD2/TMX2/CTNNB1/SIRT2/PPP1R9B/CALM3/RBPJ/PHACTR1/ANP32B/GNB4/PSEN1/AKIRIN2/ARID5B/CALM1/SRC/NUMB/RRAS/NRP1/RTN4/SLC38A2/EP300/KDM6B/BAG6/PTEN/ATF5/XRN2/SEMA6B/HOOK3/CSRNP1/ZNF148/MTPN/KDM7A/TYROBP/CLN5/UGP2
C1Qhi_IL1Blo_macro	GOBP_RESPONSE_TO_BACTERIUM	GOBP_RESPONSE_TO_BACTERIUM	204	0.360302	1.51203	0.00185082	0.0288545	0.0219973	825	tags=31%, list=22%, signal=26%	CD55/C5AR1/ABCA1/MIF/RAB1A/FOSL2/RIPK2/LYN/SOD2/NFKBIA/CD274/NR1H3/ISG15/RAB29/TNFAIP3/TRIB1/IRAK3/PTGER4/GCH1/ROMO1/SIRPA/B2M/IL7R/PELI1/RPS6KA3/ZFP36/SYK/NFKB1/GBP2/ZC3H12A/TLR2/RBPJ/ADAM17/TNFRSF1B/CEBPB/TNIP1/CSF2RB/CXCL8/AKIRIN2/CFD/SASH1/SRC/LILRB1/HDAC2/MGST2/KLHL6/PDE4B/MALT1/CASP4/CD36/CD68/LITAF/IL10RA/MAPKAPK2/CTR9/VIM/MRC1/CXCL3/IRF8/FAU/GBP5/TNFRSF14/DHX15/ST13
C1Qhi_IL1Blo_macro	GOBP_REGULATION_OF_INNATE_IMMUNE_RESPONSE	GOBP_REGULATION_OF_INNATE_IMMUNE_RESPONSE	172	0.366306	1.50414	0.00178184	0.0288545	0.0219973	706	tags=28%, list=19%, signal=24%	NINJ1/PIK3AP1/YWHAZ/RIPK2/LYN/NFKBIA/FLOT1/NR1H3/ISG15/AP3B1/PLSCR1/TNFAIP3/IRAK3/RIOK3/RFTN1/NFE2L2/PARP9/PCBP2/CSNK1A1/ATG12/TLR8/UBQLN1/DDX3X/N4BP1/NECTIN2/PELI1/RPS6KA3/SYK/PUM1/CTSS/SIRT2/GBP2/PTPN1/TLR2/HSPA1A/TNIP1/LSM14A/AKIRIN2/LRCH4/SRC/MMP12/LILRB1/RTN4/BIRC2/EP300/CD36/ATG5/MAPKAPK2/WDFY1
C1Qhi_IL1Blo_macro	GOBP_EPITHELIUM_DEVELOPMENT	GOBP_EPITHELIUM_DEVELOPMENT	219	0.349084	1.47806	0.00186261	0.0288545	0.0219973	744	tags=32%, list=20%, signal=27%	TGM2/RAB1A/RAP2C/FOSL2/IQGAP1/PRDM1/SIDT2/RREB1/FAM20C/AP3B1/B4GALT1/FLNA/MAP2K1/INHBA/MMP14/VDAC1/CD151/TAF10/ICAM1/PGK1/PLXND1/BASP1/KRT10/RALA/CD44/TPP1/ANXA1/MAFB/CDKN1B/RILPL2/UGCG/SETD2/CTSB/ZFP36/CTNNB1/ZDHHC7/TAGLN2/MAF/SOCS3/BTG1/VEGFA/RBPJ/ADAM17/SETDB2/SNAI1/CDKN1A/CEBPB/PSEN1/RAP1B/SRC/MMP12/HDAC2/NCOA3/TMED2/IPO7/NRP1/RTN4/GRB2/EP300/KDM6B/TOLLIP/ARID4B/CFLAR/GRSF1/BTBD7/SRSF6/MYADM/…
C1Qhi_IL1Blo_macro	GOBP_REGULATION_OF_CELL_ADHESION	GOBP_REGULATION_OF_CELL_ADHESION	231	0.342047	1.45543	0.00195852	0.0288545	0.0219973	669	tags=27%, list=18%, signal=24%	PRNP/RGCC/CD55/TGM2/RIPK2/LYN/MAP3K8/RREB1/PAG1/FLOT1/CD274/ADA/AP3B1/FLNA/SELENOK/CHST2/IL1RN/TFRC/WNK1/ACTN4/MMP14/TFE3/PLXND1/ASCL2/NR4A3/LIMS1/CD44/PRKAR1A/CORO1C/ANXA1/PPP1CB/SIRPA/B2M/CD83/IL7R/PELI1/SYK/FOXO3/PBRM1/VEGFA/ZC3H12A/CD47/CYTIP/PLXNC1/CYTH1/CEBPB/CXCL8/CALR/RUNX3/P4HB/RUNX1/SRC/MMP12/LILRB1/RRAS/NRP1/MALT1/STX4/CD36/ABL2/JAK1/IL2RA
C1Qhi_IL1Blo_macro	GOBP_TISSUE_REMODELING	GOBP_TISSUE_REMODELING	42	0.544052	1.77609	0.00211319	0.029699	0.0226411	575	tags=40%, list=15%, signal=35%	TIMP1/FOSL2/GPR137B/MITF/TNFAIP3/FLNA/TFRC/MMP14/TPP1/SYK/CTNNB1/NFKB1/SNX10/MDM2/RBPJ/RUNX1/SRC
C1Qhi_IL1Blo_macro	GOBP_LEUKOCYTE_APOPTOTIC_PROCESS	GOBP_LEUKOCYTE_APOPTOTIC_PROCESS	43	0.536223	1.75872	0.00212333	0.029699	0.0226411	669	tags=40%, list=18%, signal=33%	MIF/LYN/CD274/IRS2/ADA/TSC22D3/ANXA1/CTSL/IL7R/PLEKHO2/FNIP1/ST3GAL1/ADAM17/HCAR2/LILRB1/KDELR1/IL2RA
C1Qhi_IL1Blo_macro	GOBP_REGULATION_OF_MACROAUTOPHAGY	GOBP_REGULATION_OF_MACROAUTOPHAGY	56	0.496394	1.71084	0.00211203	0.029699	0.0226411	843	tags=41%, list=22%, signal=32%	BNIP3L/ATP6V1C1/RIPK2/HMOX1/VDAC1/SEC22B/ATG12/UBQLN1/SH3GLB1/ATP6V1A/ATP6V0D1/C9orf72/BAG3/ATP6V0B/SNX6/ATP6V1B2/ATG5/GAPDH/SCOC/SNX18/ATP6V1D/ATP6V0A1/ATP6V1G1
C1Qhi_IL1Blo_macro	GOBP_EPITHELIAL_CELL_DEVELOPMENT	GOBP_EPITHELIAL_CELL_DEVELOPMENT	51	0.513675	1.7399	0.00217921	0.0300899	0.022939	743	tags=33%, list=20%, signal=27%	RAB1A/RAP2C/FOSL2/IQGAP1/PRDM1/SIDT2/B4GALT1/FLNA/ICAM1/RILPL2/VEGFA/CDKN1A/RAP1B/SRC/ARID4B/MYADM/VIM
C1Qhi_IL1Blo_macro	GOBP_INSULIN_RECEPTOR_SIGNALING_PATHWAY	GOBP_INSULIN_RECEPTOR_SIGNALING_PATHWAY	35	0.568448	1.79119	0.00233017	0.0309827	0.0236197	631	tags=31%, list=17%, signal=26%	AP3S1/NAMPT/RAF1/IRS2/PHIP/SOCS3/PTPN1/PTPRE/SRC/GRB2/ADIPOR1
C1Qhi_IL1Blo_macro	GOBP_VASCULATURE_DEVELOPMENT	GOBP_VASCULATURE_DEVELOPMENT	163	0.373367	1.52226	0.00232309	0.0309827	0.0236197	603	tags=27%, list=16%, signal=24%	C3AR1/RGCC/C5AR1/NINJ1/SPHK1/PRDM1/SOD2/HMOX1/B4GALT1/MMP19/TNFAIP3/FLNA/MAP2K1/WNK1/MMP14/NFE2L2/PGK1/PLXND1/TIPARP/ANXA1/AP2B1/SETD2/SYK/SLC31A1/CTNNB1/SOCS3/BTG1/VEGFA/ZC3H12A/HIPK1/CD47/MDM2/RBPJ/GLUL/ANP32B/PSEN1/CXCL8/TCF7L2/HIPK2/RUNX1/SASH1/RRAS/TMED2/NRP1
C1Qhi_IL1Blo_macro	GOBP_EXPORT_FROM_CELL	GOBP_EXPORT_FROM_CELL	214	0.355536	1.5009	0.00227769	0.0309827	0.0236197	689	tags=29%, list=18%, signal=25%	RGCC/ABCA1/NAPA/TGM2/MIF/RAB1A/LYN/SIDT2/RAF1/IRS2/NR1H3/RALBP1/RAB21/CCR1/IL1RN/INHBA/ARFGAP3/NR4A3/RALA/PRKAR1A/ANXA1/RAB8B/STX11/SDCBP/DNAJC1/ATP1B3/SYK/MYO1G/P2RX4/RAB9A/ATP2B1/TLR2/PPID/CALM3/SELENOT/PNKD/HCAR2/TNFRSF1B/FCGR3A/PSEN1/CD84/GNPTAB/RAB5A/TCF7L2/TMED10/RAP1B/CALM1/LILRB1/SNX6/ATP1B1/CTBP2/TMED2/UBE2Q1/TMEM167B/SLC38A2/TMEM167A/DNAJC5/STX4/PDIA4/PIM3/GOLPH3/ARL8B
C1Qhi_IL1Blo_macro	GOBP_REGULATION_OF_LIPID_BIOSYNTHETIC_PROCESS	GOBP_REGULATION_OF_LIPID_BIOSYNTHETIC_PROCESS	42	0.539416	1.76096	0.00238367	0.0313075	0.0238673	987	tags=45%, list=26%, signal=34%	SPHK1/LPCAT1/NR1H3/ORMDL2/ANXA1/NFKB1/SIRT2/INSIG1/SNAI1/CREBL2/ELOVL5/CHP1/ACSL3/IDH1/ATP1A1/EIF6/EGR1/CREB1/NR3C1
C1Qhi_IL1Blo_macro	GOBP_POSITIVE_REGULATION_OF_RESPONSE_TO_BIOTIC_STIMULUS	GOBP_POSITIVE_REGULATION_OF_RESPONSE_TO_BIOTIC_STIMULUS	141	0.380176	1.5232	0.00245138	0.0318089	0.0242496	651	tags=29%, list=17%, signal=25%	NINJ1/PIK3AP1/MIF/RIPK2/LYN/NFKBIA/FLOT1/CD274/NR1H3/AP3B1/PLSCR1/TNFAIP3/IRAK3/RIOK3/RFTN1/PARP9/CSNK1A1/TLR8/UBQLN1/DDX3X/NECTIN2/PELI1/RPS6KA3/SYK/PUM1/CTSS/SIRT2/GBP2/TLR2/HSPA1A/TNIP1/LSM14A/AKIRIN2/SASH1/LRCH4/SRC/MMP12/RTN4/BIRC2/EP300/CD36
C1Qhi_IL1Blo_macro	GOBP_PROTEIN_LOCALIZATION_TO_ENDOPLASMIC_RETICULUM	GOBP_PROTEIN_LOCALIZATION_TO_ENDOPLASMIC_RETICULUM	43	0.529902	1.73799	0.00259894	0.0329458	0.0251163	667	tags=49%, list=18%, signal=41%	SEC62/TRAM1/BCAP31/EDEM1/GPAA1/SGTB/MAN1A1/KDELR2/VAPA/INSIG1/SEC61G/BCAP29/SRP19/GABARAPL2/RER1/RTN4/SRP54/PPP1R15A/KDELR1/CHMP4B/BAG6
C1Qhi_IL1Blo_macro	GOBP_MRNA_PROCESSING	GOBP_MRNA_PROCESSING	214	-0.340991	-1.48575	0.00260018	0.0329458	0.0251163	839	tags=27%, list=22%, signal=22%	ZMAT2/DHX9/TSSC4/PRPF38B/WBP4/RBM3/ZC3H13/PRPF6/PTBP1/CD2BP2/ZBTB7A/CIRBP/RSRP1/LSM4/DDX17/WDR33/NSRP1/SNRPD1/RALY/RNPS1/ACIN1/SAP18/SF3B5/DDX46/CDC5L/ARL6IP4/SREK1IP1/LSM1/PCF11/SNRNP40/LSM7/PQBP1/NCBP2/KHDRBS1/TENT2/PPP4R2/DAZAP1/SRSF7/SNRPC/CLNS1A/PRKACA/SF3A3/AKAP17A/SRRM2/HSPA8/PAPOLA/HNRNPR/SRSF10/ZPR1/SF3B4/SRSF1/HNRNPC/NBDY/SRSF3/SNRPF/PNN/PRPF4B/MBNL1
C1Qhi_IL1Blo_macro	GOBP_REGULATION_OF_RAS_PROTEIN_SIGNAL_TRANSDUCTION	GOBP_REGULATION_OF_RAS_PROTEIN_SIGNAL_TRANSDUCTION	43	0.529231	1.73579	0.00273484	0.034249	0.0261098	663	tags=33%, list=18%, signal=27%	ABCA1/SHOC2/RAF1/FLOT1/RALBP1/ARHGDIA/TAGAP/CDC42SE2/PPP2CB/CYTH1/SRC/SQSTM1/NRP1/ABL2
C1Qhi_IL1Blo_macro	GOBP_RESPONSE_TO_ORGANIC_CYCLIC_COMPOUND	GOBP_RESPONSE_TO_ORGANIC_CYCLIC_COMPOUND	239	0.33889	1.44717	0.00288038	0.0356571	0.0271833	651	tags=27%, list=17%, signal=24%	PLIN2/ABCA1/TGM2/FOSL2/RIPK2/LYN/SOD2/NFKBIA/FLOT1/NCOR2/NR1H3/ACSL1/RXRA/ADA/DHX36/FLNA/IL1RN/IRAK3/INHBA/RIOK3/RFTN1/MMP14/GPX4/TIPARP/NR4A3/TOP2B/ANXA1/CD83/CDKN1B/SETD2/CNOT9/PELI1/ZFP36/SLC3A2/NRIP1/P2RX4/CTNNB1/ZDHHC7/NFKB1/FDX1/SIRT2/SGK1/INSIG1/PPP1R9B/ZC3H12A/PIM1/TLR2/EFTUD2/MDM2/SAFB/PPP2R2A/HSPA1A/CDKN1A/MT-ND3/RAP1B/CALR/SRC/HDAC2/KLF9/NCOA3/PDE4B/BIRC2/EP300/XRN1/CD36
C1Qhi_IL1Blo_macro	GOBP_OSTEOCLAST_DIFFERENTIATION	GOBP_OSTEOCLAST_DIFFERENTIATION	38	0.561336	1.79557	0.00313711	0.0367246	0.0279971	579	tags=45%, list=15%, signal=38%	FOSL2/GPR137B/FAM20C/MITF/GPR183/CCR1/TFRC/KLF10/IREB2/TFE3/LILRB3/MAFB/CTNNB1/SNX10/CEBPB/SRC/LILRB1
C1Qhi_IL1Blo_macro	GOBP_ALPHA_BETA_T_CELL_DIFFERENTIATION	GOBP_ALPHA_BETA_T_CELL_DIFFERENTIATION	48	0.509772	1.70899	0.00313018	0.0367246	0.0279971	664	tags=38%, list=18%, signal=31%	FOSL2/PRDM1/RIPK2/ADA/AP3B1/GPR183/PTGER4/ASCL2/ANXA1/CD83/CTSL/SYK/SOCS3/ZC3H12A/RUNX3/RUNX1/MALT1/JAK1
C1Qhi_IL1Blo_macro	GOBP_RESPONSE_TO_OXYGEN_LEVELS	GOBP_RESPONSE_TO_OXYGEN_LEVELS	97	0.420544	1.59392	0.00309485	0.0367246	0.0279971	636	tags=33%, list=17%, signal=28%	BNIP3L/RGCC/FOSL2/CPEB4/SOD2/HMOX1/ADA/TFRC/MMP14/NFE2L2/PGK1/ASCL2/CDKN1B/LMNA/UBQLN1/ATP6V1A/SIRT2/VEGFA/ATP6V0D1/TLR2/MDM2/RBPJ/ADAM17/CDKN1A/PLK3/HIPK2/P4HB/SRC/HDAC2/ERO1A/BIRC2/EP300
C1Qhi_IL1Blo_macro	GOBP_REGULATION_OF_CELL_ACTIVATION	GOBP_REGULATION_OF_CELL_ACTIVATION	217	0.349228	1.47695	0.0030654	0.0367246	0.0279971	579	tags=24%, list=15%, signal=21%	LILRA5/PRNP/CD55/MIF/SPHK1/PRDM1/RIPK2/LYN/MAP3K8/GPR137B/PAG1/CD274/IRS2/NR1H3/ADA/AP3B1/GPR183/SAMSN1/PLSCR1/TNFAIP3/FLNA/SELENOK/TFRC/INHBA/MMP14/ASCL2/NR4A3/PRKAR1A/ANXA1/SIRPA/B2M/CD83/IL7R/NECTIN2/PELI1/SYK/CTNNB1/FOXO3/PBRM1/ZC3H12A/CD47/TNFRSF1B/CDKN1A/FCGR3A/CEBPB/CD84/AKIRIN2/RUNX3/RUNX1/SRC/LILRB1
C1Qhi_IL1Blo_macro	GOBP_GENERATION_OF_PRECURSOR_METABOLITES_AND_ENERGY	GOBP_GENERATION_OF_PRECURSOR_METABOLITES_AND_ENERGY	214	-0.338183	-1.47351	0.00308909	0.0367246	0.0279971	734	tags=28%, list=19%, signal=24%	CHCHD10/CYBB/NDUFV1/GALK1/ZBTB7A/PPP2CA/ISCU/NOP53/NDUFB4/SELENOS/COA6/COX5A/NDUFS3/ATP5F1D/PHB2/ATP5MG/PDHB/ATP5F1A/GYG1/NDUFS6/ATP5PD/NDUFV3/PTGES3/ATP5ME/SDHC/COX7A2L/MT-ATP8/NDUFB8/PGLS/DGUOK/CHCHD2/ETFA/SDHA/IDH2/ADH5/GAA/NDUFB5/BLOC1S1/NDUFB7/COX7B/NDUFA12/UQCRC2/PRKACA/ATP5F1B/ETFB/PFKL/ATP5IF1/NDUFAB1/UQCR10/PDHA1/MDH1/ALDH2/DLD/DEGS1/PPP1CA/MT-ND5/NDUFS4/COX4I1/UCP2
C1Qhi_IL1Blo_macro	GOBP_RIBOSOMAL_LARGE_SUBUNIT_BIOGENESIS	GOBP_RIBOSOMAL_LARGE_SUBUNIT_BIOGENESIS	35	-0.545505	-1.76405	0.00346943	0.0401782	0.0306299	954	tags=57%, list=25%, signal=43%	RPL35A/RSL1D1/NIFK/RPL7/RPLP0/EBNA1BP2/RPL10/RPL7L1/NOP53/RPL10A/MRPL20/RPL6/RPL23A/ZNHIT3/RPL35/RPL11/RPL7A/RPL26/RPL5/NSA2
C1Qhi_IL1Blo_macro	GOBP_REGULATION_OF_DEFENSE_RESPONSE	GOBP_REGULATION_OF_DEFENSE_RESPONSE	272	0.329336	1.4216	0.00352586	0.0403973	0.030797	706	tags=26%, list=19%, signal=23%	LILRA5/NINJ1/PIK3AP1/SPHK1/YWHAZ/RIPK2/LYN/NFKBIA/FLOT1/NR1H3/ISG15/ADA/AP3B1/PLSCR1/TNFAIP3/SELENOK/IRAK3/PTGER4/RIOK3/RFTN1/NFE2L2/PARP9/PLA2G7/PCBP2/CSNK1A1/ANXA1/ATG12/SIRPA/TLR8/UBQLN1/DDX3X/N4BP1/NECTIN2/PELI1/RPS6KA3/ZFP36/SYK/PUM1/NFKB1/CTSS/SIRT2/GBP2/SOCS3/ZC3H12A/PTPN1/TLR2/CD47/HSPA1A/TNFRSF1B/CEBPB/TNIP1/METRNL/LSM14A/AKIRIN2/LRCH4/SRC/MMP12/LILRB1/SNX6/MGST2/RTN4/BIRC2/EP300/CASP4/C…
C1Qhi_IL1Blo_macro	GOBP_REGULATION_OF_LIPID_METABOLIC_PROCESS	GOBP_REGULATION_OF_LIPID_METABOLIC_PROCESS	65	0.466532	1.64959	0.00367377	0.0412151	0.0314204	987	tags=43%, list=26%, signal=32%	SPHK1/LPCAT1/IRS2/NR1H3/MBOAT7/NR4A3/ORMDL2/ANXA1/PRKAG2/NFKB1/SIRT2/INSIG1/HCAR2/SNAI1/CREBL2/ADIPOR1/ELOVL5/CHP1/ACSL3/LACTB/IDH1/ATP1A1/EIF6/EGR1/ID2/TGFB1/CREB1/NR3C1
C1Qhi_IL1Blo_macro	GOBP_REGULATION_OF_LEUKOCYTE_DIFFERENTIATION	GOBP_REGULATION_OF_LEUKOCYTE_DIFFERENTIATION	114	0.399523	1.55213	0.00363769	0.0412151	0.0314204	408	tags=21%, list=11%, signal=19%	PRDM1/RIPK2/LYN/GPR137B/MITF/ADA/AP3B1/CCR1/TRIB1/INHBA/MMP14/KLF10/TFE3/ASCL2/LILRB3/ANXA1/MAFB/CD83/IL7R/SYK/CTNNB1/FOXO3/PBRM1/ZC3H12A
C1Qhi_IL1Blo_macro	GOBP_MULTICELLULAR_ORGANISMAL_LEVEL_HOMEOSTASIS	GOBP_MULTICELLULAR_ORGANISMAL_LEVEL_HOMEOSTASIS	200	0.356182	1.4927	0.00371609	0.0412601	0.0314547	695	tags=28%, list=18%, signal=24%	ALDH1A1/MIF/LPCAT1/FOSL2/LYN/GPR137B/SOD2/NR1H3/ISG15/HMOX1/ACSL1/ADA/AP3B1/GPR183/TNFAIP3/MLLT6/TFRC/INHBA/TMOD3/IREB2/TFE3/PTBP3/TSC22D3/NR4A3/TPP1/ANXA1/B2M/MAFB/IL7R/ZFP36/SYK/P2RX4/CTNNB1/SNX10/FOXO3/VEGFA/RBPJ/G0S2/ADAM17/HCAR2/HSPA1A/CEBPB/METRNL/CLN8/HIPK2/SRC/SQSTM1/PDE4B/ADIPOR1/KDM6B/CD36/CHMP4B/IL2RA/IL10RA/CFLAR
C1Qhi_IL1Blo_macro	GOBP_SIGNAL_RELEASE	GOBP_SIGNAL_RELEASE	94	0.419873	1.5828	0.00382862	0.0420758	0.0320765	658	tags=34%, list=17%, signal=29%	ABCA1/NAPA/TGM2/MIF/RAB1A/LYN/SIDT2/RAF1/IRS2/IL1RN/INHBA/PRKAR1A/ANXA1/RAB8B/STX11/SYK/P2RX4/SELENOT/PNKD/HCAR2/PSEN1/RAB5A/TCF7L2/RAP1B/LILRB1/SNX6/CTBP2/UBE2Q1/SLC38A2/DNAJC5/STX4/PIM3
C1Qhi_IL1Blo_macro	GOBP_LYMPHOCYTE_ACTIVATION	GOBP_LYMPHOCYTE_ACTIVATION	271	0.328693	1.418	0.0038688	0.0420878	0.0320857	676	tags=27%, list=18%, signal=24%	PRNP/CD55/MIF/FOSL2/PRDM1/RIPK2/LYN/MAP3K8/PAG1/CMTM7/CD274/IRS2/RAB29/ADA/AP3B1/GPR183/SAMSN1/TNFAIP3/SELENOK/PTGER4/TFRC/NFIL3/INHBA/MMP14/CD151/ICAM1/ASCL2/HPRT1/TOP2B/CD44/PRKAR1A/ANXA1/SIRPA/B2M/MAFB/CD83/NBN/CTSL/IL7R/YY1/PELI1/SYK/CTNNB1/SOCS3/FOXO3/PBRM1/ZC3H12A/FNIP1/ST3GAL1/CD47/RBPJ/ADAM17/TNFRSF1B/CDKN1A/FCGR3A/CEBPB/PSEN1/CD84/AKIRIN2/RUNX3/KLF6/RUNX1/SRC/LILRB1/MALT1/KDELR1/EP300/DN…
C1Qhi_IL1Blo_macro	GOBP_SKELETAL_SYSTEM_DEVELOPMENT	GOBP_SKELETAL_SYSTEM_DEVELOPMENT	86	0.431735	1.602	0.0040367	0.0434752	0.0331434	579	tags=29%, list=15%, signal=25%	TIMP1/TGM2/FOSL2/FAM20C/DHRS3/PTGER4/MMP14/ETS2/TIPARP/CD44/SH3PXD2B/SETD2/RPS6KA3/CTNNB1/SNX10/INSIG1/MAF/SNAI1/PSEN1/CHST11/RUNX3/ARID5B/RUNX1/SRC/LILRB1
C1Qhi_IL1Blo_macro	GOBP_ATP_BIOSYNTHETIC_PROCESS	GOBP_ATP_BIOSYNTHETIC_PROCESS	73	-0.430644	-1.60772	0.00418042	0.0445773	0.0339836	1044	tags=44%, list=28%, signal=32%	NDUFA8/PARP1/MT-ND1/SDHD/NDUFA2/ATP5F1C/SDHB/ATP5MC1/NDUFV1/NDUFB4/NDUFS3/ATP5F1D/ATP5MG/TMSB4X/ATP5F1A/NDUFS6/ATP5PD/NDUFV3/ATP5ME/SDHC/MT-ATP8/NDUFB8/ATP5MC2/SDHA/NDUFB5/NDUFB7/ATP5MC3/NDUFA12/ATP5F1B/NDUFAB1/MT-ND5/NDUFS4
C1Qhi_IL1Blo_macro	GOBP_BIOMINERAL_TISSUE_DEVELOPMENT	GOBP_BIOMINERAL_TISSUE_DEVELOPMENT	30	0.576245	1.74794	0.00448096	0.0455282	0.0347085	377	tags=33%, list=10%, signal=30%	SRGN/FOSL2/FAM20C/ISG15/RXRA/CCR1/KLF10/ATP2B1/NBR1/SNX10
C1Qhi_IL1Blo_macro	GOBP_TRANSLATIONAL_INITIATION	GOBP_TRANSLATIONAL_INITIATION	73	-0.429579	-1.60374	0.00440044	0.0455282	0.0347085	507	tags=23%, list=13%, signal=21%	MIF4GD/EIF4A1/RPS6KB2/NCBP2/RPS3/KHDRBS1/POLR2G/RPS3A/MCTS1/TPR/RPS5/RPL13A/CSDE1/YTHDF2/PPP1CA/UHMK1/EIF4A2
C1Qhi_IL1Blo_macro	GOBP_RNA_SPLICING_VIA_TRANSESTERIFICATION_REACTIONS	GOBP_RNA_SPLICING_VIA_TRANSESTERIFICATION_REACTIONS	156	-0.358391	-1.50563	0.00447675	0.0455282	0.0347085	839	tags=28%, list=22%, signal=22%	ZMAT2/DHX9/TSSC4/WBP4/RBM3/PRPF6/PTBP1/CD2BP2/ZBTB7A/CIRBP/RSRP1/LSM4/DDX17/NSRP1/SNRPD1/RALY/RNPS1/SAP18/SF3B5/DDX46/CDC5L/LSM1/SNRNP40/LSM7/PQBP1/NCBP2/KHDRBS1/DAZAP1/SRSF7/SNRPC/CLNS1A/SF3A3/SRRM2/HSPA8/HNRNPR/SRSF10/SF3B4/SRSF1/HNRNPC/SRSF3/SNRPF/PNN/PRPF4B
C1Qhi_IL1Blo_macro	GOBP_REGULATION_OF_HEMOPOIESIS	GOBP_REGULATION_OF_HEMOPOIESIS	140	0.372338	1.49145	0.00444919	0.0455282	0.0347085	408	tags=20%, list=11%, signal=19%	PRDM1/RIPK2/LYN/GPR137B/NFKBIA/ISG15/MITF/ADA/AP3B1/CCR1/TRIB1/INHBA/MMP14/KLF10/TFE3/ASCL2/LILRB3/ANXA1/B2M/MAFB/CD83/IL7R/ZFP36/SYK/CTNNB1/FOXO3/PBRM1/ZC3H12A
C1Qhi_IL1Blo_macro	GOBP_NEGATIVE_REGULATION_OF_DEVELOPMENTAL_PROCESS	GOBP_NEGATIVE_REGULATION_OF_DEVELOPMENTAL_PROCESS	189	0.354798	1.47533	0.00446	0.0455282	0.0347085	605	tags=26%, list=16%, signal=23%	RGCC/ABCA1/SRGN/LYN/SHOC2/GPR137B/SOD2/DYNLT1/NFKBIA/NR1H3/UBE2B/CCR1/TRIB1/TFRC/INHBA/NFE2L2/PGK1/ASCL2/ASAP1/LILRB3/ANXA1/YBX3/CTDSP1/B2M/MAFB/CDKN1B/YY1/ZFP36/CTNNB1/NBR1/SIRT2/INSIG1/VEGFA/ZC3H12A/TLR2/SINHCAF/RBPJ/ANP32B/SNAI1/CDKN1A/PSEN1/CALR/RUNX3/RUNX1/LILRB1/HDAC2/IPO7/NRP1/RTN4
C1Qhi_IL1Blo_macro	GOBP_T_CELL_ACTIVATION	GOBP_T_CELL_ACTIVATION	189	0.354415	1.47373	0.00452417	0.0455377	0.0347157	676	tags=27%, list=18%, signal=23%	PRNP/CD55/FOSL2/PRDM1/RIPK2/LYN/MAP3K8/PAG1/CD274/RAB29/ADA/AP3B1/GPR183/SELENOK/PTGER4/TFRC/CD151/ICAM1/ASCL2/CD44/PRKAR1A/ANXA1/SIRPA/B2M/MAFB/CD83/CTSL/IL7R/PELI1/SYK/CTNNB1/SOCS3/FOXO3/PBRM1/ZC3H12A/CD47/ADAM17/TNFRSF1B/CEBPB/PSEN1/CD84/RUNX3/RUNX1/SRC/LILRB1/MALT1/KDELR1/ABL2/JAK1/IL2RA/ATG5
C1Qhi_IL1Blo_macro	GOBP_MYELOID_LEUKOCYTE_MIGRATION	GOBP_MYELOID_LEUKOCYTE_MIGRATION	81	0.434242	1.59767	0.00458547	0.0457274	0.0348603	445	tags=22%, list=12%, signal=20%	C3AR1/C5AR1/MIF/CCL18/LYN/B4GALT1/CD99/CCR1/SELENOK/PTGER4/MMP14/PLA2G7/ANXA1/SIRPA/SYK/P2RX4/VEGFA/CD47
C1Qhi_IL1Blo_macro	GOBP_CALCIUM_MEDIATED_SIGNALING	GOBP_CALCIUM_MEDIATED_SIGNALING	49	0.498556	1.67696	0.00479174	0.0473459	0.0360943	646	tags=39%, list=17%, signal=33%	PRNP/SPHK1/ADA/CCR1/SELENOK/CCRL2/BCAP31/HINT1/MCOLN1/SYK/P2RX4/PPP1R9B/CALM3/FCGR3A/CXCL8/GSTO1/CALM1/ATP1B1/CHP1
C1Qhi_IL1Blo_macro	GOBP_ORGANIC_ACID_TRANSPORT	GOBP_ORGANIC_ACID_TRANSPORT	44	0.514338	1.69689	0.00494505	0.0484166	0.0369105	661	tags=39%, list=18%, signal=32%	PLIN2/MIF/SLC16A3/IRS2/SLC43A3/ACSL1/ANXA1/MFSD12/SYK/SLC3A2/P2RX4/PSEN1/CLN8/SLC43A2/SLC38A2/CD36/ACSL3
C1Qhi_IL1Blo_macro	GOBP_RESPONSE_TO_XENOBIOTIC_STIMULUS	GOBP_RESPONSE_TO_XENOBIOTIC_STIMULUS	88	0.422397	1.57593	0.00512539	0.0492861	0.0375733	620	tags=33%, list=16%, signal=28%	PRNP/PLIN2/ABCA1/FOSL2/LYN/SOD2/PDE4A/UBE2B/ACSL1/ADA/TFRC/NFE2L2/CDKN1B/CTNNB1/GUK1/GNA12/PPP1R9B/TGIF1/EFTUD2/MDM2/ADAM17/POR/CDKN1A/RNF149/CALR/GSTO1/SRC/HDAC2/PDE4B
C1Qhi_IL1Blo_macro	GOBP_RIBOSOME_BIOGENESIS	GOBP_RIBOSOME_BIOGENESIS	130	-0.365124	-1.49455	0.00512249	0.0492861	0.0375733	954	tags=44%, list=25%, signal=34%	RPL35A/RPS14/NOL8/EXOSC1/RRP7A/RPS9/NOP58/RPS19/RPS27/WDR46/RSL1D1/METTL5/NIFK/RPL7/RPLP0/RRP36/PIN4/EBNA1BP2/PRKDC/RPS7/ZNF593/RPL10/RPL7L1/NOP53/NOL7/DCAF13/DDX17/RPL10A/RPS4X/MRPL20/RPL6/RPL23A/FBL/SRFBP1/SERBP1/ZNHIT3/RPL35/UTP3/RPS23/RPL11/NOP56/RPL7A/RPS19BP1/RPS6/RPS3A/UTP6/RPS12/UTP11/RPL27/BUD23/RPS5/RPL26/RPL5/POP5/NSA2/RPSA/YTHDF2
C3hi_CCL19pos_fibroblast	GOBP_CYTOPLASMIC_TRANSLATION	GOBP_CYTOPLASMIC_TRANSLATION	110	-0.711296	-2.67881	1.50759e-18	1.54528e-15	1.41714e-15	388	tags=45%, list=11%, signal=42%	RACK1/CNBP/RPS11/RPS7/RPS23/RPL39/RPL9/RPS14/RPS3A/RPL3/RPL22/RPS8/RPL12/RPL34/RPL27A/RPS16/RPS4X/RPL7/RPL37/RPS10/RPL35/RPL27/RPS29/RPL7A/RPL5/FAU/RPL8/RPL14/RPL30/RPL37A/RPL15/RPL35A/RPS25/RPLP2/RPL18/RPS18/RPL31/YBX1/RPL10A/RPS24/RPL26/RPL19/RPL11/RPL23/RPL23A/RPL29/RPL13A/RPS3/RPS2/RPLP0
C3hi_CCL19pos_fibroblast	GOBP_PEPTIDE_BIOSYNTHETIC_PROCESS	GOBP_PEPTIDE_BIOSYNTHETIC_PROCESS	290	-0.488568	-2.07613	1.52462e-12	7.8137e-10	7.16574e-10	692	tags=38%, list=20%, signal=33%	DAP/MRPL32/EIF1AX/EIF3G/RPSA/EIF3E/RPS27/BDH2/ZFP36/ZNF706/ROCK2/RPS15A/TPR/IGFBP5/PPP1CA/EIF2S2/BTG2/RPS20/MRPL43/RPL21/MRPS31/RPS9/MRPS18C/TCOF1/EIF3H/MRPS21/TUT4/MRPL52/CNOT4/NCL/RPL38/EIF1/MRPL57/MAGOH/RPS17/PA2G4/GAPDH/RPS5/RACK1/CNBP/PABPC4/EEF1D/RBM3/RPS11/RPS7/MRPL4/RPS23/RPL39/LARP4/TUFM/UPF1/EEF1B2/SRP9/SERP1/RPL9/MTPN/POLR2G/RPS14/RPS3A/RPL3/RPL22/MRPS34/RPS8/RPL12/NFE2L2/RPL34/MRPL47/…
C3hi_CCL19pos_fibroblast	GOBP_RIBONUCLEOPROTEIN_COMPLEX_BIOGENESIS	GOBP_RIBONUCLEOPROTEIN_COMPLEX_BIOGENESIS	185	-0.442391	-1.79143	1.98801e-06	0.000679237	0.00062291	689	tags=34%, list=20%, signal=29%	EIF1AX/NOP53/EIF3G/RPSA/EIF3E/SBDS/CPSF6/RPS27/RPS15A/ADAR/EIF2S2/SNRPG/RPS9/FCF1/GTF2H5/EIF3H/RPL38/HSP90AB1/RPS17/PA2G4/RPS5/GTF3A/SF3B4/RPS11/RPS7/XRCC5/ATM/RPS23/CPSF7/SF3B5/RRP7A/FBL/SNRPB2/SLU7/RPS14/SNRPE/PSIP1/RPS3A/BUD23/RPS8/NOC2L/RPS16/RPS4X/RPL7/PIN4/DNTTIP2/RPL35/RPL27/SRSF10/RPL7A/RPL5/RPL14/RPL35A/RPS25/RPL10A/XPO1/RPS24/RPL26/RPL11/RPL23A/RPL13A/RPLP0/SF3B3
C3hi_CCL19pos_fibroblast	GOBP_RIBOSOMAL_LARGE_SUBUNIT_BIOGENESIS	GOBP_RIBOSOMAL_LARGE_SUBUNIT_BIOGENESIS	31	-0.696879	-2.07834	2.07543e-05	0.00531829	0.00487726	188	tags=39%, list=5%, signal=37%	NOC2L/RPL7/RPL35/RPL7A/RPL5/RPL14/RPL35A/RPL10A/RPL26/RPL11/RPL23A/RPLP0
C3hi_CCL19pos_fibroblast	GOBP_RIBOSOME_BIOGENESIS	GOBP_RIBOSOME_BIOGENESIS	114	-0.49067	-1.85901	4.50358e-05	0.00923234	0.00846673	459	tags=31%, list=13%, signal=28%	RPL38/RPS17/PA2G4/RPS5/GTF3A/RPS11/RPS7/XRCC5/RPS23/RRP7A/FBL/RPS14/RPS3A/BUD23/RPS8/NOC2L/RPS16/RPS4X/RPL7/PIN4/DNTTIP2/RPL35/RPL27/RPL7A/RPL5/RPL14/RPL35A/RPS25/RPL10A/XPO1/RPS24/RPL26/RPL11/RPL23A/RPLP0
C3hi_CCL19pos_fibroblast	GOBP_RRNA_METABOLIC_PROCESS	GOBP_RRNA_METABOLIC_PROCESS	85	-0.512733	-1.85855	5.7886e-05	0.00988886	0.0090688	533	tags=34%, list=15%, signal=30%	FCF1/GTF2H5/TCOF1/NCL/RPS17/PA2G4/GTF3A/RPS7/RRP7A/FBL/RPS14/BUD23/RPS8/RPS16/TRIR/RPL7/PIN4/SPIN1/RPL35/RPL27/RPL7A/RPL5/RPL14/RPL35A/RPS25/RPL10A/RPS24/RPL26/RPL11
C3hi_CCL19pos_fibroblast	GOBP_RESPONSE_TO_VIRUS	GOBP_RESPONSE_TO_VIRUS	128	0.452516	1.74238	6.96303e-05	0.0101959	0.00935035	534	tags=27%, list=15%, signal=23%	MX1/ISG15/IRAK3/IFIT2/ZC3H12A/MX2/STAT1/PLSCR1/CXCL9/EXOC1/IFI44L/NFKB1/IFIT3/IFI6/IFI44/BAX/IFIT1/AIMP1/CNOT7/ZC3HAV1/NCBP3/IFIH1/TNFAIP3/BATF3/IL33/IVNS1ABP/HSPA8/CXCL10/TRIM22/HIF1A/BCL2/CD40/DDX21/PARP9
C3hi_CCL19pos_fibroblast	GOBP_CYTOKINE_MEDIATED_SIGNALING_PATHWAY	GOBP_CYTOKINE_MEDIATED_SIGNALING_PATHWAY	127	0.459358	1.7673	9.02526e-05	0.0115636	0.0106047	586	tags=31%, list=17%, signal=27%	MX1/COMMD7/ISG15/IRAK3/CAV1/OSMR/PARP14/STAT1/CXCL9/CXCL1/CXCL6/WNK1/IL15RA/UGCG/CNOT7/F3/IFIH1/EGR1/MAPK3/BIRC3/TNFAIP3/CXCL2/EIF4E2/IL33/TNFRSF1B/SPPL2A/CXCL10/CXCL3/PXDN/CCL13/HIF1A/CPNE1/CASP4/PTPN11/PARP9/LIMS1/JAK3/AKT1/PTPN1
C3hi_CCL19pos_fibroblast	GOBP_DEFENSE_RESPONSE_TO_SYMBIONT	GOBP_DEFENSE_RESPONSE_TO_SYMBIONT	88	0.489699	1.78353	0.00012358	0.0140744	0.0129072	534	tags=31%, list=15%, signal=27%	MX1/ISG15/IFIT2/ZC3H12A/MX2/STAT1/PLSCR1/CXCL9/EXOC1/IFI44L/IFIT3/IFI6/IFIT1/AIMP1/CNOT7/ZC3HAV1/NCBP3/IFIH1/TNFAIP3/IL33/HSPA8/CXCL10/TRIM22/BCL2/CD40/DDX21/PARP9
C3hi_CCL19pos_fibroblast	GOBP_CIRCULATORY_SYSTEM_DEVELOPMENT	GOBP_CIRCULATORY_SYSTEM_DEVELOPMENT	293	0.364614	1.54557	0.000167015	0.017119	0.0156994	659	tags=28%, list=19%, signal=25%	PDGFRB/SYNE1/CAV1/EPAS1/PLPP3/CTNNB1/RNF213/ZC3H12A/STAT1/PTK2/LMO4/PTK7/ADGRA2/B4GALT1/NR2F2/MBD3/WNK1/COL4A2/SHC1/MIB1/COL4A1/MEF2D/SOD2/GTF2I/TYMP/NINJ1/IFT20/SAT1/ROCK1/HNRNPU/ID1/BAX/TBX2/DLC1/AIMP1/F3/SULF1/FBN1/MEIS1/EGR1/ID3/MAPK3/CDC42/RAP1A/SPARC/TNFAIP3/AKAP13/KDM6B/TNFRSF1B/LOXL2/PTEN/ANK2/NOTCH3/ARL13B/RNH1/PDLIM3/CXCL10/PXDN/MDK/HIF1A/ITGA5/KLF4/THY1/CD40/MDM2/PTPN11/ANKRD17/BMPR2/N…
C3hi_CCL19pos_fibroblast	GOBP_CELLULAR_COMPONENT_MORPHOGENESIS	GOBP_CELLULAR_COMPONENT_MORPHOGENESIS	165	0.414454	1.64992	0.00021645	0.0201692	0.0184966	538	tags=25%, list=15%, signal=23%	PDGFRB/SYNE1/TSC22D4/CTNNB1/NFASC/MYL9/PTK2/LMO4/PTK7/RAPH1/WDR1/ROCK1/BAX/DVL3/MACF1/IFRD1/SLIRP/SLC25A46/CDC42/IST1/TRIO/AKAP13/AGFG1/PTEN/ANK2/APLP2/VASP/NECTIN2/RPL24/NOTCH3/MDK/THY1/CPNE1/NCKAP1/BCL2/ITGA1/WASL/SNX1/ABI2/PTPN11/MFF/BMPR2
C3hi_CCL19pos_fibroblast	GOBP_CELL_FATE_COMMITMENT	GOBP_CELL_FATE_COMMITMENT	55	0.536358	1.79227	0.000297531	0.0254141	0.0233066	484	tags=25%, list=14%, signal=22%	EPAS1/CTNNB1/LMO4/NR2F2/MBD3/MGA/TBX2/IFRD1/MCL1/CDC42/KDM6B/NOTCH3/KLF4/BCL2
C3hi_CCL19pos_fibroblast	GOBP_RIBOSOMAL_SMALL_SUBUNIT_BIOGENESIS	GOBP_RIBOSOMAL_SMALL_SUBUNIT_BIOGENESIS	47	-0.564293	-1.8379	0.000459753	0.034436	0.0315804	773	tags=55%, list=22%, signal=44%	RPS21/KRR1/RPS6/RPSA/RPS27/RPS15A/RPS9/FCF1/GTF2H5/RPL38/RPS17/RPS5/RPS11/RPS7/XRCC5/RPS23/RRP7A/FBL/RPS14/RPS3A/RPS8/RPS16/RPS4X/DNTTIP2/RPS25/RPS24
C3hi_CCL19pos_fibroblast	GOBP_ANATOMICAL_STRUCTURE_FORMATION_INVOLVED_IN_MORPHOGENESIS	GOBP_ANATOMICAL_STRUCTURE_FORMATION_INVOLVED_IN_MORPHOGENESIS	279	0.350011	1.47575	0.000470346	0.034436	0.0315804	680	tags=29%, list=20%, signal=25%	PDGFRB/CAV1/EPAS1/CTNNB1/RNF213/ZC3H12A/STAT1/MYL9/CXCL9/PTK2/LMO4/PTK7/ADGRA2/B4GALT1/SPTBN1/WDR1/WNK1/FAM20C/COL4A2/SHC1/MIB1/COL4A1/GTF2I/TYMP/SSBP3/NINJ1/LAMB1/DUSP1/SAT1/ROCK1/ID1/TBX2/ZNF385A/DLC1/DVL3/AIMP1/F3/SULF1/MEIS1/MAPK3/SLC25A46/SPARC/TNFAIP3/AKAP13/PKN1/KDM6B/AGFG1/LOXL2/ANK2/VASP/NECTIN2/NOTCH3/RNH1/CXCL10/PXDN/MDK/HIF1A/ITGA5/KLF4/THY1/RC3H1/CD40/PTPN11/BMPR2/SBNO2/NF1/WDR74/MIA…
C3hi_CCL19pos_fibroblast	GOBP_NEGATIVE_REGULATION_OF_INNATE_IMMUNE_RESPONSE	GOBP_NEGATIVE_REGULATION_OF_INNATE_IMMUNE_RESPONSE	34	0.615769	1.87419	0.00076194	0.0459076	0.0421006	622	tags=35%, list=18%, signal=29%	ISG15/IRAK3/PARP14/TRAFD1/CNOT7/TNFAIP3/EIF4E2/HLA-F/USP15/A2M/AKT1/HLA-A
C3hi_CCL19pos_fibroblast	GOBP_VASCULATURE_DEVELOPMENT	GOBP_VASCULATURE_DEVELOPMENT	204	0.374345	1.52863	0.000703826	0.0459076	0.0421006	672	tags=29%, list=19%, signal=25%	PDGFRB/CAV1/EPAS1/PLPP3/CTNNB1/RNF213/ZC3H12A/STAT1/PTK2/PTK7/ADGRA2/B4GALT1/NR2F2/WNK1/COL4A2/SHC1/MIB1/COL4A1/SOD2/GTF2I/TYMP/NINJ1/SAT1/ROCK1/ID1/BAX/TBX2/AIMP1/F3/SULF1/MEIS1/EGR1/RAP1A/SPARC/TNFAIP3/LOXL2/NOTCH3/RNH1/CXCL10/PXDN/MDK/HIF1A/ITGA5/KLF4/THY1/CD40/MDM2/ANKRD17/BMPR2/NF1/MIA3/AKT1/SEMA5A/TCF21/MECP2/GADD45A/ERRFI1/ETS1/ACTA2/ENG
C3hi_CCL19pos_fibroblast	GOBP_RESPONSE_TO_CYTOKINE	GOBP_RESPONSE_TO_CYTOKINE	270	0.3566	1.50016	0.000760305	0.0459076	0.0421006	586	tags=26%, list=17%, signal=23%	MX1/COMMD7/ISG15/IRAK3/CAV1/OSMR/REL/XAF1/KHSRP/ZC3H12A/PARP14/MX2/MAP3K5/STAT1/PLSCR1/CXCL9/CXCL1/CXCL6/WNK1/ICAM1/IL15RA/NFKB1/VAMP3/DUSP1/MT2A/HNRNPU/UGCG/IFIT1/TIMP3/CNOT7/F3/RIF1/IFIH1/MCL1/EGR1/MAPK3/CDC42/BIRC3/TNFAIP3/LRCH1/CXCL2/EIF4E2/IL33/TNFRSF1B/SPPL2A/FABP4/CXCL10/CXCL3/PXDN/CCL13/HIF1A/KLF4/CTBP2/CPNE1/RC3H1/BCL2/CD40/SYNCRIP/CASP4/PTPN11/YBX3/PARP9/LIMS1/SBNO2/JAK3/CALCOCO2/NFIL3/…
C3hi_CCL19pos_fibroblast	GOBP_REGULATION_OF_RESPONSE_TO_EXTERNAL_STIMULUS	GOBP_REGULATION_OF_RESPONSE_TO_EXTERNAL_STIMULUS	271	0.355832	1.49744	0.000806182	0.0459076	0.0421006	650	tags=28%, list=19%, signal=24%	PDGFRB/ISG15/IRAK3/CAV1/OSMR/ZC3H12A/PARP14/TFPI/STAT1/PLSCR1/PTK2/F2R/CXCL6/CERS2/ADGRA2/WNK1/GSDMD/PUM1/NFKB1/VAMP3/TNFAIP6/CAMK2N1/NINJ1/DUSP1/BAX/SNX6/TRAFD1/CNOT7/F3/IFIH1/NR1D2/MAPK3/BIRC3/TNFAIP3/EIF4E2/IL33/TNFRSF1B/PTEN/CTSS/NECTIN2/IDO1/ARNT/HLA-F/HSPA8/USP15/LGMN/FABP4/CXCL10/TRIM22/MDK/NEAT1/KLF4/BCL2/RICTOR/CD40/CASP4/PTPN11/ANKRD17/PARP9/BMPR2/SBNO2/A2M/SELENOS/AKT1/PTPN1/RXRA/GPR10…
C3hi_RSPO3pos_fibroblast	GOBP_CYTOPLASMIC_TRANSLATION	GOBP_CYTOPLASMIC_TRANSLATION	126	-0.60759	-2.3775	1.48764e-12	1.67508e-09	1.58316e-09	762	tags=44%, list=18%, signal=37%	RPS4X/RPS20/RPL19/RPS7/RPL35/RACK1/RPL5/RPS27A/RPL10/UBA52/RPL18/RPS3A/RPL9/YBX3/RPS29/RPL13/EIF3F/YBX1/RPL10A/RPL30/RPS12/RPL17/DHX9/PABPC1/NEMF/RPL3/DHX36/RPLP2/RPL14/RPL11/EIF4A2/RPS11/RPL24/RPL27/RPL13A/RPL37A/NCK1/RPL32/RPL31/RPS9/RPS16/RPS26/RPL15/FAU/RPS25/RPS27/RPL7A/RPS3/HNRNPD/EIF3E/RPL29/RPS18/CNBP/RPL23A/RPL35A
C3hi_RSPO3pos_fibroblast	GOBP_EXTERNAL_ENCAPSULATING_STRUCTURE_ORGANIZATION	GOBP_EXTERNAL_ENCAPSULATING_STRUCTURE_ORGANIZATION	102	0.543443	2.1599	1.21158e-07	6.82118e-05	6.44687e-05	317	tags=25%, list=8%, signal=23%	MMP2/MMP14/NID1/COL18A1/PLOD3/PDPN/BMP1/COL4A1/SULF1/FOXF1/LOXL1/CTSS/TGFBI/COL5A2/EXT1/PXDN/B4GALT1/CREB3L1/EMILIN1/CRISPLD2/COL5A1/TGFB1/COL16A1/FKBP10/RUNX1
C3hi_RSPO3pos_fibroblast	GOBP_RIBOSOME_BIOGENESIS	GOBP_RIBOSOME_BIOGENESIS	127	-0.515368	-2.01717	2.68759e-07	0.000100874	9.53389e-05	906	tags=39%, list=22%, signal=31%	USP16/EBNA1BP2/RPL26/NOL7/RPL38/RPF2/MPHOSPH10/RPS4X/DDX18/ABCE1/LSM6/RPS7/POP5/UTP23/RPL35/RSL1D1/RPL5/RPL10/NSA2/RPS3A/RRP7A/PA2G4/DDX21/RPL10A/RPS12/DDX27/NOP53/BUD23/GTF2H5/NHP2/TMA16/RPL14/RPL11/RPS11/RPL24/RPL27/SBDS/RSL24D1/RPS27L/GTF3A/EIF2A/RPS9/RPS16/DHX30/RPS25/RPS27/RPL7A/RPL23A/RPL35A
C3hi_RSPO3pos_fibroblast	GOBP_RIBOSOMAL_LARGE_SUBUNIT_BIOGENESIS	GOBP_RIBOSOMAL_LARGE_SUBUNIT_BIOGENESIS	39	-0.669597	-2.13196	1.93567e-06	0.000544892	0.000514991	901	tags=59%, list=22%, signal=47%	EBNA1BP2/RPL26/RPL38/RPF2/DDX18/RPL35/RSL1D1/RPL5/RPL10/NSA2/RPL10A/NOP53/NHP2/TMA16/RPL14/RPL11/RPL24/RSL24D1/GTF3A/DHX30/RPL7A/RPL23A/RPL35A
C3hi_RSPO3pos_fibroblast	GOBP_COLLAGEN_FIBRIL_ORGANIZATION	GOBP_COLLAGEN_FIBRIL_ORGANIZATION	32	0.698865	2.21855	2.49221e-06	0.000561246	0.000530447	873	tags=62%, list=21%, signal=50%	COL18A1/PLOD3/BMP1/LOXL1/COL5A2/EXT1/PXDN/EMILIN1/COL5A1/FKBP10/COL1A1/SERPINH1/DDR2/AEBP1/NF1/COL1A2/COL3A1/COLGALT1/GREM1/ADAMTS2
C3hi_RSPO3pos_fibroblast	GOBP_COLLAGEN_METABOLIC_PROCESS	GOBP_COLLAGEN_METABOLIC_PROCESS	40	0.657877	2.19091	3.623e-06	0.000679916	0.000642605	545	tags=42%, list=13%, signal=37%	MMP2/MMP14/PLOD3/CTSS/CREB3L1/EMILIN1/COL5A1/TGFB1/P3H1/RUNX1/HDAC2/HIF1A/COL1A1/FOSL2/SERPINH1/ITGB1/DDR2
C3hi_RSPO3pos_fibroblast	GOBP_MUSCLE_CELL_DIFFERENTIATION	GOBP_MUSCLE_CELL_DIFFERENTIATION	111	0.481271	1.93577	5.41062e-06	0.000870337	0.000822577	847	tags=31%, list=21%, signal=25%	MMP14/NID1/FLNC/CTNNB1/ACTN1/SOD2/IGFBP5/FOXF1/WDR1/PDLIM5/ANKRD17/MEIS1/MYH9/TGFB1/PPP3CA/ACTG1/CSRP1/TANC1/PRKAR1A/SMAD4/TMOD3/IFT20/ITGB1/ATP2A2/PRKG1/PTGFRN/AKAP13/LMNA/FLOT1/FHL2/LAMB1/ACVR1/GREM1/SGCB
C3hi_RSPO3pos_fibroblast	GOBP_FORMATION_OF_PRIMARY_GERM_LAYER	GOBP_FORMATION_OF_PRIMARY_GERM_LAYER	43	0.623079	2.10145	1.09776e-05	0.0015451	0.00146031	499	tags=30%, list=12%, signal=27%	MMP2/MMP14/CTNNB1/FOXF1/ITGAV/COL5A2/EXT2/HSBP1/COL5A1/PRKAR1A/TWSG1/GJA1/ITGB1
C3hi_RSPO3pos_fibroblast	GOBP_TISSUE_MORPHOGENESIS	GOBP_TISSUE_MORPHOGENESIS	171	0.414858	1.77059	2.27049e-05	0.00284064	0.00268476	559	tags=26%, list=14%, signal=24%	MMP2/MMP14/PLOD3/ACTB/CTNNB1/PDPN/COL4A1/SULF1/IGFBP5/FOXF1/WDR1/MAGED1/STAT1/GRSF1/EXT2/EXT1/MDK/ACTA2/COL5A1/PTK7/TGFB1/ACTG1/RYK/PRKAR1A/VCL/MYLK/DAAM1/HIF1A/TULP3/TWSG1/HECTD1/GJA1/RHOB/DLC1/PKD2/SMAD4/ROBO1/IFT20/ITGB1/TRIM28/RGMA/PML/FLNA/TSC2/AHI1
C3hi_RSPO3pos_fibroblast	GOBP_GASTRULATION	GOBP_GASTRULATION	64	0.537111	1.97088	3.00396e-05	0.00338246	0.00319684	499	tags=27%, list=12%, signal=24%	MMP2/MMP14/CTNNB1/FOXF1/ITGAV/COL5A2/EXT2/EXT1/CUL3/HSBP1/COL5A1/PRKAR1A/MYADM/TWSG1/GJA1/SMAD4/ITGB1
C3hi_RSPO3pos_fibroblast	GOBP_RIBONUCLEOPROTEIN_COMPLEX_BIOGENESIS	GOBP_RIBONUCLEOPROTEIN_COMPLEX_BIOGENESIS	212	-0.401493	-1.67355	3.61922e-05	0.00370476	0.00350146	1172	tags=40%, list=28%, signal=30%	RPS14/MALSU1/PRPF6/LUC7L3/YTHDF2/XRCC5/EIF3H/DHX29/RPL7/SRSF9/EIF1AX/RIOK3/NUDT21/EIF3M/EXOSC8/LSM2/SRSF5/EIF3D/LUC7L2/USP16/EBNA1BP2/SNRPB/RPL26/NOL7/RPL38/RPF2/SRSF1/MPHOSPH10/RPS4X/DDX18/ABCE1/CPSF6/LSM6/RPS7/POP5/PRPF8/UTP23/RPL35/RSL1D1/RPL5/RBMX2/RPL10/SF3B4/NSA2/RPS3A/EIF3F/DICER1/RRP7A/PA2G4/DDX21/RPL10A/PTBP2/RPS12/DDX27/NOP53/BUD23/DHX9/PTGES3/GTF2H5/NHP2/TMA16/RPL14/RPL11/RPS11/RPL24/R…
C3hi_RSPO3pos_fibroblast	GOBP_MORPHOGENESIS_OF_AN_EPITHELIUM	GOBP_MORPHOGENESIS_OF_AN_EPITHELIUM	147	0.409778	1.7111	8.46975e-05	0.00794745	0.00751133	559	tags=27%, list=14%, signal=24%	MMP2/MMP14/PLOD3/ACTB/CTNNB1/PDPN/COL4A1/SULF1/IGFBP5/FOXF1/WDR1/MAGED1/STAT1/GRSF1/EXT1/MDK/COL5A1/PTK7/TGFB1/ACTG1/RYK/VCL/DAAM1/HIF1A/TULP3/HECTD1/GJA1/RHOB/DLC1/PKD2/SMAD4/IFT20/ITGB1/TRIM28/RGMA/PML/FLNA/TSC2/AHI1
C3hi_RSPO3pos_fibroblast	GOBP_CELLULAR_COMPONENT_MORPHOGENESIS	GOBP_CELLULAR_COMPONENT_MORPHOGENESIS	189	0.381066	1.65139	0.000106175	0.0091964	0.00869175	594	tags=25%, list=14%, signal=23%	ACTB/FLNC/CTNNB1/PDPN/MAP3K13/CDH11/WDR1/NBL1/ZDHHC17/EXT1/NECTIN2/TPBG/PDLIM5/METRN/MDK/GDI1/DOCK7/CFL1/KIF5B/FARP1/CORO1C/PTK7/DBNL/PPP3CA/BOC/ENAH/ACTG1/CSRP1/MACF1/FIS1/APOE/RYK/PRKAR1A/YWHAH/SYNGAP1/NDN/VCL/IST1/CNTN1/SMAD4/ROBO1/TMOD3/ITGB1/RGMA/GAS7/CAPRIN1/GPC1/PALLD
C3hi_RSPO3pos_fibroblast	GOBP_VASCULATURE_DEVELOPMENT	GOBP_VASCULATURE_DEVELOPMENT	244	0.353144	1.57306	0.000121789	0.00979534	0.00925782	865	tags=32%, list=21%, signal=27%	MMP2/MMP14/COL18A1/CTNNB1/PDPN/COL4A1/SOD2/SULF1/FOXF1/ITGAV/BSG/LOXL1/STAT1/TGFBI/PXDN/B4GALT1/MDK/ANKRD17/MEIS1/MYH9/CREB3L1/RNF213/EMILIN1/ACTA2/SPARC/COL5A1/PTK7/TGFB1/PGF/JMJD8/ACTG1/GTF2I/FKBP10/ELK3/RUNX1/APOE/SAT1/THBS2/SYNJ2BP/MYLK/PIK3C2A/PTGS2/HIF1A/THBS1/HECTD1/COL1A1/RHOB/PKD2/ROBO1/ITGB1/MIA3/ZMIZ1/PML/FLNA/PDE3B/ID1/SP1/AMOTL1/SPRED1/AGO2/RIN2/GLI3/NF1/AIMP1/HAS2/CALD1/JAK1/COL1A2/…
C3hi_RSPO3pos_fibroblast	GOBP_RRNA_METABOLIC_PROCESS	GOBP_RRNA_METABOLIC_PROCESS	87	-0.499829	-1.8495	0.000186515	0.0140011	0.0132328	901	tags=39%, list=22%, signal=31%	EBNA1BP2/RPL26/RPF2/CAVIN1/NCL/MPHOSPH10/DDX18/LSM6/RPS7/POP5/UTP23/RPL35/RSL1D1/RPL5/NSA2/RRP7A/PA2G4/DDX21/RPL10A/DDX27/NOP53/BUD23/GTF2H5/NHP2/RPL14/RPL11/RPL27/SBDS/GTF3A/RPS16/RPS25/RPS27/RPL7A/RPL35A
C3hi_RSPO3pos_fibroblast	GOBP_STRIATED_MUSCLE_CELL_DIFFERENTIATION	GOBP_STRIATED_MUSCLE_CELL_DIFFERENTIATION	72	0.490391	1.83445	0.000237666	0.0167258	0.0158079	882	tags=38%, list=21%, signal=30%	MMP14/FLNC/IGFBP5/WDR1/PDLIM5/MEIS1/MYH9/TGFB1/PPP3CA/ACTG1/CSRP1/TANC1/PRKAR1A/SMAD4/TMOD3/IFT20/ITGB1/PRKG1/PTGFRN/AKAP13/LMNA/FLOT1/FHL2/ACVR1/GREM1/SGCB/CBY1
C3hi_RSPO3pos_fibroblast	GOBP_SKELETAL_SYSTEM_DEVELOPMENT	GOBP_SKELETAL_SYSTEM_DEVELOPMENT	142	0.401028	1.67119	0.000263992	0.0174856	0.0165261	503	tags=24%, list=12%, signal=22%	MMP2/MMP14/COL18A1/CTNNB1/BMP1/BGN/SULF1/CDH11/TGFBI/COL5A2/EXT2/EXT1/PKDCC/THBS3/MDK/FBN1/CREB3L2/CSRNP1/TGFB1/P3H1/THRA/RUNX1/RYK/GDF11/HIF1A/TULP3/TWSG1/COL1A1/GJA1/FOSL2/DDRGK1/SERPINH1/FAM20C/PAPSS1
C3hi_RSPO3pos_fibroblast	GOBP_ENDODERM_DEVELOPMENT	GOBP_ENDODERM_DEVELOPMENT	31	0.623041	1.96506	0.000300483	0.0178686	0.0168881	233	tags=26%, list=6%, signal=25%	MMP2/MMP14/CTNNB1/ITGAV/COL5A2/EXT1/HSBP1/COL5A1
C3hi_RSPO3pos_fibroblast	GOBP_BLOOD_VESSEL_MORPHOGENESIS	GOBP_BLOOD_VESSEL_MORPHOGENESIS	205	0.363067	1.58786	0.000301513	0.0178686	0.0168881	865	tags=32%, list=21%, signal=27%	MMP2/MMP14/COL18A1/CTNNB1/COL4A1/SULF1/FOXF1/ITGAV/BSG/STAT1/TGFBI/PXDN/B4GALT1/MDK/MEIS1/MYH9/CREB3L1/RNF213/EMILIN1/SPARC/TGFB1/PGF/JMJD8/ACTG1/GTF2I/FKBP10/ELK3/RUNX1/APOE/SAT1/THBS2/SYNJ2BP/MYLK/PIK3C2A/PTGS2/HIF1A/THBS1/RHOB/PKD2/ROBO1/ITGB1/MIA3/ZMIZ1/PML/FLNA/PDE3B/ID1/SP1/AMOTL1/SPRED1/AGO2/RIN2/NF1/AIMP1/HAS2/CALD1/JAK1/MMP19/SHC1/COL3A1/ACVR1/ZFP36L1/GREM1/TYMP/CLIC4/ROCK2
C3hi_RSPO3pos_fibroblast	GOBP_OSSIFICATION	GOBP_OSSIFICATION	153	0.38605	1.62089	0.000340388	0.0182513	0.0172497	487	tags=22%, list=12%, signal=20%	MMP2/MMP14/TPM4/CTNNB1/BMP1/IGFBP5/TNFAIP6/CDH11/COL5A2/MESD/TWIST2/EXT2/EXT1/PKDCC/THBS3/MDK/CREB3L1/ASPN/RPS15/CLTC/PPP3CA/THRA/RUNX1/WWTR1/PTGS2/HIF1A/TWSG1/COL1A1/CCDC47/ISG15/FOSL2/SMAD4/FAM20C
C3hi_RSPO3pos_fibroblast	GOBP_CELL_MORPHOGENESIS	GOBP_CELL_MORPHOGENESIS	240	0.345649	1.53726	0.000327676	0.0182513	0.0172497	594	tags=23%, list=14%, signal=21%	COL18A1/PLOD3/ACTB/CTNNB1/ACTN1/PDPN/MAP3K13/CDH11/WDR1/NBL1/ZDHHC17/EXT1/TPBG/PDLIM5/METRN/MDK/CUL3/MYH9/GDI1/DOCK7/CFL1/KIF5B/SPARC/SS18/FARP1/CORO1C/PTK7/DBNL/PPP3CA/BOC/ENAH/ACTG1/MACF1/APOE/RYK/YWHAH/SYNGAP1/NDN/VCL/CCL13/IST1/CNTN1/FOSL2/DLC1/ITPR1/SMAD4/ROBO1/ITGB1/RGMA/FLNA/GAS7/CAPRIN1/AP3B1/CDC42EP1/PALLD
C3hi_RSPO3pos_fibroblast	GOBP_CELL_JUNCTION_ASSEMBLY	GOBP_CELL_JUNCTION_ASSEMBLY	116	0.419304	1.6985	0.000370933	0.018985	0.0179432	449	tags=21%, list=11%, signal=19%	MMP14/ACTB/CTNNB1/ACTN1/RAB13/CDH11/WDR1/ARL2/TPBG/PDLIM5/VMP1/FARP1/CORO1C/DBNL/COL16A1/ACTG1/MACF1/RYK/THBS2/VCL/THBS1/GJA1/SDK1/DLC1
C3hi_RSPO3pos_fibroblast	GOBP_SKELETAL_SYSTEM_MORPHOGENESIS	GOBP_SKELETAL_SYSTEM_MORPHOGENESIS	54	0.515706	1.82484	0.000407412	0.0199455	0.018851	725	tags=35%, list=18%, signal=29%	MMP2/MMP14/CTNNB1/BMP1/EXT2/EXT1/THBS3/CSRNP1/THRA/RYK/TULP3/COL1A1/FOSL2/SERPINH1/ANKRD11/GLI3/SMAD2/HAS2/ACP5
C3hi_RSPO3pos_fibroblast	GOBP_ANIMAL_ORGAN_MORPHOGENESIS	GOBP_ANIMAL_ORGAN_MORPHOGENESIS	264	0.33162	1.49219	0.000463707	0.0217556	0.0205618	536	tags=21%, list=13%, signal=19%	MMP2/MMP14/COL18A1/PLOD3/STAT6/CTNNB1/BMP1/SULF1/IGFBP5/FOXF1/NBL1/BASP1/MAGED1/BSG/STAT1/COL5A2/EXT2/EXT1/HMGN1/THBS3/MDK/FBN1/MEIS1/CUL3/ASPN/ACTA2/COL5A1/CSRNP1/PPP1R35/PTK7/TGFB1/PPP3CA/THRA/RYK/GDF11/HDAC2/MYLK/DAAM1/WWTR1/HIF1A/RFNG/TULP3/TWSG1/COL1A1/SDK1/FOSL2/DLC1/PKD2/SERPINH1/SMAD4/ROBO1/FAM20C/ZMIZ1/PML/FLNA
C3hi_RSPO3pos_fibroblast	GOBP_CARTILAGE_DEVELOPMENT	GOBP_CARTILAGE_DEVELOPMENT	61	0.485886	1.76657	0.000853463	0.03844	0.0363306	457	tags=33%, list=11%, signal=30%	CTNNB1/BMP1/BGN/SULF1/TGFBI/EXT2/EXT1/PKDCC/THBS3/MDK/CREB3L2/TGFB1/THRA/RUNX1/HIF1A/TWSG1/COL1A1/FOSL2/DDRGK1/SERPINH1
C3hi_RSPO3pos_fibroblast	GOBP_TISSUE_REMODELING	GOBP_TISSUE_REMODELING	47	0.509969	1.75286	0.0010367	0.0412062	0.038945	865	tags=45%, list=21%, signal=36%	MMP2/MMP14/CTNNB1/IGFBP5/EXT1/MDK/TGFB1/PPP3CA/RUNX1/HIF1A/GJA1/FOSL2/FLNA/DDR2/NF1/ACP5/TCIRG1/NFKB1/GREM1/F2R/ROCK2
C3hi_RSPO3pos_fibroblast	GOBP_CONNECTIVE_TISSUE_DEVELOPMENT	GOBP_CONNECTIVE_TISSUE_DEVELOPMENT	89	0.425526	1.65457	0.00106126	0.0412062	0.038945	457	tags=26%, list=11%, signal=23%	TBL1XR1/CTNNB1/BMP1/BGN/SULF1/TGFBI/EXT2/EXT1/PKDCC/THBS3/MDK/CREB3L2/ACTA2/COL5A1/TGFB1/THRA/RUNX1/HIF1A/TWSG1/COL1A1/FOSL2/DDRGK1/SERPINH1
C3hi_RSPO3pos_fibroblast	GOBP_NCRNA_PROCESSING	GOBP_NCRNA_PROCESSING	124	-0.41792	-1.632	0.000981083	0.0412062	0.038945	792	tags=32%, list=19%, signal=27%	MPHOSPH10/DTWD1/DDX18/LSM6/RPS7/POP5/AKT1/SRSF3/UTP23/RPL35/RSL1D1/RPL5/NSA2/ELP2/TYW3/DICER1/HSD17B10/RRP7A/PA2G4/DDX21/RPL10A/DDX27/NOP53/BUD23/TSEN34/TSN/GTF2H5/RTRAF/NHP2/RPL14/RPL11/PUM2/RPL27/SBDS/INTS6/RPS16/RPS25/RPS27/RPL7A/RPL35A
C3hi_RSPO3pos_fibroblast	GOBP_MUSCLE_STRUCTURE_DEVELOPMENT	GOBP_MUSCLE_STRUCTURE_DEVELOPMENT	204	0.342412	1.49699	0.00100584	0.0412062	0.038945	847	tags=26%, list=21%, signal=22%	MMP14/NID1/ACTB/FLNC/COL6A3/CTNNB1/ACTN1/SOD2/UQCC2/IGFBP5/FOXF1/WDR1/BASP1/PBRM1/PDLIM5/ANKRD17/MEIS1/MYH9/MYL6/TGFB1/PPP3CA/BOC/ACTG1/CSRP1/TANC1/PRKAR1A/MYLK/ARID1B/SMAD4/TMOD3/IFT20/ITGB1/ATP2A2/GPC1/PDLIM4/LGALS1/NF1/LUC7L/PRKG1/PTGFRN/AKAP13/LMNA/FLOT1/PDLIM7/FKBP1A/FHL2/COL3A1/LAMB1/FZD1/ACVR1/ZFP36L1/GREM1/SGCB
C3hi_RSPO3pos_fibroblast	GOBP_NEGATIVE_REGULATION_OF_VASCULATURE_DEVELOPMENT	GOBP_NEGATIVE_REGULATION_OF_VASCULATURE_DEVELOPMENT	34	0.582101	1.87507	0.00116242	0.042222	0.039905	676	tags=41%, list=16%, signal=35%	CTNNB1/SULF1/STAT1/CREB3L1/EMILIN1/SPARC/GTF2I/THBS2/SYNJ2BP/THBS1/PML/PDE3B/SPRED1/NF1
C3hi_RSPO3pos_fibroblast	GOBP_CELL_PART_MORPHOGENESIS	GOBP_CELL_PART_MORPHOGENESIS	167	0.365809	1.55832	0.00115504	0.042222	0.039905	540	tags=24%, list=13%, signal=22%	ACTB/CTNNB1/PDPN/MAP3K13/CDH11/NBL1/ZDHHC17/EXT1/NECTIN2/TPBG/PDLIM5/METRN/MDK/GDI1/DOCK7/CFL1/KIF5B/FARP1/CORO1C/PTK7/DBNL/PPP3CA/BOC/ENAH/ACTG1/MACF1/FIS1/APOE/RYK/YWHAH/SYNGAP1/NDN/VCL/IST1/CNTN1/SMAD4/ROBO1/ITGB1/RGMA/GAS7
C3hi_RSPO3pos_fibroblast	GOBP_RESPIRATORY_SYSTEM_DEVELOPMENT	GOBP_RESPIRATORY_SYSTEM_DEVELOPMENT	71	0.463567	1.73109	0.00129058	0.0454121	0.0429201	1022	tags=44%, list=25%, signal=33%	MMP14/PLOD3/CTNNB1/PDPN/IGFBP5/FOXF1/BASP1/EXT1/PKDCC/CRISPLD2/PTK7/THRA/TULP3/FOSL2/AP3B1/SRSF6/GLI3/ALDH1A3/SMAD2/TNC/COL3A1/ASXL1/ADAMTS2/CTSZ/CREB1/CDC42/YAP1/EIF4G1/SP3/LOX/EPAS1
C3hi_RSPO3pos_fibroblast	GOBP_CELL_CELL_JUNCTION_ASSEMBLY	GOBP_CELL_CELL_JUNCTION_ASSEMBLY	37	0.5548	1.82128	0.00140904	0.0468456	0.0442749	429	tags=24%, list=10%, signal=22%	ACTB/CTNNB1/RAB13/CDH11/WDR1/ARL2/ACTG1/VCL/GJA1
C3hi_RSPO3pos_fibroblast	GOBP_CELL_CELL_JUNCTION_ORGANIZATION	GOBP_CELL_CELL_JUNCTION_ORGANIZATION	56	0.486987	1.73734	0.00141452	0.0468456	0.0442749	429	tags=21%, list=10%, signal=19%	ACTB/CTNNB1/RAB13/CDH11/WDR1/EXT1/ARL2/TGFB1/ACTG1/VCL/MYADM/GJA1
CCL22pos_memory_B	GOBP_MITOCHONDRIAL_GENE_EXPRESSION	GOBP_MITOCHONDRIAL_GENE_EXPRESSION	113	-0.514419	-1.97821	9.11946e-07	0.00106698	0.000939784	758	tags=35%, list=16%, signal=31%	MRPL46/MRPS18C/TRNT1/MTIF3/TBRG4/MRPL13/HSD17B10/MRPS16/AURKAIP1/TFAM/SUPV3L1/FASTKD2/MRPL3/QRSL1/MRPL40/MRPS18B/PTCD3/MRPS18A/MRPL27/MRPS27/MRPL57/MTIF2/MRPS21/TRMT10C/MRPS2/MRPS23/SHMT2/MRPS34/RPUSD3/MRPL43/PUS1/MRPL16/MRPS26/MTERF3/MRPS22/MRPL4/CHCHD10/MRPL36/MRPS28/MRPL55
CCL22pos_memory_B	GOBP_CELLULAR_RESPONSE_TO_NITROGEN_COMPOUND	GOBP_CELLULAR_RESPONSE_TO_NITROGEN_COMPOUND	199	0.401815	1.70494	1.03199e-05	0.00603712	0.00531745	627	tags=24%, list=13%, signal=22%	BCAR3/INSIG1/RBM4/NR4A2/LAMTOR1/NFKB1/PIK3CA/GOLPH3/YWHAG/CFLAR/NR4A3/CRK/EZR/HDAC2/PTPN2/SIN3A/LPIN1/GNB5/NCSTN/SOCS3/RGS10/HSP90B1/LONP1/PDPK1/XRN1/GNG2/IRF3/AKT2/CGAS/NR4A1/MYO1C/RPL23/PDE4B/IFIH1/EGR1/ICAM1/LAMTOR3/AP3S1/RIPK2/MECP2/OGT/CYBB/TNF/ITPR2/HSF1/LAMTOR2/CTSD/CTNNB1
CCL22pos_memory_B	GOBP_CD4_POSITIVE_ALPHA_BETA_T_CELL_DIFFERENTIATION	GOBP_CD4_POSITIVE_ALPHA_BETA_T_CELL_DIFFERENTIATION	40	0.624357	2.03133	4.26448e-05	0.00863057	0.00760174	896	tags=50%, list=19%, signal=41%	IRF4/NFKBID/SOCS3/JUNB/GPR183/SMAD7/BRAF/CD83/LY9/FOXP1/IL4R/RIPK2/HLA-DRA/RC3H1/CBFB/RELB/NCKAP1L/IL2RG/RARA/NFKBIZ
CCL22pos_memory_B	GOBP_ALPHA_BETA_T_CELL_DIFFERENTIATION	GOBP_ALPHA_BETA_T_CELL_DIFFERENTIATION	53	0.574314	1.9749	4.42593e-05	0.00863057	0.00760174	896	tags=42%, list=19%, signal=34%	IRF4/NFKBID/SOCS3/JUNB/GPR183/SMAD7/BRAF/FOSL2/CD83/LY9/FOXP1/IL4R/RIPK2/HLA-DRA/RC3H1/CBFB/RELB/NCKAP1L/AP3D1/IL2RG/RARA/NFKBIZ
CCL22pos_memory_B	GOBP_MITOCHONDRIAL_TRANSLATION	GOBP_MITOCHONDRIAL_TRANSLATION	99	-0.482868	-1.82079	3.84258e-05	0.00863057	0.00760174	758	tags=32%, list=16%, signal=28%	MRPL46/MRPS18C/MTIF3/MRPL13/MRPS16/AURKAIP1/FASTKD2/MRPL3/QRSL1/MRPL40/MRPS18B/PTCD3/MRPS18A/MRPL27/MRPS27/MRPL57/MTIF2/MRPS21/TRMT10C/MRPS2/MRPS23/SHMT2/MRPS34/RPUSD3/MRPL43/MRPL16/MRPS26/MRPS22/MRPL4/MRPL36/MRPS28/MRPL55
CCL22pos_memory_B	GOBP_T_CELL_DIFFERENTIATION	GOBP_T_CELL_DIFFERENTIATION	128	0.444771	1.78217	4.03917e-05	0.00863057	0.00760174	896	tags=31%, list=19%, signal=26%	KAT2A/IRF4/SPI1/EGR3/PTPN2/NFKBID/RHOH/TNFSF9/SOCS3/JUNB/GPR183/SMAD7/BRAF/FOSL2/PTPRC/CD83/B2M/CCR7/KAT5/CHD7/LY9/EGR1/FOXP1/IL4R/RIPK2/HLA-DRA/RC3H1/TCIRG1/CTNNB1/CBFB/SMARCD2/VAV1/RELB/NCKAP1L/XBP1/AP3D1/IL2RG/JMJD6/RARA/NFKBIZ
CCL22pos_memory_B	GOBP_CANONICAL_NF_KAPPAB_SIGNAL_TRANSDUCTION	GOBP_CANONICAL_NF_KAPPAB_SIGNAL_TRANSDUCTION	124	0.436405	1.7406	8.00661e-05	0.0133825	0.0117872	776	tags=31%, list=16%, signal=26%	NFKBIA/REL/NKIRAS2/LITAF/NFKB1/S100A4/PIM2/CFLAR/OPTN/LGALS1/TANK/BST2/TRAF1/RHOH/PDPK1/SLC35B2/TNFAIP3/TRIM22/CCR7/NFKB2/IRF3/TNIP2/HDAC1/SLC20A1/TFRC/NUP62/BIRC3/RIPK2/IKBKB/TNF/DHX15/CTNNB1/BRD4/MYD88/TFG/FLNA/RELB/UBE2N
CCL22pos_memory_B	GOBP_PROTEIN_DEPHOSPHORYLATION	GOBP_PROTEIN_DEPHOSPHORYLATION	91	0.469276	1.78098	0.000137435	0.0200999	0.0177038	824	tags=30%, list=17%, signal=25%	PPP1R7/PPP2R2A/PPP3R1/PTPN2/ILKAP/UBLCP1/PPP1CB/PPP1R8/PPP1R15B/PPP4R3B/DUSP2/HSP90B1/PTPRC/SWAP70/DUSP1/PPP6R2/PPP1R15A/PPP2R1A/CTDNEP1/IKBKB/TNF/PHPT1/DAPP1/NCKAP1L/PPP1CA/PPP1R2/TIMM50
CCL22pos_memory_B	GOBP_CELLULAR_RESPONSE_TO_PEPTIDE_HORMONE_STIMULUS	GOBP_CELLULAR_RESPONSE_TO_PEPTIDE_HORMONE_STIMULUS	100	0.44955	1.73369	0.000180673	0.0231497	0.0203901	624	tags=22%, list=13%, signal=20%	BCAR3/INSIG1/RBM4/NR4A2/NFKB1/PIK3CA/YWHAG/CFLAR/NR4A3/CRK/PTPN2/LPIN1/SOCS3/LONP1/PDPK1/AKT2/NR4A1/MYO1C/AP3S1/OGT/HSF1/CTSD
CCL22pos_memory_B	GOBP_CELLULAR_RESPONSE_TO_PEPTIDE	GOBP_CELLULAR_RESPONSE_TO_PEPTIDE	118	0.433859	1.71579	0.000197861	0.0231497	0.0203901	624	tags=22%, list=13%, signal=20%	BCAR3/INSIG1/RBM4/NR4A2/NFKB1/PIK3CA/YWHAG/CFLAR/NR4A3/CRK/PTPN2/LPIN1/SOCS3/LONP1/PDPK1/AKT2/NR4A1/MYO1C/RPL23/ICAM1/AP3S1/RIPK2/OGT/TNF/HSF1/CTSD
CCL22pos_memory_B	GOBP_REGULATION_OF_HEMOPOIESIS	GOBP_REGULATION_OF_HEMOPOIESIS	164	0.388432	1.60985	0.000233135	0.0247971	0.021841	651	tags=23%, list=14%, signal=20%	NFKBIA/KAT2A/IRF4/SPI1/EGR3/MYC/PTPN2/CREB1/NFKBID/LGALS1/HSPA9/NOTCH2/KLF10/RHOH/TNFSF9/JUNB/SMAD7/BRAF/PTPRC/CD83/B2M/KAT5/IRF7/ISG15/FOXP1/IL4R/CNOT4/RIPK2/HLA-DRA/RC3H1/TNF/CCL3/HSF1/TMEM64/CTNNB1/CBFB/SMARCD2
CCL22pos_memory_B	GOBP_REGULATION_OF_CELL_ACTIVATION	GOBP_REGULATION_OF_CELL_ACTIVATION	236	0.354751	1.5326	0.000259159	0.025268	0.0222559	896	tags=28%, list=19%, signal=24%	KAT2A/IRF4/PIK3CA/SPI1/EGR3/NR4A3/PTPN2/NFKBID/LGALS1/RHOH/FLOT2/TNFSF9/SUPT6H/HES1/JUNB/BANK1/GPR183/SMAD7/BRAF/PDPK1/PTPRC/CD83/TNFAIP3/STXBP2/B2M/CCR7/TNIP2/CGAS/KAT5/TNFRSF1B/ITGB2/MAD1L1/CD70/TFRC/IL4R/RIPK2/HLA-DRA/RC3H1/TNF/CCL3/SH3KBP1/CTNNB1/CBFB/SMARCD2/MYD88/SAMSN1/VAV1/PJA2/EXOSC6/SLC7A1/SNX4/SH2B3/FLNA/NCKAP1L/PLEK/NFATC2/XBP1/THOC1/PAG1/AP3D1/IL2RG/LAPTM5/TNFRSF13B/RARA/NFKBIZ
CCL22pos_memory_B	GOBP_REGULATION_OF_ALPHA_BETA_T_CELL_DIFFERENTIATION	GOBP_REGULATION_OF_ALPHA_BETA_T_CELL_DIFFERENTIATION	34	0.618301	1.95065	0.000336828	0.0303146	0.0267008	896	tags=44%, list=19%, signal=36%	IRF4/NFKBID/JUNB/SMAD7/CD83/IL4R/RIPK2/HLA-DRA/RC3H1/CBFB/NCKAP1L/AP3D1/IL2RG/RARA/NFKBIZ
CCL22pos_memory_B	GOBP_REGULATION_OF_LEUKOCYTE_DIFFERENTIATION	GOBP_REGULATION_OF_LEUKOCYTE_DIFFERENTIATION	131	0.411127	1.6519	0.000478175	0.0399618	0.035198	651	tags=24%, list=14%, signal=22%	KAT2A/IRF4/SPI1/EGR3/MYC/PTPN2/CREB1/NFKBID/LGALS1/NOTCH2/KLF10/RHOH/TNFSF9/JUNB/SMAD7/BRAF/PTPRC/CD83/KAT5/IRF7/FOXP1/IL4R/RIPK2/HLA-DRA/RC3H1/TNF/CCL3/HSF1/TMEM64/CTNNB1/CBFB/SMARCD2
CCL22pos_memory_B	GOBP_T_CELL_DIFFERENTIATION_INVOLVED_IN_IMMUNE_RESPONSE	GOBP_T_CELL_DIFFERENTIATION_INVOLVED_IN_IMMUNE_RESPONSE	33	0.591392	1.85154	0.000629369	0.0444348	0.0391378	896	tags=45%, list=19%, signal=37%	IRF4/NFKBID/SOCS3/JUNB/GPR183/SMAD7/LY9/FOXP1/IL4R/RIPK2/HLA-DRA/RC3H1/RELB/RARA/NFKBIZ
CCL22pos_memory_B	GOBP_POSITIVE_REGULATION_OF_HEMOPOIESIS	GOBP_POSITIVE_REGULATION_OF_HEMOPOIESIS	84	0.462634	1.73705	0.00067535	0.0444348	0.0391378	896	tags=31%, list=19%, signal=26%	SPI1/EGR3/CREB1/NFKBID/LGALS1/NOTCH2/KLF10/RHOH/TNFSF9/PTPRC/CD83/KAT5/IL4R/RIPK2/HLA-DRA/TNF/HSF1/TMEM64/CBFB/SMARCD2/NCKAP1L/XBP1/AP3D1/IL2RG/RARA/NFKBIZ
CCL22pos_memory_B	GOBP_POSITIVE_REGULATION_OF_LYMPHOCYTE_DIFFERENTIATION	GOBP_POSITIVE_REGULATION_OF_LYMPHOCYTE_DIFFERENTIATION	62	0.480057	1.70698	0.000844317	0.0444348	0.0391378	896	tags=31%, list=19%, signal=25%	SPI1/EGR3/NFKBID/RHOH/TNFSF9/PTPRC/CD83/KAT5/IL4R/RIPK2/HLA-DRA/CBFB/SMARCD2/NCKAP1L/XBP1/AP3D1/IL2RG/RARA/NFKBIZ
CCL22pos_memory_B	GOBP_REGULATION_OF_LYMPHOCYTE_DIFFERENTIATION	GOBP_REGULATION_OF_LYMPHOCYTE_DIFFERENTIATION	94	0.43093	1.64403	0.000783209	0.0444348	0.0391378	896	tags=28%, list=19%, signal=23%	KAT2A/IRF4/SPI1/EGR3/PTPN2/NFKBID/RHOH/TNFSF9/JUNB/SMAD7/BRAF/PTPRC/CD83/KAT5/IL4R/RIPK2/HLA-DRA/RC3H1/CBFB/SMARCD2/NCKAP1L/XBP1/AP3D1/IL2RG/RARA/NFKBIZ
CCL22pos_memory_B	GOBP_ATP_METABOLIC_PROCESS	GOBP_ATP_METABOLIC_PROCESS	79	-0.450904	-1.63659	0.00102542	0.0444348	0.0391378	1388	tags=51%, list=29%, signal=37%	NDUFS6/NDUFS1/ATP5F1A/TSPO/ATP5F1E/ATP5ME/ATP5IF1/NDUFA11/ATP5MC3/ATP5MG/NDUFS5/NDUFA12/NDUFA5/ENO1/NDUFAB1/MT-ND5/ATP5PB/NDUFC2/UQCC3/ATP5PD/NDUFB7/ATP5F1C/HSPA8/VCP/NDUFB2/NDUFA10/NDUFS2/ATP5MC1/NDUFA9/NDUFS7/MT-ATP8/NUDT5/ATP5MF/MT-ND6/NDUFS3/NDUFS4/ATP5PF/SDHB/SLC25A13/MT-ND4L
CCL22pos_memory_B	GOBP_RESPONSE_TO_PEPTIDE_HORMONE	GOBP_RESPONSE_TO_PEPTIDE_HORMONE	126	0.402983	1.61081	0.000930788	0.0444348	0.0391378	624	tags=21%, list=13%, signal=19%	BCAR3/INSIG1/RBM4/NR4A2/NFKB1/PIK3CA/YWHAG/CFLAR/NR4A3/CRK/PTPN2/CREB1/LPIN1/SOCS3/BRAF/LONP1/PDPK1/AKT2/NR4A1/MYO1C/AREG/EGR1/AP3S1/OGT/CYBB/HSF1/CTSD
CCL22pos_memory_B	GOBP_REGULATION_OF_LYMPHOCYTE_ACTIVATION	GOBP_REGULATION_OF_LYMPHOCYTE_ACTIVATION	213	0.35206	1.50521	0.00102362	0.0444348	0.0391378	896	tags=26%, list=19%, signal=22%	KAT2A/IRF4/PIK3CA/SPI1/EGR3/PTPN2/NFKBID/LGALS1/RHOH/FLOT2/TNFSF9/SUPT6H/HES1/JUNB/BANK1/GPR183/SMAD7/BRAF/PDPK1/PTPRC/CD83/TNFAIP3/B2M/CCR7/TNIP2/CGAS/KAT5/TNFRSF1B/MAD1L1/CD70/TFRC/IL4R/RIPK2/HLA-DRA/RC3H1/SH3KBP1/CTNNB1/CBFB/SMARCD2/MYD88/SAMSN1/VAV1/EXOSC6/SLC7A1/NCKAP1L/NFATC2/XBP1/THOC1/PAG1/AP3D1/IL2RG/LAPTM5/TNFRSF13B/RARA/NFKBIZ
CCL22pos_memory_B	GOBP_CELL_CELL_ADHESION	GOBP_CELL_CELL_ADHESION	230	0.345647	1.48943	0.000895887	0.0444348	0.0391378	902	tags=26%, list=19%, signal=22%	PIK3CA/GOLPH3/SPI1/EGR3/NR4A3/CD99/EZR/PTPN2/NFKBID/LGALS1/RHOH/FLOT2/TNFSF9/DNAJB6/HES1/SMAD7/PDPK1/PTPRC/CD83/MYL12A/SWAP70/B2M/CCR7/SPINT2/STK10/KAT5/ITGB2/MAD1L1/CD70/TFRC/ICAM1/MYADM/IL4R/RIPK2/HLA-DRA/RC3H1/TNF/S100A11/CTNNB1/CBFB/SMARCD2/VAV1/SLC7A1/NFAT5/ILK/SH2B3/BLOC1S4/FLNA/NCKAP1L/PLEK/PPP1CA/NINJ1/XBP1/PAG1/AP3D1/IL2RG/LAPTM5/RARA/NFKBIZ/ITGAE
CCL22pos_memory_B	GOBP_ENZYME_LINKED_RECEPTOR_PROTEIN_SIGNALING_PATHWAY	GOBP_ENZYME_LINKED_RECEPTOR_PROTEIN_SIGNALING_PATHWAY	227	0.344876	1.48306	0.000930181	0.0444348	0.0391378	755	tags=24%, list=16%, signal=21%	BCAR3/RBM4/ZNF451/PIK3CA/SPI1/NR4A3/CRK/HDAC2/PTPN2/RAB7A/SIN3A/NOTCH2/TOB1/SOCS3/HES1/LPXN/SMAD7/BRAF/LONP1/PDPK1/SUB1/SDCBP/GIT1/AKT2/SIPA1L1/RBM14/MYO1C/AREG/HDAC1/CSRNP1/ABI1/FNTA/CSNK2B/EGR1/NUP62/MAPKAPK2/SINHCAF/AP3S1/MVP/OGT/KCNQ1OT1/TIPARP/CTSD/CTNNB1/NUMA1/VAV1/CNOT9/SMAD3/CHST11/ILK/PHIP/SH2B3/ARID5B/CREBBP/HIVEP1
CCL22pos_memory_B	GOBP_POSITIVE_REGULATION_OF_CELL_DIFFERENTIATION	GOBP_POSITIVE_REGULATION_OF_CELL_DIFFERENTIATION	227	0.343462	1.47698	0.00100134	0.0444348	0.0391378	738	tags=24%, list=15%, signal=22%	KAT2A/RBM4/NFKB1/SPI1/EGR3/NCOA3/BIN1/BTG1/HDAC2/CREB1/NFKBID/SIN3A/LGALS1/NOTCH2/KLF10/TIAM2/RHOH/TNFSF9/SOCS3/HES1/JUNB/SMAD7/BRAF/PTPRC/CD83/DICER1/SDCBP/CARM1/KAT5/TNFRSF1B/NUDT21/HDAC1/LTA/NUMB/ISG15/IL4R/RIPK2/HLA-DRA/MECP2/CSNK1D/TNF/HSF1/ADD1/TMEM64/CTNNB1/CBFB/NUMA1/SMARCD2/HOPX/SMAD3/ILK/KRAS/CXCR4/UPF3B/PIAS1
CCL22pos_memory_B	GOBP_REGULATION_OF_CELL_DEVELOPMENT	GOBP_REGULATION_OF_CELL_DEVELOPMENT	256	0.338536	1.47634	0.000977605	0.0444348	0.0391378	651	tags=21%, list=14%, signal=19%	NFKBIA/KAT2A/IRF4/SPI1/EGR3/BIN1/RNF6/MYC/HDAC2/PTPN2/CREB1/NFKBID/LGALS1/HSPA9/NOTCH2/KLF10/TIAM2/RHOH/TNFSF9/HES1/JUNB/SMAD7/BRAF/PTPRC/CD83/DICER1/B2M/RNF10/KAT5/CHD7/TNFRSF1B/IRF7/HDAC1/LTA/NUMB/IFRD1/ISG15/FOXP1/HOOK3/IL4R/CNOT4/RIPK2/HLA-DRA/MECP2/IKBKB/RC3H1/TNF/CCL3/HSF1/ADD1/TMEM64/CTNNB1/CBFB/SMARCD2
CCL22pos_memory_B	GOBP_RESPONSE_TO_HORMONE	GOBP_RESPONSE_TO_HORMONE	259	0.334655	1.46121	0.000628432	0.0444348	0.0391378	624	tags=20%, list=13%, signal=18%	BCAR3/INSIG1/TOMM70/NCOR2/RBM4/RBBP5/NR4A2/SERPINB9/NFKB1/PIK3CA/NCOA3/YWHAG/ESRRA/RNF6/CFLAR/NR4A3/CRK/WBP2/PTPN2/CREB1/GTF2H1/LPIN1/SOCS3/HES1/BRAF/FOSB/LONP1/FOSL2/PDPK1/PTPRC/GNG2/CCR7/CARM1/AKT2/ACSL1/NR4A1/RBM14/MYO1C/AREG/HDAC1/CSNK2B/EGR1/CNOT2/NCOR1/FOXP1/AP3S1/OGT/CYBB/TNF/HSF1/PIAS2/CTSD
CCL22pos_memory_B	GOBP_RESPONSE_TO_ORGANIC_CYCLIC_COMPOUND	GOBP_RESPONSE_TO_ORGANIC_CYCLIC_COMPOUND	247	0.330638	1.43519	0.000898335	0.0444348	0.0391378	666	tags=24%, list=14%, signal=22%	NFKBIA/INSIG1/TOMM70/NCOR2/KAT2A/NFKB1/PIK3CA/GOLPH3/PPP2R2A/NCOA3/ESRRA/RNF6/CFLAR/NR4A3/WBP2/EZR/HDAC2/CREB1/SIN3A/GNB5/NCSTN/HES1/BRAF/HSP90B1/FOSB/FOSL2/PTPRC/CD83/XRN1/GNG2/SLC16A1/CARM1/IRF3/ACSL1/CGAS/KAT5/SETD2/AREG/HDAC1/EIF4A3/PDE4B/IFIH1/EGR1/CNOT2/NCOR1/FOXP1/RIPK2/MECP2/CYBB/TNF/TIPARP/CCL3/ITPR2/HSF1/PIAS2/CTNNB1/MYD88/RXRB/CNOT9
CCL22pos_memory_B	GOBP_CD4_POSITIVE_ALPHA_BETA_T_CELL_ACTIVATION	GOBP_CD4_POSITIVE_ALPHA_BETA_T_CELL_ACTIVATION	47	0.534493	1.79532	0.00107387	0.0448726	0.0395234	896	tags=47%, list=19%, signal=38%	IRF4/NFKBID/SOCS3/JUNB/GPR183/SMAD7/BRAF/CD83/LY9/STOML2/FOXP1/IL4R/RIPK2/HLA-DRA/RC3H1/TCIRG1/CBFB/RELB/NCKAP1L/IL2RG/RARA/NFKBIZ
CCL22pos_memory_B	GOBP_NUCLEOBASE_CONTAINING_SMALL_MOLECULE_METABOLIC_PROCESS	GOBP_NUCLEOBASE_CONTAINING_SMALL_MOLECULE_METABOLIC_PROCESS	210	-0.353535	-1.48069	0.00115578	0.0466299	0.0410713	855	tags=26%, list=18%, signal=23%	IMPDH2/PDHA1/MT-ND5/ENTPD1/ATP5PB/NDUFC2/UQCC3/ATP5PD/NDUFB7/ATP5F1C/MGAT1/MCCC2/PPCS/HSPA8/GNPDA2/GART/VCP/MPC2/GSK3A/NDUFB2/FAR1/DUT/ACSF3/DCXR/NDUFA10/RRM1/NUDT9/NDUFS2/DPM1/APRT/ATP5MC1/DLG1/GMPS/NDUFA9/NDUFS7/PMVK/NTHL1/MT-ATP8/NUDT5/ATP5MF/SHMT2/ATIC/OARD1/MT-ND6/NDUFS3/PARK7/CARD11/DTYMK/NDUFS4/ATP5PF/SDHB/HSD17B12/SLC25A13/RPIA/MT-ND4L
CCL22pos_memory_B	GOBP_REGULATION_OF_MACROAUTOPHAGY	GOBP_REGULATION_OF_MACROAUTOPHAGY	67	0.462133	1.6674	0.00124827	0.0486827	0.0428793	924	tags=34%, list=19%, signal=28%	USP36/PIK3CA/RUBCN/PIM2/ATP6V0A2/OPTN/PHF23/EXOC7/ATP6V1G1/PAFAH1B2/RIPK2/SUPT5H/ATP6V0E1/SNX4/UVRAG/GNAI3/SLC25A4/CAPNS1/GAPDH/SEC22B/SIRT1/ATP6V0D1/ATP6V0A1
CD1Chi_DC	GOBP_REGULATION_OF_MRNA_METABOLIC_PROCESS	GOBP_REGULATION_OF_MRNA_METABOLIC_PROCESS	187	-0.405493	-1.76324	1.15414e-05	0.0155577	0.0147486	1529	tags=42%, list=27%, signal=31%	NCL/RBM8A/RBM25/RC3H2/THRAP3/AGO3/MAPK14/ZFP36L2/HNRNPA2B1/CNOT8/ZC3H14/NCBP2/YTHDF3/CNOT6L/PUM2/ANGEL2/CWC22/EXOSC5/GIGYF2/PUM1/UPF1/LARP1/SLTM/LEO1/YTHDC1/ALKBH5/HNRNPL/LARP1B/TRA2A/SRRM1/RBMX/PTBP1/CDK11A/CELF2/TENT5A/QKI/BTG2/RBM5/CELF1/RBM42/APEX1/CNOT4/TIA1/RBM7/CNOT10/RNPS1/RBM4/CIRBP/WDR77/SRSF3/HNRNPU/SECISBP2/DHX36/SRSF10/PRPF19/EXOSC9/MYD88/DDX17/SON/SRSF4/CNOT2/SAFB2/EXOSC7/HNRNPA0/FU…
CD1Chi_DC	GOBP_REGULATION_OF_RNA_SPLICING	GOBP_REGULATION_OF_RNA_SPLICING	118	-0.446259	-1.82979	2.89547e-05	0.0159206	0.0150926	1034	tags=38%, list=18%, signal=32%	YTHDC1/CLK3/HNRNPL/MBNL1/TRA2A/SRRM1/RBMX/PTBP1/CELF2/QKI/RBM5/CELF1/RBM42/TIA1/RBM7/ZNF326/RNPS1/RBM4/CIRBP/WDR77/SRSF3/SRSF1/HNRNPU/RBM22/SRSF10/RBM12/PRPF19/CCNL1/AKAP17A/DDX17/ATXN7L3/SON/SRSF4/FUS/CCNL2/ZNF638/POLR2A/HNRNPH3/DDX5/NSRP1/HSPA1A/RBM39/SNRNP70/RBM12B/SRSF7
CD1Chi_DC	GOBP_REGULATION_OF_HORMONE_LEVELS	GOBP_REGULATION_OF_HORMONE_LEVELS	121	0.400742	1.80932	3.54316e-05	0.0159206	0.0150926	1235	tags=36%, list=22%, signal=29%	SNX4/RAB8B/NFKB1/CTSB/TMF1/HSD17B11/STUB1/P4HB/ANXA1/SLC30A5/HSD17B4/SNX6/ADAM10/CPQ/ACSL4/FDX1/PLA2G7/PRKAR1A/SLC7A5/STARD3/PIM3/FURIN/CTSL/TM7SF3/CYP2S1/SRI/YIPF5/UBE2Q1/SIRT6/TCF7L2/SELENOT/CDK16/PFKL/HCAR2/TNF/STAT5B/MPC2/IRS2/ATP1A1/LYN/SIN3A/TCIRG1/INHBA/ORAI1
CD4_FOShi_T	GOBP_OXIDATIVE_PHOSPHORYLATION	GOBP_OXIDATIVE_PHOSPHORYLATION	79	0.570978	1.81098	2.30661e-05	0.0186835	0.0174817	431	tags=38%, list=17%, signal=32%	COX7A2/ATP5PB/UQCR11/COX8A/COX6A1/RHOA/COX7C/PPIF/COX7B/NDUFB1/UQCRQ/SDHD/NDUFA11/NDUFB3/GHITM/NDUFA3/NDUFB11/COX5A/NDUFV2/NDUFS7/NDUFAB1/ATP5PO/NDUFA5/UQCRH/COX6C/ATP5MG/ATP5ME/NDUFB7/CHCHD2/ATP5F1C
CD4_FOShi_T	GOBP_ENERGY_DERIVATION_BY_OXIDATION_OF_ORGANIC_COMPOUNDS	GOBP_ENERGY_DERIVATION_BY_OXIDATION_OF_ORGANIC_COMPOUNDS	109	0.523033	1.72357	7.17416e-05	0.0264648	0.0247624	431	tags=34%, list=17%, signal=29%	COX7A2/ATP5PB/UQCR11/COX8A/PTGES3/COX6A1/RHOA/PPP1CA/COX7C/PPIF/COX7B/PPP1CB/NDUFB1/UQCRQ/SDHD/NDUFA11/NDUFB3/IFNG/HIF1A/GHITM/NDUFA3/NDUFB11/COX5A/NDUFV2/NDUFS7/NDUFAB1/ATP5PO/NDUFA5/GSK3A/ACADVL/UQCRH/COX6C/ATP5MG/ATP5ME/NDUFB7/CHCHD2/ATP5F1C
CD4_FOShi_T	GOBP_CELLULAR_RESPIRATION	GOBP_CELLULAR_RESPIRATION	94	0.529507	1.7155	9.80178e-05	0.0264648	0.0247624	431	tags=34%, list=17%, signal=29%	COX7A2/ATP5PB/UQCR11/COX8A/COX6A1/RHOA/COX7C/PPIF/COX7B/NDUFB1/UQCRQ/SDHD/NDUFA11/NDUFB3/IFNG/HIF1A/GHITM/NDUFA3/NDUFB11/COX5A/NDUFV2/NDUFS7/NDUFAB1/ATP5PO/NDUFA5/UQCRH/COX6C/ATP5MG/ATP5ME/NDUFB7/CHCHD2/ATP5F1C
CD4_FOShi_T	GOBP_ATP_SYNTHESIS_COUPLED_ELECTRON_TRANSPORT	GOBP_ATP_SYNTHESIS_COUPLED_ELECTRON_TRANSPORT	58	0.580909	1.7607	0.000168118	0.0272351	0.0254831	430	tags=36%, list=17%, signal=31%	COX7A2/UQCR11/COX8A/COX6A1/COX7C/COX7B/NDUFB1/UQCRQ/SDHD/NDUFB3/GHITM/NDUFA3/COX5A/NDUFV2/NDUFS7/NDUFAB1/NDUFA5/UQCRH/COX6C/NDUFB7/CHCHD2
CD4_FOShi_T	GOBP_AEROBIC_RESPIRATION	GOBP_AEROBIC_RESPIRATION	87	0.541988	1.73938	0.000153832	0.0272351	0.0254831	431	tags=36%, list=17%, signal=30%	COX7A2/ATP5PB/UQCR11/COX8A/COX6A1/RHOA/COX7C/PPIF/COX7B/NDUFB1/UQCRQ/SDHD/NDUFA11/NDUFB3/HIF1A/GHITM/NDUFA3/NDUFB11/COX5A/NDUFV2/NDUFS7/NDUFAB1/ATP5PO/NDUFA5/UQCRH/COX6C/ATP5MG/ATP5ME/NDUFB7/CHCHD2/ATP5F1C
CD4_FOShi_T	GOBP_GENERATION_OF_PRECURSOR_METABOLITES_AND_ENERGY	GOBP_GENERATION_OF_PRECURSOR_METABOLITES_AND_ENERGY	138	0.475858	1.60395	0.000292366	0.0394694	0.0369305	431	tags=30%, list=17%, signal=27%	COX7A2/PGK1/ATP5PB/UQCR11/COX8A/PTGES3/DEGS1/COX6A1/RHOA/PPP1CA/COX7C/PPIF/COX7B/PPP1CB/NDUFB1/UQCRQ/NCOR1/SDHD/NDUFA11/NDUFB3/IFNG/HIF1A/GHITM/NDUFA3/NDUFB11/COX5A/NDUFV2/NDUFS7/NDUFAB1/ATP5PO/NDUFA5/GSK3A/ACADVL/UQCRH/COX6C/ATP5MG/ATP5ME/PGAM1/NDUFB7/GAPDH/CHCHD2/ATP5F1C
Th1_17_GZMApos	GOBP_CYTOPLASMIC_TRANSLATION	GOBP_CYTOPLASMIC_TRANSLATION	123	-0.657182	-2.70095	3.31143e-18	3.14586e-15	3.13017e-15	599	tags=49%, list=18%, signal=42%	EIF3D/RPL21/RPL6/RPL36/RPL26/RPS9/RPL10A/RPL39/RPS3A/EIF4A1/RPL12/CSDE1/RPL7A/RPS29/RPL19/EIF2S2/RPS24/RPL8/EIF3F/RPL35A/RPL14/RPS25/RPS3/RPS7/DHX9/RPS21/RPL13/RPS15A/RPS27A/RPS4X/RPS23/RPLP0/RPS8/RPS12/RPL27A/RPL31/RPL34/RPL15/RPSA/RPS13/EIF5/RPL5/RPL27/RPS2/SYNCRIP/RPS14/RPL23A/RPL3/RPL11/EIF3I/RPL18/RPL13A/RPL10/RPL9/RPL4/RPL22/RPS18/YBX1/RPL30/RPS6
CD4_IKZF2hi_TNFRSF18hi_Treg	GOBP_CYTOPLASMIC_TRANSLATION	GOBP_CYTOPLASMIC_TRANSLATION	125	-0.512394	-2.10527	4.43707e-08	4.45926e-05	4.45926e-05	726	tags=43%, list=19%, signal=36%	RPS24/RPS16/PKM/PABPC1/RPS14/RPL18/RPS9/RPL22L1/RPL7A/EIF3D/RPL6/MCTS1/SYNCRIP/RPL4/RPL21/RPL10A/RPL11/RPL13/RPL27A/RPS7/RPS18/RPS3A/RPL35A/FAU/RPS4X/RPL19/RPL30/RPL3/RPS2/RPL28/RPLP0/RPS27/RPS25/RPL10/RPL5/RPL27/RPL31/RPS23/RPL26/RACK1/RPL18A/RPS6/RPS11/RPL13A/RPS5/RPL15/EIF3M/RPS12/PAIP1/EIF3G/RPL23A/RPL22/EIF4A1/EIF4A2
CD4_IKZF2lo_LAG3pos_Treg	GOBP_CYTOPLASMIC_TRANSLATION	GOBP_CYTOPLASMIC_TRANSLATION	122	-0.422952	-1.79606	1.33216e-05	0.0120694	0.0118072	858	tags=48%, list=27%, signal=36%	RPL34/RPL8/RPL27/RPS14/UBA52/EIF3A/RPL13A/RPS20/EIF2S3/RPL37A/FAU/RPL30/RPS16/RPL11/RPL29/RPS15A/RPS3/YBX1/RPL22L1/RPL35A/RPL19/NEMF/RPLP2/RPL6/RPS25/DHX9/RPL17/HNRNPD/RPL10A/RPS3A/RPL4/RPS4X/RPL21/RPS11/RBM4/RPS6/RPL22/RPL26/RPSA/RPL10/RPS13/RPS7/RACK1/RPS5/EIF3F/RPL5/RPL28/RPL12/RPL3/RPS27A/RPL7A/RPS9/RPS23/EIF3D/RPL15/EIF3H/RPS18/RPL23A
CD4_naive_T	GOBP_CYTOPLASMIC_TRANSLATION	GOBP_CYTOPLASMIC_TRANSLATION	119	0.558151	2.25154	3.96573e-10	3.23207e-07	3.16841e-07	510	tags=47%, list=19%, signal=40%	RPL39/EIF3D/RPS24/EIF2S3/SH3BGRL/RPL9/RPL36/RPS15A/RPL18A/EIF3G/RPL41/RPS28/EIF3L/RPS4X/RPL30/EIF3E/RPL34/RPL26/RPL8/RBM4/RPL10/RPL24/RPSA/RPS27A/CSDE1/RPS3A/RPS12/EIF3M/RPL32/RPS26/RPS19/RPL35A/RPS27/RPL14/RWDD1/EIF3K/RPL6/RPL37/RPS5/RPL22/RPS7/RPS17/RPL21/RPS13/RPS10/YBX1/RPS15/RPL12/YBX3/RPLP2/EIF3F/FAU/RPS25/RPS23/RPL7/RPS21
CD4_naive_T	GOBP_PEPTIDE_BIOSYNTHETIC_PROCESS	GOBP_PEPTIDE_BIOSYNTHETIC_PROCESS	286	0.374272	1.68121	3.45681e-06	0.00140865	0.0013809	510	tags=32%, list=19%, signal=29%	RPL39/EIF3D/RPS24/NFE2L2/EIF2S3/MTIF3/SH3BGRL/DIS3/RPL9/RPL36/RPS15A/RPL18A/EIF3G/CNOT6L/RPL41/RPS28/EIF1B/EIF3L/SERP1/EEF1D/BCL3/RPS4X/RPL30/EEF1B2/HSPB1/EIF3E/DNAJC3/EEF1A1/CNOT1/PRMT1/RPL34/RPL26/MRPL54/RPL8/DDX6/NPM1/RBM4/RPL10/RPL24/RPSA/GIGYF2/RPS27A/CSDE1/UHMK1/RPS3A/RPS12/RPS4Y1/EIF3M/EIF4E/RPL32/RPS26/RPS19/RPL35A/RPS27/TENT4B/RPL14/RWDD1/EIF3K/EIF4B/RPL6/EIF4A3/EIF1AX/RPL37/RPS5/RPL22/R…
CD4_naive_T	GOBP_AMIDE_BIOSYNTHETIC_PROCESS	GOBP_AMIDE_BIOSYNTHETIC_PROCESS	296	0.367618	1.65482	6.60832e-06	0.00179526	0.0017599	510	tags=31%, list=19%, signal=29%	RPL39/EIF3D/RPS24/NFE2L2/EIF2S3/MTIF3/SH3BGRL/DIS3/RPL9/RPL36/RPS15A/RPL18A/EIF3G/CNOT6L/RPL41/RPS28/EIF1B/EIF3L/SERP1/EEF1D/BCL3/RPS4X/RPL30/PPCS/EEF1B2/HSPB1/EIF3E/DNAJC3/EEF1A1/CNOT1/PRMT1/RPL34/RPL26/MRPL54/RPL8/DDX6/NPM1/RBM4/RPL10/RPL24/RPSA/GIGYF2/RPS27A/CSDE1/UHMK1/RPS3A/RPS12/RPS4Y1/EIF3M/EIF4E/RPL32/RPS26/RPS19/RPL35A/RPS27/TENT4B/RPL14/RWDD1/EIF3K/EIF4B/RPL6/EIF4A3/EIF1AX/RPL37/RPS5/RP…
CD8_FGFBP2pos_T	GOBP_RIBOSE_PHOSPHATE_BIOSYNTHETIC_PROCESS	GOBP_RIBOSE_PHOSPHATE_BIOSYNTHETIC_PROCESS	73	-0.573308	-2.13296	5.5056e-07	0.000505964	0.000465947	514	tags=37%, list=18%, signal=31%	MT-ND4/ATP5F1B/NDUFS2/SDHC/MT-ATP8/MT-ND1/NDUFV1/NDUFB9/ATP5F1D/PARP1/NDUFB2/NDUFB8/NDUFS6/MT-ATP6/NDUFB3/MT-ND2/MPC2/MT-ND5/SDHD/MT-ND4L/NDUFA12/NDUFA1/G6PD/ATP5F1A/ATP5PD/ATP5PO/ADCY7
CD8_FGFBP2pos_T	GOBP_PROTON_MOTIVE_FORCE_DRIVEN_ATP_SYNTHESIS	GOBP_PROTON_MOTIVE_FORCE_DRIVEN_ATP_SYNTHESIS	57	-0.588752	-2.08815	4.28106e-06	0.000705916	0.000650084	514	tags=40%, list=18%, signal=34%	MT-ND4/ATP5F1B/NDUFS2/SDHC/MT-ATP8/MT-ND1/NDUFV1/NDUFB9/ATP5F1D/NDUFB2/NDUFB8/NDUFS6/MT-ATP6/NDUFB3/MT-ND2/MT-ND5/SDHD/MT-ND4L/NDUFA12/NDUFA1/ATP5F1A/ATP5PD/ATP5PO
CD8_FGFBP2pos_T	GOBP_NUCLEOSIDE_TRIPHOSPHATE_METABOLIC_PROCESS	GOBP_NUCLEOSIDE_TRIPHOSPHATE_METABOLIC_PROCESS	79	-0.539434	-2.03468	4.60881e-06	0.000705916	0.000650084	658	tags=46%, list=22%, signal=36%	MT-ND6/ENO1/NDUFS7/NME3/GIMAP7/GTPBP1/NUDT5/MT-ND4/ATP5F1B/NDUFS2/SDHC/MT-ATP8/SAMHD1/MT-ND1/NDUFV1/NDUFB9/TSPO/ATP5F1D/PARP1/NDUFB2/NDUFB8/NDUFS6/MT-ATP6/NDUFB3/MT-ND2/MT-ND5/SDHD/RAN/HSPA8/MT-ND4L/NDUFA12/NDUFA1/HSPA1A/ATP5F1A/ATP5PD/ATP5PO
CD8_FGFBP2pos_T	GOBP_RIBOSE_PHOSPHATE_METABOLIC_PROCESS	GOBP_RIBOSE_PHOSPHATE_METABOLIC_PROCESS	101	-0.49858	-1.9652	2.59512e-06	0.000705916	0.000650084	658	tags=42%, list=22%, signal=33%	MT-ND6/ENO1/NDUFS7/PDE4B/NME3/GIMAP7/GTPBP1/NUDT5/MT-ND4/ATP5F1B/NDUFS2/SDHC/SUCLG1/MT-ATP8/MT-ND1/NDUFV1/NDUFB9/TSPO/ATP5F1D/PARP1/NDUFB2/NDUFB8/NDUFS6/MT-ATP6/NDUFB3/MT-ND2/MPC2/MT-ND5/SDHD/RAN/HSPA8/TPST2/MT-ND4L/NDUFA12/NDUFA1/HSPA1A/G6PD/RORA/ATP5F1A/ATP5PD/ATP5PO/ADCY7
CD8_FGFBP2pos_T	GOBP_PURINE_CONTAINING_COMPOUND_METABOLIC_PROCESS	GOBP_PURINE_CONTAINING_COMPOUND_METABOLIC_PROCESS	117	-0.483474	-1.9453	2.61307e-06	0.000705916	0.000650084	514	tags=34%, list=18%, signal=29%	MT-ND4/ATP5F1B/NDUFS2/SDHC/SUCLG1/MT-ATP8/SAMHD1/MT-ND1/NDUFV1/NDUFB9/PTGDR/TSPO/ATP5F1D/PARP1/NDUFB2/MDH1/NDUFB8/NDUFS6/MT-ATP6/NDUFB3/NUDT1/MT-ND2/MPC2/IDH2/MT-ND5/SDHD/DCXR/RAN/HSPA8/TPST2/MT-ND4L/NDUFA12/NDUFA1/HSPA1A/G6PD/RORA/ATP5F1A/ATP5PD/ATP5PO/ADCY7
CD8_FGFBP2pos_T	GOBP_NUCLEOBASE_CONTAINING_SMALL_MOLECULE_METABOLIC_PROCESS	GOBP_NUCLEOBASE_CONTAINING_SMALL_MOLECULE_METABOLIC_PROCESS	138	-0.452774	-1.86335	3.46722e-06	0.000705916	0.000650084	514	tags=32%, list=18%, signal=28%	MT-ND4/APOBEC3G/ATP5F1B/NDUFS2/SDHC/SUCLG1/MT-ATP8/SAMHD1/MT-ND1/NDUFV1/NDUFB9/PTGDR/TSPO/ATP5F1D/PARP1/NDUFB2/GLRX/MDH1/NDUFB8/NDUFS6/MT-ATP6/NDUFB3/PARK7/NUDT1/MT-ND2/MPC2/IDH2/MT-ND5/SDHD/MGAT1/DCXR/RAN/HSPA8/TPST2/MT-ND4L/NDUFA12/NDUFA1/HSPA1A/G6PD/RORA/ATP5F1A/ATP5PD/ATP5PO/ADCY7
CD8_FGFBP2pos_T	GOBP_ATP_METABOLIC_PROCESS	GOBP_ATP_METABOLIC_PROCESS	70	-0.555151	-2.04821	7.24565e-06	0.000832344	0.000766513	543	tags=40%, list=19%, signal=33%	NUDT5/MT-ND4/ATP5F1B/NDUFS2/SDHC/MT-ATP8/MT-ND1/NDUFV1/NDUFB9/TSPO/ATP5F1D/PARP1/NDUFB2/NDUFB8/NDUFS6/MT-ATP6/NDUFB3/MT-ND2/MT-ND5/SDHD/HSPA8/MT-ND4L/NDUFA12/NDUFA1/HSPA1A/ATP5F1A/ATP5PD/ATP5PO
CD8_FGFBP2pos_T	GOBP_CELLULAR_RESPIRATION	GOBP_CELLULAR_RESPIRATION	111	-0.473765	-1.89182	6.88136e-06	0.000832344	0.000766513	514	tags=34%, list=18%, signal=29%	MT-ND4/ATP5F1B/NDUFS2/SDHC/SUCLG1/MT-ATP8/MT-ND1/IDH3G/NDUFV1/NDUFB9/SURF1/ATP5F1D/NDUFB2/CYCS/MDH1/NDUFB8/ISCU/IFNG/NDUFS6/MT-ATP6/COQ10B/NDUFB3/COX7B/CHCHD10/MRPS36/PARK7/MT-ND2/PUM2/IDH2/MT-ND5/ETFB/SDHD/MT-ND4L/NDUFA12/NDUFA1/ATP5F1A/ATP5PD/ATP5PO
CD8_FGFBP2pos_T	GOBP_ATP_BIOSYNTHETIC_PROCESS	GOBP_ATP_BIOSYNTHETIC_PROCESS	61	-0.552532	-1.9821	1.40001e-05	0.0013123	0.00120851	514	tags=39%, list=18%, signal=33%	MT-ND4/ATP5F1B/NDUFS2/SDHC/MT-ATP8/MT-ND1/NDUFV1/NDUFB9/ATP5F1D/PARP1/NDUFB2/NDUFB8/NDUFS6/MT-ATP6/NDUFB3/MT-ND2/MT-ND5/SDHD/MT-ND4L/NDUFA12/NDUFA1/ATP5F1A/ATP5PD/ATP5PO
CD8_FGFBP2pos_T	GOBP_AEROBIC_RESPIRATION	GOBP_AEROBIC_RESPIRATION	102	-0.47567	-1.87732	1.42797e-05	0.0013123	0.00120851	514	tags=33%, list=18%, signal=28%	MT-ND4/ATP5F1B/NDUFS2/SDHC/SUCLG1/MT-ATP8/MT-ND1/IDH3G/NDUFV1/NDUFB9/SURF1/ATP5F1D/NDUFB2/CYCS/MDH1/NDUFB8/ISCU/NDUFS6/MT-ATP6/NDUFB3/COX7B/CHCHD10/MRPS36/PARK7/MT-ND2/IDH2/MT-ND5/SDHD/MT-ND4L/NDUFA12/NDUFA1/ATP5F1A/ATP5PD/ATP5PO
CD8_FGFBP2pos_T	GOBP_NUCLEOSIDE_TRIPHOSPHATE_BIOSYNTHETIC_PROCESS	GOBP_NUCLEOSIDE_TRIPHOSPHATE_BIOSYNTHETIC_PROCESS	63	-0.542672	-1.96158	2.71888e-05	0.0022715	0.00209184	514	tags=38%, list=18%, signal=32%	MT-ND4/ATP5F1B/NDUFS2/SDHC/MT-ATP8/MT-ND1/NDUFV1/NDUFB9/ATP5F1D/PARP1/NDUFB2/NDUFB8/NDUFS6/MT-ATP6/NDUFB3/MT-ND2/MT-ND5/SDHD/MT-ND4L/NDUFA12/NDUFA1/ATP5F1A/ATP5PD/ATP5PO
CD8_FGFBP2pos_T	GOBP_NUCLEOSIDE_PHOSPHATE_BIOSYNTHETIC_PROCESS	GOBP_NUCLEOSIDE_PHOSPHATE_BIOSYNTHETIC_PROCESS	81	-0.487932	-1.85106	7.2216e-05	0.00553054	0.00509313	514	tags=32%, list=18%, signal=27%	MT-ND4/ATP5F1B/NDUFS2/SDHC/MT-ATP8/MT-ND1/NDUFV1/NDUFB9/ATP5F1D/PARP1/NDUFB2/NDUFB8/NDUFS6/MT-ATP6/NDUFB3/MT-ND2/MPC2/MT-ND5/SDHD/MT-ND4L/NDUFA12/NDUFA1/ATP5F1A/ATP5PD/ATP5PO/ADCY7
CD8_FGFBP2pos_T	GOBP_OXIDATIVE_PHOSPHORYLATION	GOBP_OXIDATIVE_PHOSPHORYLATION	91	-0.467346	-1.8098	0.000137169	0.00847605	0.00780568	514	tags=31%, list=18%, signal=26%	MT-ND4/ATP5F1B/NDUFS2/SDHC/MT-ATP8/MT-ND1/NDUFV1/NDUFB9/ATP5F1D/NDUFB2/CYCS/NDUFB8/ISCU/NDUFS6/MT-ATP6/NDUFB3/COX7B/CHCHD10/PARK7/MT-ND2/MT-ND5/SDHD/MT-ND4L/NDUFA12/NDUFA1/ATP5F1A/ATP5PD/ATP5PO
CD8_FGFBP2pos_T	GOBP_ENERGY_DERIVATION_BY_OXIDATION_OF_ORGANIC_COMPOUNDS	GOBP_ENERGY_DERIVATION_BY_OXIDATION_OF_ORGANIC_COMPOUNDS	125	-0.430725	-1.75056	0.000130521	0.00847605	0.00780568	514	tags=32%, list=18%, signal=28%	MT-ND4/ATP5F1B/NDUFS2/SDHC/SUCLG1/MT-ATP8/MT-ND1/IDH3G/NDUFV1/NDUFB9/SURF1/ATP5F1D/NDUFB2/CYCS/MDH1/NDUFB8/ISCU/IFNG/NDUFS6/MT-ATP6/COQ10B/NDUFB3/RB1CC1/COX7B/CHCHD10/MRPS36/PTGES3/PARK7/MT-ND2/PUM2/IDH2/MT-ND5/ETFB/SDHD/MT-ND4L/NDUFA12/NDUFA1/ATP5F1A/ATP5PD/ATP5PO
CD8_FGFBP2pos_T	GOBP_CARBOHYDRATE_DERIVATIVE_METABOLIC_PROCESS	GOBP_CARBOHYDRATE_DERIVATIVE_METABOLIC_PROCESS	190	-0.37338	-1.60359	0.000138347	0.00847605	0.00780568	514	tags=27%, list=18%, signal=24%	MT-ND4/APOBEC3G/ATP5F1B/NDUFS2/SDHC/SUCLG1/MT-ATP8/AOAH/SAMHD1/OST4/MT-ND1/NDUFV1/NDUFB9/PTGDR/TSPO/ATP5F1D/PARP1/RPN1/RPN2/NDUFB2/NDUFB8/IFNG/NDUFS6/MT-ATP6/NDUFB3/AKR1C3/CD44/PARK7/NUDT1/MT-ND2/ITM2A/MPC2/MT-ND5/SDHD/MGAT1/DCXR/RAN/ERP44/HSPA8/TPST2/MT-ND4L/NDUFA12/NDUFA1/HSPA1A/G6PD/RORA/ATP5F1A/DAD1/ATP5PD/ATP5PO/ADCY7
CD8_FGFBP2pos_T	GOBP_PROTEIN_ACYLATION	GOBP_PROTEIN_ACYLATION	33	0.627563	1.91123	0.000344707	0.0186344	0.0171606	488	tags=45%, list=17%, signal=38%	SMARCA5/GOLGA7/KAT6A/MORF4L1/GSK3B/DEK/PRKAA1/GTF2B/ESCO1/SF3B1/PHF20/BAZ1B/DDX21/ARID5A/NMT1
CD8_FGFBP2pos_T	GOBP_NEGATIVE_REGULATION_OF_CELL_CYCLE	GOBP_NEGATIVE_REGULATION_OF_CELL_CYCLE	78	0.504053	1.80462	0.00033846	0.0186344	0.0171606	575	tags=31%, list=20%, signal=25%	SMARCA5/BTG3/CDKN1A/BTG1/RNASEH2B/GIGYF2/CTDSP1/BTG2/SYF2/RUNX3/DUSP1/CDC73/TGFB1/ZNF655/ZNF830/USP47/BAZ1B/RAD21/CHMP2A/PSMG2/ZFP36L2/FOXN3/CTNNB1/RNF167
CD8_FGFBP2pos_T	GOBP_REGULATION_OF_MITOTIC_CELL_CYCLE	GOBP_REGULATION_OF_MITOTIC_CELL_CYCLE	111	0.444951	1.6801	0.000379909	0.0193964	0.0178624	576	tags=32%, list=20%, signal=27%	BTG3/CDKN1A/BTG1/RNASEH2B/GIGYF2/ARID1A/CTDSP1/KMT2E/BTG2/CCNH/SYF2/PKN2/VPS4B/DUSP1/EIF4G1/CDC73/PAFAH1B1/RPA3/ACTB/FBXW5/MECP2/ZNF655/ZNF830/BRD4/USP47/PHIP/IQGAP1/PHB2/RAD21/SDCBP/PSMG2/ZFP36L2/FOXN3/CTNNB1/DDX3X/YWHAE
CD8_FGFBP2pos_T	GOBP_ORGANOPHOSPHATE_BIOSYNTHETIC_PROCESS	GOBP_ORGANOPHOSPHATE_BIOSYNTHETIC_PROCESS	124	-0.408917	-1.66033	0.000421367	0.0203809	0.0187689	514	tags=26%, list=18%, signal=22%	MT-ND4/ATP5F1B/NDUFS2/SDHC/MT-ATP8/MT-ND1/NDUFV1/NDUFB9/DGKZ/ATP5F1D/PARP1/NDUFB2/NDUFB8/NDUFS6/FABP5/MT-ATP6/NDUFB3/ABHD5/MT-ND2/MPC2/MT-ND5/SLC44A2/SDHD/DCXR/MT-ND4L/NDUFA12/NDUFA1/G6PD/ATP5F1A/ATP5PD/ATP5PO/ADCY7
CD8_FGFBP2pos_T	GOBP_GENERATION_OF_PRECURSOR_METABOLITES_AND_ENERGY	GOBP_GENERATION_OF_PRECURSOR_METABOLITES_AND_ENERGY	159	-0.373964	-1.56773	0.000448084	0.0205895	0.018961	514	tags=28%, list=18%, signal=24%	MT-ND4/ATP5F1B/NDUFS2/SDHC/SUCLG1/MT-ATP8/MT-ND1/IDH3G/NDUFV1/NDUFB9/SURF1/PKM/ATP5F1D/NDUFB2/CYCS/MDH1/NDUFB8/NCOR1/ISCU/IFNG/NDUFS6/MT-ATP6/COQ10B/NDUFB3/RB1CC1/COX7B/CHCHD10/MRPS36/PTGES3/PARK7/MT-ND2/PUM2/IDH2/MT-ND5/UCP2/ETFB/SDHD/MT-ND4L/NDUFA12/NDUFA1/G6PD/ATP5F1A/ATP5PD/ATP5PO
CD8_FGFBP2pos_T	GOBP_ORGANOPHOSPHATE_METABOLIC_PROCESS	GOBP_ORGANOPHOSPHATE_METABOLIC_PROCESS	182	-0.366631	-1.56442	0.000487529	0.0213352	0.0196478	514	tags=25%, list=18%, signal=22%	MT-ND4/ATP5F1B/NDUFS2/SDHC/DBI/SUCLG1/MT-ATP8/SAMHD1/MT-ND1/NDUFV1/NDUFB9/DGKZ/TSPO/ATP5F1D/PARP1/NDUFB2/MDH1/NDUFB8/IFNG/NDUFS6/FABP5/MT-ATP6/NDUFB3/PARK7/ABHD5/MT-ND2/MPC2/IDH2/MT-ND5/SLC44A2/SDHD/DCXR/RAN/HSPA8/TPST2/MT-ND4L/NDUFA12/NDUFA1/HSPA1A/G6PD/RORA/ATP5F1A/ATP5PD/ATP5PO/ADCY7
CD8_FGFBP2pos_T	GOBP_SMALL_MOLECULE_METABOLIC_PROCESS	GOBP_SMALL_MOLECULE_METABOLIC_PROCESS	286	-0.310283	-1.39417	0.00100899	0.0421483	0.0388148	514	tags=23%, list=18%, signal=21%	MT-ND4/APOBEC3G/ATP5F1B/NDUFS2/SDHC/DBI/SUCLG1/MT-ATP8/AOAH/SAMHD1/LBR/MT-ND1/IDH3G/NDUFV1/NDUFB9/PTGDR/TSPO/PKM/ATP5F1D/PARP1/MGST3/NDUFB2/GLRX/MDH1/NDUFB8/SIRT7/NCOR1/GSTO1/DECR1/IFNG/NDUFS6/FABP5/ECH1/MT-ATP6/COQ10B/NDUFB3/AKR1C3/MRPS36/PTGES3/MIDN/SNX17/PARK7/ABHD5/NUDT1/MT-ND2/MPC2/IDH2/MT-ND5/UCP2/ETFB/SDHD/MGAT1/DCXR/RAN/HSPA8/TPST2/MT-ND4L/NDUFA12/NDUFA1/HSPA1A/G6PD/RORA/ATP5F1A/ATP5PD/AT…
CD8_FGFBP2pos_T	GOBP_NEGATIVE_REGULATION_OF_CELL_CYCLE_PROCESS	GOBP_NEGATIVE_REGULATION_OF_CELL_CYCLE_PROCESS	60	0.497816	1.70233	0.00133055	0.048911	0.0450426	537	tags=28%, list=18%, signal=24%	SMARCA5/CDKN1A/RNASEH2B/GIGYF2/CTDSP1/SYF2/DUSP1/CDC73/ZNF655/ZNF830/USP47/BAZ1B/RAD21/CHMP2A/PSMG2/ZFP36L2/FOXN3
CD8_FGFBP2pos_T	GOBP_PHAGOCYTOSIS	GOBP_PHAGOCYTOSIS	60	-0.473013	-1.69492	0.00127962	0.048911	0.0450426	444	tags=33%, list=15%, signal=29%	YES1/LMAN2/APPL1/RAC1/ARL8B/ITGAL/MYH9/CDC42SE2/CD300A/SH3BP1/IFNG/CALR/CDC42SE1/DOCK2/RACK1/BIN2/NCKAP1L/VAV3/ITGB2/ICAM3
CD8_FGFBP2pos_T	GOBP_CARBOHYDRATE_DERIVATIVE_BIOSYNTHETIC_PROCESS	GOBP_CARBOHYDRATE_DERIVATIVE_BIOSYNTHETIC_PROCESS	129	-0.391538	-1.59951	0.00128748	0.048911	0.0450426	514	tags=26%, list=18%, signal=23%	MT-ND4/ATP5F1B/NDUFS2/SDHC/MT-ATP8/OST4/MT-ND1/NDUFV1/NDUFB9/ATP5F1D/PARP1/RPN1/RPN2/NDUFB2/NDUFB8/NDUFS6/MT-ATP6/NDUFB3/MT-ND2/ITM2A/MPC2/MT-ND5/SDHD/MGAT1/DCXR/MT-ND4L/NDUFA12/NDUFA1/G6PD/ATP5F1A/DAD1/ATP5PD/ATP5PO/ADCY7
CD8_GZMKhi_T	GOBP_NEGATIVE_REGULATION_OF_CYTOKINE_PRODUCTION	GOBP_NEGATIVE_REGULATION_OF_CYTOKINE_PRODUCTION	75	0.584872	1.84969	3.34535e-05	0.0275991	0.0264811	238	tags=21%, list=9%, signal=20%	CYLD/EZR/RELB/SRGN/RAC1/N4BP1/BST2/GBP1/RGCC/BCL3/RBX1/PTPRC/TNFAIP3/ANXA1/REL/TIGIT
CD8_GZMKhi_T	GOBP_RESPONSE_TO_VIRUS	GOBP_RESPONSE_TO_VIRUS	116	0.504657	1.68299	0.000136336	0.0374925	0.0359736	278	tags=26%, list=11%, signal=24%	IFI6/ISG20/EIF5A/STAT1/DDX21/CXCR4/PRF1/BST2/CCT5/ENO1/IRF1/GBP1/CNOT7/IRF7/BCL3/ISG15/PTPRC/TNFAIP3/LYST/IFITM2/GTF2F1/CALR/PSMA2/MX2/HIF1A/LAMTOR5/TANK/G3BP1/RIOK3/ADAR
CD8_GZMKhi_T	GOBP_RESPONSE_TO_CYTOKINE	GOBP_RESPONSE_TO_CYTOKINE	201	0.450952	1.57958	0.000115498	0.0374925	0.0359736	454	tags=30%, list=17%, signal=27%	CYLD/RELB/EIF5A/STAT1/CXCR4/BST2/BIRC3/IRF1/GBP1/MT2A/CNOT7/NUB1/IRF7/CREB1/CDC37/NFE2L2/ISG15/HCLS1/TNFRSF1B/PTPRC/TNFAIP3/ZC3H15/PAFAH1B1/PTPN1/SPPL2A/ACTR3/CAPN2/IFITM2/RHOA/ANXA1/MX2/SP100/RNMT/HIF1A/CIB1/SMARCA5/REL/TANK/TLE4/MTF2/HIPK1/ADAR/LSP1/SKIL/CPNE1/GBP4/SLC25A5/PARP14/HNRNPU/NFAT5/TNIP2/YBX3/ITGA4/FOSL2/WAS/BCL2/CD47/FOXP1/GBP5/CACYBP/OASL
CD8_GZMKhi_T	GOBP_NEGATIVE_REGULATION_OF_INTRACELLULAR_SIGNAL_TRANSDUCTION	GOBP_NEGATIVE_REGULATION_OF_INTRACELLULAR_SIGNAL_TRANSDUCTION	126	0.492113	1.65449	0.000188179	0.038812	0.0372397	423	tags=27%, list=16%, signal=24%	CYLD/EZR/IFI35/STAT1/ENO1/GBP1/LITAF/PPP2CA/FYN/NFE2L2/EIF3A/MAP2K3/RHOH/PTPRC/LDLRAD4/TNFAIP3/PAFAH1B1/PTPN1/UBE2B/HERPUD1/HIF1A/CIB1/TANK/VDAC2/RIOK3/PDE4D/UBE3A/TNIP1/CPNE1/UBE2D1/HSPB1/YBX3/BCL2/RNF149
CD8_GZMKint_T	GOBP_ACTIN_FILAMENT_BASED_PROCESS	GOBP_ACTIN_FILAMENT_BASED_PROCESS	149	0.450345	1.69712	5.21974e-05	0.0468733	0.0455491	697	tags=36%, list=23%, signal=29%	RHOH/PFN1/CAP1/RHOA/GRB2/ACTB/ACTG1/RHOC/TMSB10/ACTN4/CORO1A/ARPC2/BIN1/PHPT1/PARVG/CAPZB/MTPN/SUMO1/SH3KBP1/ACTR3/PIK3R1/RHOG/CAPZA2/RAC1/RAC2/ARPC4/PAK2/CORO7/SDCBP/TNF/PDE4B/BRK1/LIMD2/DNAJB6/PDE4D/ARPC1B/PTPN1/SH3BP1/SPTAN1/TAGLN2/ARPC3/WIPF1/CD47/NCK1/FMNL1/CAPZA1/WDR1/DSTN/PTK2B/TPM4/PRKAR1A/ARF6/ROCK1/GMFG
CD8_IL17Apos_IL26pos_IL23Rpos_T	GOBP_CYTOPLASMIC_TRANSLATION	GOBP_CYTOPLASMIC_TRANSLATION	120	-0.589248	-2.47026	1.1903e-12	1.19982e-09	1.03243e-09	534	tags=43%, list=15%, signal=38%	RPLP0/RPS10/RPL23/RPL18/RPS29/RPS24/YTHDF2/RPL13A/EIF3G/RPL29/RPS18/NEMF/RPL34/RPLP2/RPL17/RPS3/RPS9/RPL11/RPS21/RPS7/RPL31/RPL39/RPL35/RPL3/RPS5/RPL21/RPS8/RPL26/RPS20/RPL18A/RPL19/SLBP/RPS14/RPL27A/RPS3A/RPS12/RPL32/RPS13/RPL8/RPL23A/YBX1/EIF3K/RPS25/RPL27/PABPC1/RPS23/RPS11/RPS6/RPS27A/EIF4A2/RPL30/RPL9
CD8_IL17Apos_IL26pos_IL23Rpos_T	GOBP_RIBOSOMAL_SMALL_SUBUNIT_BIOGENESIS	GOBP_RIBOSOMAL_SMALL_SUBUNIT_BIOGENESIS	58	-0.531025	-1.96979	8.54936e-05	0.00957528	0.00823938	309	tags=45%, list=9%, signal=42%	RRP36/RPS28/RPL38/RPS15A/RPS4X/ABT1/IMP3/LSM6/RPS24/C1orf131/DNTTIP2/RPS9/RPS21/RPS7/UTP6/RPS5/RPS8/TSR3/RPS14/RPS3A/RPS12/RPS13/RPS25/RPS23/RPS11/RPS6
CD8_IL17Apos_IL26pos_IL23Rpos_T	GOBP_REGULATION_OF_LIPID_LOCALIZATION	GOBP_REGULATION_OF_LIPID_LOCALIZATION	31	0.660042	1.91029	8.05419e-05	0.00957528	0.00823938	352	tags=29%, list=10%, signal=26%	TMF1/PRELID1/NFKBIA/ANXA2/FURIN/GPS2/ZC3H12A/NFKB1/SAR1B
CD8_IL17Apos_IL26pos_IL23Rpos_T	GOBP_B_CELL_DIFFERENTIATION	GOBP_B_CELL_DIFFERENTIATION	59	0.572681	1.86447	6.76515e-05	0.00957528	0.00823938	627	tags=32%, list=18%, signal=27%	RBPJ/NFKBIZ/LGALS1/GPR183/ADA/MFNG/ITGB1/GPS2/PTPRC/XBP1/SLC25A5/IL4I1/BCL3/BAK1/DNAJB9/TCIRG1/PTPRJ/ZBTB7A/PTPN2
CD8_IL17Apos_IL26pos_IL23Rpos_T	GOBP_CELL_KILLING	GOBP_CELL_KILLING	67	0.553567	1.84263	6.88016e-05	0.00957528	0.00823938	671	tags=46%, list=19%, signal=38%	KLRD1/NINJ1/CTSH/HLA-B/NKG7/GZMM/CD2/TAP2/GZMB/PRF1/HPRT1/GBP2/SH2D1A/IL18RAP/PTPRC/HLA-DRB1/HLA-DRA/GAPDH/GBP5/CD226/IL7R/RASGRP1/GZMA/GNLY/TGFB1/CTSC/SERPINB9/LAG3/KIF5B/PRDX1/CORO1A
CD8_IL17Apos_IL26pos_IL23Rpos_T	GOBP_REGULATION_OF_INFLAMMATORY_RESPONSE	GOBP_REGULATION_OF_INFLAMMATORY_RESPONSE	101	0.506785	1.78935	4.9836e-05	0.00957528	0.00823938	691	tags=37%, list=19%, signal=30%	NFKBIZ/NINJ1/LGALS1/BIRC3/ADA/NFKBIA/RORA/NKG7/NMI/TNFRSF1B/FURIN/OTULIN/TRADD/GPS2/PTPRC/HLA-DRB1/RELA/NFKB1/IL6ST/ADAM8/NEAT1/ALOX5AP/SNX6/PDCD4/IFI35/CASP1/TGFB1/ETS1/TNFAIP3/PSMA1/CTSC/TNIP1/GSDMD/PSMB4/PTPN2/AHR/CARD16
CD8_IL17Apos_IL26pos_IL23Rpos_T	GOBP_POSITIVE_REGULATION_OF_DEFENSE_RESPONSE	GOBP_POSITIVE_REGULATION_OF_DEFENSE_RESPONSE	147	0.470303	1.73658	5.52971e-05	0.00957528	0.00823938	651	tags=31%, list=18%, signal=26%	KLRD1/NFKBIZ/NINJ1/LGALS1/BIRC3/NFKBIA/TIFA/NKG7/MAPKAPK2/NMI/RTN4/OTULIN/GBP2/TRADD/SH2D1A/XRCC6/IL18RAP/GPS2/GBP5/RELA/IRF4/PLSCR1/CD226/IL6ST/RASGRP1/ADAM8/ZNFX1/IRF1/NEAT1/ALOX5AP/PDCD4/IFI35/CASP1/TGFB1/ETS1/TNFAIP3/PSPC1/CTSC/C1QBP/TNIP1/LAG3/UFD1/GSDMD/TRAF3/CGAS
CD8_IL17Apos_IL26pos_IL23Rpos_T	GOBP_INFLAMMATORY_RESPONSE	GOBP_INFLAMMATORY_RESPONSE	197	0.440258	1.67209	3.74213e-05	0.00957528	0.00823938	629	tags=30%, list=18%, signal=27%	RBPJ/AIMP1/NFKBIZ/NINJ1/CD44/LGALS1/BIRC3/ADA/NFKBIA/RORA/NKG7/MAPKAPK2/NMI/TNFRSF1B/FURIN/OTULIN/GBP2/ITGB1/HIF1A/TRADD/CCL20/IL18RAP/PSTPIP1/GPS2/ADGRE5/TMEM258/TFRC/PTPRC/HLA-DRB1/ZC3H12A/GBP5/RELA/CXCR6/PLSCR1/NFKB1/IL6ST/RASGRP1/ADAM8/B4GALT1/RAC1/NEAT1/ALOX5AP/CCL4/SNX6/PDCD4/IFI35/CASP1/RELB/TGFB1/ETS1/TNFAIP3/PSMA1/TCIRG1/CTSC/KPNA6/TNIP1/GSDMD/PSMB4/PTPN2/TMED2
CD8_IL17Apos_IL26pos_IL23Rpos_T	GOBP_ANATOMICAL_STRUCTURE_FORMATION_INVOLVED_IN_MORPHOGENESIS	GOBP_ANATOMICAL_STRUCTURE_FORMATION_INVOLVED_IN_MORPHOGENESIS	200	0.425379	1.61773	6.13726e-05	0.00957528	0.00823938	655	tags=29%, list=18%, signal=25%	RBPJ/AIMP1/AGO2/TMF1/NINJ1/CTSH/ADA/JMJD6/PGK1/RORA/MFNG/PANK2/KIF20B/ANXA2/SP100/RTN4/ABI1/FURIN/OTULIN/ITGB1/HIF1A/DOCK2/RUNX1/DUSP5/CNOT2/FKBP1A/MTPN/ZC3H12A/AKAP13/MYDGF/XBP1/PIM1/PTPN18/HERC1/LMO4/ADAM8/B4GALT1/PFN1/TGFBR2/BCL3/AHI1/FLII/ATP2B4/GNA13/TAF10/TGFB1/ETS1/TNFAIP3/HOPX/HIPK2/ATP5F1B/RTF1/TCIRG1/DUSP4/CASP3/TMED2/SPRY1/LUZP1
CD8_IL17Apos_IL26pos_IL23Rpos_T	GOBP_POSITIVE_REGULATION_OF_RESPONSE_TO_EXTERNAL_STIMULUS	GOBP_POSITIVE_REGULATION_OF_RESPONSE_TO_EXTERNAL_STIMULUS	176	0.440496	1.65609	9.64653e-05	0.0097237	0.0083671	651	tags=27%, list=18%, signal=23%	STK24/KLRD1/NFKBIZ/NINJ1/LGALS1/BIRC3/NFKBIA/TIFA/NKG7/MAPKAPK2/NMI/RTN4/OTULIN/GBP2/TRADD/SH2D1A/XRCC6/IL18RAP/GPS2/GBP5/RELA/IRF4/PLSCR1/CD226/IL6ST/RASGRP1/ADAM8/ZNFX1/RAC1/IRF1/NEAT1/ALOX5AP/CCL4/PDCD4/IFI35/CASP1/TGFB1/ETS1/TNFAIP3/PSPC1/CTSC/C1QBP/TNIP1/LAG3/UFD1/GSDMD/TRAF3/CGAS
CD8_IL17Apos_IL26pos_IL23Rpos_T	GOBP_BLOOD_VESSEL_MORPHOGENESIS	GOBP_BLOOD_VESSEL_MORPHOGENESIS	113	0.475979	1.70548	0.00011737	0.0107554	0.00925484	556	tags=27%, list=16%, signal=24%	RBPJ/AIMP1/AGO2/NINJ1/CTSH/JMJD6/PGK1/RORA/PANK2/PRDM1/ANXA2/SP100/OTULIN/ITGB1/HIF1A/RUNX1/ZC3H12A/MYDGF/XBP1/ADAM8/B4GALT1/TGFBR2/HPGD/BAK1/ATP2B4/GNA13/TGFB1/ETS1/TNFAIP3/HIPK2/ATP5F1B
CD8_IL17Apos_IL26pos_IL23Rpos_T	GOBP_LEUKOCYTE_MEDIATED_CYTOTOXICITY	GOBP_LEUKOCYTE_MEDIATED_CYTOTOXICITY	53	0.574433	1.834	0.000184184	0.0154715	0.0133129	671	tags=47%, list=19%, signal=39%	KLRD1/CTSH/HLA-B/NKG7/GZMM/CD2/TAP2/GZMB/PRF1/HPRT1/SH2D1A/IL18RAP/PTPRC/HLA-DRB1/HLA-DRA/CD226/IL7R/RASGRP1/TGFB1/CTSC/SERPINB9/LAG3/KIF5B/PRDX1/CORO1A
CD8_IL17Apos_IL26pos_IL23Rpos_T	GOBP_POSITIVE_REGULATION_OF_RESPONSE_TO_BIOTIC_STIMULUS	GOBP_POSITIVE_REGULATION_OF_RESPONSE_TO_BIOTIC_STIMULUS	125	0.46071	1.66917	0.000246039	0.0190775	0.0164159	651	tags=28%, list=18%, signal=24%	KLRD1/NFKBIZ/NINJ1/BIRC3/NFKBIA/TIFA/MAPKAPK2/NMI/RTN4/OTULIN/GBP2/SH2D1A/XRCC6/IL18RAP/GPS2/HLA-DRB1/GBP5/RELA/IRF4/PLSCR1/CD226/RASGRP1/ADAM8/ZNFX1/IRF1/IFI35/CASP1/TNFAIP3/PSPC1/C1QBP/TNIP1/LAG3/UFD1/TRAF3/CGAS
CD8_IL17Apos_IL26pos_IL23Rpos_T	GOBP_POSITIVE_REGULATION_OF_INFLAMMATORY_RESPONSE	GOBP_POSITIVE_REGULATION_OF_INFLAMMATORY_RESPONSE	40	0.612849	1.86505	0.000292611	0.0199167	0.017138	615	tags=48%, list=17%, signal=40%	NFKBIZ/NINJ1/LGALS1/NFKBIA/NKG7/NMI/TRADD/IL6ST/ADAM8/NEAT1/ALOX5AP/PDCD4/IFI35/CASP1/TGFB1/ETS1/CTSC/TNIP1/GSDMD
CD8_IL17Apos_IL26pos_IL23Rpos_T	GOBP_CIRCULATORY_SYSTEM_DEVELOPMENT	GOBP_CIRCULATORY_SYSTEM_DEVELOPMENT	210	0.411075	1.56904	0.000296379	0.0199167	0.017138	831	tags=32%, list=23%, signal=26%	RBPJ/AIMP1/AGO2/NINJ1/CTSH/JMJD6/PGK1/RORA/PANK2/PRDM1/ANXA2/SP100/RTN4/TNFRSF1B/OTULIN/TCF25/ITGB1/HIF1A/FOXO1/RUNX1/MEF2D/FKBP1A/ZC3H12A/AKAP13/MYDGF/XBP1/JARID2/PIM1/LMO4/ADAM8/B4GALT1/TGFBR2/ASXL1/AHI1/ZFAND5/HPGD/PDCD4/BAK1/ATP2B4/GNA13/TGFB1/ETS1/TNFAIP3/HOPX/HIPK2/ATP5F1B/SRI/GRK2/CASP3/HNRNPU/TMED2/SPRY1/LUZP1/NDUFV2/AHR/TFDP2/C1GALT1/MECP2/CDC42/BAX/ACADM/PDCL3/CFLAR/ASB2/NAXE/SH2D2A/PKM
CD8_IL17Apos_IL26pos_IL23Rpos_T	GOBP_ENERGY_DERIVATION_BY_OXIDATION_OF_ORGANIC_COMPOUNDS	GOBP_ENERGY_DERIVATION_BY_OXIDATION_OF_ORGANIC_COMPOUNDS	138	0.443447	1.62611	0.000420588	0.0241203	0.0207552	1007	tags=39%, list=28%, signal=29%	PPP1CA/GSK3B/PRELID1/NDUFA1/COA6/PANK2/PDHA1/PPIF/GHITM/COX6A1/MDH1/COX7C/HIF1A/NDUFC1/ATP5MG/ATP5ME/ATP5PD/PPP1CC/NDUFB3/NDUFB5/NDUFS8/SDHC/IDH3G/IL6ST/NDUFB6/COX6C/GABARAPL1/ATP5F1C/UQCR11/UQCRC2/NDUFS7/ATP5F1B/PPP1R2/UQCRH/NDUFB7/UQCC2/NDUFV2/MRPS36/COX7A2/NDUFB1/ACADM/CYC1/IDH2/NDUFA3/NDUFS2/NDUFA2/NDUFC2/ATP5MF/NDUFS6/IDH3B/NDUFA4/SDHB/CHCHD5/PARK7
CD8_IL17Apos_IL26pos_IL23Rpos_T	GOBP_CYTOKINE_MEDIATED_SIGNALING_PATHWAY	GOBP_CYTOKINE_MEDIATED_SIGNALING_PATHWAY	133	0.444612	1.62247	0.000407362	0.0241203	0.0207552	712	tags=29%, list=20%, signal=24%	TANK/NFKBIZ/CD44/BIRC3/NFKBIA/MAPKAPK2/TNFRSF18/SP100/TNFRSF1B/OTULIN/HIF1A/TRADD/CCL20/ZC3H15/IL18RAP/GPS2/CDC37/FAS/MIB2/PTPRC/RELA/P4HB/CXCR6/TNFRSF25/IL6ST/IL7R/IRF1/CCL4/CASP1/TNFAIP3/EIF4E2/ADIPOR1/PTPRJ/PTPN2/TRAF3/SAMHD1/CARD16/TNFRSF14
CD8_IL17Apos_IL26pos_IL23Rpos_T	GOBP_REGULATION_OF_DEFENSE_RESPONSE	GOBP_REGULATION_OF_DEFENSE_RESPONSE	238	0.39848	1.53834	0.000430721	0.0241203	0.0207552	692	tags=27%, list=19%, signal=24%	KLRD1/NFKBIZ/NINJ1/LGALS1/BIRC3/ADA/NFKBIA/TIFA/RORA/HLA-B/NKG7/MAPKAPK2/NMI/RTN4/TNFRSF1B/FURIN/OTULIN/GBP2/TRADD/SH2D1A/XRCC6/IL18RAP/GPS2/CDC37/PTPRC/HLA-DRB1/ZC3H12A/GBP5/RELA/IRF4/PLSCR1/NFKB1/CD226/IL6ST/RASGRP1/ADAM8/ZNFX1/IRF1/NEAT1/ALOX5AP/SNX6/PDCD4/IFI35/CASP1/TGFB1/ETS1/TNFAIP3/PSMA1/EIF4E2/PSPC1/CTSC/C1QBP/SERPINB9/TNIP1/LAG3/UFD1/GSDMD/PSMB4/PTPN2/TRAF3/CGAS/SAMHD1/AHR/CARD16/PTPN22
CD8_IL17Apos_IL26pos_IL23Rpos_T	GOBP_AEROBIC_RESPIRATION	GOBP_AEROBIC_RESPIRATION	108	0.465249	1.65595	0.000483903	0.0256723	0.0220907	1007	tags=42%, list=28%, signal=31%	NDUFA1/COA6/PANK2/PDHA1/PPIF/GHITM/COX6A1/MDH1/COX7C/HIF1A/NDUFC1/ATP5MG/ATP5ME/ATP5PD/NDUFB3/NDUFB5/NDUFS8/SDHC/IDH3G/NDUFB6/COX6C/ATP5F1C/UQCR11/UQCRC2/NDUFS7/ATP5F1B/UQCRH/NDUFB7/UQCC2/NDUFV2/MRPS36/COX7A2/NDUFB1/CYC1/IDH2/NDUFA3/NDUFS2/NDUFA2/NDUFC2/ATP5MF/NDUFS6/IDH3B/NDUFA4/SDHB/PARK7
CD8_IL17Apos_IL26pos_IL23Rpos_T	GOBP_GENERATION_OF_PRECURSOR_METABOLITES_AND_ENERGY	GOBP_GENERATION_OF_PRECURSOR_METABOLITES_AND_ENERGY	176	0.420827	1.58214	0.000642776	0.0323959	0.0278762	621	tags=26%, list=17%, signal=23%	PPP1CA/GSK3B/PRELID1/PGLS/NDUFA1/PGK1/COA6/PANK2/PDHA1/PPIF/GHITM/COX6A1/MDH1/COX7C/HIF1A/NDUFC1/ATP5MG/ATP5ME/ATP5PD/PPP1CC/AKR7A2/NDUFB3/NDUFB5/TPI1/GAPDH/NDUFS8/EIF6/SDHC/IDH3G/IL6ST/NDUFB6/COX6C/GABARAPL1/FDX1/UCP2/ATP5F1C/COX17/UQCR11/UQCRC2/NDUFS7/ATP5F1B/PPP1R2/ZBTB7A/UQCRH/NDUFB7/UQCC2
CD8_IL17Apos_IL26pos_IL23Rpos_T	GOBP_LYMPHOCYTE_MEDIATED_IMMUNITY	GOBP_LYMPHOCYTE_MEDIATED_IMMUNITY	105	0.462042	1.63952	0.0006949	0.0333552	0.0287016	671	tags=34%, list=19%, signal=29%	KLRD1/NFKBIZ/CTSH/CD8A/HLA-B/NKG7/GZMM/CD2/TAP2/GZMB/PRF1/TNFRSF1B/HPRT1/SH2D1A/IL18RAP/SLA2/TFRC/PTPRC/HLA-DRB1/HLA-DRA/IL4I1/CD226/IL7R/RASGRP1/BCL3/TGFB1/TCIRG1/CTSC/C1QBP/SERPINB9/LAG3/KIF5B/RIF1/PRDX1/AHR/CORO1A
CD8_IL17Apos_IL26pos_IL23Rpos_T	GOBP_CANONICAL_NF_KAPPAB_SIGNAL_TRANSDUCTION	GOBP_CANONICAL_NF_KAPPAB_SIGNAL_TRANSDUCTION	110	0.47167	1.68257	0.000783534	0.0359001	0.0308915	596	tags=33%, list=17%, signal=28%	TANK/LGALS1/BIRC3/DDRGK1/NFKBIA/TIFA/RORA/TNFSF10/TRADD/RBCK1/UBE2I/FKBP1A/MIER1/TFRC/MIB2/NUP62/HLA-DRB1/ZC3H12A/GAPDH/LAMTOR5/RELA/AKAP13/GOLT1B/NFKB1/DDX21/RBX1/S100A4/BCL3/NDFIP2/CASP1/RELB/SQSTM1/TNFAIP3/CUL1/BST2/TNIP1
CD8_IL17Apos_IL26pos_IL23Rpos_T	GOBP_TUBE_MORPHOGENESIS	GOBP_TUBE_MORPHOGENESIS	147	0.433352	1.60014	0.000835929	0.0363197	0.0312525	655	tags=28%, list=18%, signal=24%	RBPJ/AIMP1/AGO2/PPP1CA/NINJ1/CTSH/JMJD6/PGK1/RORA/PANK2/KIF20B/PRDM1/ANXA2/SP100/OTULIN/ITGB1/HIF1A/RUNX1/ZC3H12A/MYDGF/XBP1/LMO4/ADAM8/B4GALT1/PFN1/TGFBR2/AHI1/HPGD/BAK1/ATP2B4/GNA13/KRAS/TGFB1/ETS1/TNFAIP3/HIPK2/ATP5F1B/CASP3/TMED2/SPRY1/LUZP1
CD8_IL17Apos_IL26pos_IL23Rpos_T	GOBP_REGULATION_OF_INNATE_IMMUNE_RESPONSE	GOBP_REGULATION_OF_INNATE_IMMUNE_RESPONSE	156	0.420911	1.5638	0.000864754	0.0363197	0.0312525	842	tags=31%, list=24%, signal=25%	KLRD1/NFKBIZ/NINJ1/BIRC3/NFKBIA/TIFA/HLA-B/MAPKAPK2/NMI/RTN4/OTULIN/GBP2/SH2D1A/XRCC6/IL18RAP/GPS2/CDC37/GBP5/RELA/IRF4/PLSCR1/CD226/RASGRP1/ADAM8/ZNFX1/IRF1/IFI35/CASP1/TGFB1/TNFAIP3/EIF4E2/PSPC1/C1QBP/SERPINB9/TNIP1/LAG3/UFD1/PTPN2/TRAF3/CGAS/SAMHD1/PTPN22/N4BP1/AP1G1/EPG5/NLRC5/PJA2/SEC14L1/PPP2CA
CD8_IL17Apos_IL26pos_IL23Rpos_T	GOBP_ACTIVATION_OF_INNATE_IMMUNE_RESPONSE	GOBP_ACTIVATION_OF_INNATE_IMMUNE_RESPONSE	97	0.46508	1.63447	0.000910457	0.0367096	0.0315881	651	tags=28%, list=18%, signal=23%	KLRD1/NFKBIZ/NINJ1/BIRC3/NFKBIA/TIFA/MAPKAPK2/NMI/RTN4/OTULIN/GBP2/XRCC6/GPS2/GBP5/RELA/IRF4/ZNFX1/IRF1/IFI35/CASP1/TNFAIP3/PSPC1/C1QBP/TNIP1/UFD1/TRAF3/CGAS
CD8_IL17Apos_IL26pos_IL23Rpos_T	GOBP_VASCULATURE_DEVELOPMENT	GOBP_VASCULATURE_DEVELOPMENT	142	0.425553	1.5658	0.0011066	0.0429021	0.0369166	556	tags=24%, list=16%, signal=21%	RBPJ/AIMP1/AGO2/NINJ1/CTSH/JMJD6/PGK1/RORA/PANK2/PRDM1/ANXA2/SP100/OTULIN/ITGB1/HIF1A/FOXO1/RUNX1/ZC3H12A/MYDGF/XBP1/ADAM8/B4GALT1/TGFBR2/ZFAND5/HPGD/PDCD4/BAK1/ATP2B4/GNA13/TGFB1/ETS1/TNFAIP3/HIPK2/ATP5F1B
CD8_IL17Apos_IL26pos_IL23Rpos_T	GOBP_IMMUNE_EFFECTOR_PROCESS	GOBP_IMMUNE_EFFECTOR_PROCESS	198	0.40129	1.52461	0.00116196	0.0430223	0.03702	671	tags=29%, list=19%, signal=25%	KLRD1/NFKBIZ/LGALS1/GPR183/CTSH/ADA/CD8A/RORA/CYBC1/HLA-B/NKG7/MFNG/SLC7A5/MAPKAPK2/GZMM/CD2/TAP2/GZMB/PRF1/NMI/TNFRSF1B/HPRT1/DOCK2/SH2D1A/IL18RAP/SLA2/TFRC/PTPRC/HLA-DRB1/ZC3H12A/HLA-DRA/IRF4/XBP1/DDX21/IL4I1/CD226/IL7R/RASGRP1/BCL3/SNX6/IFI35/RELB/TGFB1/DNAJB9/TCIRG1/CTSC/C1QBP/SERPINB9/BST2/PTPRJ/LAG3/KIF5B/RIF1/CGAS/LGALS3/PRDX1/AHR/CORO1A
CD8_IL17Apos_IL26pos_IL23Rpos_T	GOBP_RIBOSOME_BIOGENESIS	GOBP_RIBOSOME_BIOGENESIS	139	-0.353923	-1.51175	0.00119506	0.0430223	0.03702	536	tags=34%, list=15%, signal=30%	RRP36/RPS28/RPL7/RPL38/RPS15A/EXOSC6/RPS4X/ABT1/RPL7L1/XPO1/NOP53/IMP3/WDR74/RPLP0/RSL24D1/PA2G4/LSM6/BUD23/RPS24/YTHDF2/NIP7/C1orf131/RPF1/EXOSC9/ZNF593/DNTTIP2/RPS9/RPL11/RPS21/RPS7/UTP6/RPL35/RPS5/RPS8/RPL26/TSR3/EIF4A3/RPS14/RPS3A/RPS12/RPS13/RPL23A/RPS25/RPL27/RPS23/RPS11/RPS6
CD8_naive	GOBP_CONNECTIVE_TISSUE_DEVELOPMENT	GOBP_CONNECTIVE_TISSUE_DEVELOPMENT	33	0.68042	2.05575	2.31218e-05	0.0194454	0.0168424	407	tags=45%, list=14%, signal=39%	CD44/TBL1XR1/ZEB1/PBXIP1/TGFB1/SORL1/ARID5B/RARA/CTNNB1/SELENOM/HIF1A/RUNX3/NAMPT/XBP1/CRIP1
CD8_TNFhi_IFNGhi_IL2pos_T	GOBP_CYTOPLASMIC_TRANSLATION	GOBP_CYTOPLASMIC_TRANSLATION	122	0.431375	1.76337	6.42201e-05	0.0454188	0.0452074	690	tags=50%, list=25%, signal=39%	RPS9/RPLP1/RPL32/RPS14/RPS13/RPL24/RPSA/SLBP/RPL18A/RPL28/RPS21/EIF2S2/RPL10/RPL36/RPL30/YBX3/RPL9/EIF3H/RPS27A/RPS12/RPS5/RACK1/RPS24/RPL6/RPS15A/RPS19/RPL29/RPL39/RPLP0/RPLP2/CSDE1/RPL8/RPL12/PKM/UBA52/RPL7/RPL22/EIF3I/RPL14/RPL19/FAU/RPL23/DHX9/RPS27/RPL26/RPS17/RPL27A/RPL3/RPS25/RPS18/RPL27/RPL22L1/RPS16/RWDD1/RPL41/RPS3A/RPS4X/RPL18/RPL21/RPS20/RPL34
CD8_TNFhi_IFNGhi_IL2pos_T	GOBP_RNA_SPLICING	GOBP_RNA_SPLICING	210	-0.382464	-1.62834	0.00010299	0.0454188	0.0452074	634	tags=33%, list=23%, signal=28%	BCAS2/THRAP3/ZNF830/ERN1/DDX17/SFPQ/HSPA1A/PPP4R2/SF3B5/SRSF2/AKAP17A/CDC40/MFAP1/CLK4/SAP18/HNRNPM/PSIP1/ZNF638/SRSF5/FUS/HNRNPK/TRA2B/TAF9/SF1/SNRPC/DDX5/RBM5/ZPR1/CWC25/SRSF6/LUC7L3/RBM3/SRSF7/SNRPF/LSM7/CELF2/PNN/CWC15/PTBP1/RBM25/LUC7L2/POLR2A/SRRM2/SRSF1/LSM5/PRMT1/PPIG/KHDC4/HNRNPU/CCNL1/GRSF1/RSRP1/PRPF38B/THOC7/RBMX/LGALS3/HNRNPA2B1/TAF15/HSPA8/IVNS1ABP/MBNL1/HNRNPH1/EIF4A3/RBM7/RRP1B/PR…
Cycling_B	GOBP_MITOCHONDRIAL_TRANSLATION	GOBP_MITOCHONDRIAL_TRANSLATION	75	-0.648644	-2.18538	2.45087e-09	2.07834e-06	1.67949e-06	668	tags=56%, list=23%, signal=44%	MRPS16/SHMT2/MRPL28/MRPL47/MRPL17/MRPL43/MRPL23/MALSU1/MRPS6/MRPS10/MRPL1/MRPS5/MRPS33/COA3/MRPL35/MRPL16/MRPS21/TSFM/MRPS23/MRPL14/MRPL22/AURKAIP1/MRPS18C/MTIF3/MRPS34/MRPS18A/MRPL37/MRPL34/MRPL41/MRPS26/MRPS12/MRPS15/C1QBP/MRPL51/MRPL57/MRPS25/MRPS18B/MRPL4/MRPS7/MRPL36/MRPL15/MRPL20
Cycling_B	GOBP_MITOCHONDRIAL_GENE_EXPRESSION	GOBP_MITOCHONDRIAL_GENE_EXPRESSION	79	-0.619462	-2.10245	1.8818e-08	7.97881e-06	6.44763e-06	668	tags=56%, list=23%, signal=44%	MRPS16/SHMT2/MRPL28/CHCHD10/MRPL47/MRPL17/MRPL43/MRPL23/MALSU1/MRPS6/MRPS10/MRPL1/MRPS5/MRPS33/COA3/MRPL35/MRPL16/MRPS21/TSFM/MRPS23/MRPL14/MRPL22/AURKAIP1/MRPS18C/MTIF3/MRPS34/MRPS18A/MRPL37/MRPL34/MRPL41/MRPS26/MRPS12/MRPS15/C1QBP/MRPL51/MRPL57/MRPS25/MRPS18B/HSD17B10/MRPL4/MRPS7/MRPL36/MRPL15/MRPL20
Cycling_B	GOBP_RIBONUCLEOPROTEIN_COMPLEX_BIOGENESIS	GOBP_RIBONUCLEOPROTEIN_COMPLEX_BIOGENESIS	249	-0.453994	-1.72782	3.04588e-07	8.60968e-05	6.95743e-05	646	tags=37%, list=22%, signal=32%	RPF2/BMS1/NOP10/RPL38/EXOSC3/RPS6/AATF/PRPF31/GTPBP4/DHX29/RPS17/SRSF9/WDR77/NOP53/NOL7/PTGES3/EIF3D/PRPF19/MALSU1/RPS15/TXNL4A/MCTS1/EIF5B/DDX1/POP7/RPS9/DCAF13/SF3B6/PNO1/PHF5A/BUD23/EIF3I/SNRPB/SF3B1/NSA2/C1D/PIN4/SNRPE/TGS1/SNU13/NHP2/TSSC4/RPS19BP1/RPL13A/RSL24D1/NOLC1/FBL/SERBP1/WBP11/EIF3B/SF3B5/DDX54/RPS11/LYAR/RUVBL1/HSP90AA1/NGDN/EIF3M/UTP6/ZNF593/RPL7/LSM2/PIH1D1/EXOSC7/EIF2S2/EBNA1BP2…
Cycling_B	GOBP_RESPONSE_TO_BACTERIUM	GOBP_RESPONSE_TO_BACTERIUM	113	0.421856	1.8645	4.56419e-06	0.000967608	0.000781917	649	tags=39%, list=22%, signal=32%	AKIRIN2/CHD7/LY86/GBP1/PRDX2/RPL39/CCR7/MAPK1/NFKBIZ/TNFRSF14/XBP1/GSDMD/MALT1/IGHA1/LYN/HNRNPA0/CD55/BCL10/ISG15/BANK1/PLAC8/HLA-E/LITAF/TMF1/OCIAD2/CYBA/CDC73/JCHAIN/B2M/PABPN1/FOXP1/CD24/IGHA2/GBP2/NR4A1/VIM/TNFAIP3/HLA-B/IRF8/ACP5/RPL30/NFKBIA/RAB29/PDE4B
Cycling_B	GOBP_VASCULATURE_DEVELOPMENT	GOBP_VASCULATURE_DEVELOPMENT	96	0.442454	1.91377	7.88711e-06	0.00133765	0.00108095	694	tags=42%, list=24%, signal=33%	TMED2/CHD7/CD47/SOCS3/HHEX/SP100/NFATC3/MAPK1/MYH9/XBP1/FLNA/SAT1/JAK1/CIB1/WASF2/PPP1R16B/TGFBR2/HES1/NFE2L2/ROCK1/ZFAND5/CNTRL/GTF2I/JUNB/PDCL3/STAT3/TGFB1/NR4A1/RGCC/CFLAR/SNX17/TNFAIP3/PDCD10/BRCA1/PRKCB/CTNNB1/SETD2/ITGB1BP1/HIF1A/MEF2C
Cycling_B	GOBP_CELL_ADHESION	GOBP_CELL_ADHESION	194	0.349103	1.65879	1.22839e-05	0.00173613	0.00140295	558	tags=33%, list=19%, signal=29%	GBP1/PRDX2/CD47/RAC2/CD83/PDLIM1/RHOH/CCR7/MYH9/CYTIP/NFKBIZ/TNFRSF14/XBP1/ARID1A/ST6GAL1/FLNA/HLA-DRA/FXYD5/MALT1/MYL12A/ITGB2/LAPTM5/JAK1/LYN/CIB1/PARVG/PLEK/TGFBR2/CD55/HES1/BCL10/ROCK1/UTRN/BCL2/PRKAR1A/LGALS3/MAP3K8/ADGRE5/HLA-E/TNFRSF13C/LPXN/DNAJB6/CDC42/ACTB/BRD7/HLA-DPA1/HLA-DQA1/B2M/EMB/BCL2L11/CD44/PPP2CA/MBP/PBRM1/HLA-DRB5/SMARCC1/PNN/ARL2/CD24/DUSP1/TGFB1/ARF6/TFRC/RGCC
Cycling_B	GOBP_CELL_CELL_ADHESION	GOBP_CELL_CELL_ADHESION	140	0.372258	1.69529	2.29665e-05	0.00240012	0.00193952	571	tags=36%, list=19%, signal=30%	PRDX2/CD47/RAC2/CD83/PDLIM1/RHOH/CCR7/MYH9/NFKBIZ/TNFRSF14/XBP1/ARID1A/FLNA/HLA-DRA/FXYD5/MALT1/MYL12A/ITGB2/LAPTM5/JAK1/LYN/PLEK/TGFBR2/CD55/HES1/BCL10/ROCK1/BCL2/PRKAR1A/LGALS3/MAP3K8/HLA-E/TNFRSF13C/DNAJB6/ACTB/BRD7/HLA-DPA1/HLA-DQA1/B2M/EMB/CD44/MBP/PBRM1/HLA-DRB5/SMARCC1/CD24/TGFB1/TFRC/RGCC/IRF1
Cycling_B	GOBP_REGULATION_OF_CELL_ADHESION	GOBP_REGULATION_OF_CELL_ADHESION	149	0.365102	1.68398	2.5473e-05	0.00240012	0.00193952	571	tags=36%, list=19%, signal=31%	GBP1/PRDX2/CD47/RAC2/CD83/RHOH/CCR7/CYTIP/NFKBIZ/TNFRSF14/XBP1/ARID1A/ST6GAL1/FLNA/HLA-DRA/FXYD5/MALT1/ITGB2/LAPTM5/JAK1/LYN/CIB1/TGFBR2/CD55/HES1/BCL10/ROCK1/UTRN/BCL2/PRKAR1A/LGALS3/MAP3K8/HLA-E/TNFRSF13C/LPXN/CDC42/ACTB/BRD7/HLA-DPA1/HLA-DQA1/B2M/CD44/PPP2CA/MBP/PBRM1/HLA-DRB5/SMARCC1/ARL2/CD24/DUSP1/TGFB1/TFRC/RGCC/IRF1
Cycling_B	GOBP_CELL_MOTILITY	GOBP_CELL_MOTILITY	231	0.327608	1.59355	2.09801e-05	0.00240012	0.00193952	558	tags=31%, list=19%, signal=27%	ARID4B/YWHAE/CD47/RAC2/RBBP7/PDLIM1/SP100/CCR7/MAPK1/MYH9/TNFRSF14/XBP1/ZEB2/FLNA/LMO4/ARF4/DDIT4/PLEKHO1/CNN2/VDAC3/ITGB2/PIKFYVE/CCAR1/LYN/CIB1/WAS/WASF2/SGK1/TGFBR2/DOCK2/SINHCAF/HES1/NFE2L2/ROCK1/SDCBP/TMSB4X/BCL2/ANXA6/ZFAND5/LGALS3/FMNL1/LMNA/TMF1/UBE2B/UBE2I/ARID5B/LPXN/IQGAP1/CDC42/TMSB10/ACTB/KIF2A/RHOF/RTN4/IER2/OSBPL8/CDKN1B/RBBP4/CD44/LDLRAD4/STAT3/AKIRIN1/DOCK10/FOXP1/CD24/STMN1/DUSP…
Cycling_B	GOBP_REGULATION_OF_LOCOMOTION	GOBP_REGULATION_OF_LOCOMOTION	154	0.35709	1.66053	3.02295e-05	0.00256346	0.00207152	558	tags=31%, list=19%, signal=26%	ARID4B/CD47/RAC2/RBBP7/SP100/CCR7/MAPK1/TNFRSF14/XBP1/ZEB2/ST6GAL1/FLNA/LMO4/MYCBP2/CNN2/CCAR1/LYN/CIB1/WAS/SGK1/TGFBR2/SINHCAF/NFE2L2/ROCK1/SDCBP/TMSB4X/BCL2/LGALS3/LMNA/UBE2I/CDC42/TMSB10/KIF2A/RTN4/OSBPL8/CDKN1B/RBBP4/LDLRAD4/STAT3/AKIRIN1/DOCK10/FOXP1/STMN1/DUSP1/TGFB1/ARF6/RGCC
Cycling_B	GOBP_CIRCULATORY_SYSTEM_DEVELOPMENT	GOBP_CIRCULATORY_SYSTEM_DEVELOPMENT	148	0.369416	1.70202	3.68547e-05	0.00284116	0.00229592	694	tags=39%, list=24%, signal=31%	TMED2/CHD7/CD47/SOCS3/PDLIM1/HHEX/SP100/NFATC3/MAPK1/MYH9/XBP1/FLNA/SAT1/LMO4/JAK1/CIB1/WASF2/PPP1R16B/TGFBR2/CRIP1/HES1/NFE2L2/ROCK1/BASP1/RB1/CREB1/PRKAR1A/ZFAND5/CNTRL/LMNA/GTF2I/JUNB/CDC42/EIF4G2/RTN4/CDKN1B/PDCL3/STAT3/FOXP1/TGFB1/NR4A1/RGCC/CFLAR/SNX17/MTHFD1/TNFAIP3/PDCD10/BRCA1/PRKCB/CTNNB1/IFT57/MEF2A/SETD2/ITGB1BP1/HIF1A/ASXL1/MEF2C
Cycling_B	GOBP_RIBOSOMAL_SMALL_SUBUNIT_BIOGENESIS	GOBP_RIBOSOMAL_SMALL_SUBUNIT_BIOGENESIS	62	-0.555389	-1.82075	6.54626e-05	0.00462602	0.00373826	638	tags=44%, list=22%, signal=35%	BMS1/RPL38/RPS6/AATF/RPS17/NOL7/RPS15/RPS9/DCAF13/PNO1/SNU13/RPS19BP1/FBL/RPS11/NGDN/UTP6/NOP56/WDR46/LSM6/IMP4/UTP18/IMP3/MRPS7/GTF2H5/EMG1/KRR1/NOB1
Cycling_B	GOBP_LOCOMOTION	GOBP_LOCOMOTION	180	0.335025	1.58823	9.82043e-05	0.00640594	0.0051766	558	tags=29%, list=19%, signal=25%	ARID4B/CD47/RAC2/RBBP7/SP100/CCR7/MAPK1/TNFRSF14/XBP1/ZEB2/ST6GAL1/FLNA/LMO4/MYCBP2/CNN2/ITGB2/PIKFYVE/CCAR1/LYN/CIB1/WAS/SGK1/TGFBR2/DOCK2/SINHCAF/NFE2L2/ROCK1/SDCBP/TMSB4X/BCL2/LGALS3/LMNA/UBE2I/CDC42/TMSB10/KIF2A/RTN4/OSBPL8/CDKN1B/RBBP4/S100A4/LDLRAD4/STAT3/AKIRIN1/DOCK10/FOXP1/STMN1/DUSP1/TGFB1/ARF6/NR4A1/RGCC
Cycling_B	GOBP_REGULATION_OF_NEURON_PROJECTION_DEVELOPMENT	GOBP_REGULATION_OF_NEURON_PROJECTION_DEVELOPMENT	58	0.474337	1.87494	0.000109751	0.0066478	0.00537204	586	tags=38%, list=20%, signal=31%	RAB21/FLNA/MYCBP2/EHD1/LYN/CIB1/DGUOK/SETX/NRDC/HES1/NFE2L2/SF3A2/CFL1/EIF4G2/EZH2/RTN4/B2M/ARF6/SNAPIN/CFLAR/IST1/VIM
Cycling_B	GOBP_PROTEIN_RNA_COMPLEX_ORGANIZATION	GOBP_PROTEIN_RNA_COMPLEX_ORGANIZATION	121	-0.474157	-1.69676	0.000126998	0.00701218	0.00566649	908	tags=50%, list=31%, signal=36%	SRSF5/MRTO4/SF3B2/DENR/RPL11/RRP7A/SNRPD1/EIF6/PUF60/TAF9/HSP90AB1/EIF5/ZNHIT3/DDX46/PRPF8/LSM4/SNRPD3/EIF3H/RPF2/RPL38/PRPF31/DHX29/SRSF9/WDR77/NOP53/PTGES3/EIF3D/PRPF19/RPS15/TXNL4A/MCTS1/DDX1/SF3B6/PHF5A/EIF3I/SNRPB/SF3B1/SNRPE/TGS1/SNU13/TSSC4/RPL13A/EIF3B/SF3B5/RUVBL1/HSP90AA1/EIF3M/LSM2/PIH1D1/EIF2S2/RPL23A/RUVBL2/NUDT21/SNRPF/PSIP1/SRSF1/MRPS7/EIF3G/SNRPC/MRPL20
Cycling_B	GOBP_TUBE_DEVELOPMENT	GOBP_TUBE_DEVELOPMENT	133	0.357931	1.62648	0.000132305	0.00701218	0.00566649	694	tags=41%, list=24%, signal=32%	TMED2/CHD7/CD47/HHEX/SP100/MAPK1/MYH9/XBP1/FLNA/SAT1/LMO4/JAK1/CIB1/WASF2/PPP1R16B/TGFBR2/HES1/BCL10/NFE2L2/ROCK1/BASP1/RB1/BCL2/CREB1/ATRX/EIF4G1/CTSZ/TYMS/GTF2I/JUNB/CDC42/NR3C1/BCL2L11/PDCL3/STAT3/FOXP1/CD24/TGFB1/NR4A1/RGCC/MTHFD1/TNFAIP3/PDCD10/BRCA1/PRKCB/CTNNB1/CHD8/IFT57/MARCKS/SETD2/ITGB1BP1/HIF1A/ASXL1/MEF2C
Cycling_B	GOBP_REGULATION_OF_CELL_ACTIVATION	GOBP_REGULATION_OF_CELL_ACTIVATION	143	0.357752	1.63743	0.000144506	0.00720827	0.00582496	656	tags=41%, list=22%, signal=33%	AKIRIN2/PRDX2/CD47/RAC2/CD83/CD19/RHOH/CCR7/NFKBIZ/TNFRSF14/XBP1/ARID1A/FLNA/HLA-DRA/MALT1/LMO4/ITGB2/LAPTM5/LYN/PLEK/TGFBR2/CD55/HES1/BCL10/CTSC/BANK1/BLOC1S6/BCL2/PRKAR1A/LGALS3/MAP3K8/HLA-E/TNFRSF13C/JUNB/ACTB/BRD7/HLA-DPA1/TNFRSF13B/HLA-DQA1/B2M/PBRM1/HLA-DRB5/HLA-F/SAMSN1/SMARCC1/CD24/TGFB1/TFRC/IRF1/RIF1/PTPN2/TNFAIP3/EXOSC6/HLA-DPB1/CTNNB1/TMEM131L/LGALS1/CBFB
Cycling_B	GOBP_DNA_REPAIR	GOBP_DNA_REPAIR	185	-0.42922	-1.60131	0.00016001	0.00753826	0.00609162	565	tags=29%, list=19%, signal=25%	PPP4C/NOP53/CENPX/HMGB2/PNKP/PRPF19/FH/MCM5/PCNA/TP53/BCL7B/GINS2/MCM4/ACTL6A/DDX1/CDCA5/NSMCE4A/BCCIP/RBX1/HDGFL2/POLR2I/ZMYND8/TADA3/MGME1/RFC4/YY1/PARP1/SF3B5/MSH2/RUVBL1/BABAM1/RAD23B/TERF2/SUPT16H/TOPBP1/PARK7/TAF12/SMARCB1/RUVBL2/CDC5L/UBE2N/SMARCD1/MCM7/HMCES/GTF2H5/RNASEH2C/BCL7C/RAD51C/NABP2/CLSPN/UHRF1/KIF22/FUS/ZBTB7A
Cycling_B	GOBP_RIBOSOME_BIOGENESIS	GOBP_RIBOSOME_BIOGENESIS	162	-0.44369	-1.63364	0.000180197	0.00804248	0.00649907	646	tags=37%, list=22%, signal=31%	RPF2/BMS1/NOP10/RPL38/EXOSC3/RPS6/AATF/GTPBP4/DHX29/RPS17/NOP53/NOL7/MALSU1/RPS15/EIF5B/POP7/RPS9/DCAF13/PNO1/BUD23/NSA2/C1D/PIN4/SNU13/NHP2/RPS19BP1/RSL24D1/NOLC1/FBL/SERBP1/WBP11/DDX54/RPS11/LYAR/NGDN/UTP6/ZNF593/RPL7/PIH1D1/EXOSC7/EBNA1BP2/NOP56/RPL27/RRP15/RPL23A/C1QBP/WDR46/LSM6/DKC1/IMP4/UTP18/IMP3/MRPS7/GTF2H5/EMG1/KRR1/NIFK/NOP16/MRPL20/NOB1
Cycling_B	GOBP_TUBE_MORPHOGENESIS	GOBP_TUBE_MORPHOGENESIS	103	0.391021	1.70704	0.000210132	0.00890958	0.00719978	694	tags=41%, list=24%, signal=32%	TMED2/CHD7/CD47/HHEX/SP100/MYH9/XBP1/FLNA/SAT1/LMO4/JAK1/CIB1/WASF2/PPP1R16B/TGFBR2/HES1/BCL10/NFE2L2/ROCK1/BCL2/CTSZ/GTF2I/JUNB/NR3C1/BCL2L11/PDCL3/STAT3/FOXP1/TGFB1/NR4A1/RGCC/MTHFD1/TNFAIP3/PDCD10/BRCA1/PRKCB/CTNNB1/IFT57/SETD2/ITGB1BP1/HIF1A/MEF2C
Cycling_B	GOBP_CYTOKINE_MEDIATED_SIGNALING_PATHWAY	GOBP_CYTOKINE_MEDIATED_SIGNALING_PATHWAY	77	0.424734	1.769	0.00028567	0.0100937	0.00815663	597	tags=36%, list=20%, signal=30%	CNOT7/SP100/CCR7/NFKBIZ/TNFRSF14/TANK/BIRC3/CYLD/UGCG/LAPTM5/JAK1/LYN/CIB1/ISG15/TMSB4X/TNFRSF13C/IFITM2/TRIM44/CD44/ZC3H15/CPNE1/BIRC2/STAT3/CD24/IRF1/PLP2/PTPN2/TNFAIP3
Cycling_B	GOBP_REGULATION_OF_LYMPHOCYTE_ACTIVATION	GOBP_REGULATION_OF_LYMPHOCYTE_ACTIVATION	133	0.346714	1.57551	0.000271183	0.0100937	0.00815663	656	tags=40%, list=22%, signal=32%	AKIRIN2/PRDX2/CD47/RAC2/CD83/CD19/RHOH/CCR7/NFKBIZ/TNFRSF14/XBP1/ARID1A/HLA-DRA/MALT1/LAPTM5/LYN/TGFBR2/CD55/HES1/BCL10/BANK1/BLOC1S6/BCL2/PRKAR1A/LGALS3/MAP3K8/HLA-E/TNFRSF13C/JUNB/ACTB/BRD7/HLA-DPA1/TNFRSF13B/HLA-DQA1/B2M/PBRM1/HLA-DRB5/HLA-F/SAMSN1/SMARCC1/CD24/TGFB1/TFRC/IRF1/RIF1/PTPN2/TNFAIP3/EXOSC6/HLA-DPB1/CTNNB1/TMEM131L/LGALS1/CBFB
Cycling_B	GOBP_CELL_PROJECTION_ORGANIZATION	GOBP_CELL_PROJECTION_ORGANIZATION	204	0.318193	1.52599	0.000252495	0.0100937	0.00815663	586	tags=30%, list=20%, signal=26%	RAB21/RAC2/CCR7/MYH9/TAOK3/CYLD/FLNA/FXYD5/LMO4/ARF4/MYCBP2/PLEKHO1/VDAC3/EHD1/LYN/CIB1/WAS/DGUOK/WASF2/PPP1R16B/SETX/PARVG/SGK1/PLEK/NRDC/HES1/NFE2L2/ROCK1/SDCBP/UHMK1/RB1/BLOC1S6/BCL2/CREB1/ATXN10/UBE2B/ATP6V0D1/SF3A2/IQGAP1/CDC42/CFL1/ACTB/KIF5B/VAPA/MYO9B/EIF4G2/EZH2/RTN4/B2M/EMB/CD44/RAB8B/CPNE1/AKIRIN1/DOCK10/STMN1/ARF6/SNAPIN/CFLAR/IST1/VIM
Cycling_B	GOBP_POSITIVE_REGULATION_OF_MULTICELLULAR_ORGANISMAL_PROCESS	GOBP_POSITIVE_REGULATION_OF_MULTICELLULAR_ORGANISMAL_PROCESS	287	0.281131	1.39547	0.000280617	0.0100937	0.00815663	620	tags=32%, list=21%, signal=28%	AKIRIN2/ARID4B/CHD7/TRAF3IP3/PRDX2/CD47/RAB21/CD83/RBBP7/RHEB/RHOH/CCR7/NFKBIZ/TNFRSF14/XBP1/ARID1A/IGHD/TANK/FLNA/HLA-DRA/GSDMD/MALT1/DDX3X/TMED10/ITGB2/LAPTM5/JAK1/LYN/CIB1/PLEK/TGFBR2/CD55/SINHCAF/NRDC/HES1/BCL10/ISG15/NFE2L2/ROCK1/SDCBP/BASP1/CTSC/RB1/PLAC8/BLOC1S6/BCL2/CREB1/LGALS3/MAP3K8/POU2F2/HLA-E/TNFRSF13C/TMF1/CFL1/ACTB/CYBA/BRD7/HLA-DPA1/GAPDH/EIF4G2/EZH2/RTN4/HLA-DQA1/B2M/RBBP4/PDCL3…
Cycling_B	GOBP_DEFENSE_RESPONSE_TO_BACTERIUM	GOBP_DEFENSE_RESPONSE_TO_BACTERIUM	42	0.526865	1.94447	0.000337968	0.0114639	0.00926387	603	tags=45%, list=20%, signal=36%	AKIRIN2/GBP1/RPL39/NFKBIZ/TNFRSF14/GSDMD/IGHA1/ISG15/PLAC8/HLA-E/TMF1/CYBA/JCHAIN/FOXP1/IGHA2/GBP2/IRF8/ACP5/RPL30
Cycling_B	GOBP_REGULATION_OF_CELL_PROJECTION_ORGANIZATION	GOBP_REGULATION_OF_CELL_PROJECTION_ORGANIZATION	98	0.382651	1.662	0.000352546	0.0114984	0.00929179	586	tags=34%, list=20%, signal=28%	RAB21/RAC2/CCR7/CYLD/FLNA/ARF4/MYCBP2/EHD1/LYN/CIB1/WAS/DGUOK/WASF2/PPP1R16B/SETX/NRDC/HES1/NFE2L2/SF3A2/CDC42/CFL1/EIF4G2/EZH2/RTN4/B2M/CD44/RAB8B/AKIRIN1/ARF6/SNAPIN/CFLAR/IST1/VIM
Cycling_B	GOBP_LEUKOCYTE_PROLIFERATION	GOBP_LEUKOCYTE_PROLIFERATION	80	0.411416	1.72381	0.000390818	0.0122746	0.00991901	437	tags=31%, list=15%, signal=27%	PRDX2/GAPT/RAC2/CD19/HHEX/MAPK1/NFKBIZ/TNFRSF14/ST6GAL1/MALT1/CNN2/LYN/TGFBR2/DOCK2/CD55/HES1/BCL2/PRKAR1A/LGALS3/HLA-E/TNFRSF13C/JUNB/HLA-DPA1/PURA/TNFRSF13B
Cycling_B	GOBP_T_CELL_ACTIVATION	GOBP_T_CELL_ACTIVATION	135	0.351441	1.60075	0.000453887	0.0137463	0.0111083	656	tags=41%, list=22%, signal=33%	CHD7/TRBC2/PRDX2/CD47/SOCS3/RAC2/CD83/RHOH/CCR7/MYH9/NFKBIZ/TNFRSF14/XBP1/ARID1A/HLA-DRA/MALT1/LAPTM5/JAK1/LYN/WAS/TGFBR2/DOCK2/CD55/HES1/BCL10/BCL2/PRKAR1A/LGALS3/MAP3K8/HLA-E/TNFRSF13C/JUNB/ACTB/BRD7/HLA-DPA1/HLA-DQA1/B2M/CD44/STAT3/PBRM1/HLA-DRB5/SMARCC1/FOXP1/CD24/TGFB1/TFRC/IRF1/PTPN2/GPR18/HLA-DPB1/CTNNB1/RAB29/TMEM131L/LGALS1/CBFB
Cycling_B	GOBP_RESPONSE_TO_MOLECULE_OF_BACTERIAL_ORIGIN	GOBP_RESPONSE_TO_MOLECULE_OF_BACTERIAL_ORIGIN	64	0.439572	1.76841	0.000617215	0.0168838	0.0136437	694	tags=44%, list=24%, signal=34%	AKIRIN2/LY86/PRDX2/CCR7/MAPK1/NFKBIZ/XBP1/MALT1/LYN/HNRNPA0/CD55/BCL10/LITAF/CDC73/B2M/PABPN1/FOXP1/CD24/GBP2/NR4A1/VIM/TNFAIP3/IRF8/ACP5/NFKBIA/PDE4B/ZFP36/MEF2C
Cycling_B	GOBP_BLOOD_VESSEL_MORPHOGENESIS	GOBP_BLOOD_VESSEL_MORPHOGENESIS	76	0.416064	1.73373	0.000612419	0.0168838	0.0136437	690	tags=41%, list=23%, signal=32%	CHD7/CD47/HHEX/SP100/MYH9/XBP1/FLNA/SAT1/JAK1/CIB1/WASF2/PPP1R16B/TGFBR2/HES1/NFE2L2/ROCK1/GTF2I/JUNB/PDCL3/STAT3/TGFB1/NR4A1/RGCC/TNFAIP3/PDCD10/BRCA1/PRKCB/CTNNB1/SETD2/ITGB1BP1/HIF1A
Cycling_B	GOBP_CELL_ACTIVATION	GOBP_CELL_ACTIVATION	245	0.293721	1.44711	0.00060668	0.0168838	0.0136437	319	tags=19%, list=11%, signal=18%	AKIRIN2/CHD7/TRBC2/PRDX2/GAPT/CD47/SOCS3/RAC2/CD83/CD19/HHEX/RHOH/CCR7/MYH9/NFKBIZ/TNFRSF14/XBP1/ZEB2/ARID1A/FLNA/HLA-DRA/MALT1/LMO4/MYL12A/ITGB2/LAPTM5/JAK1/LYN/WAS/PLEK/TGFBR2/DOCK2/CD55/HES1/BCL10/VAMP2/CTSC/BANK1/BLOC1S6/BCL2/PRKAR1A/LGALS3/MAP3K8/IFI35/HLA-E/TNFRSF13C
Cycling_B	GOBP_RESPONSE_TO_CYTOKINE	GOBP_RESPONSE_TO_CYTOKINE	199	0.302836	1.44597	0.00067445	0.01769	0.0142952	611	tags=32%, list=21%, signal=27%	CNOT7/GBP1/CD47/SOCS3/SP100/CCR7/MAPK1/NFKBIZ/TNFRSF14/XBP1/TANK/BIRC3/CYLD/UGCG/LAPTM5/JAK1/EIF4A2/LYN/CIB1/WAS/ASAH1/NDUFA13/HES1/ISG15/NFE2L2/TMSB4X/BCLAF1/BCL2/CREB1/TNFRSF13C/TYMS/ARID5B/MT1X/IFITM2/TRIM44/CDC42/CALM1/KIF5B/HLA-DPA1/GAPDH/MT2A/CD44/ZC3H15/CPNE1/BIRC2/STAT3/FOXP1/YBX3/CD24/DUSP1/TLE4/TFRC/GBP2/IRF1/RIF1/PLP2/VIM/PTPN2/TNFAIP3/IRF8/ACP5/PDCD10/BRCA1/IFI16
Cycling_B	GOBP_NEUROGENESIS	GOBP_NEUROGENESIS	217	0.29542	1.42696	0.000688408	0.01769	0.0142952	586	tags=28%, list=20%, signal=24%	CHD7/YWHAE/RAB21/DDX6/RHEB/MAPK1/XBP1/ZEB2/TAOK3/UGCG/FLNA/DYNLT1/LMO4/ARF4/MYCBP2/DDIT4/EHD1/LYN/CIB1/DGUOK/SETX/SGK1/NRDC/HES1/NFE2L2/ROCK1/UHMK1/RB1/BLOC1S6/BCL2/CREB1/ATXN10/EIF4G1/SF3A2/IQGAP1/CDC42/CFL1/ACTB/NR3C1/KIF5B/VAPA/THOC2/EIF4G2/EZH2/RTN4/IER2/B2M/EMB/BHLHE41/EIF4E/CPNE1/STAT3/DOCK10/STMN1/TGFB1/ARF6/SNAPIN/CFLAR/IST1/VIM
Cycling_B	GOBP_RIBOSE_PHOSPHATE_BIOSYNTHETIC_PROCESS	GOBP_RIBOSE_PHOSPHATE_BIOSYNTHETIC_PROCESS	94	-0.475087	-1.65032	0.000862614	0.0215146	0.0173858	757	tags=37%, list=26%, signal=29%	MT-ATP8/NDUFA5/MT-ND6/PDHB/NDUFA11/NDUFB8/ATP5F1B/NDUFS3/NDUFS7/NDUFC2/CMPK1/NDUFS6/ATP5MC1/AK2/NDUFS5/NDUFA2/NDUFA8/PDHA1/PARP1/SDHB/ATP5PO/PRPSAP2/NDUFAB1/ATP5F1C/NDUFB2/ATP5F1A/ATP5PB/NME1/MPC2/ATP5PD/PRPS1/APRT/NDUFB10/STOML2/NDUFC1
Cycling_B	GOBP_NEURON_DEVELOPMENT	GOBP_NEURON_DEVELOPMENT	144	0.330069	1.51437	0.000928612	0.0224989	0.0181812	586	tags=31%, list=20%, signal=26%	RAB21/XBP1/TAOK3/UGCG/FLNA/LMO4/ARF4/MYCBP2/EHD1/LYN/CIB1/DGUOK/SETX/SGK1/NRDC/HES1/NFE2L2/ROCK1/UHMK1/RB1/BLOC1S6/BCL2/CREB1/ATXN10/SF3A2/IQGAP1/CDC42/CFL1/ACTB/KIF5B/VAPA/THOC2/EIF4G2/EZH2/RTN4/B2M/EMB/CPNE1/DOCK10/STMN1/ARF6/SNAPIN/CFLAR/IST1/VIM
Cycling_B	GOBP_COGNITION	GOBP_COGNITION	31	0.547404	1.88039	0.00108638	0.0255365	0.0206359	271	tags=26%, list=9%, signal=24%	CHD7/MAPK1/CHMP2B/HLA-DRA/ARF4/EIF4A3/SGK1/CREB1
Cycling_B	GOBP_MESENCHYME_DEVELOPMENT	GOBP_MESENCHYME_DEVELOPMENT	43	0.487168	1.80978	0.00111421	0.0255365	0.0206359	778	tags=53%, list=26%, signal=40%	MAPK1/FLNA/TGFBR2/HES1/ROCK1/SDCBP/BASP1/BCL2/ANXA6/CDC42/EZH2/RTN4/PPP2CA/S100A4/LDLRAD4/TGFB1/RGCC/CTNNB1/HIF1A/MEF2C/HDAC2/MCRIP1/MYC
Cycling_B	GOBP_SYNAPSE_ORGANIZATION	GOBP_SYNAPSE_ORGANIZATION	54	0.43837	1.70803	0.00121022	0.0263146	0.0212647	694	tags=44%, list=24%, signal=35%	CHMP2B/YWHAZ/FLNA/ARF4/MYCBP2/WASF2/ROCK1/SDCBP/FNTA/EIF4G1/CDC42/CFL1/STAU1/ACTB/CAST/DOCK10/ARF6/SNAPIN/ABHD17A/CTNNB1/RAB29/CRIPT/SRGN/MEF2C
Cycling_B	GOBP_ACTIN_FILAMENT_BASED_PROCESS	GOBP_ACTIN_FILAMENT_BASED_PROCESS	137	0.331893	1.51153	0.00120213	0.0263146	0.0212647	477	tags=26%, list=16%, signal=22%	PDCD6IP/CD47/RAC2/PDLIM1/RHOH/CCR7/MYH9/ZEB2/FLNA/CNN2/WAS/WASF2/PARVG/PLEK/FCHSD2/DOCK2/ROCK1/SDCBP/TMSB4X/BCL2/PRKAR1A/FMNL1/DNAJB6/IQGAP1/CDC42/CFL1/TMSB10/ACTB/MYO9B/SUMO1/RHOF/TPM3/SSH2/ADD1/PDCL3
Cycling_B	GOBP_REGULATION_OF_CELL_CELL_ADHESION	GOBP_REGULATION_OF_CELL_CELL_ADHESION	103	0.363092	1.58511	0.00128587	0.0265955	0.0214917	571	tags=39%, list=19%, signal=32%	PRDX2/CD47/CD83/RHOH/CCR7/NFKBIZ/TNFRSF14/XBP1/ARID1A/HLA-DRA/FXYD5/MALT1/ITGB2/LAPTM5/JAK1/LYN/TGFBR2/CD55/HES1/BCL10/PRKAR1A/LGALS3/MAP3K8/HLA-E/TNFRSF13C/ACTB/BRD7/HLA-DPA1/HLA-DQA1/B2M/CD44/MBP/PBRM1/HLA-DRB5/SMARCC1/CD24/TGFB1/TFRC/RGCC/IRF1
Cycling_B	GOBP_ANATOMICAL_STRUCTURE_FORMATION_INVOLVED_IN_MORPHOGENESIS	GOBP_ANATOMICAL_STRUCTURE_FORMATION_INVOLVED_IN_MORPHOGENESIS	145	0.320915	1.47342	0.00127533	0.0265955	0.0214917	700	tags=37%, list=24%, signal=30%	TMED2/CD47/DUSP5/HHEX/SP100/MAPK1/MYH9/XBP1/FLNA/SAT1/LMO4/PLEKHO1/ITGB2/JAK1/PIKFYVE/EHD1/CIB1/WASF2/PPP1R16B/TGFBR2/DOCK2/HES1/BCL10/NFE2L2/ROCK1/PRKAR1A/TMF1/GTF2I/JUNB/CDC73/RTN4/BCL2L11/PDCL3/STAT3/DUSP1/RTF1/TGFB1/NR4A1/RGCC/CFLAR/MTHFD1/TNFAIP3/PDCD10/BRCA1/PRKCB/CTNNB1/IFT57/MEF2A/SETD2/ITGB1BP1/HIF1A/ERCC1/MEF2C/RIPOR2
Cycling_B	GOBP_ACTOMYOSIN_STRUCTURE_ORGANIZATION	GOBP_ACTOMYOSIN_STRUCTURE_ORGANIZATION	33	0.537916	1.87306	0.0013641	0.0269014	0.0217389	679	tags=55%, list=23%, signal=42%	PDCD6IP/CD47/PDLIM1/MYH9/ZEB2/CNN2/WAS/WASF2/ROCK1/PRKAR1A/IQGAP1/CDC42/STMN1/RGCC/CFLAR/PDCD10/MEF2A/ITGB1BP1
Cycling_B	GOBP_NUCLEOSIDE_PHOSPHATE_BIOSYNTHETIC_PROCESS	GOBP_NUCLEOSIDE_PHOSPHATE_BIOSYNTHETIC_PROCESS	106	-0.458933	-1.61516	0.00134791	0.0269014	0.0217389	757	tags=36%, list=26%, signal=28%	MT-ATP8/NDUFA5/MT-ND6/PDHB/NDUFA11/NDUFB8/ATP5F1B/NDUFS3/NDUFS7/DTYMK/NDUFC2/CMPK1/NDUFS6/ATP5MC1/AK2/NDUFS5/NDUFA2/NDUFA8/PDHA1/PARP1/SDHB/ATP5PO/PRPSAP2/NDUFAB1/ATP5F1C/NDUFB2/ATP5F1A/ATP5PB/NME1/PNP/TK1/MPC2/ATP5PD/PRPS1/APRT/NDUFB10/STOML2/NDUFC1
Cycling_B	GOBP_LEUKOCYTE_CELL_CELL_ADHESION	GOBP_LEUKOCYTE_CELL_CELL_ADHESION	95	0.366093	1.58008	0.00142693	0.0273698	0.0221173	548	tags=38%, list=19%, signal=32%	PRDX2/CD47/RAC2/CD83/RHOH/CCR7/NFKBIZ/TNFRSF14/XBP1/ARID1A/HLA-DRA/MALT1/ITGB2/LAPTM5/LYN/TGFBR2/CD55/HES1/BCL10/ROCK1/PRKAR1A/LGALS3/MAP3K8/HLA-E/TNFRSF13C/ACTB/BRD7/HLA-DPA1/HLA-DQA1/B2M/CD44/PBRM1/HLA-DRB5/SMARCC1/CD24/TFRC
Cycling_B	GOBP_NUCLEOBASE_CONTAINING_SMALL_MOLECULE_METABOLIC_PROCESS	GOBP_NUCLEOBASE_CONTAINING_SMALL_MOLECULE_METABOLIC_PROCESS	161	-0.415748	-1.53001	0.00148468	0.0273698	0.0221173	757	tags=35%, list=26%, signal=27%	MT-ATP8/NDUFA5/MT-ND6/ATP5IF1/PDHB/PGLS/NDUFA11/NDUFB8/APOBEC3G/ATP5F1B/SHMT2/HSPA8/NDUFS3/NDUFS7/DTYMK/NDUFC2/CMPK1/TP53/NDUFS6/SUCLG1/ATP5MC1/AK2/NDUFS5/NDUFA2/DPM1/MDH2/NDUFA8/PDHA1/PARP1/SDHB/ATP5PO/TKT/PRPSAP2/NDUFAB1/ATP5F1C/ABHD14B/NDUFB2/PARK7/ATP5F1A/ATP5PB/NME1/TALDO1/PNP/TK1/MPC2/ITPA/MDH1/ATP5PD/DCTPP1/PRPS1/APRT/NDUFB10/NANS/STOML2/NDUFC1/DNPH1
Cycling_B	GOBP_REGULATION_OF_RESPONSE_TO_EXTERNAL_STIMULUS	GOBP_REGULATION_OF_RESPONSE_TO_EXTERNAL_STIMULUS	190	0.302582	1.44185	0.00147188	0.0273698	0.0221173	264	tags=16%, list=9%, signal=15%	AKIRIN2/CNOT7/TRIM22/LY86/PRDX2/CD47/SOCS3/RAC2/USP15/CCR7/MAPK1/NFKBIZ/YWHAZ/ST6GAL1/BIRC3/CYLD/FLNA/GSDMD/DDX3X/MYCBP2/LYN/CD55/BCL10/ISG15/NFE2L2/VAMP2/CTSC/RB1/TMSB4X/BCL2
Cycling_B	GOBP_GENERATION_OF_PRECURSOR_METABOLITES_AND_ENERGY	GOBP_GENERATION_OF_PRECURSOR_METABOLITES_AND_ENERGY	181	-0.405601	-1.50952	0.00194447	0.0350833	0.0283506	1015	tags=46%, list=34%, signal=32%	ATP5MF/IDH2/IDH3B/COX7C/SDHD/BLOC1S1/UCP2/ACADM/NDUFV1/PRELID1/UQCRFS1/NDUFA10/NDUFS4/ATP5PF/MT-ND2/CISD1/PKM/COA6/RPIA/EIF6/TRAP1/COX4I1/IDH3G/UQCRQ/MT-ATP8/NDUFA5/MT-ND6/ATP5IF1/PDHB/PGLS/UQCRC1/PPP1CA/PGK1/NDUFA11/NDUFB8/COX5B/PPP1CB/ATP5F1B/SHMT2/CHCHD10/GHITM/NDUFS3/NDUFA4/NDUFS7/NOP53/PTGES3/NDUFC2/CHCHD5/FH/PHKB/TP53/NDUFS6/SUCLG1/DEGS1/ADH5/NDUFS5/NDUFA2/SDHAF2/MDH2/NDUFA8/PDHA1/DNAJC15/S…
Cycling_B	GOBP_POSITIVE_REGULATION_OF_CELLULAR_CATABOLIC_PROCESS	GOBP_POSITIVE_REGULATION_OF_CELLULAR_CATABOLIC_PROCESS	76	0.392311	1.63475	0.00212625	0.0364566	0.0294603	495	tags=25%, list=17%, signal=21%	TUT7/CNOT7/TRIM22/LARP1/EXOSC9/WAC/CNOT6L/LAPTM5/TMEM59/NRDC/ROCK1/CSDE1/PIP4K2A/SQSTM1/GNAI3/TARDBP/SH3GLB1/TUT4/HNRNPR
Cycling_B	GOBP_RRNA_METABOLIC_PROCESS	GOBP_RRNA_METABOLIC_PROCESS	121	-0.444652	-1.59117	0.00214956	0.0364566	0.0294603	646	tags=37%, list=22%, signal=30%	RPF2/BMS1/NOP10/EXOSC3/RPS6/GTPBP4/RPS17/NOP53/RPS15/TP53/POP7/DCAF13/BUD23/NSA2/C1D/PIN4/SNU13/NHP2/NOLC1/FBL/WBP11/DDX54/LYAR/NGDN/UTP6/RPL7/PIH1D1/EXOSC7/EBNA1BP2/SMARCB1/NOP56/RPL27/RRP15/WDR46/LSM6/DKC1/IMP4/UTP18/IMP3/GTF3C6/GTF2H5/EMG1/KRR1/NIFK/NOB1
Cycling_B	GOBP_RNA_SPLICING_VIA_TRANSESTERIFICATION_REACTIONS	GOBP_RNA_SPLICING_VIA_TRANSESTERIFICATION_REACTIONS	170	-0.41308	-1.52863	0.00206882	0.0364566	0.0294603	930	tags=41%, list=32%, signal=29%	U2AF2/BUD31/KHSRP/LSM7/RBMX/SRSF5/SF3B2/PLRG1/SNRPD1/TRA2B/PUF60/DDX46/CWC25/SNRNP35/CTNNBL1/PRPF8/LSM5/LSM4/SYF2/RSRC1/SNRPD3/CDK13/SRSF7/NSRP1/HSPA8/PRPF31/SRSF9/RBM42/WDR77/PRPF19/TXNL4A/PTBP1/MFAP1/HNRNPA3/DDX1/SF3B6/PHF5A/SNRPB/SF3B1/DDX39A/HNRNPA2B1/SNRPE/TGS1/SNRNP27/SNU13/TSSC4/SF3B5/UBL5/LSM8/PRPF40A/ZMAT2/RNPS1/SNRNP25/SRRM2/SON/LSM2/MAGOHB/C1QBP/CDC5L/LSM6/SNRNP70/PRDX6/SNRPF/PSIP1/SRS…
Cycling_B	GOBP_LYMPHOCYTE_ACTIVATION	GOBP_LYMPHOCYTE_ACTIVATION	215	0.283575	1.36571	0.00224796	0.0373779	0.0302048	646	tags=33%, list=22%, signal=28%	AKIRIN2/CHD7/TRBC2/PRDX2/GAPT/CD47/SOCS3/RAC2/CD83/CD19/HHEX/RHOH/CCR7/MYH9/NFKBIZ/TNFRSF14/XBP1/ARID1A/HLA-DRA/MALT1/LAPTM5/JAK1/LYN/WAS/TGFBR2/DOCK2/CD55/HES1/BCL10/VAMP2/BANK1/BLOC1S6/BCL2/PRKAR1A/LGALS3/MAP3K8/HLA-E/TNFRSF13C/JUNB/ACTB/BRD7/HLA-DPA1/PURA/TNFRSF13B/EZH2/HLA-DQA1/B2M/CD44/STAT3/PBRM1/HLA-DRB5/HLA-F/SAMSN1/SMARCC1/DOCK10/FOXP1/CD24/TGFB1/TFRC/IRF1/RIF1/PTPN2/TNFAIP3/IRF8/GPR18/P…
Cycling_B	GOBP_POSITIVE_REGULATION_OF_CELL_ACTIVATION	GOBP_POSITIVE_REGULATION_OF_CELL_ACTIVATION	104	0.343499	1.50408	0.00241911	0.0388473	0.0313922	548	tags=36%, list=19%, signal=30%	AKIRIN2/CD47/CD83/RHOH/CCR7/NFKBIZ/TNFRSF14/XBP1/ARID1A/FLNA/HLA-DRA/MALT1/ITGB2/LYN/PLEK/TGFBR2/CD55/HES1/BCL10/CTSC/BLOC1S6/BCL2/MAP3K8/HLA-E/TNFRSF13C/ACTB/BRD7/HLA-DPA1/HLA-DQA1/B2M/PBRM1/HLA-DRB5/HLA-F/SMARCC1/CD24/TGFB1/TFRC
Cycling_B	GOBP_RNA_SPLICING	GOBP_RNA_SPLICING	232	-0.382063	-1.44804	0.00242795	0.0388473	0.0313922	930	tags=37%, list=32%, signal=28%	U2AF2/BUD31/KHSRP/LSM7/RBMX/SRSF5/CCNL1/SF3B2/PLRG1/SNRPD1/SLC38A2/TRA2B/PUF60/TAF9/DDX46/CWC25/SNRNP35/CTNNBL1/PRPF8/LSM5/LSM4/SYF2/RSRC1/SNRPD3/CDK13/ZRANB2/THOC6/SRSF7/SUPT6H/NSRP1/HSPA8/PRPF31/SRSF11/SRSF9/RBM42/ZPR1/WDR77/PDCD7/PRPF19/TXNL4A/AHNAK/SREK1/PTBP1/MFAP1/HNRNPA3/DDX1/SF3B6/PHF5A/SNRPB/SF3B1/DDX39A/TADA3/HNRNPA2B1/SNRPE/TGS1/SNRNP27/SNU13/TSSC4/WBP11/ACIN1/SF3B5/UBL5/LSM8/PRPF40A/Z…
Cycling_B	GOBP_MESENCHYMAL_CELL_DIFFERENTIATION	GOBP_MESENCHYMAL_CELL_DIFFERENTIATION	38	0.489039	1.76652	0.00266586	0.0411026	0.0332148	765	tags=55%, list=26%, signal=41%	MAPK1/FLNA/TGFBR2/HES1/ROCK1/SDCBP/BCL2/ANXA6/CDC42/EZH2/RTN4/PPP2CA/S100A4/LDLRAD4/TGFB1/RGCC/CTNNB1/HIF1A/MEF2C/HDAC2/MCRIP1
Cycling_B	GOBP_POSITIVE_REGULATION_OF_CELL_PROJECTION_ORGANIZATION	GOBP_POSITIVE_REGULATION_OF_CELL_PROJECTION_ORGANIZATION	51	0.436759	1.68733	0.0026541	0.0411026	0.0332148	584	tags=35%, list=20%, signal=29%	RAB21/RAC2/CCR7/FLNA/EHD1/LYN/WASF2/SETX/NRDC/NFE2L2/SF3A2/CDC42/EIF4G2/EZH2/RAB8B/AKIRIN1/CFLAR/IST1
Cycling_B	GOBP_RESPONSE_TO_TYPE_II_INTERFERON	GOBP_RESPONSE_TO_TYPE_II_INTERFERON	33	0.518288	1.80471	0.00277848	0.0420742	0.0339998	600	tags=48%, list=20%, signal=39%	GBP1/CD47/SP100/JAK1/WAS/IFITM2/CDC42/CALM1/KIF5B/HLA-DPA1/GAPDH/GBP2/IRF1/VIM/PTPN2/IRF8
Cycling_B	GOBP_INNATE_IMMUNE_RESPONSE	GOBP_INNATE_IMMUNE_RESPONSE	191	0.293235	1.39854	0.00288619	0.0429384	0.0346982	404	tags=20%, list=14%, signal=19%	AKIRIN2/CNOT7/TRIM22/LY86/GBP1/CD47/RPL39/SP100/USP15/NFKBIZ/TNFRSF14/YWHAZ/TANK/BIRC3/CYLD/GSDMD/MALT1/DDX3X/JAK1/LYN/WAS/UBE2L6/CD55/BCL10/ISG15/NFE2L2/VAMP2/LGALS3/SERINC3/IFI35/HLA-E/G3BP2/IFITM2/CDC42/CALM1/CYBA/KIF5B/HLA-DPA1/GAPDH
Cycling_B	GOBP_INFLAMMATORY_RESPONSE	GOBP_INFLAMMATORY_RESPONSE	127	0.321839	1.4487	0.00303413	0.0443611	0.0358479	624	tags=33%, list=21%, signal=27%	TMED2/LY86/PRDX2/CD47/SOCS3/CCR7/NFATC3/NFKBIZ/ZEB2/BIRC3/CYLD/GSDMD/DDX3X/ITGB2/LYN/HNRNPA0/NFE2L2/VAMP2/CTSC/RB1/TMSB4X/IFI35/ADGRE5/HLA-E/BRD4/CYBA/NR3C1/EZH2/CD44/PPP2CA/BIRC2/STAT3/FOXP1/TGFB1/TFRC/GBP2/NR4A1/PTPN2/TNFAIP3/ACP5/IFI16/NFKBIA
Cycling_B	GOBP_PURINE_CONTAINING_COMPOUND_METABOLIC_PROCESS	GOBP_PURINE_CONTAINING_COMPOUND_METABOLIC_PROCESS	134	-0.425898	-1.53876	0.00324276	0.0466078	0.0376635	757	tags=36%, list=26%, signal=28%	MT-ATP8/NDUFA5/MT-ND6/ATP5IF1/PDHB/PGLS/NDUFA11/NDUFB8/ATP5F1B/SHMT2/HSPA8/NDUFS3/NDUFS7/NDUFC2/TP53/NDUFS6/SUCLG1/ATP5MC1/AK2/NDUFS5/NDUFA2/MDH2/NDUFA8/PDHA1/PARP1/SDHB/ATP5PO/TKT/PRPSAP2/NDUFAB1/ATP5F1C/ABHD14B/NDUFB2/ATP5F1A/ATP5PB/NME1/TALDO1/PNP/MPC2/ITPA/MDH1/ATP5PD/PRPS1/APRT/NDUFB10/STOML2/NDUFC1/DNPH1
Cycling_B	GOBP_GENERATION_OF_NEURONS	GOBP_GENERATION_OF_NEURONS	184	0.293146	1.38596	0.0034212	0.048353	0.0390738	586	tags=28%, list=20%, signal=24%	YWHAE/RAB21/DDX6/XBP1/TAOK3/UGCG/FLNA/LMO4/ARF4/MYCBP2/DDIT4/EHD1/LYN/CIB1/DGUOK/SETX/SGK1/NRDC/HES1/NFE2L2/ROCK1/UHMK1/RB1/BLOC1S6/BCL2/CREB1/ATXN10/EIF4G1/SF3A2/IQGAP1/CDC42/CFL1/ACTB/KIF5B/VAPA/THOC2/EIF4G2/EZH2/RTN4/IER2/B2M/EMB/EIF4E/CPNE1/STAT3/DOCK10/STMN1/ARF6/SNAPIN/CFLAR/IST1/VIM
Cycling_B	GOBP_MITOCHONDRION_ORGANIZATION	GOBP_MITOCHONDRION_ORGANIZATION	183	-0.397046	-1.48029	0.00355489	0.0494187	0.0399349	943	tags=44%, list=32%, signal=32%	PRELID1/UQCRFS1/NDUFA10/FUNDC2/PRDX3/NDUFS4/GGCT/MFF/COA1/MT-ND2/STMP1/TIMM17B/ROMO1/VDAC2/SAMM50/PARL/GABARAPL2/NDUFA5/MT-ND6/DNAJC19/ATP5IF1/CHCHD7/PET100/TOMM5/NDUFA11/NDUFB8/NDUFAF8/CHCHD10/GHITM/NDUFS3/NDUFS7/RALA/MTCH1/AIP/NDUFC2/SAE1/BECN1/TP53/CHCHD3/BNIP3L/ACAA2/COA3/DMAC1/COX14/SLIRP/UBE2L3/ARIH2/MTCH2/NDUFS5/NDUFAF4/MGME1/NDUFA2/NDUFAF2/PMPCA/SDHAF2/NDUFA8/MTX1/HIGD2A/PARP1/PMPCB/DNAJC…
Cycling_B	GOBP_REGULATION_OF_T_CELL_ACTIVATION	GOBP_REGULATION_OF_T_CELL_ACTIVATION	91	0.357181	1.52895	0.00363582	0.0497287	0.0401854	656	tags=45%, list=22%, signal=36%	PRDX2/CD47/RAC2/CD83/RHOH/CCR7/NFKBIZ/TNFRSF14/XBP1/ARID1A/HLA-DRA/MALT1/LAPTM5/LYN/TGFBR2/CD55/HES1/BCL10/PRKAR1A/LGALS3/MAP3K8/HLA-E/TNFRSF13C/JUNB/ACTB/BRD7/HLA-DPA1/HLA-DQA1/B2M/PBRM1/HLA-DRB5/SMARCC1/CD24/TFRC/IRF1/PTPN2/HLA-DPB1/CTNNB1/TMEM131L/LGALS1/CBFB
Cycling_B	GOBP_NUCLEOSIDE_TRIPHOSPHATE_METABOLIC_PROCESS	GOBP_NUCLEOSIDE_TRIPHOSPHATE_METABOLIC_PROCESS	91	-0.450002	-1.55538	0.00376338	0.0498648	0.0402954	757	tags=36%, list=26%, signal=28%	MT-ATP8/NDUFA5/MT-ND6/ATP5IF1/NDUFA11/NDUFB8/ATP5F1B/HSPA8/NDUFS3/NDUFS7/DTYMK/NDUFC2/NDUFS6/ATP5MC1/AK2/NDUFS5/NDUFA2/NDUFA8/PARP1/SDHB/ATP5PO/NDUFAB1/ATP5F1C/NDUFB2/ATP5F1A/ATP5PB/NME1/ITPA/ATP5PD/DCTPP1/NDUFB10/STOML2/NDUFC1
Cycling_B	GOBP_DOUBLE_STRAND_BREAK_REPAIR	GOBP_DOUBLE_STRAND_BREAK_REPAIR	97	-0.444175	-1.54754	0.00373614	0.0498648	0.0402954	565	tags=33%, list=19%, signal=28%	PPP4C/HMGB2/PNKP/PRPF19/MCM5/TP53/BCL7B/GINS2/MCM4/ACTL6A/DDX1/CDCA5/NSMCE4A/HDGFL2/ZMYND8/YY1/PARP1/MSH2/RUVBL1/BABAM1/SMARCB1/RUVBL2/UBE2N/SMARCD1/MCM7/HMCES/BCL7C/RAD51C/NABP2/UHRF1/FUS/ZBTB7A
Cycling_stroma	GOBP_CYTOPLASMIC_TRANSLATION	GOBP_CYTOPLASMIC_TRANSLATION	142	-0.477399	-1.9335	1.18128e-06	0.00209442	0.00202435	2433	tags=45%, list=26%, signal=34%	RPL28/RPS8/RPL5/YTHDF2/EIF5/DENR/RPL6/RPS12/RPS29/RPS21/RPS10/RPL22/RPS6/UBA52/RPL27A/RPL39/ZC3H15/RPL13A/RPS4X/RPL36A/RPL14/RPLP0/RPL26/YBX1/RPL23/RPL17/RPS16/RPS26/RPS2/RPL37/METTL3/RPL18/RPS28/RPL18A/FTSJ1/RPL8/PABPC1/RPS7/RPS14/RPL10/RPL11/RPL35A/RPS23/RPL13/RPS5/YBX3/RPS11/RPS3A/NCK1/RPL15/RPL3/DRG1/RPS18/RPS27/EIF3E/RPS20/RPL29/DHX29/RPL24/RPS9/MCTS1/RACK1/EIF3G/RPS3
Cycling_stroma	GOBP_DNA_REPLICATION_INITIATION	GOBP_DNA_REPLICATION_INITIATION	34	0.658508	2.06419	1.58412e-05	0.0140433	0.0135734	2662	tags=68%, list=28%, signal=49%	GMNN/CDC45/CCNE2/CCNE1/PRIM1/PRIM2/ORC5/MCM7/POLA2/POLA1/ORC3/CDT1/CDK2/LRWD1/ORC4/CDC6/MCM3/MCM4/ORC6/GINS3/NBN/MCM2/NOC3L
gd_SOX4pos_T	GOBP_REGULATION_OF_DNA_METABOLIC_PROCESS	GOBP_REGULATION_OF_DNA_METABOLIC_PROCESS	136	-0.465308	-1.85228	7.71904e-06	0.00686222	0.00645149	647	tags=35%, list=22%, signal=28%	MPHOSPH8/BCL7B/NAF1/ID3/SMC5/PRKDC/TFRC/HNRNPD/EPC1/RLF/ATM/SMG1/CCT5/SMC3/ENY2/HMGB1/HSP90AA1/CCT3/HNRNPC/INO80D/MAP2K7/CTNNB1/TTF1/WAS/SMARCA2/FUS/ARID1A/GTPBP4/ANKRD17/DHX36/PTPRC/HELB/SF3B5/RBBP6/SMARCA5/SIRT7/DBF4/PTK2B/PNKP/SMCHD1/PARP1/ACTB/HNRNPU/CHRAC1/PPP1R10/HNRNPA2B1/PPP4R3B
gd_SOX4pos_T	GOBP_REGULATION_OF_DOUBLE_STRAND_BREAK_REPAIR	GOBP_REGULATION_OF_DOUBLE_STRAND_BREAK_REPAIR	36	-0.650276	-2.04395	2.55226e-05	0.0113448	0.0106658	256	tags=28%, list=9%, signal=26%	WAS/SMARCA2/FUS/ARID1A/HELB/PNKP/SMCHD1/PARP1/ACTB/PPP4R3B
gd_SOX4pos_T	GOBP_REGULATION_OF_DNA_REPAIR	GOBP_REGULATION_OF_DNA_REPAIR	54	-0.56526	-1.93677	0.000111932	0.0331692	0.0311839	256	tags=28%, list=9%, signal=26%	ENY2/HMGB1/INO80D/WAS/SMARCA2/FUS/ARID1A/HELB/SF3B5/SIRT7/PNKP/SMCHD1/PARP1/ACTB/PPP4R3B
gd_SOX4pos_T	GOBP_RNA_SPLICING	GOBP_RNA_SPLICING	223	-0.376562	-1.59204	0.00015761	0.0350288	0.0329322	551	tags=25%, list=19%, signal=22%	SRSF1/AHNAK/PSIP1/PRPF6/SRSF9/YBX1/SYNCRIP/TRA2A/CLK4/SAP18/ENY2/TMBIM6/CELF1/ACIN1/SNRPD1/AKAP17A/CDC40/IVNS1ABP/HNRNPC/YTHDC1/SRSF11/PRPF8/PRPF4B/PTBP1/RBM23/TCERG1/ZRANB2/CLK3/TRA2B/CDK12/LSM4/CLK1/TAF15/FUS/SLC38A2/EIF4A3/LSM3/RBM12/SRSF5/SON/ZBTB7A/SF3B5/DDX5/NCL/CWC25/RBM39/ZC3H13/HSPA1A/SRSF10/SETX/THRAP3/HNRNPU/PTBP3/HNRNPA2B1/PNN/RSRP1
gd_SOX4pos_T	GOBP_MRNA_PROCESSING	GOBP_MRNA_PROCESSING	224	-0.37239	-1.5753	0.000223608	0.0397575	0.0373778	527	tags=24%, list=18%, signal=21%	PSIP1/PRPF6/SSU72/SRSF9/YBX1/SYNCRIP/TRA2A/SAP18/CELF1/PDE12/ACIN1/SNRPD1/AKAP17A/CDC40/HNRNPC/YTHDC1/SRSF11/PRPF8/PRPF4B/PTBP1/RBM23/TCERG1/ZRANB2/TRA2B/CDK12/SAFB2/LSM4/EIF4A3/LSM3/DHX36/SLTM/SRSF5/SON/ZBTB7A/SF3B5/RBBP6/PCF11/DDX5/RBM26/NCL/CWC25/RBM39/ZC3H13/SRSF10/SETX/THRAP3/HNRNPU/CDC73/PTBP3/HNRNPA2B1/ADAR/PNN/RSRP1
gd_SOX4pos_T	GOBP_REGULATION_OF_CELL_CYCLE	GOBP_REGULATION_OF_CELL_CYCLE	245	-0.360917	-1.54275	0.000290365	0.0430223	0.0404473	410	tags=22%, list=14%, signal=21%	YTHDF2/SERTAD1/CASP3/CDC26/PLCG2/PIM3/EVI2B/PLK2/RBL2/ZFP36L2/INO80D/RPS27L/BUB3/TAOK1/RACK1/USP47/CTNNB1/CHMP1B/TMEM14B/XIAP/TBRG1/APPL1/ZNF207/SH3GLB1/SMARCA2/DDIT3/CCDC57/FBXO7/CHMP4A/CDK12/CCNT2/ARID1A/GTPBP4/ANKRD17/DDX3X/IQGAP1/EIF4G2/PTPRC/SON/CALM2/SMARCA5/CCNG2/DBF4/CHORDC1/HEXIM1/TFDP2/CITED2/HSPA1A/ACTB/NR4A1/CALM1/HNRNPU/CDC73/PPP1R10/GADD45A
gd_SOX4pos_T	GOBP_REGULATION_OF_RNA_SPLICING	GOBP_REGULATION_OF_RNA_SPLICING	102	-0.453847	-1.7288	0.0003462	0.0436908	0.0410758	570	tags=34%, list=19%, signal=29%	LARP7/RBMX/NUP98/SRSF1/AHNAK/SRSF9/TRA2A/CLK4/SAP18/ENY2/TMBIM6/CELF1/AKAP17A/YTHDC1/PTBP1/RBM23/CLK3/TRA2B/CLK1/FUS/SLC38A2/RBM12/SON/ZBTB7A/SF3B5/DDX5/NCL/RBM39/HSPA1A/SRSF10/SETX/THRAP3/HNRNPU/PTBP3/HNRNPA2B1
gd_SOX4pos_T	GOBP_POSITIVE_REGULATION_OF_TRANSCRIPTION_BY_RNA_POLYMERASE_II	GOBP_POSITIVE_REGULATION_OF_TRANSCRIPTION_BY_RNA_POLYMERASE_II	278	-0.347338	-1.50503	0.000393168	0.0436908	0.0410758	720	tags=34%, list=24%, signal=28%	CHD8/ARMCX3/HDAC1/MED29/DDX17/ASH1L/ARID4A/BPTF/PCBP2/CCNK/CHD6/BAZ1B/JUN/TCEA1/STAT3/RNF4/LARP7/GTF2F1/REL/NIPBL/PRKDC/RBMX/ZNF131/GTF2I/CNBP/EPC1/RLF/HSPA5/PRPF6/ATM/CTR9/NFATC2IP/YBX1/PHIP/NR4A2/SP3/TXK/HMGB1/AGO2/NFKB2/NR1H2/RORA/SERTAD1/IRF9/ATAD2B/BCLAF1/ASXL2/AKNA/RPS6KA3/CNOT7/KMT2C/OGT/CTNNB1/EGR1/CHD7/NCOA3/BACH1/PTBP1/ZNF91/MAFF/XBP1/WAS/TCERG1/EP300/SMARCA2/DDIT3/CDK12/SMAD2/PCBP1/CCN…
gd_SOX4pos_T	GOBP_DNA_METABOLIC_PROCESS	GOBP_DNA_METABOLIC_PROCESS	243	-0.357254	-1.52734	0.00048229	0.0476396	0.0447881	647	tags=30%, list=22%, signal=25%	MPHOSPH8/ZNF830/BCL7B/NAF1/CTCF/ID3/SMC5/NIPBL/PRKDC/TFRC/RNASEH2B/ATF7IP/TDG/HNRNPD/CNBP/EPC1/RLF/ATM/NABP1/SMG1/CCT5/SMC3/ENY2/HMGB1/HSP90AA1/CCT3/RAN/FBXW7/RBMS1/RNF138/BANF1/REV3L/HNRNPC/ZBTB1/INO80D/GTF2H5/MAP2K7/TAOK1/USP47/CTNNB1/NASP/BACH1/TBRG1/TTF1/WAS/SMARCA2/TRIP12/FUS/ARID1A/GTPBP4/ANKRD17/DHX36/PTPRC/ZBTB7A/HELB/SF3B5/RBBP6/SMARCA5/SIRT7/DBF4/PTK2B/PNKP/SMCHD1/PARP1/ACTB/SETX/HNRNPU…
Glia	GOBP_FOREBRAIN_DEVELOPMENT	GOBP_FOREBRAIN_DEVELOPMENT	91	-0.541056	-1.94709	1.05614e-05	0.00575011	0.00510664	369	tags=23%, list=11%, signal=21%	RTN4/NFIB/POU3F1/ZSWIM6/NUMB/DOCK7/COL3A1/FEZ1/ZMIZ1/NRP1/AXL/RELN/C12orf57/ATP1A2/NR2F2/FLNA/PCDH9/SLIT2/SKI/ATP1B2/DIXDC1
Glia	GOBP_AXON_DEVELOPMENT	GOBP_AXON_DEVELOPMENT	139	-0.471751	-1.8052	1.67479e-05	0.00575011	0.00510664	576	tags=28%, list=16%, signal=24%	NCAM2/LRRC4C/MYCBP2/GDI1/ITGB1/L1CAM/LMO4/SEMA3C/EIF4G2/PUM2/PTPRZ1/RTN4/NFIB/B4GAT1/FLOT1/NREP/GRN/NUMB/DOCK7/FEZ1/NRXN3/BCL2/GPM6B/MYOT/CAMSAP2/PAK2/NRP1/SLITRK6/PLP1/VCL/RELN/C12orf57/FLNA/ANK3/NRXN1/SLIT2/CHL1/APLP2/MMP2
Glia	GOBP_NEURON_DEVELOPMENT	GOBP_NEURON_DEVELOPMENT	270	-0.404406	-1.66809	1.29154e-05	0.00575011	0.00510664	638	tags=27%, list=18%, signal=24%	S100B/PPP3CA/ITSN2/SRCIN1/ALCAM/NCAM2/LRRC4C/TUBA1A/MYCBP2/GDI1/TMEM106B/ITGB1/DDR2/L1CAM/FBXO7/LMO4/TENM3/RAB6A/LGI4/CAPRIN1/SEMA3C/EIF4G2/PUM2/PTPRZ1/RTN4/FRYL/ITGA1/GAS7/NFIB/B4GAT1/FLOT1/DMD/MAP4/HMGB1/ITGA6/TRIP11/NREP/CDKN1C/PBX1/IQGAP1/NCKAP1/GRN/PMP22/NUMB/DOCK7/NEGR1/FEZ1/NRXN3/DICER1/BCL2/GPM6B/MYOT/CAMSAP2/PAK2/ZMIZ1/NRP1/SLITRK6/PLP1/VCL/FLRT1/RELN/C12orf57/ADGRB3/NRN1/FLNA/ANK3/NRXN1…
Glia	GOBP_NEURON_MIGRATION	GOBP_NEURON_MIGRATION	40	-0.62692	-1.95565	4.44329e-05	0.00915318	0.00812888	229	tags=22%, list=7%, signal=21%	COL3A1/ZMIZ1/NRP1/AXL/RELN/NR2F2/FLNA/ADGRL3/CHL1
Glia	GOBP_TELENCEPHALON_DEVELOPMENT	GOBP_TELENCEPHALON_DEVELOPMENT	61	-0.571154	-1.92971	4.27562e-05	0.00915318	0.00812888	369	tags=25%, list=11%, signal=22%	RTN4/NFIB/ZSWIM6/NUMB/COL3A1/FEZ1/ZMIZ1/RELN/C12orf57/ATP1A2/FLNA/SLIT2/SKI/ATP1B2/DIXDC1
Glia	GOBP_GLIOGENESIS	GOBP_GLIOGENESIS	106	-0.477525	-1.76277	0.000115193	0.0148311	0.0131715	572	tags=30%, list=16%, signal=26%	TUBA1A/ILK/SUZ12/NDUFS2/ITGB4/NR1D1/APCDD1/LGI4/ERBB3/IL6ST/NR3C1/PTPRZ1/RTN4/RRAS/NFIB/POU3F1/GRN/COL3A1/DICER1/MAL/GPM6B/ZMIZ1/PLP1/RELN/ADGRG6/SOX8/SOX10/NDRG1/SKI/RNF10/ATP1B2/ZEB2
Glia	GOBP_CELL_PART_MORPHOGENESIS	GOBP_CELL_PART_MORPHOGENESIS	178	-0.423349	-1.66758	8.92687e-05	0.0148311	0.0131715	638	tags=28%, list=18%, signal=24%	S100B/PPP3CA/ITSN2/SRCIN1/ALCAM/LRRC4C/TUBA1A/MYCBP2/GDI1/WASF2/TMEM106B/ITGB1/L1CAM/LMO4/CAPRIN1/SEMA3C/EIF4G2/FIS1/PTPRZ1/RTN4/ITGA1/GAS7/NFIB/B4GAT1/FLOT1/PLEKHO1/MFF/IQGAP1/NCKAP1/NUMB/DOCK7/FEZ1/NRXN3/DICER1/BCL2/MYOT/PAK2/NRP1/SLITRK6/VCL/FLRT1/RELN/C12orf57/ADGRB3/NRN1/ANK3/NRXN1/SLIT2/CHL1/APLP2
Glia	GOBP_CENTRAL_NERVOUS_SYSTEM_DEVELOPMENT	GOBP_CENTRAL_NERVOUS_SYSTEM_DEVELOPMENT	239	-0.398649	-1.62289	0.00011385	0.0148311	0.0131715	696	tags=28%, list=20%, signal=24%	FOXP1/AATK/ARCN1/SOX4/BPTF/S100B/WLS/NDST1/FCGR2B/TUBA1A/MYCBP2/SUZ12/NIPBL/TFAP2A/ITGB1/ATP5PF/NR1D1/SETD2/LMO4/NLGN4X/RBBP4/ATP6AP2/SELENOP/IL6ST/TULP3/NR3C1/PTPRZ1/RTN4/NFIB/COL4A1/POU3F1/PBX1/ZSWIM6/NDRG2/NCKAP1/GRN/NUMB/DOCK7/COL3A1/FEZ1/MPST/BCL2/MAL/GPM6B/CITED2/GLUD1/ZMIZ1/NRP1/AXL/PLP1/ALDH3A2/RELN/C12orf57/ATP1A2/SOX8/SOX10/NR2F2/FLNA/PCDH9/TGFBR2/SLIT2/SKI/APLP2/ATP1B2/ZEB2/SPTBN1/DIXD…
Glia	GOBP_CELL_MORPHOGENESIS_INVOLVED_IN_NEURON_DIFFERENTIATION	GOBP_CELL_MORPHOGENESIS_INVOLVED_IN_NEURON_DIFFERENTIATION	144	-0.433107	-1.66508	0.000252991	0.0289534	0.0257134	638	tags=26%, list=18%, signal=22%	S100B/PPP3CA/SRCIN1/ALCAM/LRRC4C/MYCBP2/GDI1/TMEM106B/ITGB1/L1CAM/LMO4/CAPRIN1/SEMA3C/EIF4G2/PTPRZ1/RTN4/NFIB/B4GAT1/FLOT1/NUMB/DOCK7/FEZ1/NRXN3/BCL2/MYOT/PAK2/NRP1/SLITRK6/VCL/RELN/C12orf57/ADGRB3/ANK3/NRXN1/SLIT2/CHL1/APLP2
Glia	GOBP_GLIAL_CELL_DIFFERENTIATION	GOBP_GLIAL_CELL_DIFFERENTIATION	79	-0.506773	-1.78685	0.000301913	0.031097	0.0276171	827	tags=39%, list=24%, signal=31%	ARHGEF10/KRAS/HDAC2/CDH2/LAMA2/SOX4/NFIA/TUBA1A/ILK/SUZ12/ITGB4/NR1D1/LGI4/ERBB3/IL6ST/NR3C1/PTPRZ1/NFIB/POU3F1/GRN/DICER1/MAL/GPM6B/PLP1/RELN/ADGRG6/SOX8/SOX10/NDRG1/SKI/ZEB2
Glia	GOBP_GLIAL_CELL_DEVELOPMENT	GOBP_GLIAL_CELL_DEVELOPMENT	40	-0.588414	-1.83553	0.000345155	0.0323191	0.0287024	548	tags=38%, list=16%, signal=32%	ILK/ITGB4/NR1D1/LGI4/POU3F1/GRN/DICER1/MAL/GPM6B/PLP1/ADGRG6/SOX10/NDRG1/SKI/ZEB2
Glia	GOBP_POSITIVE_REGULATION_OF_LEUKOCYTE_CELL_CELL_ADHESION	GOBP_POSITIVE_REGULATION_OF_LEUKOCYTE_CELL_CELL_ADHESION	63	0.51063	1.83123	0.000391348	0.0335907	0.0298317	412	tags=33%, list=12%, signal=30%	ANXA1/HLA-DRB5/BCL6/HLA-DPA1/HLA-DRA/ST3GAL4/XBP1/CD74/NKAP/HLA-DQA1/HLA-DQB1/TNFSF13B/EGR3/TNFRSF14/HLA-DPB1/LGALS1/CCL2/HSPH1/ABL2/HLA-DRB1/ACTB
Glia	GOBP_POSITIVE_REGULATION_OF_TRANSMEMBRANE_TRANSPORT	GOBP_POSITIVE_REGULATION_OF_TRANSMEMBRANE_TRANSPORT	44	-0.571637	-1.81646	0.00047108	0.034658	0.0307796	877	tags=55%, list=25%, signal=41%	PIK3R1/AKAP9/NFE2L2/ARL6IP1/TCAF1/P2RX7/NDUFA4/GSTO1/PPP3CA/SNCA/ITGB1/ANK2/DMD/AKAP6/APPL1/SRI/OSBPL8/FXYD1/PLP1/RELN/FLNA/ANK3/NIPSNAP2/ATP1B2
Glia	GOBP_CELLULAR_COMPONENT_MORPHOGENESIS	GOBP_CELLULAR_COMPONENT_MORPHOGENESIS	197	-0.399721	-1.59581	0.000441517	0.034658	0.0307796	638	tags=28%, list=18%, signal=25%	S100B/PPP3CA/ITSN2/PHLDB1/SRCIN1/ALCAM/LRRC4C/TUBA1A/MYCBP2/GDI1/WASF2/TMEM106B/ITGB1/L1CAM/ITGB4/LMO4/CAPRIN1/SEMA3C/EIF4G2/CSRP1/FIS1/ANK2/PTPRZ1/RTN4/ITGA1/GAS7/NFIB/B4GAT1/FLOT1/TMOD2/PLEKHO1/MFF/IQGAP1/NCKAP1/PMP22/NUMB/DOCK7/FEZ1/NRXN3/DICER1/BCL2/MYOT/PAK2/NRP1/SLITRK6/VCL/FLRT1/RELN/C12orf57/ADGRB3/NRN1/ANK3/NRXN1/SLIT2/CHL1/APLP2
Glia	GOBP_PERIPHERAL_NERVOUS_SYSTEM_DEVELOPMENT	GOBP_PERIPHERAL_NERVOUS_SYSTEM_DEVELOPMENT	34	-0.614237	-1.84819	0.000579731	0.0391092	0.0347327	548	tags=44%, list=16%, signal=38%	ILK/ITGB4/LGI4/ERBB3/GSTM3/POU3F1/PMP22/DICER1/CITED2/ALDH3A2/ADGRG6/SOX8/SOX10/NDRG1/SKI
Glia	GOBP_HEAD_DEVELOPMENT	GOBP_HEAD_DEVELOPMENT	184	-0.395011	-1.56345	0.000645492	0.0391092	0.0347327	617	tags=26%, list=18%, signal=22%	WLS/NDST1/FCGR2B/TUBA1A/COL1A1/NIPBL/ITGB1/ATP5PF/SETD2/NLGN4X/RBBP4/ATP6AP2/SELENOP/TULP3/RTN4/RRAS/NFIB/COL4A1/POU3F1/PBX1/ZSWIM6/PLEKHA1/NDRG2/NUMB/DOCK7/COL3A1/FEZ1/BCL2/GLUD1/ZMIZ1/NRP1/AXL/PLP1/RELN/C12orf57/ASPH/ATP1A2/NR2F2/FLNA/PCDH9/TGFBR2/SLIT2/SKI/ATP1B2/MMP2/IL11RA/DIXDC1
Glia	GOBP_POSITIVE_REGULATION_OF_IMMUNE_SYSTEM_PROCESS	GOBP_POSITIVE_REGULATION_OF_IMMUNE_SYSTEM_PROCESS	228	0.347252	1.5111	0.000619	0.0391092	0.0347327	573	tags=29%, list=16%, signal=26%	ANXA1/PARP9/PHPT1/HLA-DRB5/SEC14L1/DNM1L/BCL6/HLA-DPA1/SPON2/HLA-DRA/PHB2/C1R/RBCK1/NFKBIA/XBP1/AKIRIN1/USP15/CD74/C1S/NKAP/HLA-DQA1/TMEM126A/HRAS/HLA-DQB1/IGHM/ERBIN/IRF1/ELF1/TNFSF13B/EGR3/TNFRSF14/PRKCA/HLA-DPB1/NECTIN2/PTK2/LGALS1/CCL2/CD320/THBS1/IFI35/RGCC/HSPH1/ABL2/CYLD/FOSL2/NINJ1/HLA-DRB1/FOS/CDKN1A/ACTB/NAGK/GBP1/HSPA1B/FOXO3/MMP14/TAP2/HSPA1A/IRS2/ADAM17/UBQLN1/ACIN1/TNFAIP3/NFKBIZ/CA…
Glia	GOBP_TISSUE_HOMEOSTASIS	GOBP_TISSUE_HOMEOSTASIS	56	-0.522247	-1.73325	0.000788192	0.0440046	0.0390802	347	tags=21%, list=10%, signal=20%	NFIB/DMD/COL3A1/BCL2/VCL/SLC4A2/PIGR/LAMC1/ATP1B2/ZEB2/ALDH1A1/LTBP3
Glia	GOBP_POSITIVE_REGULATION_OF_LYMPHOCYTE_ACTIVATION	GOBP_POSITIVE_REGULATION_OF_LYMPHOCYTE_ACTIVATION	75	0.457377	1.69702	0.000811735	0.0440046	0.0390802	504	tags=33%, list=14%, signal=29%	ANXA1/HLA-DRB5/BCL6/HLA-DPA1/HLA-DRA/XBP1/CD74/NKAP/HLA-DQA1/HLA-DQB1/TNFSF13B/EGR3/TNFRSF14/HLA-DPB1/LGALS1/CCL2/CD320/HSPH1/ABL2/HLA-DRB1/CDKN1A/ACTB/FOXO3/MMP14/IRS2
IFN_resp_memory_B	GOBP_DEFENSE_RESPONSE_TO_SYMBIONT	GOBP_DEFENSE_RESPONSE_TO_SYMBIONT	119	0.545235	2.07073	1.08422e-07	0.000107338	0.000104884	588	tags=33%, list=17%, signal=28%	IFI16/ISG20/ISG15/CXCL10/IFIT3/NT5C3A/HERC5/DDX60/DNAJC3/IFI6/VAMP8/ZNFX1/OASL/MX1/IFITM2/IRF9/MX2/PLSCR1/BST2/DTX3L/MORC3/TRIM22/PARP9/TRIM26/DDX21/UBE2N/DHX15/IFIT2/STAT2/IRF7/GBP1/TANK/PML/IRF1/ZC3HAV1/CNOT7/PCBP2/DHX9/NDUFAF4
IFN_resp_memory_B	GOBP_RESPONSE_TO_VIRUS	GOBP_RESPONSE_TO_VIRUS	159	0.487197	1.92505	3.63738e-07	0.000180051	0.000175935	674	tags=34%, list=20%, signal=29%	IFI16/ISG20/ISG15/PIM2/CXCL10/IFIT3/NT5C3A/HERC5/DDX60/PSMA2/DNAJC3/IFI6/VAMP8/ZNFX1/OASL/MX1/IFITM2/RPS15A/IRF9/MX2/PLSCR1/BST2/DTX3L/MORC3/TRIM22/PARP9/GTF2F1/TRIM26/DDX21/UBE2N/DHX15/HIF1A/IFIT2/STAT2/IRF7/GBP1/TANK/ENO1/PML/IRF1/ZC3HAV1/LAMTOR5/EIF5A/CNOT7/PCBP2/CFL1/DHX9/NDUFAF4/NPC2/NMI/UBQLN1/IFNGR2/GBP5/BCL3
IFN_resp_memory_B	GOBP_NEGATIVE_REGULATION_OF_VIRAL_GENOME_REPLICATION	GOBP_NEGATIVE_REGULATION_OF_VIRAL_GENOME_REPLICATION	31	0.652351	1.94494	8.66259e-05	0.0260056	0.0254111	312	tags=32%, list=9%, signal=30%	IFI16/ISG20/ISG15/ZNFX1/OASL/MX1/IFITM2/PLSCR1/BST2/TNIP1
IFN_resp_memory_B	GOBP_NEGATIVE_REGULATION_OF_VIRAL_PROCESS	GOBP_NEGATIVE_REGULATION_OF_VIRAL_PROCESS	42	0.602829	1.91812	0.000105073	0.0260056	0.0254111	312	tags=33%, list=9%, signal=31%	IFI16/ISG20/ISG15/PPIA/ZNFX1/OASL/MX1/IFITM2/PLSCR1/LY6E/BST2/SNX3/TRIM26/TNIP1
IgApos_plasma	GOBP_REGULATION_OF_RNA_SPLICING	GOBP_REGULATION_OF_RNA_SPLICING	88	-0.589063	-2.49568	6.69856e-11	5.85454e-08	4.87937e-08	530	tags=47%, list=17%, signal=40%	MAGOH/RBM3/LARP7/SNW1/TRA2A/HNRNPA1/FXR1/CLK1/SRSF1/CELF2/POLR2A/SAP18/CCNL1/DDX17/CIRBP/JMJD6/ZNF638/HNRNPH3/RBM4/SF1/RBM22/RBM25/RBM39/RNPS1/ENY2/RBMX/SRSF10/SETX/HNRNPA2B1/HNRNPU/MBNL1/DDX5/TIA1/SF3B5/SRSF3/HSPA1A/SRSF7/HSPA8/RBM23/TRA2B/FUS
IgApos_plasma	GOBP_RNA_SPLICING	GOBP_RNA_SPLICING	209	-0.441091	-2.12842	2.92671e-10	1.27897e-07	1.06594e-07	577	tags=34%, list=18%, signal=30%	HNRNPC/DDX46/ZMAT2/ZCRB1/MAGOH/RBM3/SNRPF/SRSF5/PRPF6/LARP7/SNW1/PNN/PDCD7/TRA2A/HNRNPA1/SRSF2/FXR1/CLK1/SRSF1/CELF2/POLR2A/SAP18/CCNL1/CDK12/DDX17/SCAF11/CDK13/PABPC1/CIRBP/LUC7L3/JMJD6/TARDBP/ZNF638/RSRC1/IVNS1ABP/PRPF38A/SNRPA1/AKAP8L/LSM2/PSIP1/THOC2/HNRNPH3/RBM4/SF1/RBM22/HNRNPR/RBM25/RBM39/PRPF38B/RNPS1/ZNF830/ENY2/SREK1/RBMX/IK/SRSF10/SETX/HNRNPA2B1/HNRNPU/MBNL1/HNRNPA3/DDX5/TIA1/SF3B5/SRS…
IgApos_plasma	GOBP_MRNA_METABOLIC_PROCESS	GOBP_MRNA_METABOLIC_PROCESS	290	-0.384961	-1.92459	4.52813e-09	1.31919e-06	1.09946e-06	565	tags=29%, list=18%, signal=26%	DDX46/EXOSC8/ZMAT2/ZCRB1/MAGOH/RBM3/SNRPF/SRSF5/TRMT10C/PRPF6/LARP7/SNW1/PNN/HNRNPD/SLTM/TRA2A/HNRNPA1/ZFP36L1/SRSF2/FXR1/SRSF1/ADAR/CELF2/SAP18/CDK12/PAPOLA/DDX17/DNAJB11/SCAF11/CDK13/PABPC1/CIRBP/LUC7L3/JMJD6/TARDBP/AGO3/SECISBP2/RSRC1/PRPF38A/SNRPA1/TUT7/TOB1/AKAP8L/LSM2/PSIP1/THOC2/HNRNPH3/RBM4/SF1/NFKBIZ/RBM22/PNRC2/HNRNPR/RBM25/RBM39/HSPA1B/ATF4/ROCK1/PRPF38B/HNRNPAB/RNPS1/ZNF830/SREK1/RBMX…
IgApos_plasma	GOBP_RNA_SPLICING_VIA_TRANSESTERIFICATION_REACTIONS	GOBP_RNA_SPLICING_VIA_TRANSESTERIFICATION_REACTIONS	152	-0.445988	-2.06765	5.59649e-08	9.78266e-06	8.1532e-06	577	tags=36%, list=18%, signal=31%	HNRNPC/DDX46/ZMAT2/ZCRB1/MAGOH/RBM3/SNRPF/SRSF5/PRPF6/LARP7/SNW1/PNN/TRA2A/HNRNPA1/SRSF2/FXR1/SRSF1/CELF2/SAP18/DDX17/SCAF11/CDK13/PABPC1/CIRBP/LUC7L3/JMJD6/RSRC1/PRPF38A/SNRPA1/LSM2/PSIP1/HNRNPH3/RBM4/SF1/RBM22/HNRNPR/RBM25/RBM39/RNPS1/RBMX/IK/SRSF10/SETX/HNRNPA2B1/HNRNPU/HNRNPA3/DDX5/TIA1/SF3B5/SRSF3/SRSF7/HSPA8/RSRP1/RBM23/TRA2B
IgApos_plasma	GOBP_MRNA_PROCESSING	GOBP_MRNA_PROCESSING	207	-0.415024	-2.00118	4.77175e-08	9.78266e-06	8.1532e-06	577	tags=33%, list=18%, signal=29%	HNRNPC/DDX46/ZMAT2/ZCRB1/MAGOH/RBM3/SNRPF/SRSF5/PRPF6/LARP7/SNW1/PNN/SLTM/TRA2A/HNRNPA1/ZFP36L1/SRSF2/FXR1/SRSF1/ADAR/CELF2/SAP18/CDK12/PAPOLA/DDX17/SCAF11/CDK13/PABPC1/CIRBP/LUC7L3/JMJD6/TARDBP/RSRC1/PRPF38A/SNRPA1/AKAP8L/LSM2/PSIP1/THOC2/HNRNPH3/RBM4/SF1/RBM22/HNRNPR/RBM25/RBM39/PRPF38B/RNPS1/ZNF830/SREK1/RBMX/IK/SRSF10/SETX/HNRNPA2B1/HNRNPU/MBNL1/HNRNPA3/DDX5/TIA1/AHCYL1/SF3B5/SRSF3/SRSF7/HSPA…
IgApos_plasma	GOBP_REGULATION_OF_MRNA_PROCESSING	GOBP_REGULATION_OF_MRNA_PROCESSING	70	-0.56618	-2.30688	1.34491e-07	1.95909e-05	1.63277e-05	530	tags=46%, list=17%, signal=39%	MAGOH/RBM3/LARP7/SNW1/SLTM/TRA2A/HNRNPA1/ZFP36L1/FXR1/CELF2/SAP18/PAPOLA/DDX17/CIRBP/JMJD6/RBM4/SF1/RBM25/RBM39/RNPS1/RBMX/SRSF10/HNRNPA2B1/HNRNPU/DDX5/TIA1/AHCYL1/SRSF3/SRSF7/HSPA8/RBM23/TRA2B
IgApos_plasma	GOBP_CHAPERONE_MEDIATED_PROTEIN_FOLDING	GOBP_CHAPERONE_MEDIATED_PROTEIN_FOLDING	45	-0.629941	-2.33648	2.30278e-07	2.87518e-05	2.39627e-05	455	tags=42%, list=14%, signal=37%	DNAJC7/CCT5/CCT4/ST13/CCT6A/CCT3/SDF2/DNAJB4/HSPA1B/HSPA6/DNAJB14/CHORDC1/HSPA1A/HSPH1/HSPA8/HSPB1/TCP1/DNAJB1/HSPE1
IgApos_plasma	GOBP_REGULATION_OF_MRNA_SPLICING_VIA_SPLICEOSOME	GOBP_REGULATION_OF_MRNA_SPLICING_VIA_SPLICEOSOME	57	-0.591129	-2.30936	3.30587e-07	3.61166e-05	3.01008e-05	530	tags=49%, list=17%, signal=42%	MAGOH/RBM3/LARP7/SNW1/TRA2A/HNRNPA1/FXR1/CELF2/SAP18/DDX17/CIRBP/JMJD6/RBM4/SF1/RBM25/RBM39/RNPS1/RBMX/SRSF10/HNRNPA2B1/HNRNPU/DDX5/TIA1/SRSF3/SRSF7/HSPA8/RBM23/TRA2B
IgApos_plasma	GOBP_REGULATION_OF_MRNA_METABOLIC_PROCESS	GOBP_REGULATION_OF_MRNA_METABOLIC_PROCESS	127	-0.45462	-2.04853	4.65213e-07	4.51773e-05	3.76523e-05	821	tags=48%, list=26%, signal=37%	HNRNPL/EIF4A3/DIS3/HNRNPA0/YTHDC1/SUPT6H/ZC3H12A/GTPBP1/FASTK/RBM8A/SRSF4/YTHDF2/PAF1/SAFB/SON/GIGYF2/HNRNPC/EXOSC8/MAGOH/RBM3/LARP7/SNW1/HNRNPD/SLTM/TRA2A/HNRNPA1/ZFP36L1/FXR1/CELF2/SAP18/PAPOLA/DDX17/PABPC1/CIRBP/JMJD6/TARDBP/AGO3/SECISBP2/TUT7/TOB1/RBM4/SF1/HNRNPR/RBM25/RBM39/ROCK1/HNRNPAB/RNPS1/RBMX/SRSF10/HNRNPA2B1/HNRNPU/DDX5/TIA1/AHCYL1/SRSF3/SRSF7/HSPA8/RBM23/TRA2B/FUS
IgApos_plasma	GOBP_ENDOMEMBRANE_SYSTEM_ORGANIZATION	GOBP_ENDOMEMBRANE_SYSTEM_ORGANIZATION	138	0.437264	1.89963	4.14122e-06	0.000329039	0.000274232	550	tags=34%, list=17%, signal=29%	RAB30/RAB11A/STX11/NCLN/NAGLU/CCDC47/AP3S1/RAB18/RAB1A/AP3B1/SNX3/TMED3/EMC3/SURF4/BLOC1S1/OPTN/FLOT1/EIF2AK3/RAB10/GOLPH3/PTEN/ATP6V1F/RAB5IF/LMNA/TSG101/EMC4/TMED4/DEGS1/LAMTOR1/VMP1/HIKESHI/RAB7A/ATP6AP1/TMF1/PLEKHJ1/CLPTM1L/LPIN1/RAB8A/RTN4/USP8/RTN3/TMED7/PAFAH1B1/SH3GLB1/SEC61A1/TOR1AIP2/VPS37B
IgApos_plasma	GOBP_MICROTUBULE_BASED_PROCESS	GOBP_MICROTUBULE_BASED_PROCESS	157	-0.401432	-1.86555	4.0759e-06	0.000329039	0.000274232	464	tags=27%, list=14%, signal=24%	LSM14A/DYNLT1/SMC3/MAP4/DYNLRB1/SDCCAG8/SENP6/SOD1/MACF1/CCNL1/NUDC/PDCD6IP/EML4/HSBP1/ARMCX3/NUMA1/DYNLL1/CEP350/CCDC69/OFD1/TUBA1C/CCDC66/HSPA1B/ROCK1/PCM1/CHMP4A/DYNLL2/ACTR2/CFL1/HNRNPU/PLK2/DNAJA1/ATF5/TUBB4B/TUBA1B/CHORDC1/HSPA1A/HSPA8/HSPB1/SETD2/CDK2AP2/UBB
IgApos_plasma	GOBP_CHROMOSOME_ORGANIZATION	GOBP_CHROMOSOME_ORGANIZATION	143	-0.409737	-1.87985	6.24067e-06	0.000454528	0.000378819	478	tags=31%, list=15%, signal=27%	HNRNPD/LSM14A/SMC3/HNRNPA1/SENP6/CCT5/HMGB1/CCT4/MIS12/ESCO1/CCT6A/SMARCB1/NUDC/NASP/BUB3/ATF7IP2/PDCD6IP/EML4/NUMA1/CCT3/DUSP1/DDX3X/OFD1/AKAP8L/PPP1R10/SSBP1/MPHOSPH8/SP100/HSPA1B/PNKP/CHMP4A/ACTB/ZNF830/HSP90AB1/IK/SETX/NIPBL/HNRNPA2B1/HNRNPU/ATF7IP/ARID1B/HSPA1A/HSP90AA1/TCP1
IgApos_plasma	GOBP_PROTEIN_FOLDING	GOBP_PROTEIN_FOLDING	104	-0.448834	-1.95913	6.85493e-06	0.000460862	0.000384098	422	tags=30%, list=13%, signal=27%	CCT5/CCT4/ST13/CCT6A/NUDC/DNAJB11/CCT3/RIC3/WDR83OS/NKTR/ATF6/SDF2/NUDCD2/PPIA/DNAJB4/AHSA1/HSPA1B/HSPA6/DNAJB14/HSP90AB1/DNAJA1/CHORDC1/HSPA1A/HSPH1/HSP90AA1/HSPD1/HSPA8/HSPB1/TCP1/DNAJB1/HSPE1
IgApos_plasma	GOBP_REGULATION_OF_DNA_METABOLIC_PROCESS	GOBP_REGULATION_OF_DNA_METABOLIC_PROCESS	133	-0.390077	-1.77359	3.06667e-05	0.00191448	0.00159559	442	tags=25%, list=14%, signal=22%	SMC3/HNRNPA1/CCT5/HMGB1/CCT4/ESCO1/CCT6A/KPNA2/SMARCB1/MORF4L2/CCT3/KLF4/PPP1R10/SSBP1/ING5/MPHOSPH8/HNRNPAB/PNKP/ACTB/ENY2/HSP90AB1/ACTR2/TAF7/HNRNPA2B1/HNRNPU/TSPYL2/ARID1B/RNF168/SF3B5/HSP90AA1/SETD2/TCP1/FUS
IgApos_plasma	GOBP_REGULATION_OF_DNA_BIOSYNTHETIC_PROCESS	GOBP_REGULATION_OF_DNA_BIOSYNTHETIC_PROCESS	35	-0.618005	-2.15234	3.39427e-05	0.00197773	0.0016483	722	tags=51%, list=23%, signal=40%	DKC1/DNAJC2/MEAF6/HNRNPC/HNRNPD/HNRNPA1/CCT5/CCT4/CCT6A/CCT3/KLF4/ING5/PNKP/HSP90AB1/HNRNPA2B1/HNRNPU/HSP90AA1/TCP1
IgApos_plasma	GOBP_FATTY_ACID_METABOLIC_PROCESS	GOBP_FATTY_ACID_METABOLIC_PROCESS	56	0.533302	1.98935	3.62413e-05	0.00197968	0.00164993	925	tags=61%, list=29%, signal=44%	INSIG2/PTGES2/ETFA/ADIPOR1/GPX4/CRYL1/DECR1/XBP1/AKR1B1/DEGS1/PEX2/ACAA1/PNPLA8/LPIN1/HADHA/ASAH1/LYPLA1/FABP1/SCP2/HSD17B12/ACSS1/SIRT2/QKI/DBI/MIF/ETFB/HSD17B10/ACADVL/NR4A3/NDUFAB1/MCEE/ADH5/INSIG1/TECR
IgApos_plasma	GOBP_NEGATIVE_REGULATION_OF_MRNA_METABOLIC_PROCESS	GOBP_NEGATIVE_REGULATION_OF_MRNA_METABOLIC_PROCESS	43	-0.567883	-2.08499	4.72871e-05	0.00231171	0.00192666	353	tags=33%, list=11%, signal=29%	SAP18/PABPC1/CIRBP/TARDBP/SECISBP2/TOB1/HNRNPAB/RNPS1/RBMX/SRSF10/HNRNPA2B1/HNRNPU/SRSF7/FUS
IgApos_plasma	GOBP_CELLULAR_RESPIRATION	GOBP_CELLULAR_RESPIRATION	124	0.420351	1.79733	4.76096e-05	0.00231171	0.00192666	867	tags=47%, list=27%, signal=35%	NDUFS6/NDUFB11/NDUFB7/NDUFA11/NDUFV1/ETFA/NDUFA5/COX7A2/NDUFA4/ATP5PF/NDUFS8/UQCRB/NDUFB6/UQCC2/SDHA/NDUFB5/UQCRFS1/COX6B1/NDUFS7/BLOC1S1/MRPS36/NDUFB3/ACO2/ATP5F1D/COX7B/COX8A/COX5A/NDUFB10/SDHB/PPIF/NDUFA9/MDH1/NDUFS3/IDH2/NDUFA13/UQCRC2/ATP5F1C/NDUFA3/CYC1/SHMT2/RHOA/CHCHD2/ATP5F1A/ISCU/UQCR11/GHITM/NDUFA6/IFNAR1/ETFB/OXA1L/ATP5F1E/PINK1/NR4A3/NDUFAB1/SUCLG1/COX6C/NDUFS4/NDUFA2
IgApos_plasma	GOBP_CELLULAR_LIPID_METABOLIC_PROCESS	GOBP_CELLULAR_LIPID_METABOLIC_PROCESS	132	0.411333	1.77525	5.10121e-05	0.00234656	0.0019557	925	tags=48%, list=29%, signal=35%	INSIG2/PTGES2/NAGLU/PRDX6/ETFA/ADIPOR1/SCPEP1/CRLS1/SPTSSA/GPX4/CHPT1/ALG13/CRYL1/CERS2/DECR1/PTEN/XBP1/PPP2CA/AKR1B1/DEGS1/PIGT/PEX2/ACAA1/ETNK1/ST6GALNAC4/PNPLA8/LPIN1/ALG3/NUS1/PAFAH1B1/SOCS3/SERINC1/HADHA/ASAH1/FDPS/HEXB/LYPLA1/CREM/SLC30A5/B4GALT3/CAPN2/GLA/DPM1/FABP1/SCP2/HSD17B12/ACSS1/SIRT2/QKI/DBI/DPM3/MIF/ETFB/HSD17B10/ACADVL/NR4A3/NDUFAB1/MCEE/DHRS7/ADH5/NPC2/INSIG1/TECR
IgApos_plasma	GOBP_ORGANIC_ACID_METABOLIC_PROCESS	GOBP_ORGANIC_ACID_METABOLIC_PROCESS	141	0.399902	1.7457	6.69995e-05	0.00292788	0.00244019	854	tags=45%, list=27%, signal=35%	PGAM1/INSIG2/PYCR1/PTGES2/ETFA/MTHFD2/ADIPOR1/SCPEP1/LDHB/EP300/SLC39A8/GALK1/GPX4/TPST2/SDHA/CRYL1/VDAC1/DECR1/MRPS36/MAPKAPK2/ACO2/XBP1/PPP2CA/AKR1B1/DEGS1/AZIN1/DDIT4/MPST/PEX2/ACAA1/STAT3/PNPLA8/LPIN1/MPC2/LDHA/ADI1/SERINC3/MDH1/IDH2/HADHA/ASNSD1/ASAH1/QPRT/HEXB/SHMT2/LYPLA1/ENO1/FABP1/SCP2/HSD17B12/ACSS1/SIRT2/QKI/OSBPL9/DBI/MIF/ETFB/PDXDC1/HSD17B10/PGK1/ACADVL/NR4A3/NDUFAB1/MCEE
IgApos_plasma	GOBP_REGULATION_OF_DNA_REPAIR	GOBP_REGULATION_OF_DNA_REPAIR	51	-0.518164	-1.97332	7.83568e-05	0.00326113	0.00271794	131	tags=20%, list=4%, signal=19%	PNKP/ACTB/ENY2/ACTR2/TAF7/ARID1B/RNF168/SF3B5/SETD2/FUS
IgApos_plasma	GOBP_AEROBIC_RESPIRATION	GOBP_AEROBIC_RESPIRATION	115	0.42786	1.80986	8.57079e-05	0.00340494	0.00283779	867	tags=47%, list=27%, signal=36%	NDUFS6/NDUFB11/NDUFB7/NDUFA11/NDUFV1/NDUFA5/COX7A2/NDUFA4/ATP5PF/NDUFS8/UQCRB/NDUFB6/UQCC2/SDHA/NDUFB5/UQCRFS1/COX6B1/NDUFS7/BLOC1S1/MRPS36/NDUFB3/ACO2/ATP5F1D/COX7B/COX8A/COX5A/NDUFB10/SDHB/PPIF/NDUFA9/MDH1/NDUFS3/IDH2/NDUFA13/UQCRC2/ATP5F1C/NDUFA3/CYC1/SHMT2/RHOA/CHCHD2/ATP5F1A/ISCU/UQCR11/GHITM/NDUFA6/OXA1L/ATP5F1E/PINK1/NDUFAB1/SUCLG1/COX6C/NDUFS4/NDUFA2
IgApos_plasma	GOBP_GENERATION_OF_PRECURSOR_METABOLITES_AND_ENERGY	GOBP_GENERATION_OF_PRECURSOR_METABOLITES_AND_ENERGY	183	0.370416	1.67354	0.000103193	0.00392134	0.00326818	887	tags=44%, list=28%, signal=34%	NDUFS6/NDUFB11/NDUFB7/NDUFA11/PGAM1/NDUFV1/ETFA/NDUFA5/COX7A2/NDUFA4/EP300/ATP5PF/NDUFS8/UQCRB/NDUFB6/GALK1/UQCC2/PPP1CC/SDHA/NDUFB5/UQCRFS1/COX6B1/NDUFS7/BLOC1S1/MRPS36/NDUFB3/AKR7A2/ACO2/ATP5F1D/COX7B/PPP2CA/AKR1B1/DEGS1/COX8A/COX5A/DDIT4/STAT3/TKT/LDHA/NDUFB10/SDHB/PPIF/NDUFA9/MDH1/NDUFS3/IDH2/NDUFA13/UQCRC2/ATP5F1C/PPP1CB/NDUFA3/FDX1/CYC1/SHMT2/ENO1/RHOA/CHCHD2/ACSS1/PPP1CA/ATP5F1A/ISCU/UQCR1…
IgApos_plasma	GOBP_RESPONSE_TO_TOPOLOGICALLY_INCORRECT_PROTEIN	GOBP_RESPONSE_TO_TOPOLOGICALLY_INCORRECT_PROTEIN	86	-0.422057	-1.77964	0.00014163	0.0051577	0.0042986	199	tags=20%, list=6%, signal=19%	ATF6/DNAJB4/PIGBOS1/ATF4/HSPA6/DNAJB14/HSP90AB1/DNAJA1/HSPA1A/HSPH1/HSP90AA1/HSPD1/HSPA8/HSPB1/DNAJB1/HSPE1/DDIT3
IgApos_plasma	GOBP_DNA_BIOSYNTHETIC_PROCESS	GOBP_DNA_BIOSYNTHETIC_PROCESS	44	-0.540723	-1.99719	0.000176037	0.00547399	0.00456221	595	tags=41%, list=19%, signal=34%	DKC1/DNAJC2/MEAF6/HNRNPC/HNRNPD/HNRNPA1/CCT5/CCT4/CCT6A/CCT3/KLF4/ING5/PNKP/HSP90AB1/HNRNPA2B1/HNRNPU/HSP90AA1/TCP1
IgApos_plasma	GOBP_OXIDATIVE_PHOSPHORYLATION	GOBP_OXIDATIVE_PHOSPHORYLATION	102	0.429758	1.78455	0.000178478	0.00547399	0.00456221	867	tags=46%, list=27%, signal=35%	NDUFS6/NDUFB11/NDUFB7/NDUFA11/NDUFV1/NDUFA5/COX7A2/NDUFA4/ATP5PF/NDUFS8/UQCRB/NDUFB6/UQCC2/SDHA/NDUFB5/UQCRFS1/COX6B1/NDUFS7/NDUFB3/ATP5F1D/COX7B/COX8A/COX5A/NDUFB10/SDHB/PPIF/NDUFA9/NDUFS3/NDUFA13/UQCRC2/ATP5F1C/NDUFA3/CYC1/SHMT2/RHOA/CHCHD2/ATP5F1A/ISCU/UQCR11/GHITM/NDUFA6/ATP5F1E/PINK1/NDUFAB1/COX6C/NDUFS4/NDUFA2
IgApos_plasma	GOBP_MICROTUBULE_CYTOSKELETON_ORGANIZATION	GOBP_MICROTUBULE_CYTOSKELETON_ORGANIZATION	112	-0.402852	-1.77748	0.000177569	0.00547399	0.00456221	464	tags=27%, list=14%, signal=24%	LSM14A/DYNLT1/SMC3/MAP4/SDCCAG8/SENP6/CCNL1/NUDC/PDCD6IP/EML4/NUMA1/CEP350/CCDC69/OFD1/TUBA1C/CCDC66/HSPA1B/ROCK1/PCM1/CHMP4A/CFL1/HNRNPU/PLK2/ATF5/TUBB4B/TUBA1B/CHORDC1/HSPA1A/SETD2/CDK2AP2
IgApos_plasma	GOBP_REGULATION_OF_CELLULAR_RESPONSE_TO_STRESS	GOBP_REGULATION_OF_CELLULAR_RESPONSE_TO_STRESS	187	-0.339714	-1.61853	0.000181631	0.00547399	0.00456221	361	tags=18%, list=11%, signal=17%	SMARCB1/MORF4L2/EIF2AK2/PTPN2/PRDX1/PDCD4/USP15/DUSP1/CD27/ATF6/KLF4/PPIA/PPP1R10/PIGBOS1/BCL2/UBQLN1/PNKP/ACTB/ENY2/ACTR2/TAF7/PMAIP1/DNAJA1/IER5/ARID1B/DDX5/RNF168/CHORDC1/SF3B5/HSPA1A/SETD2/DNAJB1/FUS/DDIT3
IgApos_plasma	GOBP_CARBOHYDRATE_DERIVATIVE_METABOLIC_PROCESS	GOBP_CARBOHYDRATE_DERIVATIVE_METABOLIC_PROCESS	247	0.335476	1.571	0.000174314	0.00547399	0.00456221	644	tags=30%, list=20%, signal=26%	ITM2C/NDUFS6/CHPF2/NDUFB11/NDUFB7/NDUFA11/PGAM1/APOBEC3C/DERL3/PDE4B/TMEM59/NAGLU/NDUFV1/AGA/FIS1/IMPDH2/NDUFA5/TGFB1/ATP5PF/NDUFS8/SLC39A8/RPN1/NDUFB6/RNASEH2B/CMPK1/TPST2/RAB1A/SDHA/ALG13/CRYL1/GUK1/NDUFB5/NDUFS7/AK3/NDUFB3/AKR7A2/GOLPH3/ATP5F1D/GALNT2/CHST2/MAN1A1/AKR1B1/FUCA2/AMPD1/PIGT/ST6GALNAC4/BAD/UBE2J1/TKT/MPC2/RPN2/ALG3/NUS1/NDUFB10/SDHB/OLA1/NDUFA9/NDUFS3/NDUFA13/ATP5F1C/NDUFA3/EDEM2/…
IgApos_plasma	GOBP_LIPID_METABOLIC_PROCESS	GOBP_LIPID_METABOLIC_PROCESS	183	0.362807	1.63916	0.000192722	0.00561464	0.00467943	864	tags=41%, list=27%, signal=32%	INSIG2/PTGES2/NAGLU/PRDX6/ETFA/ADIPOR1/SCPEP1/HINT2/CRLS1/SPTSSA/TGFB1/GPX4/CHPT1/ALG13/CRYL1/CERS2/EBPL/LRP10/DECR1/AKR7A2/PTEN/XBP1/PPP2CA/AKR1B1/DEGS1/RAB7A/PIGT/PEX2/ACAA1/ETNK1/ST6GALNAC4/STUB1/PNPLA8/LPIN1/SCNN1B/ALG3/NUS1/PAFAH1B1/SOCS3/SERINC1/HADHA/ASAH1/NFKB1/FDX1/PITPNA/FDPS/HEXB/LYPLA1/MBTPS1/CREM/SLC30A5/B4GALT3/CAPN2/GLA/ARSA/DPM1/FABP1/SCP2/HSD17B12/ACSS1/ATP5F1A/SIRT2/QKI/OSBPL9/D…
IgApos_plasma	GOBP_ORGANOPHOSPHATE_METABOLIC_PROCESS	GOBP_ORGANOPHOSPHATE_METABOLIC_PROCESS	205	0.354301	1.62406	0.000207879	0.00586085	0.00488463	648	tags=31%, list=20%, signal=27%	NDUFS6/PDXK/NDUFB11/NDUFB7/NDUFA11/PGAM1/PDE4B/NDUFV1/FIS1/PRDX6/IMPDH2/NDUFA5/LDHB/CRLS1/TGFB1/ATP5PF/NDUFS8/NDUFB6/GPX4/CHPT1/RNASEH2B/CMPK1/TPST2/SDHA/CRYL1/GUK1/NDUFB5/NDUFS7/AK3/NDUFB3/PTEN/ATP5F1D/AMPD1/PIGT/ETNK1/AK6/BAD/TKT/PNPLA8/LPIN1/MPC2/NUS1/NDUFB10/SDHB/OLA1/NDUFA9/PAFAH1B1/MDH1/SOCS3/NDUFS3/IDH2/NDUFA13/SERINC1/HADHA/NAXE/ATP5F1C/NDUFA3/QPRT/FDPS/GNAI3/HEXB/ENO1/SLC30A5/CAPN2
IgApos_plasma	GOBP_CARBOHYDRATE_DERIVATIVE_BIOSYNTHETIC_PROCESS	GOBP_CARBOHYDRATE_DERIVATIVE_BIOSYNTHETIC_PROCESS	174	0.373607	1.67681	0.00021583	0.00589486	0.00491298	766	tags=35%, list=24%, signal=28%	ITM2C/NDUFS6/CHPF2/NDUFB11/NDUFB7/NDUFA11/DERL3/TMEM59/NDUFV1/IMPDH2/NDUFA5/TGFB1/ATP5PF/NDUFS8/SLC39A8/RPN1/NDUFB6/CMPK1/SDHA/ALG13/CRYL1/GUK1/NDUFB5/NDUFS7/AK3/NDUFB3/GOLPH3/ATP5F1D/GALNT2/CHST2/AMPD1/PIGT/ST6GALNAC4/UBE2J1/TKT/MPC2/RPN2/ALG3/NUS1/NDUFB10/SDHB/NDUFA9/NDUFS3/NDUFA13/ATP5F1C/NDUFA3/MGAT2/NFKB1/B4GALT7/ENO1/SLC30A5/B4GALT3/DPM1/HSD17B12/B3GAT3/AATF/ACSS1/ATP5F1A/ATP5MC3/DPM3/NDUFA6
IgApos_plasma	GOBP_ALTERNATIVE_MRNA_SPLICING_VIA_SPLICEOSOME	GOBP_ALTERNATIVE_MRNA_SPLICING_VIA_SPLICEOSOME	40	-0.544971	-1.96779	0.000239139	0.00605981	0.00505045	431	tags=40%, list=13%, signal=35%	HNRNPA1/FXR1/SRSF1/CELF2/SAP18/DDX17/CDK13/RSRC1/RBM4/RBM25/RNPS1/RBMX/HNRNPU/DDX5/TIA1/TRA2B
IgApos_plasma	GOBP_NUCLEOSIDE_PHOSPHATE_BIOSYNTHETIC_PROCESS	GOBP_NUCLEOSIDE_PHOSPHATE_BIOSYNTHETIC_PROCESS	101	0.418238	1.7333	0.00024267	0.00605981	0.00505045	892	tags=45%, list=28%, signal=33%	NDUFS6/NDUFB11/NDUFB7/NDUFA11/NDUFV1/IMPDH2/NDUFA5/TGFB1/ATP5PF/NDUFS8/NDUFB6/CMPK1/SDHA/GUK1/NDUFB5/NDUFS7/AK3/NDUFB3/ATP5F1D/AMPD1/AK6/MPC2/NDUFB10/SDHB/NDUFA9/NDUFS3/NDUFA13/ATP5F1C/NDUFA3/QPRT/ENO1/HSD17B12/ACSS1/ATP5F1A/ATP5MC3/NDUFA6/PRPSAP2/ATP5F1E/PINK1/NME4/NDUFAB1/NDUFS4/NDUFA2/STOML2/UPP1
IgApos_plasma	GOBP_PROTEIN_DNA_COMPLEX_ORGANIZATION	GOBP_PROTEIN_DNA_COMPLEX_ORGANIZATION	227	-0.322384	-1.56988	0.00024184	0.00605981	0.00505045	798	tags=34%, list=25%, signal=28%	CTR9/UTP3/YTHDC1/SUPT6H/XIST/CENPC/SETBP1/UCHL5/TBL1XR1/SKP1/SF3B1/PIAS1/DNAJC2/SAFB/IFI16/BANF1/SUGT1/ATF2/RBBP4/TPR/MEAF6/CHTOP/HMGN2/HNRNPC/MED28/KNTC1/MED10/CREBZF/MED6/KMT2E/KLF2/TSPYL1/LRIF1/SENP6/BRD2/HMGB1/NSD1/KANSL1/MIS12/MSL3/HDAC9/OGT/SMARCB1/USP3/MORF4L2/NASP/IRF4/ATF7IP2/CHD6/EIF1/KCNQ1OT1/JMJD6/USP15/GSK3A/SUPT4H1/RSF1/DPY30/PSIP1/SETD5/NFKBIZ/ING5/MPHOSPH8/CDKN1C/MIER1/ACTB/ENY2/I…
IgApos_plasma	GOBP_MONOCARBOXYLIC_ACID_METABOLIC_PROCESS	GOBP_MONOCARBOXYLIC_ACID_METABOLIC_PROCESS	100	0.426628	1.76517	0.000250392	0.00607896	0.00506641	996	tags=55%, list=31%, signal=39%	PGAM1/INSIG2/PTGES2/ETFA/ADIPOR1/SCPEP1/LDHB/EP300/GALK1/GPX4/CRYL1/VDAC1/DECR1/XBP1/PPP2CA/AKR1B1/DEGS1/DDIT4/PEX2/ACAA1/STAT3/PNPLA8/LPIN1/MPC2/LDHA/IDH2/HADHA/ASAH1/HEXB/LYPLA1/ENO1/FABP1/SCP2/HSD17B12/ACSS1/SIRT2/QKI/OSBPL9/DBI/MIF/ETFB/HSD17B10/PGK1/ACADVL/NR4A3/NDUFAB1/MCEE/ADH5/INSIG1/TECR/CHST12/PKM/GRHPR/ACADM/EIF6
IgApos_plasma	GOBP_RESPONSE_TO_HEAT	GOBP_RESPONSE_TO_HEAT	39	-0.536784	-1.92851	0.000314505	0.00717728	0.00598179	199	tags=33%, list=6%, signal=32%	DNAJB4/PSIP1/IGF1/HSPA1B/HSPA6/HSP90AB1/DNAJA1/IER5/CHORDC1/HSPA1A/HSP90AA1/HSPB1/DNAJB1
IgApos_plasma	GOBP_RIBOSE_PHOSPHATE_BIOSYNTHETIC_PROCESS	GOBP_RIBOSE_PHOSPHATE_BIOSYNTHETIC_PROCESS	93	0.425758	1.74095	0.000320268	0.00717728	0.00598179	892	tags=45%, list=28%, signal=34%	NDUFS6/NDUFB11/NDUFB7/NDUFA11/NDUFV1/IMPDH2/NDUFA5/TGFB1/ATP5PF/NDUFS8/NDUFB6/CMPK1/SDHA/NDUFB5/NDUFS7/AK3/NDUFB3/ATP5F1D/AMPD1/MPC2/NDUFB10/SDHB/NDUFA9/NDUFS3/NDUFA13/ATP5F1C/NDUFA3/ENO1/HSD17B12/ACSS1/ATP5F1A/ATP5MC3/NDUFA6/PRPSAP2/ATP5F1E/PINK1/NME4/NDUFAB1/NDUFS4/NDUFA2/STOML2/UPP1
IgApos_plasma	GOBP_ENERGY_DERIVATION_BY_OXIDATION_OF_ORGANIC_COMPOUNDS	GOBP_ENERGY_DERIVATION_BY_OXIDATION_OF_ORGANIC_COMPOUNDS	144	0.382545	1.67352	0.000312745	0.00717728	0.00598179	867	tags=44%, list=27%, signal=34%	NDUFS6/NDUFB11/NDUFB7/NDUFA11/NDUFV1/ETFA/NDUFA5/COX7A2/NDUFA4/ATP5PF/NDUFS8/UQCRB/NDUFB6/UQCC2/PPP1CC/SDHA/NDUFB5/UQCRFS1/COX6B1/NDUFS7/BLOC1S1/MRPS36/NDUFB3/ACO2/ATP5F1D/COX7B/COX8A/COX5A/NDUFB10/SDHB/PPIF/NDUFA9/MDH1/NDUFS3/IDH2/NDUFA13/UQCRC2/ATP5F1C/PPP1CB/NDUFA3/CYC1/SHMT2/RHOA/CHCHD2/PPP1CA/ATP5F1A/ISCU/UQCR11/GHITM/GABARAPL1/NDUFA6/IFNAR1/ETFB/OXA1L/GYG1/ATP5F1E/ACADVL/PINK1/NR4A3/NDUFAB1…
IgApos_plasma	GOBP_RESPONSE_TO_TEMPERATURE_STIMULUS	GOBP_RESPONSE_TO_TEMPERATURE_STIMULUS	49	-0.502992	-1.89597	0.00034768	0.00759681	0.00633144	308	tags=33%, list=10%, signal=30%	HSBP1/CIRBP/DNAJB4/PSIP1/IGF1/HSPA1B/HSPA6/HSP90AB1/DNAJA1/IER5/CHORDC1/HSPA1A/HSP90AA1/HSPD1/HSPB1/DNAJB1
IgApos_plasma	GOBP_MITOTIC_CELL_CYCLE	GOBP_MITOTIC_CELL_CYCLE	219	-0.317021	-1.54049	0.000368676	0.00785908	0.00655003	703	tags=30%, list=22%, signal=25%	SYF2/NABP1/PIAS1/RPA2/RHOB/USP47/BANF1/ATF2/SON/ENSA/TPR/ANAPC11/CIB1/WNK1/GIGYF2/NSFL1C/CHMP1B/KNTC1/PKN2/KMT2E/NOP53/LSM14A/DYNLT1/SMC3/MAP4/CDK6/ZFP36L1/MIS12/CALM2/SMARCB1/NUDC/BUB3/CALM1/PDCD6IP/EML4/NUMA1/DUSP1/KLF4/DDX3X/OFD1/TUBA1C/AKAP8L/PPP1R10/BCL2/IGF1/HSPA1B/NOLC1/CDKN1C/ROCK1/CHMP4A/ACTB/ZNF830/IK/NIPBL/UBE2S/CFL1/HNRNPU/PLK2/TUBB4B/BTN2A2/BTG1/ARID1B/TUBA1B/HSPA1A/SETD2/CDK2AP2
IgApos_plasma	GOBP_REGULATION_OF_MICROTUBULE_BASED_PROCESS	GOBP_REGULATION_OF_MICROTUBULE_BASED_PROCESS	44	-0.518514	-1.91516	0.000389968	0.00811506	0.00676336	623	tags=41%, list=19%, signal=33%	TPR/CIB1/CHMP1B/IGBP1/SENP6/MACF1/CCNL1/PDCD6IP/NUMA1/HSPA1B/ROCK1/CHMP4A/HNRNPU/PLK2/ATF5/CHORDC1/HSPA1A/CDK2AP2
IgApos_plasma	GOBP_ORGANOPHOSPHATE_BIOSYNTHETIC_PROCESS	GOBP_ORGANOPHOSPHATE_BIOSYNTHETIC_PROCESS	146	0.373841	1.63877	0.000520781	0.0103446	0.00862154	892	tags=43%, list=28%, signal=33%	NDUFS6/PDXK/NDUFB11/NDUFB7/NDUFA11/NDUFV1/IMPDH2/NDUFA5/CRLS1/TGFB1/ATP5PF/NDUFS8/NDUFB6/CHPT1/CMPK1/SDHA/CRYL1/GUK1/NDUFB5/NDUFS7/AK3/NDUFB3/PTEN/ATP5F1D/AMPD1/PIGT/ETNK1/AK6/TKT/LPIN1/MPC2/NUS1/NDUFB10/SDHB/NDUFA9/SOCS3/NDUFS3/NDUFA13/SERINC1/ATP5F1C/NDUFA3/QPRT/FDPS/HEXB/ENO1/SLC30A5/CAPN2/DPM1/HSD17B12/ACSS1/ATP5F1A/ATP5MC3/DPM3/NDUFA6/PRPSAP2/ATP5F1E/PINK1/NME4/NDUFAB1/NDUFS4/NDUFA2/STOML2/U…
IgApos_plasma	GOBP_REGULATION_OF_CELL_CYCLE	GOBP_REGULATION_OF_CELL_CYCLE	241	-0.304965	-1.49683	0.000519725	0.0103446	0.00862154	425	tags=20%, list=13%, signal=18%	SENP6/HBP1/CDK6/ZFP36L1/CALM2/SMARCB1/MORF4L2/CCNL1/CDK12/BUB3/CALM1/BIRC2/PDCD6IP/JUN/CDK13/NUMA1/TARDBP/DUSP1/HEXIM1/KLF4/DDX3X/TBRG1/PPP1R10/BCL2/ING5/IGF1/HSPA1B/CDKN1C/CHMP4A/ACTB/ZNF830/HSP90AB1/IK/HNRNPU/PLK2/ATF5/TSPYL2/BTN2A2/BTG1/ARID1B/CHORDC1/SERTAD1/HSPA1A/HSPA8/SETD2/CDK2AP2/DDIT3
IgApos_plasma	GOBP_NUCLEOSIDE_TRIPHOSPHATE_BIOSYNTHETIC_PROCESS	GOBP_NUCLEOSIDE_TRIPHOSPHATE_BIOSYNTHETIC_PROCESS	76	0.455199	1.79895	0.000717292	0.0136285	0.0113585	559	tags=32%, list=17%, signal=27%	NDUFS6/NDUFB11/NDUFB7/NDUFA11/NDUFV1/IMPDH2/NDUFA5/TGFB1/ATP5PF/NDUFS8/NDUFB6/SDHA/NDUFB5/NDUFS7/AK3/NDUFB3/ATP5F1D/NDUFB10/SDHB/NDUFA9/NDUFS3/NDUFA13/ATP5F1C/NDUFA3
IgApos_plasma	GOBP_POSITIVE_REGULATION_OF_GENE_EXPRESSION	GOBP_POSITIVE_REGULATION_OF_GENE_EXPRESSION	288	-0.293286	-1.4673	0.000703824	0.0136285	0.0113585	580	tags=25%, list=18%, signal=22%	FOXP1/HNRNPC/POU2F2/RUNX2/CD81/LIMS1/TRAPPC2B/RBM3/CASP8/TRMT10C/XIAP/SNW1/POMC/HNRNPD/EGR1/TRA2A/UNC93B1/CDK6/SERP1/SOD1/FXR1/BCL10/HMGB1/SRSF1/ADAR/TRAF3/OGT/POLR2A/SMARCB1/EIF2AK2/IRF4/PABPC1/CIRBP/KCNQ1OT1/TARDBP/GSK3A/AGO3/BTN3A2/SECISBP2/BLNK/KLF4/DDX3X/ZBTB20/TOB1/DPY30/HLA-DPA1/RBM4/ACTG1/RBM22/IGF1/HSPA1B/ATF4/ROCK1/HNRNPAB/RBMX/CEBPB/FTX/SETX/HNRNPU/IL16/TRAF3IP3/ARID1B/HSPA1A/HSP90AA1/…
IgApos_plasma	GOBP_POSITIVE_REGULATION_OF_DNA_METABOLIC_PROCESS	GOBP_POSITIVE_REGULATION_OF_DNA_METABOLIC_PROCESS	80	-0.42023	-1.75483	0.000756121	0.0140606	0.0117186	431	tags=28%, list=13%, signal=24%	HNRNPA1/CCT5/HMGB1/CCT4/CCT6A/SMARCB1/MORF4L2/CCT3/KLF4/PPP1R10/SSBP1/HNRNPAB/PNKP/ACTB/HSP90AB1/ACTR2/HNRNPA2B1/ARID1B/RNF168/HSP90AA1/TCP1/FUS
IgApos_plasma	GOBP_PROTON_MOTIVE_FORCE_DRIVEN_ATP_SYNTHESIS	GOBP_PROTON_MOTIVE_FORCE_DRIVEN_ATP_SYNTHESIS	64	0.46578	1.78421	0.000775199	0.0141151	0.011764	559	tags=33%, list=17%, signal=28%	NDUFS6/NDUFB11/NDUFB7/NDUFA11/NDUFV1/NDUFA5/ATP5PF/NDUFS8/NDUFB6/SDHA/NDUFB5/NDUFS7/NDUFB3/ATP5F1D/NDUFB10/SDHB/NDUFA9/NDUFS3/NDUFA13/ATP5F1C/NDUFA3
IgApos_plasma	GOBP_DNA_METABOLIC_PROCESS	GOBP_DNA_METABOLIC_PROCESS	237	-0.309017	-1.51403	0.000829866	0.0148021	0.0123366	442	tags=20%, list=14%, signal=18%	SMC3/HNRNPA1/CCT5/HMGB1/CCT4/ESCO1/CCT6A/KPNA2/SMARCB1/USP3/MORF4L2/NASP/CCT3/PTMS/REPIN1/KLF4/TBRG1/UBE2D3/PPP1R10/SSBP1/NFKBIZ/ING5/MPHOSPH8/SP100/HNRNPAB/PNKP/ACTB/ZNF830/ENY2/HSP90AB1/ACTR2/SETX/NIPBL/TAF7/HNRNPA2B1/HNRNPU/TSPYL2/ATF7IP/ZMYND8/ARID1B/RNF168/SF3B5/HSP90AA1/HSPD1/SETD2/TCP1/FUS
IgApos_plasma	GOBP_NEGATIVE_REGULATION_OF_RNA_BIOSYNTHETIC_PROCESS	GOBP_NEGATIVE_REGULATION_OF_RNA_BIOSYNTHETIC_PROCESS	292	-0.292811	-1.46628	0.000847558	0.0148153	0.0123476	556	tags=24%, list=17%, signal=21%	CREBZF/RUNX2/LIMS1/NKAP/ZNF451/IGBP1/NOP53/LARP7/KLF2/SNW1/ATXN1/EGR1/ZBTB21/MTDH/CDK6/SRSF2/HMGB1/NSD1/HDAC9/BCLAF1/OGT/USP3/SAP18/PTPN2/CCAR1/N4BP2L2/JUN/HSBP1/PDCD4/HEXIM1/HCLS1/SUPT4H1/LMO4/ING1/KLF4/ZBTB20/RSF1/TOB1/UBE2D3/FNIP1/DNAJB4/PURB/SETD5/SF1/MPHOSPH8/PHC3/SP100/ATF4/CDKN1C/MIER1/DEDD2/IKZF1/LRRFIP1/CEBPB/ZNF24/PHF14/NIPBL/TAF7/HNRNPA2B1/HNRNPU/ATF5/ATF7IP/ZMYND8/DDX5/RNF168/HSPA1A/H…
IgApos_plasma	GOBP_RNA_LOCALIZATION	GOBP_RNA_LOCALIZATION	75	-0.406604	-1.67783	0.000909754	0.0155907	0.0129938	856	tags=44%, list=27%, signal=33%	THOC7/RAN/EIF4A3/YTHDC1/SUPT6H/RBM8A/SSB/NXT1/DKC1/ZNHIT3/TPR/WNK1/CHTOP/MAGOH/NOP58/PRPF6/HNRNPA1/CCT5/ZFP36L1/CCT4/SRSF1/CCT6A/CCT3/AKAP8L/THOC2/ENY2/HNRNPA2B1/MRPL18/HNRNPU/SRSF3/SRSF7/SETD2/TCP1
IgApos_plasma	GOBP_SISTER_CHROMATID_SEGREGATION	GOBP_SISTER_CHROMATID_SEGREGATION	58	-0.44807	-1.75866	0.00102134	0.0171663	0.014307	623	tags=41%, list=19%, signal=34%	TPR/ANAPC11/CHMP1B/KNTC1/LSM14A/SMC3/MIS12/SMARCB1/NUDC/BUB3/PDCD6IP/EML4/NUMA1/DUSP1/OFD1/AKAP8L/HSPA1B/CHMP4A/ACTB/IK/NIPBL/HNRNPU/ARID1B/HSPA1A
IgApos_plasma	GOBP_MITOTIC_CELL_CYCLE_PROCESS	GOBP_MITOTIC_CELL_CYCLE_PROCESS	190	-0.317872	-1.51682	0.00105106	0.0173325	0.0144455	716	tags=32%, list=22%, signal=26%	TACC1/SYF2/NABP1/PIAS1/RPA2/RHOB/USP47/BANF1/ATF2/SON/ENSA/TPR/ANAPC11/WNK1/GIGYF2/NSFL1C/CHMP1B/KNTC1/KMT2E/NOP53/LSM14A/DYNLT1/SMC3/MAP4/CDK6/ZFP36L1/MIS12/CALM2/SMARCB1/NUDC/BUB3/CALM1/PDCD6IP/EML4/NUMA1/DUSP1/KLF4/DDX3X/OFD1/AKAP8L/PPP1R10/BCL2/IGF1/HSPA1B/CDKN1C/ROCK1/CHMP4A/ACTB/ZNF830/IK/NIPBL/UBE2S/CFL1/HNRNPU/PLK2/BTN2A2/ARID1B/HSPA1A/SETD2/CDK2AP2
IgApos_plasma	GOBP_ELECTRON_TRANSPORT_CHAIN	GOBP_ELECTRON_TRANSPORT_CHAIN	93	0.400833	1.63903	0.00118398	0.019163	0.0159711	882	tags=45%, list=28%, signal=34%	NDUFS6/NDUFB7/NDUFV1/ETFA/NDUFA5/COX7A2/NDUFA4/NDUFS8/UQCRB/NDUFB6/SDHA/NDUFB5/UQCRFS1/COX6B1/NDUFS7/NDUFB3/AKR7A2/COX7B/AKR1B1/DEGS1/COX8A/COX5A/NDUFB10/SDHB/NDUFA9/NDUFS3/UQCRC2/NDUFA3/FDX1/CYC1/CHCHD2/ISCU/UQCR11/GHITM/NDUFA6/ETFB/PINK1/NDUFAB1/COX6C/NDUFS4/NDUFA2/ADH5
IgApos_plasma	GOBP_ATP_BIOSYNTHETIC_PROCESS	GOBP_ATP_BIOSYNTHETIC_PROCESS	71	0.444991	1.74002	0.00129762	0.0206204	0.0171857	559	tags=31%, list=17%, signal=26%	NDUFS6/NDUFB11/NDUFB7/NDUFA11/NDUFV1/NDUFA5/TGFB1/ATP5PF/NDUFS8/NDUFB6/SDHA/NDUFB5/NDUFS7/NDUFB3/ATP5F1D/NDUFB10/SDHB/NDUFA9/NDUFS3/NDUFA13/ATP5F1C/NDUFA3
IgApos_plasma	GOBP_MICROTUBULE_CYTOSKELETON_ORGANIZATION_INVOLVED_IN_MITOSIS	GOBP_MICROTUBULE_CYTOSKELETON_ORGANIZATION_INVOLVED_IN_MITOSIS	42	-0.48671	-1.77773	0.00148509	0.023178	0.0193174	623	tags=40%, list=19%, signal=33%	TPR/NSFL1C/CHMP1B/LSM14A/DYNLT1/SMC3/MAP4/NUDC/PDCD6IP/NUMA1/OFD1/HSPA1B/CHMP4A/HNRNPU/PLK2/HSPA1A/SETD2
IgApos_plasma	GOBP_REGULATION_OF_CELL_CYCLE_PROCESS	GOBP_REGULATION_OF_CELL_CYCLE_PROCESS	154	-0.331365	-1.53888	0.00155113	0.0237839	0.0198223	703	tags=31%, list=22%, signal=26%	SYF2/NABP1/RPA2/USP47/YTHDF2/PAF1/ATF2/TPR/ANAPC11/WNK1/GIGYF2/NSFL1C/CHMP1B/KNTC1/PKN2/KMT2E/NOP53/SENP6/CDK6/ZFP36L1/CALM2/SMARCB1/CCNL1/BUB3/CALM1/PDCD6IP/NUMA1/DUSP1/KLF4/DDX3X/PPP1R10/BCL2/IGF1/HSPA1B/CDKN1C/CHMP4A/ACTB/ZNF830/IK/HNRNPU/PLK2/ATF5/BTN2A2/ARID1B/CHORDC1/HSPA1A/SETD2/CDK2AP2
IgApos_plasma	GOBP_REGULATION_OF_CHROMOSOME_ORGANIZATION	GOBP_REGULATION_OF_CHROMOSOME_ORGANIZATION	69	-0.407126	-1.65555	0.00171625	0.0255436	0.0212889	623	tags=38%, list=19%, signal=31%	TPR/ANAPC11/HNRNPC/KNTC1/HNRNPD/HNRNPA1/SENP6/CCT5/CCT4/CCT6A/SMARCB1/BUB3/ATF7IP2/NUMA1/CCT3/DUSP1/PPP1R10/MPHOSPH8/PNKP/ACTB/IK/HNRNPA2B1/HNRNPU/ATF7IP/ARID1B/TCP1
IgApos_plasma	GOBP_NEGATIVE_REGULATION_OF_TRANSCRIPTION_BY_RNA_POLYMERASE_II	GOBP_NEGATIVE_REGULATION_OF_TRANSCRIPTION_BY_RNA_POLYMERASE_II	210	-0.304515	-1.47198	0.00172434	0.0255436	0.0212889	697	tags=30%, list=22%, signal=26%	KLF10/IRF3/TBL1XR1/MXD1/PIAS1/RBPJ/PAF1/IFI16/DUSP22/ATF2/RBBP4/ZNF296/TPR/NELFE/FOXP1/NKAP/ZNF451/IGBP1/NOP53/LARP7/KLF2/SNW1/ATXN1/EGR1/ZBTB21/MTDH/CDK6/HMGB1/NSD1/HDAC9/OGT/USP3/PTPN2/N4BP2L2/JUN/HSBP1/HEXIM1/HCLS1/SUPT4H1/LMO4/ING1/KLF4/ZBTB20/UBE2D3/FNIP1/DNAJB4/PURB/SP100/ATF4/CDKN1C/MIER1/LRRFIP1/CEBPB/PHF14/NIPBL/TAF7/HNRNPA2B1/HNRNPU/ATF7IP/ZMYND8/DDX5/HSPA1A/DNAJB1/DDIT3
IgApos_plasma	GOBP_DOUBLE_STRAND_BREAK_REPAIR	GOBP_DOUBLE_STRAND_BREAK_REPAIR	63	-0.430886	-1.72052	0.00211495	0.0308077	0.0256762	131	tags=16%, list=4%, signal=16%	PNKP/ACTB/ACTR2/SETX/NIPBL/ZMYND8/ARID1B/RNF168/SETD2/FUS
IgApos_plasma	GOBP_CYTOSKELETON_ORGANIZATION	GOBP_CYTOSKELETON_ORGANIZATION	234	-0.298365	-1.45898	0.00248676	0.0356299	0.0296952	655	tags=34%, list=20%, signal=29%	MEF2A/SH3BGRL3/SDCBP/RUFY3/BRWD1/GCC2/PLEK/TOGARAM1/TACC1/BST2/ARPC5/RHOB/SUGT1/RND1/ATF2/SON/DOCK2/LIMD2/TPR/CIB1/GRB2/NSFL1C/CHMP1B/PFDN2/CAPZB/ADD1/WASF2/CCDC88A/KRT18/LSM14A/DYNLT1/SMC3/MAP4/ARPC5L/SDCCAG8/SENP6/SOD1/CDC42EP3/HAX1/MACF1/RHOQ/CCNL1/NUDC/PDCD6IP/EML4/EPB41/NUMA1/HCLS1/CEP350/CCDC69/ERBIN/OFD1/TUBA1C/CCDC66/TMSB4X/ACTG1/TTC17/BCL2/GMFG/HSPA1B/ROCK1/PCM1/AKAP13/CHMP4A/ACTB/TMSB10…
IgApos_plasma	GOBP_REGULATION_OF_TRANSFERASE_ACTIVITY	GOBP_REGULATION_OF_TRANSFERASE_ACTIVITY	138	-0.332878	-1.52068	0.00256725	0.0356868	0.0297425	420	tags=22%, list=13%, signal=20%	SOD1/CCT4/ADAR/CALM2/CDK12/CALM1/PDCD4/GSK3A/DUSP1/HEXIM1/LMO4/KLF4/DDX3X/PPIA/IGF1/CDKN1C/PNKP/ACTB/HSP90AB1/UBE2S/TAF7/HNRNPA2B1/HNRNPU/DNAJA1/TSPYL2/SERTAD1/HSP90AA1/EIF4A2/HSPB1/TCP1
IgApos_plasma	GOBP_CELL_CYCLE_PROCESS	GOBP_CELL_CYCLE_PROCESS	269	-0.286247	-1.42173	0.00257239	0.0356868	0.0297425	703	tags=28%, list=22%, signal=24%	SYF2/NABP1/PIAS1/RPA2/RHOB/USP47/YTHDF2/PAF1/BANF1/SUGT1/ATF2/SON/ENSA/TPR/ANAPC11/WNK1/GIGYF2/NSFL1C/CHMP1B/KNTC1/PKN2/KMT2E/NOP53/LSM14A/DYNLT1/SMC3/MAP4/SDCCAG8/SENP6/CDK6/ZFP36L1/MIS12/CALM2/ESCO1/SMARCB1/CCNL1/NUDC/PHGDH/BUB3/CALM1/PDCD6IP/EML4/NUMA1/DUSP1/CCDC69/KLF4/DDX3X/OFD1/AKAP8L/PPP1R10/BCL2/IGF1/HSPA1B/CDKN1C/ROCK1/PCM1/BEX4/CHMP4A/ACTB/ZNF830/IK/ACTR2/NIPBL/UBE2S/CFL1/HNRNPU/PLK2/AT…
IgApos_plasma	GOBP_MRNA_TRANSPORT	GOBP_MRNA_TRANSPORT	40	-0.484226	-1.74845	0.00327633	0.0447423	0.0372898	856	tags=50%, list=27%, signal=37%	THOC7/EIF4A3/YTHDC1/SUPT6H/RBM8A/NXT1/TPR/WNK1/CHTOP/MAGOH/HNRNPA1/ZFP36L1/SRSF1/AKAP8L/THOC2/ENY2/HNRNPA2B1/SRSF3/SRSF7/SETD2
IgApos_plasma	GOBP_MITOTIC_SISTER_CHROMATID_SEGREGATION	GOBP_MITOTIC_SISTER_CHROMATID_SEGREGATION	49	-0.449899	-1.69584	0.00337468	0.0453764	0.0378182	623	tags=43%, list=19%, signal=35%	TPR/ANAPC11/CHMP1B/KNTC1/LSM14A/SMC3/MIS12/NUDC/BUB3/PDCD6IP/EML4/NUMA1/DUSP1/OFD1/AKAP8L/HSPA1B/CHMP4A/IK/NIPBL/HNRNPU/HSPA1A
IgApos_plasma	GOBP_MITOTIC_NUCLEAR_DIVISION	GOBP_MITOTIC_NUCLEAR_DIVISION	70	-0.405755	-1.65323	0.00361703	0.0472229	0.0393572	623	tags=36%, list=19%, signal=29%	TPR/ANAPC11/NSFL1C/CHMP1B/KNTC1/LSM14A/SMC3/MIS12/NUDC/BUB3/PDCD6IP/EML4/NUMA1/DUSP1/OFD1/AKAP8L/IGF1/HSPA1B/CDKN1C/CHMP4A/IK/NIPBL/UBE2S/HNRNPU/HSPA1A
IgApos_plasma	GOBP_RESPIRATORY_ELECTRON_TRANSPORT_CHAIN	GOBP_RESPIRATORY_ELECTRON_TRANSPORT_CHAIN	82	0.404845	1.62509	0.00362007	0.0472229	0.0393572	867	tags=45%, list=27%, signal=34%	NDUFS6/NDUFB7/NDUFV1/ETFA/NDUFA5/COX7A2/NDUFA4/NDUFS8/UQCRB/NDUFB6/SDHA/NDUFB5/UQCRFS1/COX6B1/NDUFS7/NDUFB3/COX7B/COX8A/COX5A/NDUFB10/SDHB/NDUFA9/NDUFS3/UQCRC2/NDUFA3/CYC1/CHCHD2/ISCU/UQCR11/GHITM/NDUFA6/ETFB/PINK1/NDUFAB1/COX6C/NDUFS4/NDUFA2
IgApos_plasma	GOBP_RIBOSE_PHOSPHATE_METABOLIC_PROCESS	GOBP_RIBOSE_PHOSPHATE_METABOLIC_PROCESS	124	0.365024	1.56076	0.00369499	0.0474916	0.0395811	892	tags=42%, list=28%, signal=31%	NDUFS6/NDUFB11/NDUFB7/NDUFA11/PDE4B/NDUFV1/FIS1/IMPDH2/NDUFA5/TGFB1/ATP5PF/NDUFS8/NDUFB6/RNASEH2B/CMPK1/TPST2/SDHA/GUK1/NDUFB5/NDUFS7/AK3/NDUFB3/ATP5F1D/AMPD1/BAD/MPC2/NDUFB10/SDHB/OLA1/NDUFA9/NDUFS3/NDUFA13/ATP5F1C/NDUFA3/GNAI3/ENO1/HSD17B12/ACSS1/ATP5F1A/ATP5MC3/NDUFA6/PRPSAP2/ATP5F1E/PINK1/NME4/NDUFAB1/SUCLG1/MCEE/NDUFS4/NDUFA2/STOML2/UPP1
IgGhi_IgAhi_memory_B	GOBP_CYTOPLASMIC_TRANSLATION	GOBP_CYTOPLASMIC_TRANSLATION	107	-0.514404	-1.9066	1.5538e-05	0.0192982	0.0192982	1239	tags=44%, list=23%, signal=35%	YBX1/EIF3G/RPL35/RPS10/HNRNPD/DENR/RPS17/DHX36/EIF2S3/EIF3I/EIF4G1/RPL35A/MCTS1/RPL9/RPL30/RPLP0/EIF2B3/RPL26/PAIP1/FAU/YBX3/EIF3L/RPS8/EIF2S2/RPS19/RPS20/RPS3/RPL8/RPL5/RPS13/CNBP/RPL23A/FTSJ1/RPS16/RPL22/RPL6/RPL7A/EIF2AK4/RPS14/SH3BGRL/RPS11/RPL31/EIF3B/RPL11/RPL38/RPL24/RPL27A
Intermediate_B	GOBP_CYTOPLASMIC_TRANSLATION	GOBP_CYTOPLASMIC_TRANSLATION	118	0.711394	2.60276	2.94732e-19	2.41975e-16	2.34545e-16	401	tags=58%, list=15%, signal=51%	RPS15A/RPS24/RPL26/RPL34/RPL36/RPL14/RPL28/RPS13/RPL32/RPL36A/UBA52/RPS5/RPL24/RPL39/RPL7/RPS21/RPS12/FAU/RPL30/RPS10/RPL10/RPSA/RPL29/RPL21/RPL35A/RPL12/RPL9/RPS27A/RPS27/YBX1/RPS25/RPL41/RPS26/CNBP/RPL11/RPS3A/RPL37/RPL18/RPL13/RPLP1/YBX3/RPL35/RPS28/RPL4/RPS15/RACK1/EIF3F/RPS18/RPL22/RPL6/RPL8/EIF3B/RPS16/EIF3K/RPS7/RPS19/RPL3/EIF3E/RPS20/RPS8/RPS4X/EIF3I/RPL10A/RPS14/EIF3G/RPL23/RPS23/RPL7A
Intermediate_B	GOBP_PEPTIDE_METABOLIC_PROCESS	GOBP_PEPTIDE_METABOLIC_PROCESS	296	0.531711	2.16228	1.91778e-15	7.8725e-13	7.63076e-13	406	tags=32%, list=15%, signal=31%	RPS15A/RPS24/RPL26/RPL34/RPL36/RPL14/RPL28/RPS13/EEF1D/RPL32/GSPT1/RPL36A/UBA52/RPS5/RPL24/RPL39/RPL7/RPS21/RPS12/FAU/RPL30/CIRBP/RPS10/RPL10/EEF1A1/RPSA/EEF1B2/RPL29/RPL21/RPL35A/CNOT7/RPL12/DYRK1A/RPL9/RPS27A/RPS27/SRP9/YBX1/RPS25/VIM/RPL41/RPS26/CNBP/RPL11/RPS3A/RPL37/RPL18/RPL13/RPLP1/YBX3/RPL35/EIF2A/RPS28/RPL4/GADD45GIP1/PAIP2/RPS15/RTN4/RACK1/EIF3F/RPS18/RPL22/RPL6/RPL8/RPS27L/EIF3B/METTL5…
Intermediate_B	GOBP_AMIDE_BIOSYNTHETIC_PROCESS	GOBP_AMIDE_BIOSYNTHETIC_PROCESS	286	0.533342	2.16383	3.00903e-15	8.2347e-13	7.98184e-13	524	tags=38%, list=20%, signal=34%	RPS15A/RPS24/RPL26/RPL34/RPL36/RPL14/RPL28/RPS13/EEF1D/RPL32/GSPT1/RPL36A/UBA52/RPS5/RPL24/RPL39/RPL7/RPS21/RPS12/FAU/RPL30/CIRBP/RPS10/RPL10/EEF1A1/RPSA/EEF1B2/RPL29/RPL21/RPL35A/CNOT7/RPL12/RPL9/RPS27A/RPS27/SRP9/YBX1/RPS25/VIM/RPL41/RPS26/CNBP/RPL11/RPS3A/RPL37/RPL18/RPL13/RPLP1/YBX3/RPL35/EIF2A/RPS28/RPL4/GADD45GIP1/PAIP2/RPS15/RACK1/EIF3F/RPS18/RPL22/RPL6/RPL8/RPS27L/EIF3B/METTL5/GAPDH/RPS16…
Intermediate_B	GOBP_PEPTIDE_BIOSYNTHETIC_PROCESS	GOBP_PEPTIDE_BIOSYNTHETIC_PROCESS	272	0.542037	2.18857	1.39407e-14	2.86132e-12	2.77346e-12	406	tags=33%, list=15%, signal=31%	RPS15A/RPS24/RPL26/RPL34/RPL36/RPL14/RPL28/RPS13/EEF1D/RPL32/GSPT1/RPL36A/UBA52/RPS5/RPL24/RPL39/RPL7/RPS21/RPS12/FAU/RPL30/CIRBP/RPS10/RPL10/EEF1A1/RPSA/EEF1B2/RPL29/RPL21/RPL35A/CNOT7/RPL12/RPL9/RPS27A/RPS27/SRP9/YBX1/RPS25/VIM/RPL41/RPS26/CNBP/RPL11/RPS3A/RPL37/RPL18/RPL13/RPLP1/YBX3/RPL35/EIF2A/RPS28/RPL4/GADD45GIP1/PAIP2/RPS15/RACK1/EIF3F/RPS18/RPL22/RPL6/RPL8/RPS27L/EIF3B/METTL5/GAPDH/RPS16…
Intermediate_B	GOBP_RIBOSOME_BIOGENESIS	GOBP_RIBOSOME_BIOGENESIS	118	0.56634	2.07205	2.05863e-08	3.38026e-06	3.27647e-06	401	tags=33%, list=15%, signal=29%	RPS15A/RPS24/RPL26/RPL14/RPS13/RPS5/C1D/RPL24/RPL7/RPS21/RPS12/RPL10/RPSA/ISG20/RPL35A/RPS27/RPS25/RPL11/RPS3A/RSL1D1/RPL35/EIF2A/RPS28/RPS15/RPL6/RPS27L/METTL5/SIRT7/RPS16/RPS7/RPS19/RSL24D1/RPS8/RPS4X/RPL10A/RPS14/DDX21/RPS23/RPL7A
Intermediate_B	GOBP_RIBOSOMAL_SMALL_SUBUNIT_BIOGENESIS	GOBP_RIBOSOMAL_SMALL_SUBUNIT_BIOGENESIS	49	0.671663	2.13342	1.10203e-06	0.000150794	0.000146164	399	tags=41%, list=15%, signal=35%	RPS15A/RPS24/RPS13/RPS5/RPS21/RPS12/RPSA/RPS27/RPS25/RPS3A/RPS28/RPS15/RPS27L/RPS16/RPS7/RPS19/RPS8/RPS4X/RPS14/RPS23
Intermediate_B	GOBP_RRNA_METABOLIC_PROCESS	GOBP_RRNA_METABOLIC_PROCESS	85	0.565097	1.97521	2.58284e-06	0.00030293	0.000293628	401	tags=32%, list=15%, signal=28%	RPS24/RPL26/RPL14/GTF3C6/C1D/RPL7/RPS21/ISG20/RPL35A/RPS27/RPS25/RPL11/RSL1D1/RPL35/RPS28/RPS15/METTL5/SIRT7/RPS16/RPS7/RPS19/RPS8/RPL10A/RPS14/TRIR/DDX21/RPL7A
Intermediate_B	GOBP_RIBONUCLEOPROTEIN_COMPLEX_BIOGENESIS	GOBP_RIBONUCLEOPROTEIN_COMPLEX_BIOGENESIS	189	0.462341	1.79997	4.7251e-06	0.000484913	0.000470023	526	tags=32%, list=20%, signal=28%	RPS15A/RPS24/RPL26/RPL14/RPS13/RPS5/C1D/RPL24/RPL7/RPS21/RPS12/RPL10/RPSA/ISG20/RPL35A/RPS27/PUF60/RPS25/RPL11/RPS3A/RSL1D1/RPL35/EIF2A/RPS28/RPS15/EIF3F/RPL6/RPS27L/LSM2/SNRPB2/EIF3B/METTL5/SIRT7/RPS16/EIF3K/RPS7/RPS19/EIF3E/RSL24D1/RPS8/RPS4X/EIF3I/RPL10A/RPS14/EIF3G/DDX21/RPS23/RPL7A/CPSF6/SRPK2/RAN/SRSF6/RPL7L1/EIF2S3/RPL5/DENR/RPL38/EIF3L/DDX3X/RPLP0/XRN2
Non_ileal_BEST4_OTOP2	GOBP_CYTOPLASMIC_TRANSLATION	GOBP_CYTOPLASMIC_TRANSLATION	133	-0.699651	-2.54481	8.45729e-20	1.18233e-16	1.07986e-16	1024	tags=58%, list=16%, signal=50%	RPL15/RPL28/RPL10A/RPL7/RPS17/RPS16/RPS3/RPLP0/SH3BGRL/RPL22L1/RPS10/RPS26/RPS28/RPS23/RPL22/RPL13/RPL18A/RPSA/RPL14/RPS7/RPL10/RPL27/RPLP1/RPS19/RPS15/RPL39/RPS24/RPS29/RPL21/RPL17/RPS9/RPL12/RPL41/EIF3H/RPS2/RPS18/UBA52/RPL19/RPL30/RPS15A/RPS21/RPS4X/RPL29/RPL13A/DHX29/RACK1/RPL7A/RPS11/RPL6/RPL23/RPL4/RPL36/RPL9/RPL23A/RPL18/RPL35A/RPL3/RPS6/RPL34/RPS8/EIF2D/RPL35/RPL27A/RPS14/RPS20/RPL37/FAU/…
Non_ileal_BEST4_OTOP2	GOBP_RIBOSOME_BIOGENESIS	GOBP_RIBOSOME_BIOGENESIS	211	-0.589097	-2.23826	1.32055e-15	9.23063e-13	8.43065e-13	1042	tags=47%, list=16%, signal=41%	RPL5/WDR46/NUP88/RIOK2/NOM1/ZNHIT3/RPS27/RPS27L/RPS3A/PNO1/RPS12/RPS13/UTP11/POP5/SRFBP1/RRP1/DCAF13/ZNF593/TSR1/MRPL20/RPL10A/RPL7/RPS17/MRPL44/RPS16/WDR43/RPS19BP1/MPHOSPH10/NOP16/FCF1/EXOSC1/RPLP0/PAK1IP1/USP16/PA2G4/RPP30/RPS28/RPS23/SURF6/ISG20/RPSA/EIF2A/RPL14/RRP36/REXO4/RPS7/DIS3/NSA2/RPL10/RPL27/RPS19/RPS15/RPS24/ERAL1/RSL1D1/RRP7A/TRAF7/MTREX/RPS9/DNTTIP2/NOP56/LYAR/KRR1/C1D/POP4/NIFK/I…
Non_ileal_BEST4_OTOP2	GOBP_NCRNA_PROCESSING	GOBP_NCRNA_PROCESSING	222	-0.532447	-2.03393	9.39949e-12	4.38016e-09	4.00056e-09	1496	tags=41%, list=23%, signal=33%	DDX52/AGO2/QTRT1/PRKRA/TRMT61A/RPL5/WDR46/RIOK2/TRMT2A/RPP25L/YRDC/ZNHIT3/RPS27/UTP11/POP5/FAM98B/SRFBP1/RRP1/DCAF13/TSR1/RPL10A/RPL7/RPS17/TRMT10C/AGO3/MRPL44/ELAC2/RPS16/WDR43/MPHOSPH10/FCF1/RPP14/EXOSC1/PA2G4/SMAD2/RPP30/RPS28/ISG20/DGCR8/RPL14/RRP36/INTS3/REXO4/HSD17B10/RPS7/ZC3H7B/DIS3/NSA2/RPL27/RPS19/RPS15/MECP2/ZC3H7A/RPS24/TRUB2/RSL1D1/RRP7A/MTREX/NOP56/DUS1L/LYAR/KRR1/C1D/POP4/NIFK/IMP4…
Non_ileal_BEST4_OTOP2	GOBP_RRNA_METABOLIC_PROCESS	GOBP_RRNA_METABOLIC_PROCESS	154	-0.58959	-2.17534	2.49537e-11	8.72133e-09	7.96549e-09	1194	tags=44%, list=19%, signal=36%	UTP11/POP5/SRFBP1/NCL/RRP1/DCAF13/SMARCB1/TSR1/RPL10A/RPL7/RPS17/MRPL44/RPS16/WDR43/MPHOSPH10/FCF1/EXOSC1/PA2G4/RPP30/ANG/RPS28/ISG20/RPL14/RRP36/REXO4/RPS7/DIS3/NSA2/GTF3C5/RPL27/RPS19/RPS15/RPS24/RSL1D1/RRP7A/MTREX/NOP56/LYAR/KRR1/C1D/POP4/NIFK/IMP4/GTF2H5/PIN4/DDX18/TSR3/USP36/NGDN/RPS21/RPL7A/PRKDC/TP53/TCOF1/RPL35A/RPS6/RPS8/RIOK1/NOL11/RPL35/RPS14/NOL10/FBL/RPL11/NHP2/UTP14A/RPS25
Non_ileal_BEST4_OTOP2	GOBP_RIBOSOMAL_SMALL_SUBUNIT_BIOGENESIS	GOBP_RIBOSOMAL_SMALL_SUBUNIT_BIOGENESIS	79	-0.684398	-2.31685	4.90085e-11	1.37028e-08	1.25152e-08	1432	tags=67%, list=22%, signal=53%	WDR46/RIOK2/NOM1/RPS27/RPS27L/RPS3A/PNO1/RPS12/RPS13/UTP11/SRFBP1/DCAF13/TSR1/RPS17/RPS16/WDR43/RPS19BP1/MPHOSPH10/FCF1/RPS28/RPS23/SURF6/RPSA/RRP36/RPS7/RPS19/RPS15/RPS24/ERAL1/RRP7A/RPS9/DNTTIP2/NOP56/KRR1/IMP4/GTF2H5/NOL7/TSR3/RPS15A/NGDN/RPS21/RPS4X/RPS11/PRKDC/RPS6/RPS8/RIOK1/NOL11/RPS14/NOL10/FBL/RPS25/RPL38
Non_ileal_BEST4_OTOP2	GOBP_PROTEIN_RNA_COMPLEX_ORGANIZATION	GOBP_PROTEIN_RNA_COMPLEX_ORGANIZATION	153	-0.5529	-2.03816	5.35962e-09	1.24879e-06	1.14057e-06	1500	tags=41%, list=23%, signal=32%	DHX9/DENR/AGO2/PSIP1/PRKRA/VCP/RPL5/USP39/ZNHIT3/RPS27/RPS27L/RUVBL2/DNAJC17/KHDC4/CRNKL1/MRPL20/SNRPC/SF3A1/AGO3/CPSF7/PRPF3/RPLP0/SF3A3/SART3/SNRPF/SRPK1/RPS28/COIL/RPSA/PRPF6/CELF2/RBM5/LSM4/WDR77/RPL10/PRPF19/RPS19/RPS15/LUC7L3/ERAL1/RRP7A/TRAF7/EIF3H/SF3B5/PHF5A/RPL13A/DHX29/SNRPB2/PRKDC/RPL6/SNRPD1/RPL23A/HSP90AB1/EIF2D/HSP90AA1/RPS14/SNRPB/SRSF1/RPL11/RPL24/SNRPE/RPL38/SNRPD2
Non_ileal_BEST4_OTOP2	GOBP_RNA_SPLICING_VIA_TRANSESTERIFICATION_REACTIONS	GOBP_RNA_SPLICING_VIA_TRANSESTERIFICATION_REACTIONS	216	-0.467983	-1.7829	5.15227e-07	0.000102898	9.39805e-05	1113	tags=28%, list=17%, signal=24%	CWF19L2/DNAJC17/NCL/KHDC4/CRNKL1/PPIH/SNRPC/SF3A1/HNRNPC/SFPQ/METTL14/MPHOSPH10/PRPF3/SF3A3/SART3/SNRPF/RBM7/SRPK1/REST/SNRNP25/COIL/HNRNPH1/PRPF6/CASC3/UBL5/HNRNPH3/DDX41/CELF2/RSRC1/RBM5/LSM4/WDR77/PRPF19/LUC7L3/RBM42/LSM7/RBM25/RBM8A/LSM1/MTREX/SNW1/PQBP1/SNRNP70/C1QBP/SF3B5/NUP98/KDM1A/RNPS1/PHF5A/SNRPB2/LSM5/SNRPD1/PNN/PAXBP1/DDX39A/RBM39/SNRPB/SRSF1/FXR1/SNRPE/SNRPD2
Non_ileal_BEST4_OTOP2	GOBP_RIBOSOMAL_LARGE_SUBUNIT_BIOGENESIS	GOBP_RIBOSOMAL_LARGE_SUBUNIT_BIOGENESIS	51	-0.66406	-2.09162	6.80505e-07	0.000118918	0.000108612	1023	tags=47%, list=16%, signal=40%	MRPL20/RPL10A/RPL7/NOP16/RPLP0/PAK1IP1/SURF6/RPL14/NSA2/RPL10/RSL1D1/TRAF7/NIFK/DDX18/RPL7A/RPL6/RPL23A/RPL35A/RPL35/RPL11/NHP2/RPL24/TMA16/RPL38
Non_ileal_BEST4_OTOP2	GOBP_RIBOSOME_ASSEMBLY	GOBP_RIBOSOME_ASSEMBLY	45	-0.679382	-2.09308	1.41193e-06	0.000219319	0.000200312	872	tags=42%, list=14%, signal=37%	RPLP0/RPS28/RPSA/EIF2A/RPL10/RPS19/RPS15/ERAL1/RRP7A/TRAF7/C1QBP/DHX29/PRKDC/RPL6/RPL23A/RPS14/RPL11/RPL24/RPL38
Non_ileal_BEST4_OTOP2	GOBP_REGULATION_OF_ANATOMICAL_STRUCTURE_MORPHOGENESIS	GOBP_REGULATION_OF_ANATOMICAL_STRUCTURE_MORPHOGENESIS	287	0.325197	1.55476	1.48409e-05	0.00207476	0.00189495	1133	tags=30%, list=18%, signal=26%	HK2/CEACAM1/CITED2/PPP3CA/GNA13/STAT1/FBLIM1/ADM/PDPK1/CDC42SE2/RREB1/PRKD2/SEMA4B/STK11/MYH14/SIRT6/EPN1/SKIL/MYL12A/FAM171A1/PIK3CB/EIF4G2/CDH1/GATA6/LGR4/HIPK2/CTNNB1/PINK1/TRAK1/HGS/ACVRL1/CUX1/RAP2A/RALA/GLUL/PLXNA2/SLC12A2/RAB21/CYFIP1/CAPZB/HIF1A/ERAP1/MARK2/RTN4/PAK1/TNFAIP3/CDC42EP1/EEF2K/TJP1/STAT3/PTEN/MYL12B/EFNB2/WDR1/RAC1/HIPK1/SH3KBP1/RYK/EGLN1/EZR/HNF4A/CDC42/RUNX1/NEDD4L/SEC24B/T…
Non_ileal_BEST4_OTOP2	GOBP_HORMONE_METABOLIC_PROCESS	GOBP_HORMONE_METABOLIC_PROCESS	69	0.508475	1.99009	2.68982e-05	0.00341851	0.00312225	1036	tags=35%, list=16%, signal=29%	RETSAT/SULT1B1/UGT2B17/ADM/MEP1A/DHRS9/CTSZ/DHRS11/HSD17B12/TCF7L2/BACE2/SGPL1/HIF1A/ACE/HSD17B11/HSD17B2/ATP1A1/PLEKHA1/DGKQ/DHRS3/RDH14/CTSB/AKR1B10/YIPF5
Non_ileal_BEST4_OTOP2	GOBP_LIPID_CATABOLIC_PROCESS	GOBP_LIPID_CATABOLIC_PROCESS	135	0.398117	1.72629	3.29313e-05	0.0038365	0.00350401	1294	tags=33%, list=20%, signal=27%	ADTRP/ACAA2/DECR1/PLA2G2A/HADHB/ABHD5/SMPDL3A/SIRT6/GDE1/GDPD3/PLCD3/ACAA1/MGLL/SMPD3/ABHD3/PRDX6/SGPL1/CPT1A/LIPH/PHYH/CRAT/PLCB3/SLC27A2/HSD17B11/GPCPD1/ACOX1/SCP2/NEU1/ACADS/EHHADH/ACAT1/ABHD2/FUCA1/IDH1/AKR1B10/SMPDL3B/HEXB/SORL1/PLCE1/ACER3/ACADM/ACAT2/SESN2/RAB7A/HEXA
Non_ileal_BEST4_OTOP2	GOBP_ANTIGEN_PROCESSING_AND_PRESENTATION	GOBP_ANTIGEN_PROCESSING_AND_PRESENTATION	44	0.570926	2.03041	3.93129e-05	0.00422765	0.00386126	1037	tags=45%, list=16%, signal=38%	CTSS/HLA-E/CTSD/RAB5B/HLA-A/TAPBP/AP3B1/CD74/EXT1/TAPBPL/MFSD6/TAP2/B2M/ERAP1/ACE/RAB6A/DNM2/RAB4A/RAB10/HLA-C
Non_ileal_BEST4_OTOP2	GOBP_MATURATION_OF_SSU_RRNA	GOBP_MATURATION_OF_SSU_RRNA	36	-0.667788	-1.97499	4.93746e-05	0.0046518	0.00424865	1126	tags=56%, list=18%, signal=46%	SRFBP1/DCAF13/TSR1/RPS16/WDR43/MPHOSPH10/FCF1/RPS28/RRP36/RPS19/IMP4/GTF2H5/TSR3/NGDN/RPS21/RPS8/RIOK1/NOL11/RPS14/NOL10
Non_ileal_BEST4_OTOP2	GOBP_BLOOD_VESSEL_MORPHOGENESIS	GOBP_BLOOD_VESSEL_MORPHOGENESIS	210	0.347333	1.60998	4.9912e-05	0.0046518	0.00424865	1093	tags=30%, list=17%, signal=25%	HK2/CEACAM1/EPAS1/CITED2/ADTRP/GNA13/STAT1/TYMP/ADM/PDPK1/RNF213/PRKD2/VAV3/SIRT6/ANPEP/FZD5/EPN1/PLCD3/PIK3CB/GATA6/SRPK2/HIPK2/CTNNB1/AAMP/HGS/CASP8/ACVRL1/GLUL/ITGAV/SLC12A2/BAK1/SGPL1/ADIPOR2/HIF1A/ERAP1/ACE/TNFAIP3/IL18/TJP1/MAPK14/STAT3/EFNB2/BSG/HIPK1/CARD10/EGLN1/RUNX1/SEC24B/TSPAN12/PKM/C1GALT1/AGO1/PPARG/ERBB2/NUS1/SAT1/PRKX/RBPJ/ITGB1/ARID2/HTATIP2/XDH
Non_ileal_BEST4_OTOP2	GOBP_PROTEIN_FOLDING	GOBP_PROTEIN_FOLDING	134	-0.467826	-1.70279	8.36345e-05	0.00730757	0.00667425	1370	tags=34%, list=21%, signal=27%	CCT7/HSPA9/PPIA/PPIE/ST13/NFYC/PFDN1/HSPA1A/TRAP1/RUVBL2/TBCB/PDIA6/NUDCD3/DNAJC3/PPIH/CRTAP/DNAJC19/BAG3/HSPH1/PFDN6/DNAJA3/PPIB/CHORDC1/SNRNP70/NUDC/AHSA1/PPID/PFDN5/DNAJB1/RANBP2/DNAJA1/HSPBP1/HSP90AB1/DNAJA2/HSP90AA1/PDCD5/DNAJB4/HSPD1/FKBP4/CSNK2A1/HSPB1/LMAN1/HSPE1/SDF2L1/FKBP5
Non_ileal_BEST4_OTOP2	GOBP_MITOCHONDRIAL_GENE_EXPRESSION	GOBP_MITOCHONDRIAL_GENE_EXPRESSION	110	-0.493779	-1.75483	9.73293e-05	0.0080039	0.00731024	2102	tags=58%, list=33%, signal=40%	MRPL23/MTERF4/MRPL12/MRPL10/MRPL2/MRPS5/GADD45GIP1/PNPT1/MRPS7/CHCHD1/RPUSD3/TSFM/MRPL55/MRPL22/MRPL30/MTRF1L/MRPL57/MRPS33/MRPL27/MRPL18/MRPS27/PPARGC1B/MRPS18B/MRPS10/MRPL40/TUFM/MRPS25/MRPS35/MRPL42/MRPL41/GATC/MRPL47/MRPL32/MRPL13/MRPL20/TRMT10C/MRPL52/MRPS6/MRPL44/ELAC2/MRPL16/MRPS21/MRPS12/MRPL48/MRPL14/MRPL1/MRPS22/HSD17B10/MRPS30/MRPS34/AURKAIP1/TRUB2/MRPL9/MRPL37/MRPL4/C1QBP/MRPS15/MRPS9…
Non_ileal_BEST4_OTOP2	GOBP_SPLICEOSOMAL_COMPLEX_ASSEMBLY	GOBP_SPLICEOSOMAL_COMPLEX_ASSEMBLY	57	-0.579675	-1.86109	0.000107072	0.00831589	0.00759519	1105	tags=35%, list=17%, signal=29%	KHDC4/CRNKL1/SNRPC/SF3A1/SF3A3/SNRPF/SRPK1/PRPF6/CELF2/RBM5/PRPF19/LUC7L3/SF3B5/PHF5A/SNRPB2/SNRPD1/SNRPB/SRSF1/SNRPE/SNRPD2
Non_ileal_BEST4_OTOP2	GOBP_VASCULATURE_DEVELOPMENT	GOBP_VASCULATURE_DEVELOPMENT	252	0.320715	1.50648	0.000191663	0.0141023	0.0128802	1093	tags=27%, list=17%, signal=23%	HK2/CEACAM1/EPAS1/CITED2/ADTRP/GNA13/STAT1/TYMP/ADM/PDPK1/RNF213/PRKD2/VAV3/STK11/SIRT6/ANPEP/FZD5/EPN1/PLCD3/PIK3CB/GATA6/SPINT1/TCF7L2/SRPK2/HIPK2/CTNNB1/AAMP/HGS/CASP8/ACVRL1/GLUL/ITGAV/SLC12A2/BAK1/SGPL1/ADIPOR2/HIF1A/ERAP1/ACE/TNFAIP3/IL18/TJP1/MAPK14/STAT3/EFNB2/CFLAR/BSG/HIPK1/CARD10/EGLN1/RUNX1/SEC24B/TSPAN12/PKM/C1GALT1/AGO1/PPARG/ERBB2/NUS1/CDX2/SAT1/LUZP1/PRKX/RBPJ/ITGB1/ARID2/HTATIP2/…
Non_ileal_BEST4_OTOP2	GOBP_RESPONSE_TO_TOPOLOGICALLY_INCORRECT_PROTEIN	GOBP_RESPONSE_TO_TOPOLOGICALLY_INCORRECT_PROTEIN	108	-0.49083	-1.74073	0.000260972	0.0182419	0.016661	1539	tags=38%, list=24%, signal=29%	HSPA8/CCND1/RHBDD2/JKAMP/VCP/TMED2/STT3B/SERP1/MANF/HSPA1A/DDIT3/DDRGK1/DNAJC3/F12/PPP1R15A/CREB3/XBP1/RNF5/ATF4/AGR2/THBS1/PIK3R1/BAG3/HSPH1/ERLEC1/ATF6B/AUP1/DNAJB1/EDEM3/CREBZF/RACK1/DNAJA1/HSP90AB1/TRAM1/HSP90AA1/SERPINH1/DNAJB4/HSPD1/HSPB1/HSPE1/SDF2L1
Non_ileal_BEST4_OTOP2	GOBP_CELLULAR_LIPID_CATABOLIC_PROCESS	GOBP_CELLULAR_LIPID_CATABOLIC_PROCESS	106	0.393054	1.65127	0.000375308	0.0244943	0.0223715	1294	tags=35%, list=20%, signal=28%	ADTRP/ACAA2/DECR1/HADHB/ABHD5/SMPDL3A/GDE1/GDPD3/ACAA1/MGLL/SMPD3/ABHD3/PRDX6/SGPL1/CPT1A/PHYH/CRAT/SLC27A2/GPCPD1/ACOX1/SCP2/NEU1/ACADS/EHHADH/ACAT1/ABHD2/FUCA1/IDH1/AKR1B10/SMPDL3B/HEXB/SORL1/ACER3/ACADM/ACAT2/SESN2/HEXA
Non_ileal_BEST4_OTOP2	GOBP_REGULATION_OF_AMIDE_METABOLIC_PROCESS	GOBP_REGULATION_OF_AMIDE_METABOLIC_PROCESS	280	-0.381958	-1.48548	0.000385461	0.0244943	0.0223715	1324	tags=29%, list=21%, signal=24%	LARP4/RPS27L/RIDA/EIF1B/PER2/PUM3/IGF2BP2/CNOT7/TRAP1/CNOT9/YBX3/DNAJC3/ATXN2/NCL/EIF2AK4/MRPL13/LARP1/TRMT10C/MKNK1/MSI2/PPP1R15A/GUF1/AGO3/MLST8/METTL14/RPS3/ATF4/SAMD4B/BTG2/SH3BGRL/THBS1/USP16/PA2G4/SECISBP2/PRMT1/ANG/RPS6KB2/YTHDF3/PDE12/EIF2A/CASC3/SRP9/DIS3/PDK4/RPL10/TRUB2/RBM8A/LSM1/RPS9/PDK1/EIF3H/TNRC6A/C1QBP/EIF1/ZFP36L2/CNOT3/NGDN/EIF5A/RPS4X/PYM1/RPL13A/DHX29/RACK1/CAPRIN1/TNKS1BP1/…
Non_ileal_BEST4_OTOP2	GOBP_MITOCHONDRIAL_TRANSLATION	GOBP_MITOCHONDRIAL_TRANSLATION	95	-0.491121	-1.71196	0.000405421	0.0246426	0.0225069	2102	tags=60%, list=33%, signal=41%	MRPL23/MRPL12/MRPL10/MRPL2/MRPS5/GADD45GIP1/MRPS7/CHCHD1/RPUSD3/TSFM/MRPL55/MRPL22/MRPL30/MTRF1L/MRPL57/MRPS33/MRPL27/MRPL18/MRPS27/MRPS18B/MRPS10/MRPL40/TUFM/MRPS25/MRPS35/MRPL42/MRPL41/GATC/MRPL47/MRPL32/MRPL13/MRPL20/TRMT10C/MRPL52/MRPS6/MRPL44/MRPL16/MRPS21/MRPS12/MRPL48/MRPL14/MRPL1/MRPS22/MRPS30/MRPS34/AURKAIP1/TRUB2/MRPL9/MRPL37/MRPL4/C1QBP/MRPS15/MRPS9/MRPL49/UQCC2/MRPL17/MRPS28
Non_ileal_BEST4_OTOP2	GOBP_TUBE_MORPHOGENESIS	GOBP_TUBE_MORPHOGENESIS	295	0.291092	1.39398	0.000510613	0.0297432	0.0271655	1108	tags=28%, list=17%, signal=24%	HK2/CEACAM1/EPAS1/CITED2/ADTRP/GNA13/STAT1/TYMP/ADM/PDPK1/RNF213/PRKD2/VAV3/SIRT6/ANPEP/FZD5/EPN1/EXT1/PLCD3/VASP/PIK3CB/MTHFR/CTSZ/GATA6/LGR4/SPINT1/SRPK2/HIPK2/CTNNB1/AAMP/PBX1/HGS/CASP8/ACVRL1/VDR/RALA/GLUL/ITGAV/SLC12A2/DDR1/COBL/BAK1/SGPL1/ADIPOR2/HIF1A/ERAP1/ACE/CASP3/PAK1/TNFAIP3/FMN1/IL18/TJP1/MAPK14/STAT3/EFNB2/BSG/HIPK1/BCL10/CARD10/EGLN1/RUNX1/SEC24B/TSPAN12/PKM/C1GALT1/AGO1/PPARG/ERBB…
Non_ileal_BEST4_OTOP2	GOBP_CHAPERONE_MEDIATED_PROTEIN_FOLDING	GOBP_CHAPERONE_MEDIATED_PROTEIN_FOLDING	56	-0.559922	-1.7948	0.000538396	0.0301071	0.0274979	712	tags=45%, list=11%, signal=40%	HSPA8/PFDN4/PFDN2/CCT7/HSPA9/ST13/PFDN1/HSPA1A/TRAP1/CRTAP/HSPH1/PFDN6/PPIB/CHORDC1/PPID/PFDN5/DNAJB1/PDCD5/DNAJB4/FKBP4/CSNK2A1/HSPB1/HSPE1/SDF2L1/FKBP5
Non_ileal_BEST4_OTOP2	GOBP_RESPONSE_TO_TEMPERATURE_STIMULUS	GOBP_RESPONSE_TO_TEMPERATURE_STIMULUS	82	-0.498707	-1.69766	0.000707713	0.0380532	0.0347553	1532	tags=41%, list=24%, signal=32%	ZFAND1/DNAJC2/PSIP1/VCP/SUMO1/SLC52A3/RBBP7/SLC9A1/HSPA1A/HSBP1L1/ACOT11/DNAJC3/EIF2AK4/HIKESHI/THBS1/EIF2B1/BAG3/DNAJA3/CHORDC1/YWHAE/DNAJB1/PRKACA/DNAJA1/HMGCS2/UCP2/HSP90AB1/DNAJA2/GLRX2/HSP90AA1/DNAJB4/HSPD1/HSPB1/SIRT1/APPL2
Non_ileal_BEST4_OTOP2	GOBP_SPHINGOLIPID_METABOLIC_PROCESS	GOBP_SPHINGOLIPID_METABOLIC_PROCESS	64	0.447021	1.7211	0.000849429	0.0424108	0.0387352	1294	tags=41%, list=20%, signal=33%	PLPP2/VAPA/SPTSSA/B4GALT5/PRKD2/SMPDL3A/SPTLC2/SPTLC1/ELOVL1/UGCG/SMPD3/PSAP/SGPL1/ORMDL1/NEU1/SMPDL3B/FUT3/B3GALT4/UGT8/HEXB/FA2H/ACER3/TM9SF2/CPTP/SUMF1/HEXA
Non_ileal_BEST4_OTOP2	GOBP_REGULATION_OF_VASCULATURE_DEVELOPMENT	GOBP_REGULATION_OF_VASCULATURE_DEVELOPMENT	95	0.400214	1.65376	0.000835164	0.0424108	0.0387352	956	tags=31%, list=15%, signal=26%	HK2/CEACAM1/STAT1/ADM/PDPK1/PRKD2/SIRT6/EPN1/PIK3CB/GATA6/HIPK2/CTNNB1/HGS/ACVRL1/GLUL/SLC12A2/HIF1A/ERAP1/TNFAIP3/TJP1/STAT3/HIPK1/EGLN1/RUNX1/TSPAN12/PKM/AGO1/PPARG/ERBB2
Non_ileal_BEST4_OTOP2	GOBP_TISSUE_REMODELING	GOBP_TISSUE_REMODELING	60	0.461393	1.75239	0.000918697	0.0442875	0.0404493	1045	tags=32%, list=16%, signal=27%	CEACAM1/EPAS1/PPP3CA/DOCK5/EXT1/LGR4/CTNNB1/ACVRL1/VDR/BAK1/TCIRG1/HIF1A/ACE/TNFAIP3/IL18/RUNX1/PPARG/CSK/RBPJ
Non_ileal_BEST4_OTOP2	GOBP_DNA_CONFORMATION_CHANGE	GOBP_DNA_CONFORMATION_CHANGE	35	-0.605493	-1.78019	0.00095248	0.0443856	0.0405389	1202	tags=29%, list=19%, signal=23%	RUVBL2/HMGB3/FBH1/MCM4/TOP2B/CHTF8/RECQL5/DTD1/SUPV3L1/HMGB1
Non_ileal_BEST4_OTOP2	GOBP_RESPONSE_TO_HEAT	GOBP_RESPONSE_TO_HEAT	57	-0.528449	-1.69663	0.00105695	0.0476648	0.043534	1532	tags=44%, list=24%, signal=34%	ZFAND1/DNAJC2/PSIP1/VCP/SUMO1/SLC52A3/RBBP7/HSPA1A/HSBP1L1/HIKESHI/THBS1/EIF2B1/BAG3/DNAJA3/CHORDC1/YWHAE/DNAJB1/PRKACA/DNAJA1/HSP90AB1/DNAJA2/HSP90AA1/DNAJB4/HSPB1/SIRT1
[truncated: 2,418 more rows]

## Sheet: Longitudinal_CD_compartment
compartment	gene	pvalue	coef	ci.hi	ci.lo	fdr	feature_types	gene_id
[truncated: 330 more rows]

## Sheet: Longitudinal_CD_compartment_pa
compartment	ID	Description	setSize	enrichmentScore	NES	pvalue	p.adjust	qvalue	rank	leading_edge	core_enrichment
[truncated: 705 more rows]

[truncated: 6 more sheets: Longitudinal_UC_cellstate, Longitudinal_UC_cellstate_pathw, Longitudinal_UC_compartment, Longitudinal_UC_compartment_pat, Longitudinal_GEP_CD, Longitudinal_GEP_UC]
