# Supplementary material for: A longitudinal single-cell atlas of anti-tumour necrosis factor treatment in inflammatory bowel disease
Source: Nat Immunol. 2024 Oct 22;25(11):2152–65. doi: 10.1038/s41590-024-01994-8 (PMC11519010; doi:10.1038/s41590-024-01994-8)
Supplement: Supplementary file 12 — Principal component analysis of cell abundance and gene expression. [file 41590_2024_1994_MOESM12_ESM.xlsx]

## Sheet: Legend
PC association testing for abundance (samples used for infl vs non-inflamed comparisons), gene expression (samples used for inflamed vs non-inflamed comparisons), and longitudinal gene expression (samples used for longitudinal analyses only) comparisons. For testing PC loading assocations: one way ANOVA used if > 2 categories in the variable of interest, wilcoxon rank sum test used if 2 categorie…
PCs cumulatively explaining up to 90% of variation were tested for abundance. PCs cumulatively explaining up to 80% of variation was tested for gene expression.
Only significant associations reported.
csum	Cumulative sum of variance explained by PCs
p_adj	Adjusted p value (BH; two-sided)

## Sheet: Abundance_CD
cell_compartment	PC	covariate	analysis_type	percentage_variance_explained	csum	p_adj
B_cell	PC2	Gender	Abundance_CD	23.323	54.236	0.00469767
B_cell	PC2	Inflammation_score	Abundance_CD	23.323	54.236	0.0137031
CD4_cytotoxic_lo_T_cell	PC1	Inflammation_score	Abundance_CD	33.157	33.157	1.60954e-05
CD4_cytotoxic_lo_T_cell	PC10	Gender	Abundance_CD	2.681	89.586	0.0248787
CD4_cytotoxic_lo_T_cell	PC5	Gender	Abundance_CD	5.638	71.559	0.0283889
CD8_cytotoxic_hi_T_cell_NK	PC1	Inflammation_score	Abundance_CD	30.324	30.324	0
CD8_cytotoxic_hi_T_cell_NK	PC2	Age	Abundance_CD	20.576	50.9	2.05375e-07
CD8_cytotoxic_hi_T_cell_NK	PC3	Inflammation_score	Abundance_CD	12.033	62.933	0.012959
CD8_cytotoxic_hi_T_cell_NK	PC5	Treatment	Abundance_CD	6.693	79.005	1.69109e-06
Fib_peri	PC1	Inflammation_score	Abundance_CD	40.169	40.169	7.25033e-07
Fib_peri	PC1	Site	Abundance_CD	40.169	40.169	3.55329e-05
Fib_peri	PC1	Ileum_vs_Colon	Abundance_CD	40.169	40.169	1.24366e-06
Fib_peri	PC2	Age	Abundance_CD	19.387	59.556	0.0478703
Fib_peri	PC3	Site	Abundance_CD	12.519	72.075	0.00202899
Fib_peri	PC3	Ileum_vs_Colon	Abundance_CD	12.519	72.075	0.0179261
Fib_peri	PC4	Inflammation_score	Abundance_CD	10.687	82.762	2.92137e-05
Ileal_epithelium	PC1	Site	Abundance_CD	74.317	74.317	2.4205e-10
Ileal_epithelium	PC1	Inflammation_score	Abundance_CD	74.317	74.317	6.00478e-05
Mono_macro_DC	PC1	Treatment	Abundance_CD	34.086	34.086	0.0374083
Mono_macro_DC	PC1	Inflammation_score	Abundance_CD	34.086	34.086	0
Non_ileal_epithelium	PC1	Site	Abundance_CD	65.025	65.025	6.99532e-11
Non_ileal_epithelium	PC1	Inflammation_score	Abundance_CD	65.025	65.025	0
Non_ileal_epithelium	PC2	Site	Abundance_CD	11.762	76.787	0.0194708
Non_ileal_epithelium	PC2	Inflammation_score	Abundance_CD	11.762	76.787	0.00569956
Non_ileal_epithelium	PC3	Site	Abundance_CD	5.782	82.569	0.0361451
Non_ileal_epithelium	PC4	Site	Abundance_CD	4.71	87.279	0.0348644
Plasma_cell	PC1	Inflammation_score	Abundance_CD	52.321	52.321	0.0013668

## Sheet: Abundance_UC
cell_compartment	PC	covariate	analysis_type	percentage_variance_explained	csum	p_adj
B_cell	PC3	Inflammation_score	Abundance_UC	18.793	64.539	0.0255361
CD4_cytotoxic_lo_T_cell	PC1	Inflammation_score	Abundance_UC	31.42	31.42	0
CD4_cytotoxic_lo_T_cell	PC1	Site	Abundance_UC	31.42	31.42	0.0189704
CD4_cytotoxic_lo_T_cell	PC1	Ileum_vs_Colon	Abundance_UC	31.42	31.42	0.00101941
CD8_cytotoxic_hi_T_cell_NK	PC1	Inflammation_score	Abundance_UC	35.421	35.421	0
CD8_cytotoxic_hi_T_cell_NK	PC1	Ileum_vs_Colon	Abundance_UC	35.421	35.421	0.0137319
CD8_cytotoxic_hi_T_cell_NK	PC3	Ileum_vs_Colon	Abundance_UC	13.443	62.43	0.0166838
CD8_cytotoxic_hi_T_cell_NK	PC5	Age	Abundance_UC	7.121	79.38	0.00623137
CD8_cytotoxic_hi_T_cell_NK	PC5	Disease_duration	Abundance_UC	7.121	79.38	0.0154635
Fib_peri	PC1	Inflammation_score	Abundance_UC	58.073	58.073	0
Fib_peri	PC2	Site	Abundance_UC	12.603	70.676	0.0176978
Fib_peri	PC2	Ileum_vs_Colon	Abundance_UC	12.603	70.676	0.00888204
Fib_peri	PC2	Disease_duration	Abundance_UC	12.603	70.676	0.00112878
Fib_peri	PC2	Inflammation_score	Abundance_UC	12.603	70.676	0.00390615
Fib_peri	PC4	Ileum_vs_Colon	Abundance_UC	6.835	86.47	0.0413562
Mono_macro_DC	PC1	Inflammation_score	Abundance_UC	39.652	39.652	0
Mono_macro_DC	PC2	Inflammation_score	Abundance_UC	28.671	68.323	3.87706e-05
Non_ileal_epithelium	PC1	Inflammation_score	Abundance_UC	26.544	26.544	0
Non_ileal_epithelium	PC1	Site	Abundance_UC	26.544	26.544	0.00272584
Non_ileal_epithelium	PC1	Ileum_vs_Colon	Abundance_UC	26.544	26.544	0.000544262
Non_ileal_epithelium	PC2	Site	Abundance_UC	15.589	42.133	0.0168619
Non_ileal_epithelium	PC2	Ileum_vs_Colon	Abundance_UC	15.589	42.133	0.00179504
Non_ileal_epithelium	PC3	Site	Abundance_UC	12.624	54.757	0.00557022
Non_ileal_epithelium	PC3	Ileum_vs_Colon	Abundance_UC	12.624	54.757	0.022774
Plasma_cell	PC1	Ileum_vs_Colon	Abundance_UC	55.927	55.927	0.00151803
Plasma_cell	PC1	Site	Abundance_UC	55.927	55.927	0.00355594
Plasma_cell	PC1	Inflammation_score	Abundance_UC	55.927	55.927	0

## Sheet: GEX_CD
cell_compartment	PC	covariate	analysis_type	percentage_variance_explained	csum	p_adj
B_cell	PC1	Inflammation_score	PCA_CD	15.267	15.267	0
B_cell	PC1	Ileum_vs_Colon	PCA_CD	15.267	15.267	0.0089622
B_cell	PC1	Site	PCA_CD	15.267	15.267	0.0309618
B_cell	PC10	Gender	PCA_CD	2.336	42.931	0.00114642
B_cell	PC3	Gender	PCA_CD	3.622	22.549	0.0200389
B_cell	PC4	Gender	PCA_CD	3.403	25.952	7.64089e-05
B_cell	PC4	Inflammation_score	PCA_CD	3.403	25.952	0.000185906
B_cell	PC4	Ileum_vs_Colon	PCA_CD	3.403	25.952	0.0181565
B_cell	PC4	Site	PCA_CD	3.403	25.952	0.0309618
B_cell	PC5	Gender	PCA_CD	3.282	29.234	0.00969241
B_cell	PC6	Inflammation_score	PCA_CD	3.168	32.402	0.000185906
B_cell	PC7	Ileum_vs_Colon	PCA_CD	2.952	35.354	0.00150844
B_cell	PC7	Gender	PCA_CD	2.952	35.354	0.0134677
B_cell	PC7	Site	PCA_CD	2.952	35.354	0.0115637
B_cell	PC7	Inflammation_score	PCA_CD	2.952	35.354	0
B_cell	PC9	Ileum_vs_Colon	PCA_CD	2.56	40.595	0.040492
B_cell	PC9	Inflammation_score	PCA_CD	2.56	40.595	0.000470443
CD4_cytotoxic_lo_T_cell	PC1	Inflammation_score	PCA_CD	19.225	19.225	0
CD4_cytotoxic_lo_T_cell	PC1	Ileum_vs_Colon	PCA_CD	19.225	19.225	2.78324e-05
CD4_cytotoxic_lo_T_cell	PC1	Site	PCA_CD	19.225	19.225	8.51808e-05
CD4_cytotoxic_lo_T_cell	PC2	Inflammation_score	PCA_CD	7.136	26.361	0
CD4_cytotoxic_lo_T_cell	PC2	Ileum_vs_Colon	PCA_CD	7.136	26.361	0.00663108
CD4_cytotoxic_lo_T_cell	PC2	Site	PCA_CD	7.136	26.361	0.0262322
CD4_cytotoxic_lo_T_cell	PC3	Inflammation_score	PCA_CD	5.178	31.539	0
CD4_cytotoxic_lo_T_cell	PC3	Site	PCA_CD	5.178	31.539	0.000242713
CD4_cytotoxic_lo_T_cell	PC3	Ileum_vs_Colon	PCA_CD	5.178	31.539	0.000144732
CD4_cytotoxic_lo_T_cell	PC4	Gender	PCA_CD	3.295	34.834	9.0824e-08
CD4_cytotoxic_lo_T_cell	PC5	Site	PCA_CD	3.051	37.885	0.00903856
CD4_cytotoxic_lo_T_cell	PC5	Inflammation_score	PCA_CD	3.051	37.885	0
CD4_cytotoxic_lo_T_cell	PC5	Ileum_vs_Colon	PCA_CD	3.051	37.885	0.00663108
CD4_cytotoxic_lo_T_cell	PC6	Age	PCA_CD	2.613	40.498	0.00541855
CD4_cytotoxic_lo_T_cell	PC6	Gender	PCA_CD	2.613	40.498	9.0824e-08
CD4_cytotoxic_lo_T_cell	PC9	Ileum_vs_Colon	PCA_CD	2.09	47.242	0.0355585
CD8_cytotoxic_hi_T_cell_NK	PC1	Ileum_vs_Colon	PCA_CD	12.132	12.132	2.0451e-06
CD8_cytotoxic_hi_T_cell_NK	PC1	Inflammation_score	PCA_CD	12.132	12.132	0
CD8_cytotoxic_hi_T_cell_NK	PC1	Site	PCA_CD	12.132	12.132	1.1873e-05
CD8_cytotoxic_hi_T_cell_NK	PC10	Ileum_vs_Colon	PCA_CD	2.402	40.879	0.00444089
CD8_cytotoxic_hi_T_cell_NK	PC10	Site	PCA_CD	2.402	40.879	0.016758
CD8_cytotoxic_hi_T_cell_NK	PC10	Inflammation_score	PCA_CD	2.402	40.879	0.000374473
CD8_cytotoxic_hi_T_cell_NK	PC2	Inflammation_score	PCA_CD	4.412	16.544	0.000105395
CD8_cytotoxic_hi_T_cell_NK	PC2	Disease_duration	PCA_CD	4.412	16.544	0.0438751
CD8_cytotoxic_hi_T_cell_NK	PC2	Ileum_vs_Colon	PCA_CD	4.412	16.544	0.0108219
CD8_cytotoxic_hi_T_cell_NK	PC2	Site	PCA_CD	4.412	16.544	0.0107786
CD8_cytotoxic_hi_T_cell_NK	PC2	Gender	PCA_CD	4.412	16.544	9.74584e-05
CD8_cytotoxic_hi_T_cell_NK	PC3	Inflammation_score	PCA_CD	4.163	20.707	0.0116495
CD8_cytotoxic_hi_T_cell_NK	PC4	Inflammation_score	PCA_CD	3.576	24.283	0
CD8_cytotoxic_hi_T_cell_NK	PC4	Ileum_vs_Colon	PCA_CD	3.576	24.283	1.43199e-07
CD8_cytotoxic_hi_T_cell_NK	PC4	Site	PCA_CD	3.576	24.283	2.47572e-06
CD8_cytotoxic_hi_T_cell_NK	PC5	Inflammation_score	PCA_CD	3.213	27.496	0.0094119
CD8_cytotoxic_hi_T_cell_NK	PC6	Inflammation_score	PCA_CD	2.994	30.49	0.000105395
CD8_cytotoxic_hi_T_cell_NK	PC7	Site	PCA_CD	2.727	33.217	0.000115311
CD8_cytotoxic_hi_T_cell_NK	PC7	Gender	PCA_CD	2.727	33.217	4.71503e-05
CD8_cytotoxic_hi_T_cell_NK	PC8	Site	PCA_CD	2.664	35.881	0.016758
CD8_cytotoxic_hi_T_cell_NK	PC8	Age	PCA_CD	2.664	35.881	0.032373
CD8_cytotoxic_hi_T_cell_NK	PC8	Gender	PCA_CD	2.664	35.881	4.25481e-05
CD8_cytotoxic_hi_T_cell_NK	PC8	Ileum_vs_Colon	PCA_CD	2.664	35.881	0.00257415
CD8_cytotoxic_hi_T_cell_NK	PC9	Age	PCA_CD	2.596	38.477	0.0266444
Epithelium_ileum	PC3	Inflammation_score	PCA_CD	13.026	51.092	9.10907e-05
Epithelium_non_ileal	PC1	Inflammation_score	PCA_CD	21.796	21.796	0
Epithelium_non_ileal	PC1	Site	PCA_CD	21.796	21.796	6.1664e-05
Epithelium_non_ileal	PC10	Disease_duration	PCA_CD	2.226	72.87	0.0277059
Epithelium_non_ileal	PC2	Site	PCA_CD	17.38	39.176	0.000122931
Epithelium_non_ileal	PC4	Disease_duration	PCA_CD	6.117	54.415	0.0466227
Epithelium_non_ileal	PC5	Gender	PCA_CD	4.755	59.17	3.38678e-05
Epithelium_non_ileal	PC7	Site	PCA_CD	2.956	65.52	0.00417329
Epithelium_non_ileal	PC9	Gender	PCA_CD	2.34	70.644	0.010753
ILC	PC1	Inflammation_score	PCA_CD	9.245	9.245	9.86435e-05
ILC	PC2	Inflammation_score	PCA_CD	2.566	11.811	0.0375553
ILC	PC3	Inflammation_score	PCA_CD	2.497	14.308	0.0130422
ILC	PC5	Inflammation_score	PCA_CD	2.376	19.128	0.0291373
ILC	PC6	Gender	PCA_CD	2.37	21.498	0.0259286
ILC	PC8	Gender	PCA_CD	2.267	26.083	0.0259286
ILC	PC9	Inflammation_score	PCA_CD	2.21	28.293	0.00179395
ILC	PC9	Ileum_vs_Colon	PCA_CD	2.21	28.293	0.018325
Myeloid	PC1	Inflammation_score	PCA_CD	7.606	7.606	0
Myeloid	PC1	Ileum_vs_Colon	PCA_CD	7.606	7.606	0.000117285
Myeloid	PC1	Site	PCA_CD	7.606	7.606	0.00167432
Myeloid	PC2	Gender	PCA_CD	6.26	13.866	0.00763174
Myeloid	PC4	Gender	PCA_CD	2.996	20.235	0.00763174
Plasma_cell	PC1	Inflammation_score	PCA_CD	15.236	15.236	0
Plasma_cell	PC1	Site	PCA_CD	15.236	15.236	0.00792676
Plasma_cell	PC2	Inflammation_score	PCA_CD	7.448	22.684	4.57235e-05
Plasma_cell	PC2	Site	PCA_CD	7.448	22.684	0.00792676
Plasma_cell	PC2	Ileum_vs_Colon	PCA_CD	7.448	22.684	0.00119777
Plasma_cell	PC3	Ileum_vs_Colon	PCA_CD	5.349	28.033	0.00975169
Plasma_cell	PC3	Gender	PCA_CD	5.349	28.033	1.16003e-06
Plasma_cell	PC5	Gender	PCA_CD	3.457	35.127	7.26443e-09
Plasma_cell	PC6	Treatment	PCA_CD	2.814	37.941	0.0129418
Plasma_cell	PC8	Disease_duration	PCA_CD	2.342	42.86	0.00152
Plasma_cell	PC8	Gender	PCA_CD	2.342	42.86	0.00133851
Stroma	PC1	Inflammation_score	PCA_CD	16.531	16.531	0
Stroma	PC1	Ileum_vs_Colon	PCA_CD	16.531	16.531	9.39184e-07
Stroma	PC1	Site	PCA_CD	16.531	16.531	8.68363e-06
Stroma	PC10	Gender	PCA_CD	1.999	49.658	0.00439411
Stroma	PC2	Site	PCA_CD	7.007	23.538	0.00306433
Stroma	PC3	Inflammation_score	PCA_CD	6.055	29.593	5.80317e-07
Stroma	PC4	Ileum_vs_Colon	PCA_CD	3.912	33.505	9.90922e-06
Stroma	PC4	Site	PCA_CD	3.912	33.505	1.67207e-05
Stroma	PC5	Gender	PCA_CD	3.46	36.965	0.00439411
Stroma	PC6	Ileum_vs_Colon	PCA_CD	3.203	40.168	0.0492045
Stroma	PC7	Gender	PCA_CD	2.779	42.947	2.11572e-08
Stroma	PC7	Site	PCA_CD	2.779	42.947	0.035796

## Sheet: GEX_UC
cell_compartment	PC	covariate	analysis_type	percentage_variance_explained	csum	p_adj
B_cell	PC1	Inflammation_score	PCA_UC	15.758	15.758	0
B_cell	PC10	Gender	PCA_UC	2.442	43.514	3.14808e-08
B_cell	PC2	Gender	PCA_UC	3.924	19.682	0.0340294
B_cell	PC2	Inflammation_score	PCA_UC	3.924	19.682	1.18459e-07
B_cell	PC3	Gender	PCA_UC	3.505	23.187	9.7206e-07
B_cell	PC4	Inflammation_score	PCA_UC	3.291	26.478	0
B_cell	PC5	Inflammation_score	PCA_UC	3.152	29.63	0.00424753
B_cell	PC6	Inflammation_score	PCA_UC	3.069	32.699	6.09239e-08
B_cell	PC7	Inflammation_score	PCA_UC	2.921	35.62	2.62078e-06
B_cell	PC8	Inflammation_score	PCA_UC	2.846	38.466	7.19994e-05
B_cell	PC9	Inflammation_score	PCA_UC	2.606	41.072	9.13267e-06
CD4_cytotoxic_lo_T_cell	PC1	Inflammation_score	PCA_UC	23.887	23.887	0
CD4_cytotoxic_lo_T_cell	PC10	Gender	PCA_UC	1.825	57.159	0.000702384
CD4_cytotoxic_lo_T_cell	PC2	Gender	PCA_UC	6.626	30.513	7.23142e-05
CD4_cytotoxic_lo_T_cell	PC2	Inflammation_score	PCA_UC	6.626	30.513	1.74615e-08
CD4_cytotoxic_lo_T_cell	PC3	Gender	PCA_UC	6.43	36.943	0.00218786
CD4_cytotoxic_lo_T_cell	PC3	Inflammation_score	PCA_UC	6.43	36.943	3.20563e-05
CD4_cytotoxic_lo_T_cell	PC4	Inflammation_score	PCA_UC	5.166	42.109	0
CD4_cytotoxic_lo_T_cell	PC5	Gender	PCA_UC	3.423	45.532	0.000128686
CD4_cytotoxic_lo_T_cell	PC6	Inflammation_score	PCA_UC	3.421	48.953	0
CD4_cytotoxic_lo_T_cell	PC6	Gender	PCA_UC	3.421	48.953	7.23142e-05
CD4_cytotoxic_lo_T_cell	PC8	Gender	PCA_UC	2.153	53.412	0.00115429
CD8_cytotoxic_hi_T_cell_NK	PC1	Inflammation_score	PCA_UC	15.206	15.206	0
CD8_cytotoxic_hi_T_cell_NK	PC10	Gender	PCA_UC	1.74	41.737	0.0325484
CD8_cytotoxic_hi_T_cell_NK	PC2	Inflammation_score	PCA_UC	4.811	20.017	1.61381e-06
CD8_cytotoxic_hi_T_cell_NK	PC3	Gender	PCA_UC	4.684	24.701	0.0105514
CD8_cytotoxic_hi_T_cell_NK	PC3	Inflammation_score	PCA_UC	4.684	24.701	4.3873e-08
CD8_cytotoxic_hi_T_cell_NK	PC4	Inflammation_score	PCA_UC	3.874	28.575	0
CD8_cytotoxic_hi_T_cell_NK	PC5	Inflammation_score	PCA_UC	3.109	31.684	0
CD8_cytotoxic_hi_T_cell_NK	PC6	Gender	PCA_UC	2.573	34.257	9.983e-06
CD8_cytotoxic_hi_T_cell_NK	PC7	Inflammation_score	PCA_UC	2.009	36.266	0.00121034
CD8_cytotoxic_hi_T_cell_NK	PC8	Gender	PCA_UC	1.878	38.144	1.77856e-07
Epithelium_non_ileal	PC1	Inflammation_score	PCA_UC	27.4	27.4	0
Epithelium_non_ileal	PC10	Gender	PCA_UC	2.291	67.228	0.00313314
Epithelium_non_ileal	PC2	Ileum_vs_Colon	PCA_UC	9.993	37.393	0.000354294
Epithelium_non_ileal	PC2	Site	PCA_UC	9.993	37.393	0.000143536
Epithelium_non_ileal	PC3	Gender	PCA_UC	6.412	43.805	0.000403433
Epithelium_non_ileal	PC4	Gender	PCA_UC	5.087	48.892	0.00325467
Epithelium_non_ileal	PC5	Gender	PCA_UC	4.124	53.016	0.00133135
Epithelium_non_ileal	PC6	Site	PCA_UC	3.547	56.563	4.11023e-05
Epithelium_non_ileal	PC6	Ileum_vs_Colon	PCA_UC	3.547	56.563	1.51186e-05
Epithelium_non_ileal	PC8	Gender	PCA_UC	2.607	62.539	0.000975525
ILC	PC1	Inflammation_score	PCA_UC	5.829	5.829	0.0218569
ILC	PC2	Inflammation_score	PCA_UC	2.815	8.644	2.74813e-05
ILC	PC3	Inflammation_score	PCA_UC	2.73	11.374	9.94859e-05
ILC	PC4	Gender	PCA_UC	2.654	14.028	0.000141791
Myeloid	PC1	Inflammation_score	PCA_UC	9.539	9.539	0
Myeloid	PC2	Inflammation_score	PCA_UC	4.391	13.93	0.000142953
Myeloid	PC3	Inflammation_score	PCA_UC	3.37	17.3	0.000228592
Myeloid	PC4	Inflammation_score	PCA_UC	3.025	20.325	3.83346e-05
Myeloid	PC5	Gender	PCA_UC	2.716	23.041	0.0376512
Myeloid	PC6	Gender	PCA_UC	2.507	25.548	6.66104e-08
Myeloid	PC7	Inflammation_score	PCA_UC	2.453	28.001	0.00145311
Myeloid	PC8	Gender	PCA_UC	2.301	30.302	6.75816e-05
Myeloid	PC9	Inflammation_score	PCA_UC	2.064	32.366	0.000177684
Plasma_cell	PC1	Inflammation_score	PCA_UC	17.463	17.463	0
Plasma_cell	PC10	Gender	PCA_UC	2.049	53.524	0.00374387
Plasma_cell	PC2	Ileum_vs_Colon	PCA_UC	9.941	27.404	0.0104726
Plasma_cell	PC3	Gender	PCA_UC	5.438	32.842	0.00111931
Plasma_cell	PC4	Gender	PCA_UC	4.433	37.275	0.0145231
Plasma_cell	PC4	Ileum_vs_Colon	PCA_UC	4.433	37.275	0.0154587
Plasma_cell	PC5	Inflammation_score	PCA_UC	3.766	41.041	0.0295927
Plasma_cell	PC6	Gender	PCA_UC	3.2	44.241	8.25452e-06
Plasma_cell	PC6	Disease_duration	PCA_UC	3.2	44.241	0.00161304
Plasma_cell	PC8	Gender	PCA_UC	2.361	49.32	0.0145231
Plasma_cell	PC9	Gender	PCA_UC	2.155	51.475	0.0145231
Stroma	PC1	Inflammation_score	PCA_UC	21.569	21.569	0
Stroma	PC10	Age	PCA_UC	1.931	56.747	0.0429354
Stroma	PC2	Inflammation_score	PCA_UC	7.961	29.53	0.000384559
Stroma	PC4	Gender	PCA_UC	4.523	40.074	0.00642029
Stroma	PC4	Ileum_vs_Colon	PCA_UC	4.523	40.074	0.00403065
Stroma	PC4	Site	PCA_UC	4.523	40.074	0.0141909
Stroma	PC6	Gender	PCA_UC	3.471	47.19	3.97128e-05
Stroma	PC7	Gender	PCA_UC	3.048	50.238	0.00238384
Stroma	PC8	Site	PCA_UC	2.425	52.663	0.0141909
Stroma	PC8	Ileum_vs_Colon	PCA_UC	2.425	52.663	0.0194097

## Sheet: GEX_CD_Longitudinal
cell_compartment	PC	covariate	analysis_type	percentage_variance_explained	csum	p_adj
B_cell	PC1	Inflammation_score	PCA_longitudinal_CD	17.923	17.923	3.17516e-05
B_cell	PC3	Inflammation_score	PCA_longitudinal_CD	5.033	31.96	0.000185
CD4_cytotoxic_lo_T_cell	PC1	Inflammation_score	PCA_longitudinal_CD	12.813	12.813	0
CD8_cytotoxic_hi_T_cell_NK	PC1	Treatment_Ileum_vs_Colon_Remission	PCA_longitudinal_CD	10.534	10.534	0.0120786
CD8_cytotoxic_hi_T_cell_NK	PC1	Inflammation_score	PCA_longitudinal_CD	10.534	10.534	0
CD8_cytotoxic_hi_T_cell_NK	PC1	Treatment_Site_Remission	PCA_longitudinal_CD	10.534	10.534	0.0230978
CD8_cytotoxic_hi_T_cell_NK	PC1	Treatment	PCA_longitudinal_CD	10.534	10.534	0.044716
CD8_cytotoxic_hi_T_cell_NK	PC2	Inflammation_score	PCA_longitudinal_CD	7.449	17.983	0.000220653
CD8_cytotoxic_hi_T_cell_NK	PC3	Inflammation_score	PCA_longitudinal_CD	7.037	25.02	0.000535776
CD8_cytotoxic_hi_T_cell_NK	PC8	Treatment_Site_Remission	PCA_longitudinal_CD	3.684	47.922	0.0269138
CD8_cytotoxic_hi_T_cell_NK	PC8	Treatment_Ileum_vs_Colon_Remission	PCA_longitudinal_CD	3.684	47.922	0.0120786
Epithelium_ileum	PC3	Inflammation_score	PCA_longitudinal_CD	11.994	52.254	0.00242528
Epithelium_non_ileal	PC1	Treatment	PCA_longitudinal_CD	26.569	26.569	0.0016126
Epithelium_non_ileal	PC1	Inflammation_score	PCA_longitudinal_CD	26.569	26.569	2.25864e-05
Myeloid	PC1	Inflammation_score	PCA_longitudinal_CD	9.685	9.685	0
Myeloid	PC1	Treatment_Ileum_vs_Colon_Remission	PCA_longitudinal_CD	9.685	9.685	0.0120444
Myeloid	PC1	Treatment_Site_Remission	PCA_longitudinal_CD	9.685	9.685	0.031544
Myeloid	PC1	Treatment	PCA_longitudinal_CD	9.685	9.685	0.00282733
Plasma_cell	PC1	Inflammation_score	PCA_longitudinal_CD	17.059	17.059	0.0217599
Plasma_cell	PC2	Inflammation_score	PCA_longitudinal_CD	9.181	26.24	0.0022388
Stroma	PC1	Inflammation_score	PCA_longitudinal_CD	16.398	16.398	0.030017
Stroma	PC2	Inflammation_score	PCA_longitudinal_CD	9.305	25.703	0.00290088
Stroma	PC3	Inflammation_score	PCA_longitudinal_CD	6.615	32.318	0.0271267

## Sheet: GEX_UC_Longitudinal
cell_compartment	PC	covariate	analysis_type	percentage_variance_explained	csum	p_adj
B_cell	PC1	Inflammation_score	PCA_longitudinal_UC	16.415	16.415	0.000100752
B_cell	PC1	Treatment_Ileum_vs_Colon_Remission	PCA_longitudinal_UC	16.415	16.415	0.0207258
B_cell	PC2	Inflammation_score	PCA_longitudinal_UC	7.611	24.026	0.00209521
CD4_cytotoxic_lo_T_cell	PC1	Inflammation_score	PCA_longitudinal_UC	31.425	31.425	4.05167e-06
CD4_cytotoxic_lo_T_cell	PC1	Treatment_Ileum_vs_Colon_Remission	PCA_longitudinal_UC	31.425	31.425	0.0111784
CD4_cytotoxic_lo_T_cell	PC2	Inflammation_score	PCA_longitudinal_UC	6.934	38.359	8.68486e-06
CD4_cytotoxic_lo_T_cell	PC2	Treatment_Ileum_vs_Colon_Remission	PCA_longitudinal_UC	6.934	38.359	0.00937923
CD4_cytotoxic_lo_T_cell	PC4	Inflammation_score	PCA_longitudinal_UC	4.408	48.522	0.0381623
CD4_cytotoxic_lo_T_cell	PC4	Treatment_Ileum_vs_Colon_Remission	PCA_longitudinal_UC	4.408	48.522	0.0233799
CD4_cytotoxic_lo_T_cell	PC5	Treatment_Ileum_vs_Colon_Remission	PCA_longitudinal_UC	3.769	52.291	0.032744
CD8_cytotoxic_hi_T_cell_NK	PC1	Inflammation_score	PCA_longitudinal_UC	17.165	17.165	0
CD8_cytotoxic_hi_T_cell_NK	PC2	Inflammation_score	PCA_longitudinal_UC	5.057	22.222	4.80277e-07
Epithelium_non_ileal	PC1	Inflammation_score	PCA_longitudinal_UC	22.045	22.045	0.000236452
Epithelium_non_ileal	PC3	Inflammation_score	PCA_longitudinal_UC	8.511	40.178	0.0189731
ILC	PC1	Inflammation_score	PCA_longitudinal_UC	8.145	8.145	0.0460237
Myeloid	PC1	Inflammation_score	PCA_longitudinal_UC	10.314	10.314	0.00649339
Myeloid	PC2	Inflammation_score	PCA_longitudinal_UC	7.126	17.44	6.16475e-05
Myeloid	PC2	Treatment_Ileum_vs_Colon_Remission	PCA_longitudinal_UC	7.126	17.44	0.0299596
Plasma_cell	PC1	Inflammation_score	PCA_longitudinal_UC	17.383	17.383	0.000403945
Stroma	PC1	Inflammation_score	PCA_longitudinal_UC	19.012	19.012	4.92546e-05
Stroma	PC2	Inflammation_score	PCA_longitudinal_UC	11.005	30.017	0.049742
Stroma	PC5	Inflammation_score	PCA_longitudinal_UC	4.631	46.623	0.0142095
